# Supplementary material for: Rapid Identification of Pollen- and Anther-Specific Genes in Response to High-Temperature Stress Based on Transcriptome Profiling Analysis in Cotton
Source: Int J Mol Sci. 2022 Mar 21;23(6):3378. doi: 10.3390/ijms23063378 (PMC8954629; doi:10.3390/ijms23063378)
Supplement: Supplementary file 1 [file ijms-23-03378-s001.zip]

Archive with 20 entries (18 files):
- Fig S/
- Fig S/Figure S1.png
- Fig S/Figure S2.png
- Fig S/Figure S3.png
- Fig S/Figure S4.png
- Table S/
- Table S/Table S1 The expression profile of cotton H05 under NT condition (TPM).xlsx
- Table S/Table S10 CREs of APSGs.xlsx
- Table S/Table S11 The expression profile of H05 pollen under NT and HT condition (count value).xlsx
- Table S/Table S12 833 pollen DEGs ID description TPM.xlsx
- Table S/Table S13 10 common genes in DEGs and PSGs ID description TPM.xlsx
- Table S/Table S14 Primer used in this study.pdf
- Table S/Table S2 1111 PSGs gene ID, description,TPM.xlsx
- Table S/Table S3 449 PAGs gene ID, TPM.xlsx
- Table S/Table S4 1066 ASGs gene ID, description,TPM.xlsx
- Table S/Table S5 862 TSSGs gene ID, TPM.xlsx
- Table S/Table S6 950 TDSSGs gene ID, TPM.xlsx
- Table S/Table S7 1112 ADSSGs gene ID, TPM.xlsx
- Table S/Table S8 362 AAGs gene ID, TPM.xlsx
- Table S/Table S9 294 APSGs gene ID, description,TPM.xlsx
