# Supplementary material for: Rapid Identification of Pollen- and Anther-Specific Genes in Response to High-Temperature Stress Based on Transcriptome Profiling Analysis in Cotton
Source: Int J Mol Sci. 2022 Mar 21;23(6):3378. doi: 10.3390/ijms23063378 (PMC8954629; doi:10.3390/ijms23063378)
Supplement: Supplementary file 1 [file ijms-23-03378-s001.zip › Table S/Table S1 The expression profile of cotton H05 under NT condition (TPM).xlsx]

## Sheet: h05_tpm
gene ID	NT10_11	NT11_12	NT12_13	NT13_14	NT14_16	NT16_19	NT19_24	NT3_5	NT5_6	NT6_7	NT7_8	NT8_9	NT9_10	NTbract	NTleaf	NTovlue	NTpetal	NTpollen	NTroot	NTsepal	NTstem	NTstigma
Ghir_A01G000010	0.66	0.14	0.38	0.11	0.22	0.53	0.96	0.91	1.17	2.61	2.64	0.83	0.61	0	0.67	4.78	0.53	0.15	0.54	0.83	0.6	1.03
Ghir_A01G000020	0	0	0	0	0	0	0	0	0	4.99	0	0	0	0	0	0	0	0	0	0	0	0
Ghir_A01G000030	0.11	0	0.15	0	0.1	0.3	0.13	0.15	0.49	0.82	0.25	0.18	0.2	0.13	0.48	1.46	0.2	0.53	0.2	0.22	0.56	0.59
Ghir_A01G000040	2.03	1.73	2.91	2.27	2.8	3.48	0.79	2.14	2.99	5.81	2.22	2.43	3.01	2.45	12.29	25.67	0.9	0.02	1.15	9.78	13.49	7.79
Ghir_A01G000050	2.35	2.04	2.28	1.25	0.31	0.78	0.87	1.04	11.72	7.03	9.01	7.01	4.81	2.34	4.09	20.01	1.61	0	1.18	5.16	26.9	4.28
Ghir_A01G000060	10.06	13.72	12.76	9.82	15.09	4.82	4.09	27.29	18.39	5.02	13.46	13.04	9.17	28.38	12.98	3.49	58.17	0	58.58	28.97	38.64	44.28
Ghir_A01G000070	2.01	1.82	1.79	2.73	1.21	1.68	1.73	6.24	6.1	13.14	4.72	3.37	2.97	7.39	10.57	15.79	2.63	0	1.63	14.95	4.63	13.89
Ghir_A01G000080	0	0	0.04	0	0	0	0	0.35	1	0.22	0.15	0	0	1	7.72	0.11	4.06	0	6.23	2.65	0.19	1.11
Ghir_A01G000090	0	0.41	0	0	0	0	0	0.36	1.23	0	0	0	0	0	0.29	0.09	0	0	0	0	0	0
Ghir_A01G000100	12.52	6.86	7.63	6.99	6.01	3.51	3.02	14.56	28.43	32.95	16.78	15.99	12.61	6.71	16.51	47.51	5.87	0.05	3.82	11.11	19.66	14.96
Ghir_A01G000110	0.98	0.53	0	0.11	0.64	0	0.71	0	2.83	1.52	1.65	1.61	2.36	0	1.96	6.43	0	0	0	5.2	1.79	2.52
Ghir_A01G000120	10.22	5.33	9.02	10.28	9.95	9.5	2.63	3.77	0.86	8.8	9.88	5.89	4.7	9.88	2.5	1.69	43.6	3.21	45.77	15.97	140.43	29.15
Ghir_A01G000130	19.15	26.97	36.26	41.4	39.04	50.06	50.55	111.59	55.98	43.58	37.81	24.11	15.8	58.54	19.94	26.4	378.21	0.88	340.36	154.49	35.78	157.84
Ghir_A01G000140	0	0	0	0	0	0	0	0	0	0.41	0	0	0.57	0	0	0	0	0	0	0	0	0
Ghir_A01G000150	1.68	1.73	0.96	0.85	0.86	0.27	0	0	0.66	3.95	1.5	2.66	2.49	0.54	1.93	6.67	0.36	0.28	0.1	1.23	4.79	0.73
Ghir_A01G000160	0	0	0	0	0	0	0	0	0	0	0	0	0	0	0	0	0	0	0	0	0	0
Ghir_A01G000170	0.5	0	0.16	0.27	0	0	0.06	0.65	0	0.13	0.26	2.01	2.57	1.95	0.28	0.41	0.43	0	0.64	3.86	3.69	0.18
Ghir_A01G000180	0	0	0	0	0	0	0	2.14	0.24	0.13	0	0	0	0	0	1.81	0	0	0	0	0	0.28
Ghir_A01G000190	0.36	0.68	0.49	0.39	0.19	0.29	0.27	0.26	0.12	2.57	0.58	1.03	0.15	0	0	0	0.22	0.17	0.26	0	0.54	0
Ghir_A01G000200	2.08	1.29	1.34	1.81	1.28	0.36	1.07	1.42	2.69	3.96	3.05	2.22	1.72	2.17	3.43	4.7	2.69	0	2.7	2.91	3.9	4.26
Ghir_A01G000210	12.75	7.68	7.04	7.75	6.72	3.97	5.48	7.75	11.93	27.63	17.5	14.97	10.02	3.15	7.46	23.68	4.9	1.45	3.75	7.88	11.78	8.22
Ghir_A01G000220	4.69	10.72	6.71	5.92	3.01	3.54	0.51	10.79	4.51	2.05	4.74	5.28	7.73	1.84	3.86	2.72	1.49	1.29	1.81	6.04	3.71	5.32
Ghir_A01G000230	25.66	23.23	17.39	13.46	5.43	11.01	31.89	109.77	225.33	186.64	94.89	46.14	50.97	64.23	193.53	110.45	85.09	0	86.89	87.52	202.48	15.45
Ghir_A01G000240	0.69	0.5	0.49	0.4	0	0.7	0	0	0	14.36	8.46	3.15	1.59	0	0	0	0	0.1	0	0	0	0
Ghir_A01G000250	0.26	0.34	0	0.57	0.11	0	0	0	0	0	0	0	0.72	0	0	0	0	0	0	0	0	0
Ghir_A01G000260	24.14	25.94	20.55	21.11	13.75	6.66	11.09	49.72	63.04	43.71	30.91	26.48	21.34	11.77	25.19	123.78	16.36	1.25	21.38	19.08	15.18	18.53
Ghir_A01G000270	3.89	6.35	4.1	4.33	8.09	6.19	5.94	7.35	9.09	5.42	3.49	5.97	3.71	2.56	3.24	10.63	2.73	4.12	4.35	6.72	6.39	5.82
Ghir_A01G000280	1.78	0.83	1.32	1.49	1.14	2.28	5.88	0.15	0.33	3.67	2.43	2.76	1.06	0.17	0.47	1.75	0.85	5.01	1.05	0.36	0.8	0.2
Ghir_A01G000290	9.65	10.94	7.77	5.46	5.27	2.18	1.76	0	0	0.68	1.5	5.15	8.22	0	0	0.06	0	2.5	0.03	0	0.07	0.03
Ghir_A01G000300	29.08	25.1	24.3	19.29	19.34	8.9	7.81	30.76	20.57	12.32	24.07	25.54	31.79	9.2	10.89	27.31	13.38	1.49	12.13	34.92	21.04	34.87
Ghir_A01G000310	12.77	6.45	9.25	5.9	4.15	2.11	21.04	28.87	12.92	26.14	13.78	9.73	19.29	5.24	2.94	16.92	88.5	0	94.57	11	17.18	3.55
Ghir_A01G000320	0	0.03	0.18	1.65	2.8	17.92	34.6	0	0	0	0	0.04	0	0	0	0	0.18	14.12	0	0	0	0.25
Ghir_A01G000330	0.71	2.96	4.31	5.41	5.56	4.95	6.28	10.8	0.37	1.42	0.94	1.22	0.42	3.88	0.46	2.29	2.71	0.27	1.65	4.26	3.26	0.24
Ghir_A01G000340	0	0	0	0	0	0	0	0	0	0	0	0	0	0	0	0.28	0	0	0	0	0	0
Ghir_A01G000350	303.28	450.67	313.87	280.36	272.59	267.34	159.09	3.32	0.65	7.56	184.19	462.53	374.13	0.74	0.35	2.57	0.62	35.03	0.58	5.32	1.44	2.41
Ghir_A01G000360	25.16	34.2	26.94	23.42	18.83	18.61	22.37	37.5	39.53	33.4	30.32	39.23	31.24	47.19	34.29	27.85	46.2	0.07	57.06	46.63	34.1	57.46
Ghir_A01G000370	0	0	0	0	0	0	0	0	0	0	0	0	0	0	0	1.72	4.09	0	0	0	0	0
Ghir_A01G000380	5.76	2.4	2.62	1.05	3.16	0.45	2.15	0	0.7	1.04	17.08	19.48	11.09	2.81	1.41	5.83	3.59	0	4.5	9.15	1.86	6.1
Ghir_A01G000390	1.59	2.37	0.7	1.04	0.93	2.01	0.93	1.02	25.49	2.04	0.98	1.7	2.36	0.62	0	0.33	1.48	0.78	0.17	0.38	0.23	0.35
Ghir_A01G000400	17.4	14.89	12.98	11.59	13.83	24.7	19.4	11.68	13.73	12.32	19.03	22.41	17.83	10	5.22	5.44	13.48	4.72	16.26	20.88	9.63	11.21
Ghir_A01G000410	0	0	0	0	0	0	0	0	0	0	0	0	0	0	0	0	0	0	0	0	0	0
Ghir_A01G000420	3.45	2.11	1.35	1.23	0.92	0.3	0.81	1.98	3.07	2.94	2.08	3.26	2.62	0.69	4.28	8.47	1.57	0	2.35	1.27	2.92	12.39
Ghir_A01G000430	1.83	0.62	0	0	0	0	0	3.59	0.66	5.27	3.27	3.14	2.73	0	0	0	0.14	0	0.39	0	0	0.89
Ghir_A01G000440	25.42	18.81	9.92	7.44	4.58	1.53	0.21	0.11	0	21.9	15.81	38.56	27.18	0	0	0	0.04	0.69	0.18	0.08	0.08	0
Ghir_A01G000450	2.02	1.59	1.21	1.42	1.38	0.47	0.53	1.83	3.32	4.34	1.88	2.19	0.88	1.25	1.08	2.73	1.83	0	1.2	1.67	1.97	4.1
Ghir_A01G000460	4.68	8.38	10.14	10.2	4.92	5.74	9.35	6.72	8.58	19.12	8.07	6.52	5.74	8.5	11.89	14.87	1.78	0.49	4.83	11.39	20.34	9.47
Ghir_A01G000470	4.68	0	0	0	0	10.08	0	0	0	0	0	0	0	0	0	0	0	0	0	0	0	0
Ghir_A01G000480	2.84	3.47	2.84	2.21	2.36	1.94	1.41	5.7	6.24	5.09	4.17	4.75	2.67	0.19	0.2	6.49	1.75	0	1.11	0.71	0.85	5.56
Ghir_A01G000490	100.17	94.86	78.27	68.83	68.52	36.1	34.54	296.39	65.59	51.36	84.53	98.79	90.38	42.34	36.85	53.05	115.89	2.1	122.56	76.54	60.02	68.92
Ghir_A01G000500	2.52	1.46	1.22	3	1.83	0.41	1.46	17.72	6.72	10.13	5.61	4.73	3.43	3.1	4.25	9.7	6.45	0	6.18	9.48	4.7	11.15
Ghir_A01G000510	3.16	4.63	2.91	3.02	2.96	0	0.2	14.07	3.19	12.31	14.09	11.24	6.6	5.33	0	0.64	4.75	0	5.84	1.08	1.33	2.67
Ghir_A01G000520	0	0	0	0	0	0	0	0	0	0	0	0	0	0	0	0	0	0	0	0	0	0
Ghir_A01G000530	21.82	15.7	8.55	6.19	15.33	0.39	0.44	95.28	33.2	26.46	28.72	54.65	45.26	26.48	2.68	0.27	10.17	0	14.07	36.75	0.92	28.72
Ghir_A01G000540	0.12	0	0.1	0.73	2.74	13.27	1.05	0.41	0.12	0	0.13	0	0	0	0	9.93	0.12	0.11	0.79	5.69	0.35	699.95
Ghir_A01G000550	3.72	8.22	5.23	10.36	10.04	13.11	9.19	0	0	0	0.06	0.11	1.25	0	0	0	0	1.33	0	0	0	0.87
Ghir_A01G000560	0	0	0	0	0	0.41	0.44	0	0	0	0	0	0	0	0	0	0	0.43	0	0	0	0
Ghir_A01G000570	6.36	3.26	3.44	5.12	5.22	7.04	4.98	10.22	4.23	11.16	8.54	5.64	5.46	5.22	2.07	5.38	4.39	0.06	3.71	6.05	8.49	10.82
Ghir_A01G000580	5.76	7.58	5.5	5.68	3.56	4.42	4.72	0	0.59	0.15	0.58	3.52	4.52	0	0	0.41	0	3.28	0.35	0	0	0.24
Ghir_A01G000590	35.37	39.51	34.75	45.97	50.18	55.03	67.66	5.95	20.53	21.93	22.41	36.68	35.75	4.94	8.06	13.76	8.97	32.49	9.83	12.36	17.86	24.25
Ghir_A01G000600	0	0	0	0	0	0	0	0	0	10.24	5.5	2.01	0	0	0	0	0	0	0	0	0	0
Ghir_A01G000610	0	0	0	0	0	0	0	0	0	0	0	0	0	0	0	0	0	0	0	0	0	0
Ghir_A01G000620	9.41	8.05	11.14	9.14	9.26	5.5	3.06	13.67	25.45	22.98	19.59	10.04	10.05	3.24	12.71	35.43	5.86	0	6.43	13.86	16.22	22.73
Ghir_A01G000630	0	0	0	0	0	0	0	0	0	0	0	0	0	0	0	0	0	0	0	0	0	0
Ghir_A01G000640	0	0	0	0	0	0	0	0	0.23	0	0	0	0	0	0	0	0	0	0	0	0	0
Ghir_A01G000650	0	0	0	0	0	0	0.42	0	0.07	0	0.07	0	0	0	0	0	0.07	0	0	0	0.22	0
Ghir_A01G000660	0.76	2.1	1.62	1.85	0.18	0.12	0	1.11	4.96	1.61	1.34	1.39	1.14	3.47	2.25	3.56	0.34	0	0.58	2.82	20.31	1.53
Ghir_A01G000670	0.22	0.94	2.52	3.45	4.7	4.16	4.99	1.05	0.83	1.46	0.22	0.3	0.87	1.09	0.25	0.24	1.41	0	1.06	1.42	0.54	1.23
Ghir_A01G000680	1.48	2.38	2.19	1.59	1.82	1.28	1.54	11.01	5.55	4.52	3.91	3.15	2.54	0.89	4.3	8.37	2.93	0	2.02	1.86	2.68	3.2
Ghir_A01G000690	3.15	5.09	1.62	2.75	2.03	1.37	1.2	0.32	1.08	3.66	2.83	3.53	5.18	1.07	1.31	5.37	0.48	0	0.77	2.01	3.62	2.59
Ghir_A01G000700	2.5	0.35	0	2.08	1.41	2.88	2.64	4.38	4.68	7.85	1.29	7.47	6.25	7.35	3.26	30.05	2.78	0	0.75	18.23	1.19	5.68
Ghir_A01G000710	0	0	0	2.18	0	19.58	3.88	0	0	0	0	0	0	0	0	1.77	0	0	0	35.79	0	132.16
Ghir_A01G000720	0	0	0.11	0	0	0	0	0.37	0	0.62	1.33	0.72	0.18	0	0.47	0	0.13	0	0.72	0	0	1.25
Ghir_A01G000730	1.67	1.61	1.6	1.08	0.53	0.97	0.6	3.01	2.2	4.9	1.69	3.23	1.82	0.53	9.35	6.81	1.05	0	0.75	3.05	6.2	2.37
Ghir_A01G000740	1.19	0.49	1.96	2.57	2.31	0.98	0.2	5.8	3.91	3.45	1.22	1.02	0.6	0	0.95	8.16	0.21	0	0.19	0.25	0.7	0.06
Ghir_A01G000750	10	6.32	3.39	3.29	2.97	1.1	1.5	1.37	2	12.51	11.87	8.51	5.68	1.6	0.76	1.37	2.33	0.45	2.6	2.16	4.36	1.39
Ghir_A01G000760	0	0	0	0	0	0.06	0	0	0	0	0	0	0.23	0	0	0	0	0.68	0	0	0.04	0
Ghir_A01G000770	0	0	0.13	1.52	3.88	23.42	36.81	0	0	0.17	0.08	0	0	0	0	0	0	144.32	0	0	0	0.04
Ghir_A01G000780	11.66	11.22	12.63	9.73	8.77	3.14	3.75	29.83	16.81	18.32	16.28	15.6	8.52	19.26	15.62	26.78	13.28	0	12.66	21.76	13.43	27.3
Ghir_A01G000790	97.73	44.57	51.15	46.43	37.28	15.53	94.9	83.66	55.77	159.87	144.59	87.21	74.64	130.2	16.9	36.52	389.12	0.91	411.92	36.6	23.56	38.52
Ghir_A01G000800	3.16	3.37	0	2.46	0.45	1.14	0	0	0	0	0.54	1.85	1.18	0	0	0	0	0	0	0	0	0
Ghir_A01G000810	1	0.54	0.79	1.19	0.71	1.24	8.04	7.72	5.3	1.47	3.66	2.02	0.4	0	0	0.41	10.26	0.68	10.06	0	0.06	0.18
Ghir_A01G000820	125.06	101.01	52.5	33.54	43.91	13.16	8.51	192.26	34.58	39.92	147.52	246.91	149.71	18.26	11.19	35.36	48.47	2.16	51.1	20.08	23.38	54.08
Ghir_A01G000830	0.3	0.64	0.25	0	0	0	0	0	0	0.3	0	0.75	0	0	0	0	0	0	0	0	0	0
Ghir_A01G000840	0.65	0	0	0	0	0	0	0	0	0.59	0	0	0	0	0	0	0	0	0	0	0	0
Ghir_A01G000850	0.14	0.34	0.3	0.28	0.34	0.03	0.14	1.5	3.13	0.57	1.06	0.61	0	33.57	74.09	10.49	0.96	0	0.77	81.93	38.96	4.01
Ghir_A01G000860	2.58	1.47	0.71	1.1	0.74	0.19	1.41	0	1.49	4.57	1.33	1.51	1.75	0	1.91	1.61	0.84	0	0.99	0	3.93	3.55
Ghir_A01G000870	1.91	4.68	4.73	3.65	3.47	2.89	2.45	2.88	6.57	5	3.93	2.15	1.72	0	4.23	12.16	2.77	0	2.62	2.08	6.42	1.39
Ghir_A01G000880	40.55	22.88	23.79	22.9	26.06	12.53	12.02	19.41	34.6	28.48	36.32	33.83	28.26	12.87	5.07	24.27	21.84	0.97	23.33	6.52	8.44	12.45
Ghir_A01G000890	6.47	4.3	4.55	2.66	2.78	1.97	0.74	11.62	35.34	12.2	12.18	8.94	8.15	40.46	62.89	15.15	6.08	0	4.63	28.44	26.78	19.07
Ghir_A01G000900	1.87	2.94	2.46	0.98	0.39	0.16	0	1	4.63	6.12	4.61	3.67	3.07	4.16	3.17	1.16	0.11	0	0.49	7.68	7.82	1.41
Ghir_A01G000910	4.73	5.36	3.33	2.28	1.6	0.56	0.77	4.43	8.52	1.94	7.47	10.28	8.33	20.23	33.9	12.94	2.76	0	3.62	14.68	13.24	10.68
Ghir_A01G000920	0.23	0.92	0.19	0.28	0	0	0.04	0.21	0.15	0.4	8.46	13.19	10.39	0.32	0.59	0.36	0.09	0.54	0.09	0.34	0.13	0.13
Ghir_A01G000930	4.35	3.27	2.45	2.77	1.6	2.14	0.86	12.56	8.03	12	10.94	6.54	4.47	1.39	2.01	6.55	4.12	0.08	2.81	3.05	3.26	2.48
Ghir_A01G000940	1.5	1.69	0.6	1.25	1.87	0	0	6.49	1.57	2.84	5.16	4.34	2.24	9.59	0.85	1.5	1.21	0	0.27	2.35	0.21	0.62
Ghir_A01G000950	13.43	17.23	13.54	13.91	13.22	10.74	16.2	15.51	19.02	25.07	12.65	14.09	18	4.95	8	23.85	8.25	44.76	10.64	9.45	10.73	9.19
Ghir_A01G000960	2.82	0.35	1.84	0	1.04	1.05	0.19	0.89	0	1.57	1.25	0.61	0	3.05	0	1.51	0	2.38	0	0.71	15.75	2.74
Ghir_A01G000970	12.59	5.11	4.7	5.95	4.18	1.2	2.21	13.27	4.77	12.05	13.66	9.26	8.16	5.97	0.74	4.23	3.46	1.02	1.23	5.5	5.35	10.79
Ghir_A01G000980	7.66	8.52	7.32	7.39	8.04	6.63	5.36	10.02	9.33	18.37	7.44	10.59	10.79	4.36	4.92	8.96	6.75	0.69	6.74	7.22	6.89	5.33
Ghir_A01G000990	0	0	167.56	170.64	0	0	88.67	636.48	345.61	123.41	0	546.26	408.59	0	740.47	364	0	0	98.38	440.73	441.2	0
Ghir_A01G001000	12.55	11.41	9.72	12.6	12.53	14.94	15.14	12.66	12.12	12.6	12.84	11.05	10.15	9.54	4.47	12.77	23.68	1.51	22.91	15.98	10.18	29.39
Ghir_A01G001010	22.56	16.86	15.51	17.39	16.24	19.16	13.23	12.75	20.8	16.62	17.5	22.19	15.22	12.15	13.72	22.55	15.47	4.7	15.86	22.63	25.55	25.46
Ghir_A01G001020	4.14	2.93	3.11	2.82	2.38	1.52	1.83	11.06	5.94	6.79	7.53	9.38	7.14	2.23	3.85	12.15	1.37	0	1.63	4.31	5.92	3.64
Ghir_A01G001030	0	0	0	0.05	0	0	0	0	0	0	0	0	0	0	0	0	0	0	0	0	0	0
Ghir_A01G001040	852.48	1254.92	1187.96	1282.73	1205.77	1041.36	932.51	0.98	0	1.98	14.24	239.53	718.03	0	0	0	0.93	3083.18	2.07	2.41	1.66	11.66
Ghir_A01G001050	0	0.08	0	0	0	0	0	0	0	0	0	0	0	0	0	0.06	0	0	0	0	0.1	0.05
Ghir_A01G001060	0	0.18	0.98	0	0.37	0.46	0.41	0.36	0	0	0.54	0.85	0.77	0.46	0	0.23	0	0	0	0.1	0.21	0.1
Ghir_A01G001070	1.94	1.06	1.82	1.37	0.81	0.58	2.39	0.84	4.89	12.55	3.88	3.87	2.52	1.17	4.34	8.05	1.54	0.12	0.95	1.46	4.74	2.49
Ghir_A01G001080	0.05	0	11.07	12.11	23.44	16.71	0.52	0	0	0	0.22	0	0.05	0	0.15	0	0.05	0	0.23	1.83	0.05	0
Ghir_A01G001090	0.18	0	0.36	0.19	0.22	0.25	0	0.45	0	0.31	0	0.21	0	0.25	0.19	0	0.11	0	0	2.9	0.8	0.34
Ghir_A01G001100	0.19	0.63	0	0	0.21	0.54	0.66	0	0	0.1	0.25	0.15	0.27	0.25	1.19	0	0.96	0.57	0.13	1.19	1.41	1.73
Ghir_A01G001110	0	0.06	0.3	1.59	2.52	12.38	3.55	0.7	0.04	0.23	0.04	0.07	0.19	7.2	6.4	0.04	6.84	0	8.13	25.32	6.31	11.46
Ghir_A01G001120	49.14	47.41	46.61	42.06	42.5	47.83	35.72	40.64	68.25	89.58	65.13	48.58	41.69	17.34	37.15	101.84	125.34	2.63	118	37.65	58.66	82.81
Ghir_A01G001130	5.41	5.27	6.21	3.09	4.91	3.21	5.07	6.36	7.79	6.56	7.27	6.92	7.67	4.01	4.43	12.5	7.48	0.6	6.68	6.82	9.75	6.69
Ghir_A01G001140	0.65	0.48	0.79	0.39	0.47	0.15	0.66	0.47	1.97	2.09	0.86	0.8	0.62	0.22	0.92	8.95	0.57	0.01	0.4	1.23	2.56	1.71
Ghir_A01G001150	2.7	2.57	2.34	1.7	2.97	2.03	1.62	7.42	4.86	3.59	4.43	3.83	2.69	3.46	3.5	9.41	2.64	0.14	1.35	6.08	3.87	6.47
Ghir_A01G001160	0	0	0	0	0	0	0.29	0	0	2.74	0	0	0	0	0	0	0	0.25	1.79	0	0	0
Ghir_A01G001170	8.64	9.98	8.05	6.79	6.62	10.31	4.56	9.91	5.91	18.45	9.84	11.84	13.81	2.01	5.12	19.93	7.51	0.16	10.21	8.69	9.16	10.88
Ghir_A01G001180	1.94	1.76	1.65	1.2	1.67	1.97	0.8	6.99	7.65	4.4	3.62	1.79	1.91	2.23	5.01	19.25	1.65	0	0.96	4.17	5.1	4.66
Ghir_A01G001190	62.72	66.69	69.7	61.52	70.23	81.52	66.42	108.37	56.53	61.33	77.9	69.78	53.64	77.43	56.23	38.06	157.89	4.41	168.71	83.71	140.71	91.43
Ghir_A01G001200	5.04	5	4.69	4.32	3.34	4.71	1.7	4.57	0.81	0	0.17	0.92	3.09	0	0	0.24	0	0.46	0	0	0	0
Ghir_A01G001210	0	0	0	0	0.47	0.15	0	0	0.83	0	0.28	0	0	0	0	2.74	0	0	0	0	4	0
Ghir_A01G001220	0	0.13	1.09	5.7	11.31	32.71	47.92	0	0	0.07	0	0	0	0	0	0	0	217.72	0.03	0.03	0	0.03
Ghir_A01G001230	10.21	10.65	9.77	7.76	5.49	5.06	6.61	16.19	21.57	18.19	19.63	15.7	11.43	13.9	9.65	26.37	9.76	0.6	9.06	10.78	13.28	12.21
Ghir_A01G001240	0	0	0	0	0	0	0	0	0	0	0	0	0	0	0	0	0	0	0	0	0	0
Ghir_A01G001250	0	0	0	0	0	0	0	0	0	0	0	0	0	0	0	0	0	0	0	0	0	0
Ghir_A01G001260	0	0	0	0	0	0	0	0	0	0	0	0	0	0	0	0	0	0	0	0	0	0
Ghir_A01G001270	0	0	0	0	0	0	0	0	0	0	0	0	0	0	0	0	0	0	0	0	0	0
Ghir_A01G001280	20.11	12.73	7.56	7.45	10.12	0.04	1.55	194.26	105.95	100.07	190.63	104.51	50.67	7.24	0.42	7.01	8.54	0	6.25	0.05	0.1	3.24
Ghir_A01G001290	7.81	5.21	4.73	3.88	4.28	6.55	4.19	2.38	9.9	8.25	10.74	6.69	5.66	0.52	0.67	10.83	9.23	0.58	7.41	1.19	4.52	4.99
Ghir_A01G001300	2.07	1.58	1.02	0.57	2.32	2.62	0.6	4.02	0.05	1.09	1.92	0.15	0.81	34.71	14.68	0.34	57.38	5.38	45.24	17.38	23.33	8.34
Ghir_A01G001310	0.16	0.28	0.27	0	0	0.17	0	0	0	0	0.13	0	0.3	1.36	0.12	0	1.55	0	0.06	0.53	0	0.82
Ghir_A01G001320	1.24	5.26	4.34	5.49	2.38	6.72	0.86	0	0	0	0	0.62	3.05	0	0	0	0	28.82	0	0	0	0
Ghir_A01G001330	455.39	718.67	547.14	525.47	537.62	653.48	593.28	0	0	0.76	10.76	231.65	317.16	0	0	0	1.38	1433.64	0.33	0.31	0.69	5.26
Ghir_A01G001340	3.72	4.43	0.86	0.88	2.67	3.22	13.75	0	0	0	0	3.17	4.18	0	0	0	0	2.91	0	0	0	0
Ghir_A01G001350	1151.84	1731.44	1263.01	1302.95	1321.91	1580.09	1286.19	4.62	0	2.61	132.87	662.93	913.43	0	0	0.63	1.72	2770	3.65	2.75	2.27	7.52
Ghir_A01G001360	624.37	725.1	428.41	392.54	338.41	400.54	323.63	0.32	0	0.87	22.1	318.62	468.67	0	0	0	0	102.19	0.66	0.9	1.53	1.67
Ghir_A01G001370	2.76	0.97	1.05	0.84	0.74	0.36	0.21	1.61	1.67	3.54	5.32	4.75	2.45	2.18	2.77	4.78	2.6	0	2.78	5.79	22.18	2.65
Ghir_A01G001380	0.61	0.85	0.31	0.48	0.08	0.16	0.53	3.75	2.01	1.48	1.4	1.51	1.17	2.05	3.85	2.06	0.36	0	0.17	1.04	3.06	1.45
Ghir_A01G001390	9.64	6.07	4.91	4.59	4.88	2.31	1.94	9.73	9.57	13.4	14.02	11.25	9.22	9.44	13.94	13.49	5.61	0	5.7	7.49	12.01	6.68
Ghir_A01G001400	38.01	40.22	32.37	31.83	30.64	39.45	48	17.34	19.78	23.11	24.64	33.06	32.44	6.9	17.17	28.5	31.17	39.86	27.58	19.79	16.88	57
Ghir_A01G001410	19.72	21.01	19.95	18.33	18.46	12.82	14.75	18.43	42.11	42.86	32.3	26.36	21.68	15.55	21.23	60.99	14.11	7.1	12.43	21.49	32.74	23.59
Ghir_A01G001420	3.33	2.52	2.45	2.07	1.47	0.68	0.93	3.13	7.59	11.55	4.94	4.09	2.82	0.68	4.33	11.07	2.02	0.28	1.76	2.58	6.73	6.03
Ghir_A01G001430	11.64	14	12.65	11.24	11.17	11.29	12.69	10.96	13.8	16.46	11.32	9.7	12.4	7.06	11.13	32.23	7	3.21	8.15	16.96	12.63	22.62
Ghir_A01G001440	10.69	8.63	6.54	6.68	8.25	4.07	2.89	8.97	17.82	12.88	10.98	16.95	12.4	5.41	5.74	14.4	8.99	0.96	9.15	6.53	4.36	6.63
Ghir_A01G001450	0.68	1.8	1.55	2.18	1.68	2.11	2.78	1.99	3.49	4.86	2.26	1.91	1.19	1.39	1.23	6.88	2.15	3.02	1.63	4.67	10.19	4.34
Ghir_A01G001460	2.08	1.17	0.66	0.61	0.24	0.24	0.65	3.21	1.22	3	3.32	2.11	2.12	0.27	0.36	1.01	2.58	2.92	1.38	1.64	1.36	0.61
Ghir_A01G001470	20.97	23.47	24.5	19.21	19.68	14.34	15.2	27.83	42.23	17.41	29.38	28.64	21.87	17.22	19.8	51.41	29.22	0.08	32.11	33.32	24.48	34.86
Ghir_A01G001480	0	0	0	0	0	0	0	0	0	0	0	0	0	0	0	0	0	0	0	0	0	0
Ghir_A01G001490	21.01	24.39	25.72	20.65	26.05	20.71	20.45	27.68	31.25	20.32	21.93	25.91	24.83	9.42	9.41	29.58	17.6	6.6	19.24	18.4	25.8	25.38
Ghir_A01G001500	2.29	2.13	1.57	2.32	3.24	17.35	12.83	0.08	0.19	0.71	0.41	0.84	1.41	0.1	0.13	0	2.53	1.25	3.53	0.13	0	0.49
Ghir_A01G001510	0	0	0	0	0.23	0	1.97	2.23	0.57	0	0	0	0	2.69	0.24	0	0.64	5.32	0.12	1.06	1.12	5.69
Ghir_A01G001520	2.71	2.59	1.54	1.99	2.04	2.98	2.23	0	0.06	0.53	1.24	0.52	2.04	0	0.12	0	1.12	0.22	0.55	0	0.03	0
Ghir_A01G001530	43.42	35.35	29.21	26.57	26.64	5.72	12.85	40.23	52.34	96.28	86.02	72.6	46.1	9.88	13.06	78.65	54.97	0	44.13	19.1	40.78	15.76
Ghir_A01G001540	31.89	46.45	33.5	26.77	17.09	17.05	5.49	0	0	65.27	65.6	61.17	43.27	0	0	0	0	1.87	0.26	0	3.55	0.09
Ghir_A01G001550	6.52	5.73	5.29	4.94	4.05	3.41	4.61	2.88	6.48	10.98	6.49	6.88	5.66	1.78	5.4	13.54	2.49	1.36	1.56	1.54	5.65	4.68
Ghir_A01G001560	28.44	27.82	26.37	26.55	25.51	15.63	16.57	85.01	45.93	67.76	45.48	35.23	29.76	27.27	14.04	60.82	27.6	7.8	24.82	31.22	25.82	35.8
Ghir_A01G001570	0.18	0.22	0.3	0.25	0.12	0.09	0.07	0.25	0.45	0.23	0.4	0.79	0.23	0.34	0.29	0.95	0.18	0	0.13	0.3	0.38	0.28
Ghir_A01G001580	2.78	2.8	3.29	2.45	1.89	1.14	1.19	3.88	6.18	5.59	5.36	5.45	3.65	1.01	2.64	8.73	1.79	0.14	3.16	3.2	4.58	3.55
Ghir_A01G001590	5.38	5.34	3.5	3.68	5.1	2.78	2.42	0.99	1.42	3.29	3.92	4.34	4.66	1.27	1.33	2.38	1.48	0.78	1.5	1.82	3.65	1.41
Ghir_A01G001600	0.38	0.66	0.13	0	0	0	0.22	0.09	0.24	0.32	0.15	0.3	0	1.07	0.48	0.25	0.45	0	0.28	0.69	7.94	0.58
Ghir_A01G001610	0.21	0.44	0.65	0.44	0.6	0.11	0.13	1.17	1.71	1.19	1.06	1.09	0.49	0.51	0.17	3.41	0.34	0	0.12	0.02	0.41	0.33
Ghir_A01G001620	0.09	0.12	0.27	0.77	0.61	2.22	2.89	1.14	1.42	1.51	0.24	0.56	0.73	0	0.59	1.44	1.57	0	1.91	0	0	0.13
Ghir_A01G001630	3.94	3.64	1.93	1.29	0.47	1.77	1.68	0	0	0	3.92	10.53	6.44	0	0	0	0	5.42	0	0	0	0.13
Ghir_A01G001640	0	0	0	0	0	0	0	0	0	0	0	0	0	0	0	0	1.19	0	0.7	0	0	0
Ghir_A01G001650	0.89	0.36	0.75	4.83	7.43	0.13	0.11	5.54	14.66	4.21	2.48	1.05	0.14	22.21	0.17	71.98	26.82	0	28.87	2.05	0.04	4.09
Ghir_A01G001660	0	0	0	0	0	0	0	0	0	0	0	0	0	0	0	0	0	0	0	0	0	0
Ghir_A01G001670	10.03	18.17	6.73	5.52	3.01	1.22	0.38	96.78	27.41	47.15	17.68	10.29	15.94	4.08	12.25	75.95	5.43	0	7.38	25.94	12.54	10.56
Ghir_A01G001680	3.85	2.75	1.85	1.82	1.86	0.61	0.48	0.84	3.93	3.27	3.94	4.08	3.45	1.96	4.03	6.09	1.88	0	1.61	3.89	5.35	2.8
Ghir_A01G001690	1.87	1.66	0.79	1.07	0.76	0	0.5	2.14	2.77	4.51	3.03	2.08	0.66	1.47	1.68	4.58	1.92	0	1.45	1.78	3.24	2.8
Ghir_A01G001700	0	1.46	0.57	0.73	1.41	0.59	0	0	1.03	0	0.17	0	0	0.43	1.06	6.4	4.31	0	5.31	1.66	0	3.95
Ghir_A01G001710	18.59	27.54	11.94	15.96	12.74	8.86	2.82	3.41	0.08	0	4.32	8.56	10.98	0	0	0.41	0	0	0	0	0	0.56
Ghir_A01G001720	0	0	0	0	0	0	0	0	0	0	0	0	0	2.45	0.96	0	0	0	0	0.12	0	0.04
Ghir_A01G001730	0.09	0	0.15	0	0	0	0	0.4	2.01	0	0.36	0.27	0	71.69	357.78	0.48	1.13	0	0.65	8.07	124.6	1.96
Ghir_A01G001740	4.97	2.45	5.88	7.41	8.63	2.57	24.5	44.62	12.32	12.68	11.13	5.72	3.04	15.29	5.01	28.74	47.49	0.11	49.53	16.18	9.39	36.37
Ghir_A01G001750	7.99	6.3	2.93	5.72	4.89	7.05	6	0	0.14	0	1	4.56	4.75	0	0	0	0	6.02	0.06	0	0	0
Ghir_A01G001760	0	0	0	0	0	0	0	0	0	0	0	0	0	0	3.57	2.11	0	0	0	0	0	0
Ghir_A01G001770	15.49	4.57	5.01	1.76	4.28	0.05	0.86	1.49	3.62	9.31	23.85	21.07	11.72	30.97	0.39	1.38	27.96	0	33.05	0.48	3.63	2.37
Ghir_A01G001780	0.53	0.66	0.7	0.98	0.66	0	1.31	3.48	0.24	1.28	1.4	0.3	0.07	1.11	0	1	0.07	0	1.34	1.72	0.81	2.56
Ghir_A01G001790	1.26	1.05	0.79	0.64	0.57	0.47	0.27	0.79	2.5	1.77	5.44	4.43	1.85	0	0	1.41	0.49	0	0.91	0.8	1.12	1.47
Ghir_A01G001800	14.79	4.31	7.15	8.07	8.54	25.14	11.88	2.9	1.36	7.62	20.45	19.72	13.28	2.8	0.18	1.66	5.9	0	5.65	3.21	2.56	2.06
Ghir_A01G001810	0	0	0	0	0	0	0	0	0	0	0	0	0	0	0	0	0	0	0	0	0	0
Ghir_A01G001820	0.2	0.29	0.28	0	0.12	0	0	0.23	0	0.14	0	0.13	0	0	0	0	0	0	0	0	0	0.19
Ghir_A01G001830	0	0	0	0	0	0	0	0	0	0	0	0	0	0	0	0	0	0	0	0	0	0
Ghir_A01G001840	0	0	0	0	0	0	0	0	0	0	0	0	0	0	0	0	0	0	0	0	0	0
Ghir_A01G001850	0.3	0.26	0.47	0.2	0.35	0.06	0.14	1.22	0.37	1.54	2.91	1.36	1.16	0.86	1.95	1.65	0.3	0	0.39	0.77	1.55	0.29
Ghir_A01G001860	0.41	0.5	0.2	0.4	0.17	0	0	0.64	0.1	1.52	2.41	1.57	0.64	2.98	1.22	0.35	0.17	0	0.13	0.4	0.21	0.3
Ghir_A01G001870	2.98	2.51	2.13	1.09	1.91	0.53	0.81	0.8	2.37	4.44	4.62	3.8	3.83	1.85	2.2	0.82	1.42	0.04	1.95	1.07	6.24	0.82
Ghir_A01G001880	0	0	0	0	0	0	0	0	0	0	0	0	0	0	0	0	0	0	0	0	0	0
Ghir_A01G001890	0.52	0.46	0.09	0.02	0.02	0.09	0.08	0.61	1.17	5.4	5.16	1.66	1.28	0.71	0.62	0.78	0.1	0	0.15	0.07	0.72	0.15
Ghir_A01G001900	0	0	0	0	0	0	0	0	0	0	0	0	0	0	0	0	0	0	0	0	0	0
Ghir_A01G001910	0	0	0	0	0	0	0	0	0	0	0	0	0	0	0	0	0	0	0	0	0	0
Ghir_A01G001920	0	0	0	0	0	0	0	0	0	0	0	0	0	0	0	0	0	0	0	0.4	0.12	0
Ghir_A01G001930	2.21	1.2	1.95	1.13	1.75	1.03	0.64	2.14	2.73	6.41	3.96	3.34	1.14	0.92	2.03	6.1	0.61	0.04	0.33	1.81	4.22	5.16
Ghir_A01G001940	0	1.65	8.49	1.83	0.04	0.13	0.09	0	0	0	0	0	0	0	0	0	0.1	0	0.14	0.22	128.02	0.09
Ghir_A01G001950	0.69	0.3	0.04	0.31	0.02	0.08	0.11	4.31	10.69	8.93	3.21	2.04	0.88	0.79	1.78	15.1	0.21	0.41	0.2	0.21	2.4	0.74
Ghir_A01G001960	0.62	2.06	0	0	0	0	0	13.87	0	1147.77	365.6	9.24	1.62	0	0	0	0	0	0	0	0	0
Ghir_A01G001970	1.13	0.4	0.05	0	0.2	0	0.33	3.74	16.91	176.97	24.85	1.55	1.1	0.79	0.72	0.44	0.79	0	2.33	1.4	0.66	0.44
Ghir_A01G001980	0	0	0	0	0	0	0	5.83	33.1	2.14	0	0	0	0.05	0.05	0.52	0	0	0	0	0	0.11
Ghir_A01G001990	5.96	3.82	2.74	2.75	2.38	2.26	2.63	1.82	7.03	2.8	5.69	10.46	8.11	0.12	0.79	5.91	0.55	1.95	0.3	1.01	1.51	0.36
Ghir_A01G002000	32.41	31.28	29.7	29.04	30.59	33.34	34.27	41.44	46.26	50.76	51.24	49.54	33.12	21.15	32.42	62.96	35.48	0.43	37.05	36.55	46.61	69.68
Ghir_A01G002010	0.2	0.5	0.1	0.39	0.14	0.71	0.4	0.52	0.21	0	0.27	0	0.26	4.88	122.45	2.25	3.88	0.18	2.92	35.15	13.71	1.05
Ghir_A01G002020	110.35	7.33	29.26	36.77	29.49	12.45	29.64	49.17	47.31	11.82	121.13	80.77	73.21	222.14	0.83	24.56	182.37	0.98	157.68	82.31	7.18	51.06
Ghir_A01G002030	15.63	6.82	6.08	4.73	4.92	0.81	0.6	0.95	2.41	2.26	6.88	7.5	7.84	3.88	1.37	0.43	3.27	0	2.29	1.33	2.81	1.3
Ghir_A01G002040	5.42	2.91	4.12	7.61	10.58	9.51	31.91	9.01	3.75	27.97	6	7.57	6.75	4.07	1.25	12.02	24.65	0.15	23.1	11.66	4.79	13.04
Ghir_A01G002050	1.07	1.51	0.19	0.81	0.54	0.32	0.12	0.04	0	0	0.22	1.3	2.29	0	0	0	0	0.06	0	0.06	0.09	0
Ghir_A01G002060	1.85	0.02	0.21	0.44	0.35	0	0.02	0.39	2.08	1.01	2.68	2.7	1.5	2.76	1.25	2.01	0.29	0	0.18	0	1.07	0.41
Ghir_A01G002070	1.29	0.91	0.73	0.78	0.69	0.37	0.14	0.75	1.75	1.37	2.34	1.45	1.33	1.79	0.52	1.28	1.32	0	1.01	0.26	0.42	0.31
Ghir_A01G002080	7.86	6	5.65	5.5	5.41	3.46	5.14	6.34	7.13	9.58	11.01	11.97	8.41	3.86	5.71	11.8	7	0.2	7.04	4.77	10.24	6.04
Ghir_A01G002090	4.18	2.67	2.98	4.96	2.62	0.93	2.8	5.72	5.98	8.55	6.97	6.16	4.2	3.83	2.93	11.38	5.37	0.39	5.66	7.57	5.92	6.69
Ghir_A01G002100	24.97	14.34	15.71	14.25	11.03	15.67	11.3	98.75	106.07	72.24	57.36	24.85	25.74	17.66	18.1	34.53	49.87	1.84	52.8	57.25	23.94	475.99
Ghir_A01G002110	38.66	51.21	33.21	33.6	38.94	51.54	48.86	13.9	13.88	12.17	33.04	58.08	39.4	17.06	14.67	14.83	53.07	4.59	53.03	37.11	27.54	38.95
Ghir_A01G002120	6.68	7.71	3.79	6.07	7.66	5.76	19.21	3.64	9.72	9.94	5.2	5.49	5.68	17.05	9.27	8.04	11.24	1.85	10.63	7.5	5.87	10.16
Ghir_A01G002130	0.88	0.72	1.33	2.12	4.05	18.75	21.95	0.78	4.41	2.98	1.98	2.07	1.36	1.62	2.04	3.66	5.86	0.32	6.19	2.91	6.49	6.77
Ghir_A01G002140	7.64	4.83	6.96	6.95	9.89	9.64	6.66	5.77	6.86	5.83	9.22	11.09	8.98	8.65	6.01	13.42	3.18	2.4	1.99	8.99	14.23	4.15
Ghir_A01G002150	2.93	1.74	1.55	1.58	2.31	2.34	1.78	2.52	4.33	4.84	3.23	3.48	2.41	1.21	3.49	10.99	2.91	0.03	3.67	3.33	7.95	6.74
Ghir_A01G002160	0.32	0.17	0.66	0.79	0.56	0	0.69	1.05	1.36	0.36	0.37	0.85	0	2.66	0.74	0.57	6.88	0	4.7	1.84	0.32	1.7
Ghir_A01G002170	1.9	1.9	0.56	0.41	0.25	0.49	0	1.74	2.85	1	0.68	0.29	1.74	6.97	7.65	0	0.09	0	0.71	18.86	4.99	0
Ghir_A01G002180	0	0	0	0	0	0	0	0	0	0	0	0	0	0	0	0	0	0	0	0	0	0
Ghir_A01G002190	0	0	0	0	0	0	0	0	0	0	0	0	0	0	0	0	0	0	0	0	0	0
Ghir_A01G002200	4.61	15.77	4.04	10.11	5.84	19.81	19.11	2.89	0	0.46	7.78	14.76	7.25	0	0	0.09	0.04	5.72	0.12	0	0.97	0.35
Ghir_A01G002210	18.38	13.72	11.63	13	14.63	8.42	28.63	8.96	37.78	18.86	26.03	30.46	21.31	11.23	2.16	22.97	31.64	0.15	29.11	4.13	4.06	20.06
Ghir_A01G002220	0	0	0	0	0	0	0	0	0	0	0	0	0	0	0	0	0	0	0	0	0	0
Ghir_A01G002230	0.48	0.83	0.74	0.42	0.49	0.07	0	0.74	4.83	0.85	1.89	0.73	0.29	13.76	49.43	0.09	0.55	0	0.15	1.74	27.55	7.27
Ghir_A01G002240	34.07	33.2	27.19	24.62	27.95	24.34	32.07	6.21	17.57	19.61	29.17	40.11	35.94	15.51	7.96	22.25	29.79	1.87	24.86	39.62	23.97	43.15
Ghir_A01G002250	0	0	0	0	0	0	0	0	0	0	0	0.06	0	0	0.35	0	0	0	0	0	0.11	0
Ghir_A01G002260	6.88	8.9	7.66	7.75	8.27	6.99	10.13	7.64	7.7	7.58	9.62	8.96	8.89	3.24	3.35	9.36	5.27	5.68	4.34	7.23	9.79	12.23
Ghir_A01G002270	1.78	0.94	0.84	1.13	1.21	0.79	2.75	0.81	2.39	1.25	1.41	1.4	1.52	1.57	2.56	5.34	1.57	0	1.49	2.45	4.08	4.37
Ghir_A01G002280	5.5	6.16	6.55	7.7	8.35	7.33	7.82	16.37	65.72	29.42	17.65	9.58	6.59	18.52	88.3	37.58	12.74	0	12.27	25.7	29.72	25.41
Ghir_A01G002290	1.46	1.08	2.4	3	4.07	2.09	1.77	4.61	8.98	8.58	3.83	4.05	3.43	2.23	8.23	4.95	4.51	0	3.21	2.52	9.82	17.83
Ghir_A01G002300	6.76	5.91	5.29	4.54	6.21	2.84	2.12	4.56	9.1	11.61	8.49	8.91	5	3.59	4.94	11.69	3.39	0.4	3.35	2.61	180.78	3.53
Ghir_A01G002310	0.05	0.14	0.27	0.55	0.79	0.46	3.03	0.92	1.56	0.34	0.44	0.11	0.1	1.52	0.24	0.53	10.87	0.14	11.71	12.08	0	2.77
Ghir_A01G002320	2.73	4.25	5.98	4.68	3.93	5.08	7.41	3.61	8.18	9.84	4.43	5.38	4.32	30.49	99.54	14.21	5.63	0.32	4.95	31.04	47.91	18.14
Ghir_A01G002330	0.16	0.21	0.45	0.45	0.62	0.41	1.19	0.8	1.38	0.89	0.59	0.75	0.32	1.16	3.53	4.49	0.64	0	1.2	3.94	2.17	3.11
Ghir_A01G002340	20	6.25	8.07	7.13	7.66	1.49	1.92	4.18	5.45	10.92	19.46	13.83	12.34	13.48	1.54	3.72	7.65	0	8.02	1.54	2.19	2.35
Ghir_A01G002350	5.77	5.16	3.59	5.43	5.05	4.5	9.69	4.9	3.35	17.82	7.32	6.06	4.05	3.02	3.78	7.24	7.36	1.45	8.92	1.72	2	6.36
Ghir_A01G002360	0.32	0	0	0	0	0	0	0	0.07	0	0	0.21	0.16	0	0	0	0	0.03	0	0	0.03	0
Ghir_A01G002370	4.83	3.79	3.3	4.03	3.3	2.36	1.56	1.14	3.15	5.73	3.62	3.19	2.98	2.26	4.87	4.86	5.69	0.06	5.41	4.87	6.35	5.94
Ghir_A01G002380	10.18	8.64	8.66	10.03	9.32	10.78	10.03	3.34	3.98	13	8.96	10.26	8.84	2.68	5.46	9.27	2.08	0.57	3.3	6.38	11.14	8.76
Ghir_A01G002390	0.98	1.47	1.01	1.9	0.61	0.06	0.41	0.81	4.64	4.63	2.9	3.55	2.14	0.43	2.37	7.37	0.7	0	0.59	3.21	4.74	1.84
Ghir_A01G002400	70.54	83.48	99.42	129.46	158.33	268.36	391.27	115.24	98.41	55.81	96.67	73.67	56.01	88.91	90.56	71.91	158.34	7.18	153.36	117.7	58.83	198.79
Ghir_A01G002410	54.77	55.56	24.01	25	18.45	14.75	19.84	0	0.16	0	3.77	29.15	35.72	0	0.14	0	0	40.86	0.29	0	0	0
Ghir_A01G002420	5.87	3.78	5.45	5.54	5.1	3.21	2.49	16.71	8.41	8.19	7.93	6.59	5.45	5.91	6.39	16.96	5.08	0.03	4.9	8.73	13.24	12.66
Ghir_A01G002430	0	0	0	0	0	0	0	0	0	0	0	0	0	0	0	0	0	0	0	0	0	0
Ghir_A01G002440	18.71	18.59	13.26	13.11	9.78	17.18	13.3	0	0	0	0	6.65	12.59	0	0	0	0	3	0	0	0	0.15
Ghir_A01G002450	28.82	32.74	19.69	20.29	20.42	22.19	18.66	8.04	4.92	5.24	11.41	29.45	29.34	4.38	1.92	4.94	10.06	20.26	11.71	9.76	11.22	20.73
Ghir_A01G002460	34.86	32.94	23.85	20.4	16.77	24.02	28.58	7.76	19.48	22.62	58.87	75.46	57.17	5.21	6.34	6.97	22.74	7.97	21.45	24.46	66.59	23.06
Ghir_A01G002470	6.65	6.71	6.24	6.73	6.14	5.01	6.55	0.56	1.82	0.84	3.05	7.57	9.04	0	0	0	0	3.3	0	0.04	0.47	0.09
Ghir_A01G002480	0	0	0	0	0	0	0	0	0	0.73	0	0	0	0	0	0	0	0	0	0	0.18	0
Ghir_A01G002490	6.91	5.51	6.58	4.98	5.43	4.11	4.97	6.01	8.78	16.72	14.35	9.07	6.54	2.6	5.85	19.3	3.2	0.33	1.86	3.93	6.37	6.71
Ghir_A01G002500	20.81	17.45	12.27	9.08	9.9	2.69	1.18	14.29	14.19	5.81	29.36	32.2	29.64	7.09	5.73	16.77	4.01	0.8	4.01	13.16	7.56	12.79
Ghir_A01G002510	0.04	0.16	0	0	0	0	0	0.16	0.57	0.29	0.19	0.14	0.21	0.31	0.65	0	0.27	0	0.25	0.41	0	1.3
Ghir_A01G002520	9.57	9.1	12.75	10.32	13.62	10.63	8.44	11.07	11.89	13.13	15.2	8.46	9.28	21.8	10.18	12.24	11.13	9.53	12.59	18.62	17.87	17.8
Ghir_A01G002530	0	0	0	0	0	0	0	1.26	0	0	0	0	0	0	0	6.31	0	0	0	0	0	4.09
Ghir_A01G002540	0.12	0.42	0.51	0	0	0	0.08	1.89	1.99	1.45	1.67	1.17	0.04	2.1	23.64	1.85	0.16	0	0.6	0.48	2.87	0.12
Ghir_A01G002550	4.81	4.41	4.92	4.87	5.89	9.56	12.12	0.12	0.05	1.46	1.82	3.5	3.77	0	0.2	0.32	0.07	0.31	0.08	0.03	0.32	0.78
Ghir_A01G002560	99.38	100.09	82.64	51.81	58.82	30.23	24.83	698.98	144.42	109.31	144.31	117.34	120.79	126.03	71.5	224.94	162.12	3.2	176.18	183.98	157.38	99.99
Ghir_A01G002570	1.09	0.55	0.02	0.02	0	0	0	0.12	0	2.25	0.77	1.31	0.53	0.16	0	0.43	0	0	0	0.65	54.94	0.05
Ghir_A01G002580	11.19	13.87	15.35	17.89	18.37	18.74	35.25	0	0	0	0.02	0.35	6.45	0	0.04	0	0.04	58.07	0.02	0	0.29	0.04
Ghir_A01G002590	31.32	43.69	45.92	65.42	60.28	63.69	73.96	0	0	0.21	2.16	14.19	30.74	0	0	0	0.39	219.3	0.28	0	0	0.19
Ghir_A01G002600	0.25	0.02	0.17	0	0.04	0	0.02	1.25	4.01	0.91	0.68	0.39	0.08	0	0.62	0.08	0	0.06	0.02	0	34.55	0.13
Ghir_A01G002610	0	0	0	0	0	0	0	3.14	0	0	1.04	0	0	1.2	0	1.03	0	0	0	0	0	0
Ghir_A01G002620	7.15	7.16	6.6	5.37	2.63	1.86	1.65	3.46	1.14	0.72	2.66	7.94	5.29	1.17	3.04	4.75	1.46	0	1.68	2.59	2.96	1.85
Ghir_A01G002630	0	0	0.83	0	0	0	0	0	0	0.43	0.3	0	0.28	7.97	3.2	0.86	0.29	0	0.77	3.71	3.65	1.43
Ghir_A01G002640	0.84	0.41	0.18	0.69	0	0.14	0	0.37	0.72	1.51	0.81	1.38	1.45	0.32	0.63	2.16	0.26	0.77	0.2	0	0.05	0.41
Ghir_A01G002650	1.97	3.77	5.01	6.87	4.63	6.79	3.76	0	0	0	0	0	1.31	0	0	0.12	0	10.56	0	0	0	0.07
Ghir_A01G002660	20.27	16.57	14.45	16.79	16.77	31.85	9.65	6.16	15.05	27.33	24.85	18.95	15.09	19.32	22.18	32.13	10.9	0.37	10.47	23.17	40.46	19.26
Ghir_A01G002670	5.69	6.47	7.07	6.72	5.68	4.84	2.35	3.58	4.27	19.64	8.85	5.65	5.76	1.7	3.53	6.42	2.31	0.2	1.67	3.18	8.09	4.84
Ghir_A01G002680	24.35	21.03	17.39	22.15	18.12	16.49	16.02	13.05	19.92	21.61	17.22	15.64	19.55	7.18	11.14	20.97	8.95	3.55	10.11	9.62	13.23	18.97
Ghir_A01G002690	0.42	0.29	0.32	0	0.37	0	0.23	7.57	5.73	1.93	2.12	4.02	1.43	0.7	2.05	5.6	0.19	0	0	0.95	0.6	1.4
Ghir_A01G002700	1	0.61	1.14	0.71	0.14	0.03	0.19	11.41	6.14	3.37	3.26	2.74	1.32	1.32	2.54	5.06	1.08	0.04	0.36	4.73	4.42	1.98
Ghir_A01G002710	0.44	0	0	0.21	0.17	0.25	0	2.05	0.41	0.42	0.35	0.2	0.45	0.17	0.18	0.6	0.1	0.09	0.09	0.31	0.72	0.05
Ghir_A01G002720	0.96	0.1	0.14	0.05	0.15	0	0.16	1.96	0.36	1.7	1.1	2.11	1.72	1.13	1.23	1.37	0.95	0	0.68	1.34	0.88	1.31
Ghir_A01G002730	2.46	2.17	2.22	1.35	1.31	1.17	0.32	4.16	2.4	4.76	4.02	3.93	1.79	1.21	3.57	7.85	1.14	0.33	1.44	0.61	2.59	1.88
Ghir_A01G002740	3.84	1.31	0.97	1.08	1.08	0.83	0.31	13.62	6.31	6.65	7.19	11.55	6.43	1.63	2.28	6.02	1.01	0	1	1.81	2.33	2.9
Ghir_A01G002750	10.64	9.63	7.2	6.71	7.32	4.88	5.51	31.13	21.33	25.27	13.25	8.08	8.9	4.78	6.66	36.21	7.03	0.13	6.63	9.73	20.38	6.69
Ghir_A01G002760	7.05	9.04	11.66	10.11	12.54	7.46	4.92	14.35	19	15.18	21.85	15.42	10.06	11.22	11.03	24.21	13.91	0	21.35	14.14	12.38	12.74
Ghir_A01G002770	0.25	0	0	0.21	1.61	0	0	0	0	0	0.13	0.37	0.57	0	0	0	0.49	0	1.03	0	0	5.65
Ghir_A01G002780	17.37	10.56	9.76	10.39	13.4	3.67	5.33	26.14	14.35	24.07	16.62	10.79	11.87	11.61	8.38	16.52	36.53	0	28.44	14.8	15.63	17.46
Ghir_A01G002790	63.86	27.68	49.7	46.78	47.13	30.48	19.46	61.25	60.01	23.97	61.33	66.68	43.56	271.45	76.41	37.27	134.42	0.51	102.56	150.19	61.39	193.58
Ghir_A01G002800	1.48	0.59	0.61	1.62	0.35	0.59	0.6	1.83	1.83	3.89	2.87	0.86	1.26	0.64	1.15	3.9	1.24	0	0.35	1.39	1.92	1.18
Ghir_A01G002810	0	0	0	0.01	0.43	0	0.39	0	0	2.84	0.69	2.79	0	0.56	0	1.7	0	0	0.36	0.65	0	0
Ghir_A01G002820	0.77	0.43	0.74	0.14	0.34	0.62	0.11	0.13	2.77	0.76	0.79	0.78	1.11	0.29	1.12	2.56	0	0.05	0.15	0.45	0.37	1.33
Ghir_A01G002830	23.08	26.42	23.25	15.32	17.15	15.7	12.78	71.02	29.62	14.98	25.32	31.82	24.82	12.95	7.06	23.65	53.24	0.81	52.75	26.91	6.9	33.21
Ghir_A01G002840	16.62	9.39	11.05	8.12	2.54	0.52	0.78	14.19	13.35	35.09	117.37	80.73	72.91	41.46	2.1	3.86	13.23	0	11.8	4.2	0.39	5.08
Ghir_A01G002850	0.93	0.92	0.96	0.69	1.13	0.32	0.58	1.05	1.56	3.31	1.33	1.05	1.17	0.61	2.63	3.22	1.18	0	1.06	0.81	5.33	1.79
Ghir_A01G002860	3.21	1.9	2.74	0.92	1.15	1.09	1.67	2.67	4	8.45	3.8	3.22	2.14	3.2	1.61	4.4	2.48	0	1.65	2.89	3.62	3.68
Ghir_A01G002870	3.8	2.39	2.94	2.94	4.17	3.31	4.4	0.93	2.73	4.42	3.92	3.26	2.81	0.57	2.36	5.14	3.55	1.1	3.2	1.32	5.17	9.9
Ghir_A01G002880	0	0.08	0	0	0	0.08	0	0	0	0.37	0	0.35	0	0	0	0.19	0	0	0.24	0	0	0.17
Ghir_A01G002890	6.79	4.01	4.83	4.68	3.86	2.25	3.07	5.35	8.44	35.92	16.32	9.39	6.83	3.04	7.26	22.41	4.68	0.12	3.4	5.17	15.86	10.04
Ghir_A01G002900	1.9	0.71	7.72	7.13	20.12	5.73	5.25	1.6	3.41	2.21	2.2	0.54	1.98	9.59	0	2.4	0.6	0	0.89	3.83	0	10.24
Ghir_A01G002910	2.29	0	6.7	5.92	0	0	0	0	0.06	0.32	0.22	0.28	0	7.57	0	0.65	0.13	0	2.33	0	0	7.43
Ghir_A01G002920	0	0	0	0.08	0	2.69	0.61	1.16	1.24	0.78	0.19	0.28	0	0.96	0	1.82	0	4.56	0	0.84	0.36	0.18
Ghir_A01G002930	8.4	9.43	4.11	3.6	11.5	8.71	5.18	1.84	9	11.56	13.36	6.79	17.9	3.09	15.2	6.49	9.46	0.83	4.04	7.29	23.49	13.48
Ghir_A01G002940	8.14	7.7	13.54	14.73	18.43	14.75	17.32	8.23	13.72	23.06	14.32	7.56	7.54	8.09	8.73	19.28	12.12	0.1	11.19	9.65	16.05	11.06
Ghir_A01G002950	7.99	20.68	13.42	13.17	28.63	45.11	23.05	0	0	2.3	4.24	2.91	5.23	0	0	0	0	145.71	0.22	0	0	0.24
Ghir_A01G002960	4.55	3.3	2.79	2.24	2.31	2.02	0.55	10.55	3.85	12.61	9.5	6.11	3.09	2	2.53	6.98	1.65	0	1.21	4.13	5.11	5.45
Ghir_A01G002970	1.01	0.55	0.39	0.52	0.47	0.53	0.46	0.64	0.73	1.16	1.53	1.26	1.83	0.94	0.63	0.93	1.02	0	0.24	1.06	0.88	0.92
Ghir_A01G002980	3.86	2.71	3.85	3.52	4.07	1.54	0.45	1.26	13.11	42.86	11.2	7.96	5.79	22.96	21.6	21.8	19.61	0	20.46	7.84	10.86	11.54
Ghir_A01G002990	35.44	40.67	37.08	26.44	30.99	19.86	16.15	80.99	37.93	32.03	39.57	51.28	46.23	15.68	15.4	37.38	27.46	14.1	22.14	35.05	20.51	39.1
Ghir_A01G003000	70.78	98.57	105.25	169.96	195.67	283.73	381.01	0	0.24	0.12	0.5	11.8	43.93	0	0.56	0	0.17	1523.5	0.86	0.46	0.39	1.48
Ghir_A01G003010	1.39	0.85	0.23	0.12	0.3	0.84	0.27	0.08	0.15	0	0.57	0.91	1.28	0.42	0.38	0.08	0	0.25	0.19	1.59	0.07	0
Ghir_A01G003020	9.78	10.95	8.13	10.94	6.38	4.14	3.56	17.13	20.79	16.27	16.98	13.68	8.35	10.64	12.11	25.36	7.16	0.29	7.6	26.22	19.57	23.58
Ghir_A01G003030	2.01	1.72	1.66	0.67	1.55	0.97	3.96	4.03	6.83	11.87	8.45	5.22	3.59	10.18	7.02	11	12.28	0	12.17	20.49	9.22	5.91
Ghir_A01G003040	5.97	3.54	4.52	1.39	2.8	0.84	2.78	5.07	6.18	8.31	13.77	5.72	6.05	3.3	8.08	3.11	22.75	0.09	23.39	17.77	5.5	13.44
Ghir_A01G003050	2.29	3.2	0.93	0.97	1.78	0.06	0	28.77	5.32	5.55	7.94	8.02	2.29	9.94	3.15	1.97	13.19	0	14.52	4.51	7.11	2.04
Ghir_A01G003060	0	0	0	0	0	0	0	0	0	0	0	0	0	0	0	0	0	0	0	0	0	0
Ghir_A01G003070	15.23	11.28	14.62	12.69	14.21	10.59	6.71	80.64	70.78	14.41	18.38	13.76	12.11	16.61	22.31	56.29	27.67	0	25.9	29.05	25.32	54.68
Ghir_A01G003080	0.44	0.22	0.36	0.5	0.27	0.24	0.22	0.68	1.46	0.96	1.12	1.55	0.78	0.07	0.55	2.68	0.32	0	0.46	0.93	1.04	0.49
Ghir_A01G003090	0	0	0	0	0	0	0	0	0	0.32	0.31	0	0	0.86	0.32	0	0	0	0	0.32	0.1	0.14
Ghir_A01G003100	1.76	1.55	1.38	2.46	1.93	0.8	0.85	0.15	0.28	0.85	2.27	4.55	2.71	0	0	3.39	0	0.73	0	0.45	0	0.53
Ghir_A01G003110	1.16	2.09	1.69	1.49	1.28	2.09	3.07	0	0	40.16	21.51	4.52	1.32	0	0.05	0.69	2.58	2.21	0.62	0	0.25	0.2
Ghir_A01G003120	9.37	7.5	8.08	8.23	6.82	9.02	10.17	16.03	14.49	19.01	12.59	9.28	7.34	3.62	6.47	12.02	11.5	6.91	11.99	4.03	9.19	6.51
Ghir_A01G003130	9.93	9.25	13.94	18.12	18.09	28.79	26	20.67	7.17	16.24	14.72	14.33	10.42	1.61	2.17	12.08	27.83	0.38	23.7	7.33	11.05	2.63
Ghir_A01G003140	16.31	10.14	12.77	11.45	15.3	13.32	15.53	11.34	15.44	20.82	18.33	17.82	12.62	14.61	12.01	18.61	27.16	0.39	28.95	26.87	16.89	32.18
Ghir_A01G003150	9.81	12.21	22.88	27.92	22.62	38.57	64.89	18.55	6.85	17.12	7.6	8.52	9.12	4.55	8.72	10.83	11.96	0.27	10.78	13.96	12.51	6.03
Ghir_A01G003160	102.79	30.87	62.06	51.44	48.07	20.23	0	0	26.71	8.94	0	14.99	18.26	0	5.88	0	276.08	0	226.34	131.64	0	216.8
Ghir_A01G003170	3.08	1.7	1.3	2.06	0.91	0.78	0.15	0	1.16	0.55	3.17	4.72	2.34	0.09	0.22	0.06	0	0	0	0	0.52	0.11
Ghir_A01G003180	1.49	1.54	1.54	1.44	1.58	1.34	1.3	5.33	2.14	2.53	2.35	2.42	1.46	1.41	1.3	4.36	2.18	0	2.42	2.05	1.23	1.24
Ghir_A01G003190	0.62	0.43	0.48	0.35	0.11	0.13	0.15	0.75	2.7	1.84	1.62	1.07	1.02	0.26	1.49	7.59	0.19	0.09	0.24	0.11	1.49	0.39
Ghir_A01G003200	1.24	1.04	0.24	0.91	0.92	0	0	0	2.01	3.72	1.27	1.49	1.36	0.33	0.26	0	0.09	0	0	0.17	3.63	0
Ghir_A01G003210	1.69	1.76	1.55	0.82	0.75	1.34	1.14	5.44	7.38	5.73	4.62	2.97	2.11	0.55	5.11	10.3	5.69	0	4.32	8.49	7.42	7.81
Ghir_A01G003220	17.86	3.67	6	4.74	3.54	3.49	4.44	7.35	11.94	24.79	28.71	19.29	13.82	27.42	2.64	6.44	12.82	0	11.31	8.2	8.91	13.18
Ghir_A01G003230	2.75	1.11	1.49	1.15	0.96	0.57	1.23	0.77	2.04	3.87	2.55	3.73	1.8	0.82	4.74	8.84	1.12	0	0.41	1.57	3.34	1.65
Ghir_A01G003240	2.77	1.8	4.36	3.39	1.66	0.1	5.52	0	0	1.96	0.22	4.81	5.03	0	0	0	0	0	0.35	0	2.88	0.05
Ghir_A01G003250	3.22	4.88	3.53	2.66	1.59	2.94	2.18	4.17	15.68	5.82	6.1	4.84	3.12	1.77	1.71	24.64	2.23	0	0.98	4.92	2.2	3.84
Ghir_A01G003260	1.57	1.62	2.09	1.51	1	0.11	0.15	0.61	3.38	4.03	4.64	4.09	1.8	1.47	0.93	4.36	0.89	0	0.49	0.74	0.57	0.6
Ghir_A01G003270	0.08	0	0.09	0.18	0	0	0	0	0	0.06	0.03	0.1	0	0.66	0.89	0.03	0.26	0	0.48	0.22	0.22	0
Ghir_A01G003280	0.08	0.32	0.23	0	0	0	0	0	0	0	0	0	0.15	0	0	0	0	0	0	0	0	0
Ghir_A01G003290	0	0	0	0	0	0	0	0	0	0.11	0	0	0	0	0	0	0	0	0.1	0	0	0
Ghir_A01G003300	0	0	0	0	0	0	0	0	0	0	0	0	0	0	0	0	0	0	0	0	0	0
Ghir_A01G003310	0	0	0	0	0	0	0	0	0	0	0	0	0	0	0	0	0	0	0	0	0	0
Ghir_A01G003320	1.89	1.44	0.67	0.38	0.2	0	0	0.32	0	0.05	0.13	0.44	0.97	0	0	0	0	0	0	0.25	0.1	0.12
Ghir_A01G003330	0	0	0	0	0	0	0	0	0	0	0	0	0	0	0	0	0	0	0	0	0	0
Ghir_A01G003340	5.31	4.7	3.83	3.78	3.85	3.59	5.77	8.5	8.61	10.55	7.48	7.89	6.53	3.78	6.8	11.58	4.84	1.18	4.08	8.49	32.14	7.61
Ghir_A01G003350	54.61	62.44	48.98	50.69	46.68	42.14	37.89	61.33	14.5	42.22	64.99	74.48	67.87	31.78	24.82	20.35	18.09	33.14	16.55	26.01	24.2	18.36
Ghir_A01G003360	0	0.53	0	0.7	0.18	1.6	0.39	8.87	4.91	3.2	1.27	1.24	0	4.13	0	3.29	0	0	0.38	0	1.98	0.6
Ghir_A01G003370	0.23	0.32	0.21	0.25	0.14	0.02	0	0.07	0	0.63	0.42	0.05	0.03	0.07	0.03	0.14	0	0	0.04	0.03	0.08	0.02
Ghir_A01G003380	21.84	25.16	27.75	32.2	32.66	17.48	26	38.56	26.76	42.95	27.32	22.9	18.69	37.65	30.58	80.6	36.03	0.39	37.91	61.05	39.05	50.84
Ghir_A01G003390	31.17	31	32.46	29.38	26.59	21.67	26.43	38.04	79.59	46.26	57.34	58.66	38.72	29.57	40.24	104.54	48.87	0	52.86	39.73	42.52	43.35
Ghir_A01G003400	2.61	3.88	2.66	3.04	2.32	1.2	2.52	13.47	9.43	8.91	7.51	7.26	4.23	4.22	6.61	28.57	2.27	0	2.81	8.05	9.87	4.83
Ghir_A01G003410	2.51	2.85	2.92	3.78	1.32	2.23	2.53	5.71	5.48	7.87	3.81	2.94	2.46	0.66	4.1	7.12	3.65	0	3.08	1.5	3.54	5.79
Ghir_A01G003420	22.97	26.04	13.68	12.45	11.84	9.51	30.58	34.43	15.63	9.45	14.07	14.85	30.55	11.38	7.02	31.41	39.56	11.03	36.42	2.82	29.12	5.7
Ghir_A01G003430	32.19	42.33	49.14	44.77	51.55	20.62	27.11	76.6	36.18	38.14	36.35	36.87	27.15	21.68	36.03	51.34	53.92	0.52	61.18	41.78	57.64	41.06
Ghir_A01G003440	0.08	0.17	0.27	0	0.14	0	0.08	1.58	0.16	0	0.17	0.49	0.15	0.35	0.3	0.35	0.37	0	0.12	1.29	0.08	3.9
Ghir_A01G003450	1.46	0.58	0.55	0.82	0.45	0.71	1.31	1.78	0.73	2.25	1.6	1.08	1.17	0.75	0.4	3.57	1.18	0	1.24	0.75	1.28	0.92
Ghir_A01G003460	0	0	0	0	0	0	0	0	0	0	0	0	0	0.39	0	0	0	0	0	0	0	0
Ghir_A01G003470	0	0.27	0.8	0.77	0.31	1.52	1.88	0	0	0	0	0	0	0	0	0	0	0.89	0	0	0	0
Ghir_A01G003480	0.57	0.59	0.42	0.12	0.47	0.19	0.17	2.38	7.82	1.89	1.88	0.62	0.63	1.97	9.16	6.46	0.46	0	1	2.01	4.67	1
Ghir_A01G003490	0	0	0	0	0	0	0	0	0	0	0	0	0	0	0	0	0	0	0	0	0	0
Ghir_A01G003500	0	0.51	0	0	0	0	0	0	0	0	0	0	0	0	0	0	0	0	0	0	0	0
Ghir_A01G003510	0	0	0	0	0	0	0	0	0	0	0	0	0	0	0	0	0	0	0	0	0.14	0
Ghir_A01G003520	30.7	32.63	27	28.45	19.35	15.21	13.19	96.02	207.47	28.73	46.42	37.87	38.72	242.77	313.99	718.33	480.36	0	528.74	368.23	28.91	703.92
Ghir_A01G003530	1.15	0.71	1.67	1.43	1.3	0.55	4.86	3.53	4.13	5.82	2.66	1.35	2.16	33.71	250.7	7.63	7.28	0	5.65	25.5	70.11	14.95
Ghir_A01G003540	0	0	0	0	0	0	0	0	0	0	0	0	0	0.15	39.3	0	0.17	0	0	11.78	0	0
Ghir_A01G003550	59.35	59.93	62.38	45.61	49.23	23.62	30.51	91.27	76.06	71.33	79.75	81.67	65.86	23.16	34.61	146.69	42.72	12.8	51.12	45.43	63.04	67.03
Ghir_A01G003560	0	0.03	0.03	0	0.03	0	0.04	0.86	0.75	0	0	0.04	0	223.99	655.72	0.61	0.61	0	0	72.5	53.67	0.31
Ghir_A01G003570	0	0	0	0	0.03	0	0	0.52	0.72	0.08	0	0.11	0	74.77	299.97	4.33	0.23	0	0	7.11	22.26	0.07
Ghir_A01G003580	7.37	2.05	9.6	10.89	9.37	0.16	1.53	7.97	3.38	1	1.58	3.1	0.86	5.12	4.65	3.97	18.94	0	20.48	7.28	1.86	12.18
Ghir_A01G003590	0	0	0	0	0	0	0	7.74	3.01	2.45	0	0	0	0	0	6.86	8.18	0	2.31	2.08	0	3.42
Ghir_A01G003600	13.84	14.17	15.03	14.02	11.78	16.97	19.5	15.8	19.57	27.98	18.28	13.32	12.91	3.97	3.99	26.41	17.46	0.1	16.54	9.58	14.48	23.37
Ghir_A01G003610	14.29	9.71	10.46	12.8	12.2	14.38	11.64	8.66	6.25	9.27	29.29	33.42	23	3.72	7.11	14.77	14.27	0.89	14.21	17.1	13.76	22.38
Ghir_A01G003620	0	0	0	0	0	0	0	0	0	0	0	0	0	0	0	0	0	0	0	0	0	0
Ghir_A01G003630	0	0	0	0	0	0	0	0	0	0	0	0	0	0	0	0	0	0	0	0	0	0
Ghir_A01G003640	6.44	5.7	7.46	7.37	8.02	8.01	5.63	3.8	5.41	10.13	6.96	7.29	7.38	1.47	3.72	8.19	3.27	1.01	3.62	1.95	5.16	4.76
Ghir_A01G003650	2.31	1.29	0.65	1.32	0.26	0	0.14	19.31	7.67	3.37	4.65	2.64	1.67	19.44	28.47	46.52	26.41	0	23.69	42.7	17.27	39.97
Ghir_A01G003660	26.27	12.6	8.32	8.15	8.06	0.86	5.31	15.04	35.58	43.91	34.52	34.68	25.4	120.15	0.05	0.18	173.82	0	150.6	2.03	0.16	38.05
Ghir_A01G003670	0	0.11	0.11	0.17	0	0	0	0	0	0	0	0	0	4.74	1.44	0	0	0	0	0	2.29	0
Ghir_A01G003680	4.3	2.71	3.23	3.01	3.44	1.46	2.62	1.62	10.21	11.91	6.75	4.39	4.64	0.78	2.91	17.65	4.04	0	3.12	2.52	4.17	5.42
Ghir_A01G003690	2.74	1.71	1.76	0.69	0.51	0.53	0.1	1.04	0.4	1.02	4.42	9.35	4.76	123.14	75.92	0.83	4.52	0.19	4.99	61.52	16.14	4.6
Ghir_A01G003700	0	0	0	0	0	0	0	0	0	0	0	0	0	0	0	0	0	0	0	0	0	0
Ghir_A01G003710	0	0.14	0	0	0	0	0	0	0	0	0.08	0	0.18	0.07	0	0	0	0	0	0.11	0	0
Ghir_A01G003720	0	0	0	0	0	0	0	0	0	0	0	0	0	0	0	0.32	0	0	0	0	0	0
Ghir_A01G003730	0	0	0	0	0	0	0	0	0	0	0	0.11	0	0	0	0	0	0	0	0	0	0
Ghir_A01G003740	0	0	0	0	0	0	0	0.05	0.21	0	0	0	0	0.14	0	0	0	0	0	0	0	0
Ghir_A01G003750	0	0	0	0	0	0	0	0	0	0	0	0.03	0	0	0	0	0	0	0	0	0	0
Ghir_A01G003760	0	0	0	0	0.71	0	0	0	0	0	0	0	0	0.6	4.09	0	0	0	0.11	0	34.21	0.45
Ghir_A01G003770	0	4.5	3.29	0.11	1.32	1.7	2.07	0.14	0	0	0	0	0.46	4.05	6.43	1.1	2.2	0	2.95	0.52	76.15	3.08
Ghir_A01G003780	0	0	0	0	0	0	0	0	1.26	0	0	0	0	0	0	24.8	0	0	0	0	1.04	1.08
Ghir_A01G003790	1.41	2.4	3.69	3.59	16.48	0.41	0	0	2.31	8.07	6.28	1.65	2.32	0	0	1.75	1.82	0	1.29	0	1.58	0
Ghir_A01G003800	5.41	10.63	1.83	6.96	1.9	0	0	0.95	2.56	8.77	6.09	2.21	4.61	6.3	1.21	0.36	9.59	0	12.62	11.28	4.58	3.12
Ghir_A01G003810	0	0	0	0	0	0.09	0	0	0	0.13	0	0	0	0.07	0.04	0	0.1	0	0	0.15	0.02	0
Ghir_A01G003820	0	0	0	0	0	0	0	0	0	0	0	0	0	0	0.18	0	0	0	0	0	0	0
Ghir_A01G003830	11.59	9.52	6.67	6.12	5.24	3.32	6.72	9.29	7.28	22.32	12.72	11.43	7.61	3.94	1.52	3.77	17.78	1.03	15.67	5.29	9.03	18.4
Ghir_A01G003840	3.04	3.26	3.89	4	4.65	2.3	1.86	1.14	5.1	7.45	5.55	4.92	3.87	1.27	1.86	7.18	2.92	0.97	0.82	4.25	5.29	4.36
Ghir_A01G003850	7.06	14.27	14.17	11.6	6.22	7.74	13.45	22.83	9.3	15.5	14.24	18.92	8.5	14.95	13.51	16.53	12.63	0	9.7	17.12	23.43	25.33
Ghir_A01G003860	0.67	1.37	0.96	0.57	0.37	0.41	1.25	0.22	1.51	2.21	2.4	1.35	0.97	19.1	13.43	3.8	6.1	0	3.29	4.34	3.44	2.69
Ghir_A01G003870	1	0.36	0.81	0.52	0.12	0.08	0.27	0.9	0	1.39	0.14	1.01	2.18	0	0	0	0	0	0	0	0.31	0
Ghir_A01G003880	0	0	0	0	0	0	0	0	0	0.33	0	0	0	0	0	0	0	0	0	0.09	0	0.05
Ghir_A01G003890	4.68	2.86	2	1.03	1.15	0.63	0.22	0.9	3.6	6.24	5.24	1.98	2.56	0.48	4.15	0.35	0.41	0	0.68	4.97	7.43	2.91
Ghir_A01G003900	4.83	6.48	5.04	8.39	8.94	7.61	1.28	15.35	20.5	6.59	12.79	7.92	6.83	2.12	5.89	12.23	5.43	0.64	3.36	12.7	8.08	5.12
Ghir_A01G003910	2324.35	2196.26	1998.8	2499.12	2515.8	3858.35	2825.43	2.97	1.6	110.09	1252.25	1921.44	2872.57	0	0	0	5.29	89.04	9.97	8.06	7.09	30.83
Ghir_A01G003920	1399.23	1400.18	1199.21	1607.65	1650.09	2273.94	789.42	1.85	0	18.85	684.75	1150.91	1655.12	0	0	0	0	158.09	4.3	5.43	1.71	17.71
Ghir_A01G003930	14.45	25.88	55.69	92.73	139.08	303.8	83.74	10.16	5.33	3.69	9.97	9.17	4.16	5.43	3.29	29.56	1.48	0	0.79	0.39	3.95	3.21
Ghir_A01G003940	0.99	1.17	0.66	0.11	0	0.32	0.08	0.43	0.09	0.99	0.51	0.13	0.84	0	0.19	0	0.85	0	0.77	0	1.34	0.36
Ghir_A01G003950	0	0	0	0	0	0	0	0	0	0	0	0	0	0	0	0	0	0	0	0	0	0
Ghir_A01G003960	0	0	0	0	0	0	0	0	0	0	0	0	0	0	0	0	0	0	0	0	0	0
Ghir_A01G003970	0	0	0	0	0	0	0	0	0	0	0	0	0	0	0	0	0	0	0	0	0	0
Ghir_A01G003980	0.52	1.09	0.88	0	0.18	0.36	0	0.6	0.54	1.74	4.2	4.22	1.05	0.72	0.09	1.83	0.41	0	0	1.89	0.41	1.62
Ghir_A01G003990	2.73	0.7	1.46	1.63	1.06	0.2	0.13	0.05	0.24	6.63	6.94	3.04	2.4	3.01	0.69	1.15	0.71	0	0.64	1	2.38	0.4
Ghir_A01G004000	0	0.27	0	0	0	0	0	0	0	0	0	0	0	0	0	0	0	0	0	0	0.15	0
Ghir_A01G004010	10.24	3.99	3.76	1.78	1.38	0.36	0.48	11.3	11.01	22.41	18.78	13.38	9.93	2.51	12.83	5.48	1.35	1.71	1.16	1.7	22.22	1.57
Ghir_A01G004020	0.26	0.21	0.39	0.12	0.33	0.1	0	0.73	1.52	0.53	0.87	0.72	0.33	0.31	2.54	3.28	0.09	0.26	0.23	0.7	1.07	0.96
Ghir_A01G004030	0.54	0	0.39	0.4	0.07	0	0	0.53	1.04	2.25	0.79	1.39	0.28	0.07	0.07	2.36	0.84	0	0.29	0	0	1.04
Ghir_A01G004040	0	0	0	0	0	0	0	0	0	0	0	0	0	0.11	2.35	0	0	0	0	3.17	0	5.55
Ghir_A01G004050	0.15	0	0	0.09	0.13	0	0.15	1.66	2.85	0.55	0.47	0.62	0.38	0.04	0.19	3.73	0.15	0.37	0.19	0.19	0.35	1.48
Ghir_A01G004060	4.77	4.1	5.4	3.85	3.89	3.69	4.6	2.61	4.86	3.48	5.17	5.15	4.86	2.94	4.42	9.68	3.35	0.33	4.43	5.47	4.92	4.73
Ghir_A01G004070	9.12	15.85	8.56	5.83	6.09	2.46	1.47	0	0	0.3	1.49	6.98	7.57	0.12	0	0	0	0	0	0	0.34	0
Ghir_A01G004080	41.74	15.71	34.13	36.1	38.05	17.83	14.3	7.53	74.88	176.97	73.08	47.6	26.77	77.8	20.52	26.15	31.35	0	39.05	22.92	23	30.65
Ghir_A01G004090	4.75	5.02	6.4	5.37	3.56	5.54	3.37	9.93	3.72	3.92	4.32	6	5.1	3.57	3.25	7.65	3.5	0.2	2.23	15.4	13	13.23
Ghir_A01G004100	4.65	3.61	7.1	9.21	11.57	5.35	15.48	1.32	5.67	8.65	7.75	6.81	3.67	9.33	16.42	18.84	7.26	0.17	7.12	8.37	19.02	13.91
Ghir_A01G004110	0	0	0	0	0	0	0	0	0	0	0.1	0	0	0	0	0	0	0	0	0	0	0
Ghir_A01G004120	1.06	0.36	0.25	0.26	0.02	0	0	0.41	0	1.37	0.81	1.29	0.78	0	0.1	0	0.19	0	0	0.1	0.16	0.71
Ghir_A01G004130	3.67	5.37	3.57	2.82	3.21	2.16	1.01	2.37	0.81	2.26	4.75	6.84	4.02	0.17	0.63	1.76	0.3	1.4	0.32	0.23	0.53	0.1
Ghir_A01G004140	0	0	0	0	0	0	0	0	0	0	0	0	0	0	0	0	0	0	0	0	0	0
Ghir_A01G004150	4.47	6.32	4.01	3.78	3.24	0.44	5.96	6.08	9.52	8.08	6.61	4.41	4.76	7.35	1.88	4.96	22.4	0	23.36	0.92	2.05	2.89
Ghir_A01G004160	0	0.02	0	0	0.12	0	0	0	0.16	0.1	0.84	0.22	0.37	0.31	0.14	0.32	0.7	0	0.74	0.55	0	0.53
Ghir_A01G004170	0.31	0.24	1.33	0.79	0.89	2.11	1.87	0.05	0.62	1.79	1.05	0.44	0.43	0.14	1.22	0.91	0.08	0.35	0.29	0.61	0.46	0.38
Ghir_A01G004180	2.72	1.87	1.39	1.37	0.38	0.62	0.55	8.76	10.99	6.62	3.9	4.05	4.08	7.03	34.86	9.46	5.67	0	6.74	6.86	6.91	6.17
Ghir_A01G004190	0.61	0.27	1.12	1.56	1.07	1.5	0.99	0.06	0	0.97	0	0.05	0	0	0	0.17	0.1	0	0	0.47	0	1.97
Ghir_A01G004200	0	0	0	0	0	0	0	0	0	9.62	7.47	1.42	0	0	0	0	0	0	0	0	0	0.36
Ghir_A01G004210	0.02	0.24	0	0	0	0	0	0	0	0	0	0.02	0	0.12	0.29	0	0.02	0	0	0.31	0.62	0
Ghir_A01G004220	15.56	6.82	3.57	3.23	3.03	0.09	0.1	34.68	3.33	38.18	25.17	12.68	8.68	4.45	0.97	0.8	3.06	0	2.09	3.36	1.02	0.36
Ghir_A01G004230	40.59	13.51	17.01	20.36	16.24	3.02	9.84	17.63	42.86	132.82	84.26	47.03	38.35	22.24	1.78	17.4	38.5	0.82	33.57	23.28	4.14	52.24
Ghir_A01G004240	0	0	0	0	0	0	0	0	0	0.04	0	0	0	0.03	0.43	0	0.04	0	0	0	0.02	0.15
Ghir_A01G004250	0	0	0	0	0	0	0	0	0	0	0	0	0	0	0	0	0	0	0	0	0	0
Ghir_A01G004260	0	1.27	0.56	1.27	0.59	0.7	0	2.58	3.56	3.01	1.65	2.29	1.59	0.8	1.21	7.28	0.26	1.94	0.37	5.65	1.82	4.03
Ghir_A01G004270	0.12	0.03	0.43	0.07	0	0	0	0.23	0.21	0.43	0.28	0.55	0.29	0	0	0.17	0.08	0	0	0.07	0	0.15
Ghir_A01G004280	0	0	0.25	0	0.1	0.16	0	0	0	0.77	0.12	0.24	0	0	0	0.66	0	0	0	0	0	0
Ghir_A01G004290	1.59	3.78	2.45	1.01	1.42	0	0.42	7.04	6.58	2.83	1.88	1.87	2.52	2.77	1.22	25.64	8.45	0	9.54	2.19	3.06	0.73
Ghir_A01G004300	106.93	99.21	81.47	63.59	63.61	22.61	25.77	87.46	60.67	127.63	167.24	154.23	121.13	59.6	23.69	25.38	44.62	2.96	48.72	33.51	39.42	38.74
Ghir_A01G004310	9.91	9.02	5.88	5.87	4.52	1.58	4.19	3.81	14.93	8.69	7.71	8.32	8.23	0	8.3	27.94	2.36	0	4.27	3.21	6.24	7.26
Ghir_A01G004320	0	0	0	0	0	0	0	0	0	0	0	0	0	0.57	0	0	0	0	0	1.26	0	0
Ghir_A01G004330	0.67	1.5	1.54	0.97	0.47	0.7	0.62	5.35	8.49	3.02	4.69	3.94	1.73	2.76	5.3	15.79	5.11	0.55	6.21	8.72	4.77	8.19
Ghir_A01G004340	0.03	0.24	0.06	0.18	0	0	0.03	0.24	0.22	0.45	0.35	0.17	0	0	0.22	1.06	0	0.86	0.29	0.06	0.3	0.03
Ghir_A01G004350	7.58	9.16	9.25	10.72	7.09	7.74	10.28	11.3	13.76	12.06	12.02	8.98	10.83	16.76	19.66	14.96	14.19	1.25	16.48	18.2	17.07	7.89
Ghir_A01G004360	0	0	0	0	0	0	0	0	0	0	0	0	0	0	0	0	0	0.48	0	0	0	0
Ghir_A01G004370	1.25	1.38	0.72	0.4	0.4	0.4	0.51	0.46	1.17	0.85	0.68	0.4	0.06	0.75	2.16	1.96	0.13	5.32	0.31	0.54	1.35	0.13
Ghir_A01G004380	0	0	0	0	0	0	0	0	0	0	0	0	0	0	0	0	0	0	0	0	0	0
Ghir_A01G004390	0	0	0	0	0	0	0	0	0	0	0	0	0	0	0	0	0	0.03	0	0	0	0
Ghir_A01G004400	0	0	0	0	0	0	0	0	0	0	0	0	0	0	0	0	0	0	0	0	0	0
Ghir_A01G004410	0	0	0	0	0	0	0	0	0	0	0	0	0	0	0	0	0	0	0	0	0	0
Ghir_A01G004420	0	0	0	0	0	0	0	0	0	0	0	0	0	0	0	0	0	0	0	0	0	0
Ghir_A01G004430	4.75	5.1	4.29	7.59	10.28	9.72	5.4	3.9	15.73	10.4	10.4	5.4	7.1	5.51	5.54	13.99	2.02	1.62	1.42	8.19	6.95	4.69
Ghir_A01G004440	2.74	2.22	1.43	1.53	0.95	0.74	0.36	7.2	7.62	4.04	3.39	2.76	2.2	0.53	1.97	10.54	0.92	0.02	1.88	1.21	2.73	2.22
Ghir_A01G004450	0.26	0.04	0.15	0.31	0	0	0.05	0.06	0.35	0.61	0.31	0.41	0.09	0.98	2.12	4.36	1.04	0	1.31	1.82	4.5	1.11
Ghir_A01G004460	0	0.05	0	0	0	0.03	0.27	0	0.23	0.07	0	0.13	0	0.16	0.88	0.14	0.75	0	1.34	0.81	0	0.78
Ghir_A01G004470	23.58	16.17	17.24	15.04	12.85	4.76	33.54	31.64	50.94	35.23	44.96	33.8	21.93	37.48	8.37	48.4	62.22	0.28	54.76	21.11	14.97	24.66
Ghir_A01G004480	0.5	0.17	0.24	0.22	0.15	0.3	1.34	0.03	1.28	0.54	0.49	0.54	0.56	0.14	1.15	0.51	0.34	0	0.08	0.16	0.92	0.26
Ghir_A01G004490	0	0.21	0	0	0	0	0	0	0	0	0	0	0	0	0	0	0	0	0	0	0.15	0
Ghir_A01G004500	0	0	0	0	0	0	0	0	0	0	0	0	0	0	0.08	0	0	0	0	1.68	0.27	0
Ghir_A01G004510	0.42	0.07	0.42	0.51	0.29	0.07	0.4	0.1	0.52	1.94	0.09	0.67	0	0.29	0.08	1.1	0.66	0	0	1.29	0	0.49
Ghir_A01G004520	15.95	13.16	8.45	7.59	7.93	5.47	3.84	10.47	13.41	14.49	17.81	29.18	22.54	3.05	6.29	11.46	5.43	1.41	6.71	3.79	4.11	3.82
Ghir_A01G004530	1.46	1.1	1.15	1.33	1.59	0.86	1.53	3.08	8.88	5.59	2.39	1.9	1.68	1.73	2.66	8.86	2.84	0.11	1.44	2.92	2.83	3.03
Ghir_A01G004540	10.01	9.54	8.44	7.96	8.26	8.73	13.31	9.55	9.7	6.93	9.1	12.7	9.61	10	9.09	13.28	22.09	0.58	23.2	18.61	11.02	11.26
Ghir_A01G004550	5.09	6.21	2.9	4.66	3.23	3.1	9.77	31.2	9.87	14.53	7.87	8.66	9.04	4.77	11.79	17.22	22.72	0.19	19.95	15.97	7.73	16.94
Ghir_A01G004560	2.22	2.76	2.62	2.8	2.13	2.93	2.39	6.18	6.42	6.03	3.58	4.58	3.37	2.35	8.46	8.4	2.38	0	2.14	6.62	5.67	4.46
Ghir_A01G004570	0	0	0	0	0	0	0	0	0	0	0	0	0	0	0.41	0	0	0	0	0	0	0
Ghir_A01G004580	0	6.21	0	0	0	0	0	0	0	0	0	2.06	0	0	0	0	0	0	0	0	0	0
Ghir_A01G004590	0.46	0.23	1.09	0.4	0.77	0.41	0	0	1.35	2.52	1.23	0.91	1.47	0	0	3.43	0.78	2.47	0	0.75	1.67	0.46
Ghir_A01G004600	0	0	0	0	0	0	0	0	0	0	0	0	0	0	0	0	0	0	0	0	2.55	0
Ghir_A01G004610	31.3	32.84	23.14	34.26	33.09	22.96	24.9	15.26	10.63	13.15	13.27	22.62	35.56	6.52	7.38	14.29	7.5	18.63	4.43	10.68	12.23	11.02
Ghir_A01G004620	0.76	1.42	1.37	0.92	0.74	0.69	1.41	3.58	3.11	2.97	1.54	1.9	1.15	1.24	0.71	5.4	1.23	0.41	0.39	0.98	2.99	1.11
Ghir_A01G004630	2.94	3.91	0.64	1.16	0.06	0	0	1.54	8.99	5.11	1.14	3.77	3.34	1.54	1.62	4.57	1.74	0	0.97	7.97	51.92	0
Ghir_A01G004640	0	0	1.22	2.36	3.29	0.76	1.78	0	1.11	0.41	0	0	0	0.17	0.7	12.77	2.01	0	1.71	1.85	0	0
Ghir_A01G004650	4.21	2.19	3.95	2.93	3.28	2.1	4.15	4.72	8.76	7.88	7.6	5.09	1.92	1.94	2.59	8.26	5.44	0.21	4.03	3.4	7.58	6.99
Ghir_A01G004660	2.97	1.26	2.18	1.17	1.73	0.91	1.31	3.49	3.27	3.79	5.16	6.53	4.68	2.78	2.89	2.69	2.5	0	2.97	3.06	0.63	3.42
Ghir_A01G004670	4.81	5.54	6.23	6.13	7.51	9.32	4.99	4.83	10.03	8.13	9.42	5.63	4.09	5.52	24.85	0	0.9	0	0.94	0.47	0.61	2.21
Ghir_A01G004680	13.38	13.81	8.71	8.32	6.35	5.59	4.62	26.63	16.91	16.73	19.67	14.98	12.95	7.32	8.93	22.45	7.11	3.4	9	8.93	12.51	25.07
Ghir_A01G004690	105.1	131.75	119.87	118.02	113.41	155.73	199.3	90.75	117.35	165.34	108.6	112.93	117.78	88.69	73.1	111.88	141.62	10.34	133.3	140.04	127.96	115.96
Ghir_A01G004700	6.29	5.04	3.81	4.34	3.7	1.71	2.9	14.16	22.6	17.51	13.89	10.55	6.13	2.84	6.14	44.88	2.1	0.12	1.39	4.05	9.46	5.99
Ghir_A01G004710	6.35	5.15	2.92	2.53	1.62	0.21	1.38	17.05	17.22	9.37	13.53	21.35	10.48	0.91	6.83	46.56	1.7	0	1.64	3.44	3.66	2.11
Ghir_A01G004720	5.61	4.34	4.62	6.17	7.26	4.78	3.62	3.15	6.77	8.09	4.19	5.92	4.02	2.66	2.02	7.68	2.44	2.69	2.43	4.02	4.66	7.59
Ghir_A01G004730	0	0	0	0	0	0	0	0	0	0	0	0	0	0	0	0	0	0	0	0	0	0
Ghir_A01G004740	0	0	0	0	0	0	0	0	0	0.04	0.04	0.02	0	0.21	0	0	0	0	0	0	0.11	0
Ghir_A01G004750	0	0	0	0	0	0	0	0	0	0	0	0	0	0	0	0	0	0	0	0	0.31	0
Ghir_A01G004760	0	0	0	0	0	0	0	0	0	0	0	0	0	0	0	0	0	0	0	0	0	0
Ghir_A01G004770	0.83	1.26	1.18	1.13	0.28	0.06	0.13	3.12	4.59	2.98	2.42	4.21	1.75	1.16	1.67	6.77	2.45	0.27	2.36	1.21	2.44	3.25
Ghir_A01G004780	0	0.14	0.04	0.06	0.02	0	0	0.24	0.14	0.15	0.12	0.11	0.13	0	0.31	0.53	0.11	0	0.02	0.02	0	0.17
Ghir_A01G004790	0	0	0	0	0.05	0	0	0	0	0	0	0	0	0	0	0.58	0	0	0	1.59	21.16	0.24
Ghir_A01G004800	0	0	0.14	0	0.43	0	0	0.2	0	0	0	0.04	0	4.38	0	0	0	0	0	0.21	0.32	0
Ghir_A01G004810	44.84	22.31	7.61	7.39	9.64	0.22	0.63	67.6	0.15	141.72	34.31	115.36	80.44	30.32	37.66	0.08	2.89	0	3.16	2.53	2.24	3.81
Ghir_A01G004820	17.24	7.97	2.53	3.36	2.11	0.18	0.4	8.18	0	31.92	12.72	41.55	35.94	0.34	0	0	0.59	0	0.36	0.27	0.22	0
Ghir_A01G004830	0	0	0	0	0	0	0	0	0	0	0	0	1.06	0	0	0	0	0	0	0	0	0
Ghir_A01G004840	17.38	30.14	33.72	33.94	36.92	47.65	43.35	30.25	13.56	19.82	18.71	13.58	14.78	23.14	25.13	19.01	110.49	0.89	118.1	85.03	77.13	61.78
Ghir_A01G004850	13.23	15.31	17.67	17.84	26.82	33.25	29.02	18.5	16.25	15.27	16.54	14.19	11.7	28.16	15.44	16.96	58.44	1.53	62.52	34.71	26.39	49.86
Ghir_A01G004860	2.17	1.71	1.36	1.43	0.77	0.45	0.16	3.51	7.92	4.93	5.44	4.1	2.72	1.06	8.21	20.45	2.19	0	2.71	3.65	7.23	18.44
Ghir_A01G004870	0	0	0	0	0	0	0	0	0	0	0	0	0	0	0	0	0	0	0	0	0	0
Ghir_A01G004880	0	0	0.65	0	0	0	0.74	0	0.6	0	0	0	0	2.17	0	0	4.77	0	8.71	0	0	0.94
Ghir_A01G004890	4.33	4.68	3.69	3.57	2.24	4.66	3.16	0	0.95	15.11	1.86	2.6	1.58	0	0.28	1.05	0.55	0.31	0.37	0.24	0.35	0.85
Ghir_A01G004900	16.56	18.03	13.77	14.33	17.22	13.07	18.26	11.76	27.19	26.31	21.37	21.99	18.22	8.5	11.39	37.75	11.58	5.84	13.96	16.37	17.14	14.89
Ghir_A01G004910	0	0	0	0	0	0	0.05	0	0	0	0	0	0	13.48	8.57	0	0	0.13	0	2.97	0.62	0
Ghir_A01G004920	0.15	0	0	0	0	0	0	0	0	0	0	0	0	0	0	0	0	0	0	0.09	0	0
Ghir_A01G004930	10.71	9.75	13.39	9.74	10.26	8.37	11.79	23.87	32.81	52.85	31.4	24.15	12.34	12.12	14.44	28.32	13.79	0.07	12.49	12.47	15.09	9.36
Ghir_A01G004940	0.18	0.32	1.22	0	0.47	0.16	0.35	1.67	0.85	0.57	0.37	0	0.25	4.39	0	0.1	0.45	0	0.59	0.16	0.62	0
Ghir_A01G004950	0.15	0.03	0	0	0.03	0	0.29	0.13	0	0.33	0.11	0.07	0.1	0.19	0.07	0.08	0	0	0.17	0.04	0.65	0.07
Ghir_A01G004960	0	0	0	0	0	0	0	0	0	0	0	0	0	0	0	0	0	0	0	5.68	0	0
Ghir_A01G004970	4.06	4.84	3.74	3.64	4.17	2.71	1.8	12.11	9.27	12.91	7.13	7.03	4.4	2.94	4.08	8.39	2.76	0	3.37	4.7	8.06	8.63
Ghir_A01G004980	0.83	0.63	1.1	0.57	0.03	0	0	0.2	1.38	0.3	0.64	0.59	0.72	0.27	1	0	0.91	0	0.73	2.23	3.39	5.12
Ghir_A01G004990	8.57	5.62	2.72	2.75	3.23	1.09	2.73	18.7	2.6	9.64	10.24	5.26	5.24	0.53	2.24	2.83	15.93	0	9.52	0.67	3.68	3.82
Ghir_A01G005000	32.84	37.35	27.52	26.24	21.77	25.24	19.91	39.42	39.03	20.4	42.31	56.25	38.22	42.51	41.99	32.9	75.33	0.82	72.49	67.74	52.89	72.46
Ghir_A01G005010	8.45	7.37	9.56	8.44	7.84	5.65	5.91	6.61	14.04	19.83	16.29	15.37	10.05	5.88	13.91	28.09	4.72	0.25	5.6	10.94	15.03	7.71
Ghir_A01G005020	7.83	6.87	5.95	3.65	2.69	1.36	1.87	16.45	8.88	21.44	17.26	12.19	6.89	1.68	1.17	10.28	1.76	0.09	1.85	1.48	2.6	3.4
Ghir_A01G005030	0.16	0	0	0	0	0	0	0	0	0	0	0.47	0	0	0	0	0	0	0	0	6.82	0
Ghir_A01G005040	0	0	0.14	0	0.14	0.14	0	0	0	1.3	0.33	0	0	0	0	0	0	0	0	0	0.31	0.47
Ghir_A01G005050	1.77	2.78	2.25	2.59	2.48	1.59	1.49	3.46	0.87	4.42	1.51	2.22	4.12	0.02	0.03	0.41	0.49	1.8	0.57	0.48	0.81	0.59
Ghir_A01G005060	14.28	26.5	7.18	10.7	7.8	1.5	0	0	0	0	0.22	11.07	22.47	0	0	0	0	0.59	0	0	0	0
Ghir_A01G005070	0	0.08	0	2.16	4.98	31.22	46.09	0	0	0	0	0.04	0	0	0	0	0	468.98	0.25	0.12	0.04	0.13
Ghir_A01G005080	0	0	0.07	0	0	0	0	0.12	0	0.54	0.91	0.43	0.41	0	0	0	0.14	0	0.09	0	0	0
Ghir_A01G005090	0.9	1.21	0.38	0.42	0.36	0.27	0.24	1.05	1.99	2.5	1.64	0.98	0.51	2.22	4.34	2.06	0.93	0	0.39	2.13	5.42	0.7
Ghir_A01G005100	3.16	2.37	2.23	2.77	1.11	0.65	3.79	5.51	5.28	2.7	4.22	2.27	2.57	8.08	26.86	3.13	35.94	0	37.79	6.65	1.45	5.45
Ghir_A01G005110	0.22	8.41	15.9	7.93	0.71	0.07	0.12	0	0	0.08	0.23	0.11	0	1.26	1.85	0.25	0.15	0	0	4.46	46.96	0.6
Ghir_A01G005120	2.38	2.05	2.02	3.07	3.31	7.85	20.96	6.75	6.4	5.13	8.51	3.99	3.49	1.67	2.54	4.98	30.23	0.19	22.87	3.42	1.66	3.72
Ghir_A01G005130	1.23	0.92	2	2.52	1.99	1.38	7.73	0	0	0.56	1.09	0.89	0.49	0.69	0.08	0	7.23	44.24	8.44	1.68	4.72	22.36
Ghir_A01G005140	56.05	35.19	8.57	5.11	4.2	0.23	1.39	1.23	9.35	1.71	40.96	95.68	78.61	0.18	0.48	0	0.1	0.96	0	0.05	0	0
Ghir_A01G005150	17.17	19.25	16.28	14.6	14.06	18.26	17.68	5.58	33.71	47.1	19.29	19.15	15.32	7.75	26.41	19.57	7.44	10.45	7.9	10.78	18.35	16.49
Ghir_A01G005160	3.48	2.67	2.51	2.04	2.45	1.98	1.89	3.79	3.22	8.19	4.63	3.25	2.33	1.18	2.52	8.27	1.67	0.1	1.5	1.51	3.51	3.5
Ghir_A01G005170	0.79	0.55	0.66	0.21	0.14	0.07	0.38	2.45	0.16	2.17	1.46	2.07	1.23	0.62	2.72	3.99	1.17	0.14	0.51	0.72	1.08	0.84
Ghir_A01G005180	5.47	5.05	3.18	3.18	3	1.94	1.08	25.7	7.86	8.36	8.24	7.71	5.58	0.81	3.28	12.3	6.1	0.2	4.33	2.77	4.42	3.92
Ghir_A01G005190	0.54	0.87	0	0	0	0	0	6.23	0	1.14	0.09	0.18	0	0	0.16	0	0	0	0	0	3	0
Ghir_A01G005200	0	0.32	0	0.21	0	0	0	2.2	2.21	0.45	0.51	0.04	0.27	0.18	1.31	4.23	0	0	0	0	0.32	0.75
Ghir_A01G005210	2.92	4.91	4.5	5.38	1.67	3.71	0.49	7.63	11.57	5.75	4.92	8.78	8.82	10.76	21.28	61.01	2.58	0.09	1.94	20.37	13.85	16.12
Ghir_A01G005220	8.31	4.75	4.13	4.13	4.42	3.81	4.55	4.7	7.55	17.9	8.29	11.21	8.55	2.66	4.6	25.59	2.22	1.15	1.61	3.61	5.31	8.6
Ghir_A01G005230	4.24	1.9	2.88	2.02	1.95	2.04	1.78	3.08	4.6	10.83	5.3	3.45	3.27	1.89	4.03	11.57	3.08	0.44	1.95	2.37	8.53	6.37
Ghir_A01G005240	11.57	8.35	5.56	4.16	3.49	0.7	0.78	16.15	23.56	25.71	17.28	10.91	7.15	6.42	10.58	12.54	11.23	0	7.9	4.76	6.48	7.14
Ghir_A01G005250	0	0.6	0	0	0	0	0	0	0.59	0.71	0	0.81	0.52	0.79	0.93	0	0	0	0.43	0	0	0.78
Ghir_A01G005260	0	0	0	0	0	0	0	0	0	0	0	0	0	0	0	0	0	0	0	0	0	0
Ghir_A01G005270	0	0	0	0	0	0.63	0.19	0.69	0	0	0.14	0.07	0	139.83	13	6.61	0.39	0	0.68	94.68	1.67	6.12
Ghir_A01G005280	0.18	0.08	0.08	0	0	0	0	9.75	10.42	2.47	0.93	0.27	0.25	1.72	0	0	0.71	0	0.5	0.82	4.23	2.1
Ghir_A01G005290	3.01	2.16	4.44	3.64	4.81	2.54	3.21	6.25	3.63	5.72	5.86	5.33	3.5	2.14	5.13	6.11	5.25	0	3.71	1.82	4.82	2.57
Ghir_A01G005300	5.06	4.1	7.42	7.24	5.4	5.92	2.64	5.38	9.54	10.7	4.94	3.77	3.44	9.21	12.19	2.06	2.54	0.29	4.18	21.11	19.63	3.77
Ghir_A01G005310	0.42	0.5	1.1	0.77	0	0.13	0.59	1.96	4.15	0.61	0.71	0.43	0.42	2.4	3.51	9.77	0	0.07	0	1.78	0	2.43
Ghir_A01G005320	0	0	0	0	0	0	0	0	0	0	0	0	0	0	0	0	0	0.37	0	0	0	0
Ghir_A01G005330	0	0	0	0	0	0	0	0	0	0	0	0	0	0.13	0	0	0.07	0	0.19	1.44	0.24	0
Ghir_A01G005340	0	0	0	0.04	0.06	0.2	1.27	0	0	0	0	0	0	0	0	0	0	0.23	0	0.17	0.02	0.04
Ghir_A01G005350	0	0	0	0	0	0	0	0	0	0	0	0	0	0	0	0	0	0	0	0	0	0
Ghir_A01G005360	10.34	9.78	9.86	10.86	7.92	10.39	18.47	18.1	12.36	23.51	9.64	11.35	8.76	10.23	7.55	12.48	13.87	1.09	12.85	14.48	18.21	15.43
Ghir_A01G005370	4.32	7.47	3.86	4.06	2.94	1.11	2.46	8.45	20.51	6.81	5.15	4.98	5.55	2.35	5.04	23.51	5.02	0.15	3.59	0.96	12.11	8.1
Ghir_A01G005380	2.03	0.42	0.9	0.34	0.04	0	0	0.35	0.32	1.71	2.16	1.29	1.63	3.23	1.75	0.13	0.56	0	0.63	0.32	0.93	0.32
Ghir_A01G005390	0.42	0.17	0.19	0.02	0.1	0.32	0.63	0.16	0.15	0.62	0.32	0.09	0.47	3.34	6.93	0.22	0.08	4.85	0.08	1.61	7.34	0.16
Ghir_A01G005400	18.21	15.34	9.09	14.18	12.99	22.58	36.24	7.2	5.29	15.13	14.54	18.98	18.21	0.25	0.17	2.09	3.27	47.48	2.78	0.03	1.14	1.46
Ghir_A01G005410	20.45	25.83	21.07	22.45	19.9	24.98	25.87	0.53	1.62	0.33	3.73	11.78	16.94	0	0.03	0.04	0.42	54.57	0.25	0.11	0.34	0.15
Ghir_A01G005420	2.2	1.97	1.55	1.76	1.87	2.23	2.02	3.14	4.61	4.5	3.5	3.32	2.51	0.57	0.8	5.05	0.95	3.44	0.56	1.68	2.3	1.81
Ghir_A01G005430	0.4	0.63	0.13	0.28	0.42	0	0.39	0.18	0	0	0.25	0	0	0	0	0	0.56	1.09	0.6	0	0.7	0
Ghir_A01G005440	14.9	11.48	10.54	8.76	6.59	3.87	4.22	15.39	18.71	48.22	23.15	15.7	11.63	4.55	5.85	20.95	4.33	0.16	4.61	6.33	12.1	8.18
Ghir_A01G005450	0	0	0	0	0	0	0	0	0	0	0	0	0	0	0	0	0	0	0	0	0	0
Ghir_A01G005460	0	0	0	0	0	0	0	0	0	0	0	0	0	0	0	0	0	0	0	0	0	0
Ghir_A01G005470	0	0	0	0	0	0	0	0	0	0	0	0	0	0	0	0	0	0	0	0	0	0
Ghir_A01G005480	0.83	0.36	0.21	0	0.02	0.28	0	0	0.1	0.15	0.17	0.33	0.36	8.45	4.04	0	0	0.42	0	0.06	0.7	0.04
Ghir_A01G005490	0	1.49	1.98	6.67	3.54	9.41	8.56	0	8.19	0.21	0	0	0.59	0	0.58	2.09	3.8	26.84	1.79	3.82	0.42	2.74
Ghir_A01G005500	0	0.28	1.23	0.56	0	0	0	0	0	0	0	0	0	0	0	2.48	0	0	0	0	1.59	0
Ghir_A01G005510	2.73	2.78	2.38	2.43	3.09	1.48	2.09	4.79	7	8.18	5.42	4.6	3.47	2.93	2.78	8.06	2.25	0	1.68	3.19	6.89	4.17
Ghir_A01G005520	0	0	0	0	0	0	0	0	0	0	0	0	0	0	0	0	0	0	0	0	0	0
Ghir_A01G005530	0.22	0	0.27	0	0	0	0.06	0.22	0	0.07	0.33	0	0.3	0.26	0.06	1.21	0	0	0.03	0.42	2.53	0.48
Ghir_A01G005540	0.08	0.09	0	0.14	0	0.03	0	0.25	0.12	0.34	0.53	0.14	0.08	0.29	0.14	1.77	0	0	0.12	0.15	2.4	0.78
Ghir_A01G005550	0.78	0.46	0.44	0.6	0.28	0.18	0.15	0.97	1.56	2.44	2.45	1.51	1.04	0.47	0.93	5.71	0.23	0	0.08	0.74	3.41	3
Ghir_A01G005560	5.94	2.24	7.83	8.91	6.29	5.8	6.7	5.97	11.26	10.47	6.36	3.5	4.53	4.21	3.9	6.78	4.52	1.47	3.56	5.13	2.16	7.88
Ghir_A01G005570	40.4	42.02	101.88	103.66	203.23	8.92	8.63	4.89	7.51	2.74	12.23	5.5	5.29	5.59	0	0	3.97	0.14	2.26	0	2.51	0.22
Ghir_A01G005580	0.71	0.78	0.69	1.24	1.35	0.25	0.4	4.65	3.28	2.07	1.59	2.33	1.4	0.93	2.05	6.91	0.17	0	0.42	2.25	1.36	3.63
Ghir_A01G005590	0.12	0.06	0	0.06	0	0.02	0.21	0.58	1.62	1.34	0.84	0.58	0.57	0	0.33	3	0.25	0	0.42	0.27	0.23	1.1
Ghir_A01G005600	2.81	5.97	3.84	11.16	22.67	90.93	41.55	1.79	3.68	2.99	0.65	2.08	2.82	0.1	0.18	0.96	63.44	4.64	70.78	117.22	3.27	2.15
Ghir_A01G005610	0.54	0	0	0.18	0.41	0	0.39	0	0	0	0	0.14	0.12	0	0	0	0	0	0	0	0	0
Ghir_A01G005620	0.24	0	0	0	0	0	0	0	0	0	0.16	0.48	0.15	0	0	0	0	0	0	0	0	0
Ghir_A01G005630	0.66	0.77	0.73	0.57	0.2	0.02	0.27	1.09	3.1	1.59	1.07	1.07	0.66	1.27	3.15	4.59	1.31	0	1.09	5.48	12.38	3.17
Ghir_A01G005640	0	0	0	0	0	0	0	0	0	0.32	0.61	0.2	0.36	0	0	0.22	0	0	0	0	0.05	0
Ghir_A01G005650	3.21	1.35	1.87	2.23	1.18	2.36	1.67	11.02	4.76	4.98	6.54	6.79	3.7	1.29	1.46	4.09	6.55	0	4.66	6.12	1.14	4.51
Ghir_A01G005660	4.18	4.12	1.35	1.5	1.25	0.3	0.37	0	0	1.11	1.14	2.18	3.71	0	0	0	0.03	0	0	0	0.12	0.12
Ghir_A01G005670	62.86	94.57	129.21	114.09	129.3	47.27	24.36	108.99	47.09	174.93	88.7	51.26	40.12	9.99	5.14	19.15	73.3	0.12	76.87	53	12.66	32.52
Ghir_A01G005680	62.59	24.18	12.88	9.77	5.3	3.35	13.19	303.34	34.93	166.25	60.96	64.45	65.79	34.76	17.24	8.12	53.25	0	55.33	112.93	116.87	18.94
Ghir_A01G005690	20.15	20.14	14.36	15.49	11.24	11.9	12.85	8.04	11.83	13.44	17.79	26.84	18.66	7.34	6.2	10.77	9.34	1.91	9.93	10.26	12.63	11.55
Ghir_A01G005700	0.46	0	0	0	0	0	0	0	0	0	0.12	2.42	0.94	0	0	0	0	1.24	0	0	0.11	0
Ghir_A01G005710	2.78	2.25	1.58	0.92	1.01	0.96	1.54	2.03	7.76	3.78	3.76	2.8	3.25	3.03	6.26	17.4	0.83	0.55	0.47	2.43	6.35	1.76
Ghir_A01G005720	7.55	5.68	4.88	3.99	3.91	3.79	3.47	11.67	14.21	17.08	8.87	8.22	7.19	1.07	3.63	11.91	5.83	0.94	5.56	2.57	5.26	7.82
Ghir_A01G005730	0.03	0	0	0	0	0	3.16	0	0	7.7	0	0	0	0	0	4.54	0	0	0	0	0	0
Ghir_A01G005740	26.95	27.51	43.06	17.61	6.82	0.41	1.16	16.22	31.47	13.96	22.54	13.57	23.46	37.11	11.25	5.74	8.33	0	9.17	46.38	130.46	32.06
Ghir_A01G005750	2.32	1.37	0.24	0.33	0.27	0.1	0.07	1.04	4.65	4.12	3	2.11	2.53	3.29	4.75	3.45	6.33	0	6.19	11.33	63.54	12.37
Ghir_A01G005760	0	0	0	0	0.16	0.49	2.48	0	0	0	0	0	0	0	0	0	0	0.34	0	0	0	0
Ghir_A01G005770	2	0.08	0.53	0.7	0.38	0.1	0.03	0.8	0.57	2.06	3.04	2.6	0.55	0.94	0	0.53	0.71	0	0.21	1.36	3.43	0.4
Ghir_A01G005780	18.31	23.25	23.78	27.52	45.64	23.05	89.93	88.3	13.92	50.87	41.25	34.99	38.49	24.67	6.83	2	251.72	0.24	221.47	34.8	1.12	112.98
Ghir_A01G005790	17.23	31.68	63.8	93.57	134.21	181.9	291.04	0.56	3.37	37.77	25.9	15.03	15.24	2.32	0.09	7.23	75.01	0.66	76.34	44.51	20.93	194.48
Ghir_A01G005800	0.74	0.19	1.47	1.63	0.49	0.11	0.21	1.17	0	0.28	0.9	0.57	0.96	4.3	0	1.59	2.25	0	1.26	0.6	7.15	4.34
Ghir_A01G005810	5.48	3.67	5.6	3.92	4.83	3.73	6.54	2.92	12.44	10.35	9.91	7.43	5.25	3.89	8.22	19.79	8.55	0.03	7.94	6.88	13.19	15.44
Ghir_A01G005820	0	0.16	0.04	0.04	0.62	0	0.1	0	0	0.33	0.1	0.62	0.23	0	0	0	0	0	0	0	0	0
Ghir_A01G005830	0	0.4	0.22	0	0	0	0	0.22	0	0.69	0.4	0	0	0	0	0.21	0	0	0.18	0.12	0	0.56
Ghir_A01G005840	21.85	23.97	27.54	29.62	24.44	3.51	0.13	8.08	11.38	15.89	20.9	15.56	21.69	6.12	4.23	14.19	15.77	0.44	16.72	20.01	8.91	38.17
Ghir_A01G005850	3.35	3.83	3.58	4.07	3.9	7.13	6.65	6.51	5.37	3.9	3.97	3.99	3.56	1.63	2.63	7.97	2.72	3.01	2.52	7.15	5.74	2.85
Ghir_A01G005860	0	0	0	0	0.23	0	0	0	0	0	0	0	0	0	0	0	0	0	0	0	0	0
Ghir_A01G005870	0	0	0	0	0	0	0	0	0	0	0	0	0	0	0	0	0	0	0	0	0	0
Ghir_A01G005880	1.9	0.94	3.16	1.67	0.5	0.24	0.47	1.05	3.79	1.38	4.86	2.44	2.87	2.58	2.4	4.34	2.9	0	3.35	6.99	3.27	3
Ghir_A01G005890	5.7	1.39	2.33	3.01	3.06	0.37	0.01	0	5.2	6.87	5.46	3.96	5.14	7.07	4.78	12.5	6.44	0	5.11	6.01	6.78	4.97
Ghir_A01G005900	0	0	0	0	0	0	0	0	0	0	0	0	0	0	0	0	0	0	0	0	0	0
Ghir_A01G005910	0	0	0	0	0	0	0	0	0	0	0	0	0	0.28	0	0	0	0	0	0.84	0.47	0
Ghir_A01G005920	0	0	0	0	0	0	0	0	0	0	0	0	0	0	0	0	0	0	0	0	0	0
Ghir_A01G005930	0	0	0	0	0	0	0	0	0	0	0	0	0	122.79	0	0	0	0	0	130.12	0	0
Ghir_A01G005940	0	0	0	0	0	0	0	0	0	0	0	0	0	0	0	0	0	0	0	0	0	0
Ghir_A01G005950	0.59	0.82	0.28	0.61	0.16	0	0.15	0.97	2.05	1.86	1.52	0.78	0.5	0	3.23	2.36	0.84	0	0.69	0.38	1.99	0.58
Ghir_A01G005960	3.37	2.95	1.65	1.23	2.09	1.28	1.64	22.05	7.73	10.8	5.32	4.46	3.31	8.46	20.08	9.09	1.46	0	2.29	5.34	8.11	3.42
Ghir_A01G005970	14.93	10.02	6.36	5.05	10.76	4.2	0.25	30.36	15.05	40.83	34.61	20.62	21.29	20.73	12.97	6.57	103.81	0.42	95.49	8.6	7.23	8.75
Ghir_A01G005980	17.83	15.16	3.78	3.5	1.6	0.4	1.27	0.38	0.91	1.12	0.36	4.19	9.8	0	0.16	0.72	2.13	1.35	1.27	0.3	0.19	0.81
Ghir_A01G005990	9.41	10.26	9.92	9.88	7.4	3.47	3.37	64.85	25.59	14.65	18.66	11.71	8.17	10.79	7.43	15.68	15.51	0	12.93	22.85	15.01	29.2
Ghir_A01G006000	2.57	1.79	2.88	1.69	1.41	1.75	1.99	8.4	5.3	11.45	4.39	2.93	2.35	1.44	17.99	12.64	2.7	0.8	2.12	2.7	12.21	4.3
Ghir_A01G006010	0	0	0	0	0	0	0	0	0	0	0.77	0	0	0.8	9.3	0	0	0	0	0	0.38	0
Ghir_A01G006020	0	0.83	0	0.75	0.42	0.5	0.28	0	0	0.38	0.3	0.68	0.88	0	0.73	0	0.47	0	0	0.87	0.47	0
Ghir_A01G006030	76.78	55.57	50.11	46.44	31.54	31.61	71.4	109.96	77.87	168.08	107.85	89.53	87.04	29.59	86.38	44.33	107.98	0	91.44	55.67	4.11	26.44
Ghir_A01G006040	0.78	1.58	2.95	1.58	3.06	0	0.12	2.52	12.97	2.68	0.81	1.05	1.07	9.17	54.4	0	2.44	0	5.44	33.93	1.14	20.39
Ghir_A01G006050	10.02	6.16	4.51	3.68	3.67	4.52	9.38	59.63	19.32	27.9	18.05	10.97	9.49	5.14	16.93	52.01	22.55	0.41	27.02	12.74	12.73	33.99
Ghir_A01G006060	4.87	2.65	0.29	0.38	0.68	0	0	1.1	0	0	3.67	4.83	8.47	0	0	0	0	0	0	0.47	0.42	0.25
Ghir_A01G006070	28.32	6.16	8.36	5.6	5.19	0.65	2.39	77.77	55.95	8.7	41.25	19.49	15.17	18.08	0.11	21.48	92.73	1.13	80.49	20.45	9.7	90.51
Ghir_A01G006080	4.1	1.92	2.05	1.69	0.87	0.38	1.33	1.87	5.14	4.72	8.16	7.65	4.69	4.99	0.89	0.08	0.94	0.54	0.92	1	0.28	0.08
Ghir_A01G006090	0	0	0	0.05	0	0	0	0	0	0	0	0.12	0	0	0	0	0.23	0	0	0	0.17	0
Ghir_A01G006100	2.11	3.31	5.39	6.6	11.53	16.13	10.51	0.94	0	0.87	1.95	1.31	2.2	0	0.05	1.08	0	2.01	0	0	0	0.1
Ghir_A01G006110	0.49	0.32	0.21	0.11	0.35	0.14	0.2	2.57	2.73	3.69	1.04	1.47	0.71	0.79	3.01	3.46	0.72	0	0.21	2.3	2.67	0.57
Ghir_A01G006120	0.34	1.04	0.89	0	0	0	0	15.38	24.05	5.65	2.61	1.04	0.96	0	0.07	0	0	0	0	0	0	0
Ghir_A01G006130	7.31	2.57	3.88	2.01	1.68	0.18	5.99	9.17	10.34	10.15	9.63	9.09	9.72	14.37	4.33	7.06	16.39	0.42	15.05	12.48	8.62	9.01
Ghir_A01G006140	0.66	2.51	2.61	2.64	2.44	2.11	0.78	5.27	3.93	2.43	2.51	1.87	1.11	0.79	2.12	5.88	5.49	0	3.12	2.25	4.2	3.01
Ghir_A01G006150	0	0	0	2.04	0	0	0	0	0	2.39	0.87	0	0	2.56	0	0.83	11.07	0	8.92	2.68	2.37	0
Ghir_A01G006160	0	0	0	0	0	0	0	0	0	0	0	0	0	0	0.15	0	0	0	0	0	0.05	0
Ghir_A01G006170	2.36	4.41	2.72	2.5	1.73	1.45	6.01	6.55	9.6	5.84	2.83	1.98	2.65	6.82	16.43	8.82	10.27	0	9.28	12.9	3.96	1.28
Ghir_A01G006180	0.05	0	0	0	0	0	0	0	0	0	0.07	0.01	0.01	0.19	0.01	0	0	0	0.05	0.11	0.39	0
Ghir_A01G006190	0	0	0	0	0	0	0	0	0	0	0	0	0	0	0	0	0	0	0	0	0	0
Ghir_A01G006200	121.82	20.71	66.46	56.24	40.83	1.85	2.69	86.28	57.43	69.53	164.11	131.09	133.93	95	4.17	107.11	88.07	0	84.01	222.89	44.57	114.37
Ghir_A01G006210	0	0	0	0	0	0	0	0	0	0	0	0	0	0	0	0	0	0	0	0	0.04	0
Ghir_A01G006220	0	0	0	0	0	0	0	0	0	0	0	0	0	0	0	0	0	0	0	0	0	0
Ghir_A01G006230	0	0	0	0	0	0	0	0	0.83	0	0.27	0	0	0	0	0	0.17	0	0.16	0	0	0
Ghir_A01G006240	2.05	0.75	1.24	0.75	0.25	0.1	0.08	0.99	1.3	2.64	2.57	1.41	1.51	0.25	0.33	0.49	0.28	0	0.24	0.72	1.35	0.14
Ghir_A01G006250	0.29	0.22	0.16	0.05	0.05	0.02	0.86	0.05	0.37	0.76	0.42	0.58	0.11	0.23	1.2	1.18	0	0	0	0.19	0.2	0.71
Ghir_A01G006260	39.92	43.38	44.6	38.57	46.51	49.93	51.14	64.72	25.23	17.17	42.28	48.72	45.79	27.29	7.85	9.49	95.69	4.57	97.32	160.39	76.99	107.23
Ghir_A01G006270	0.14	0.12	1.57	0.79	2.29	1.84	1.62	0	0	0.89	0	0	0.85	2.62	1.31	0	1.1	0.63	0.26	1.09	22.26	0
Ghir_A01G006280	0	0	0	0	0	0	0	0	0	0	0	0	0	0	0	0	0	0	0	0	0.31	0
Ghir_A01G006290	6.23	6.96	6.11	8.2	6.13	5.84	6.12	8.43	9.15	8.46	6.43	7.18	5.19	2.2	5.74	8.81	4.01	4.22	4.58	7.24	10.2	5.72
Ghir_A01G006300	4.35	4.53	1.49	0.81	1.04	0.54	0.23	3.24	4.13	8.55	3.75	6.85	6.08	1.91	1.63	3.17	0.03	0	0.05	0.8	22.66	0.28
Ghir_A01G006310	44.49	27.33	55	62.37	83.7	87.23	24.78	37.03	86.51	132.24	82.17	68.75	54.47	0.32	0.88	303.38	3.3	0	1.46	0.04	7.06	0.41
Ghir_A01G006320	0	0.1	0.25	0	0	0.02	0.02	0.11	0.1	0.23	0.1	0.09	0.13	0.36	0.27	0.18	0.05	0.31	0	0.27	20.94	0.29
Ghir_A01G006330	0	0	0	0	0	0	0	0	0	0	0.63	0.77	0	0	0.28	0	0	0	0	0	16.92	0
Ghir_A01G006340	3.49	3.12	4.52	4.31	6.61	4.11	3.29	1.89	6.8	5.65	5.28	3.47	2.44	2.57	3.68	8.85	3.99	0.88	1.63	3.92	4.44	5.61
Ghir_A01G006350	3.55	6.15	15.53	21.13	32.84	58.62	31.55	0.41	1.75	3.46	3.06	4.5	3.29	0	0	2.09	0.43	0	0.41	0.03	0.03	1.17
Ghir_A01G006360	0.1	0.03	0.03	0	0.06	0	0.03	0.47	0.18	0.51	0.03	0.03	0	7.79	18.22	1.85	0.03	0	0	45.52	1.01	129.48
Ghir_A01G006370	0	0	0	0.17	0	0.09	0	0	0	0	0	0.1	0	0	0	0	0	0	0	0	0	0
Ghir_A01G006380	0	0	0	0	0	0	0	0	0	0	0	0	0	0	0	0	0	0	0	0	0	0
Ghir_A01G006390	126.04	50.51	55.75	45.48	30.59	4.4	7.48	28.54	85.19	95.55	151.31	147.18	100.72	140.85	1.79	9.65	51.07	0.47	53.96	19.99	6.17	11.74
Ghir_A01G006400	20.27	10.69	9.64	10.93	9.65	6.08	8.02	11.38	36.21	18.49	23.55	17.27	16.23	18.63	5.71	52.11	15.48	0.1	12.28	17.15	23.47	29.83
Ghir_A01G006410	20.57	22.9	19.68	16.3	13.05	14.46	7.5	20.98	30.72	27.08	27.49	30.87	21.07	29.04	106.45	25.21	14.01	0.07	11.6	31.47	31.82	15.96
Ghir_A01G006420	60.73	70.28	62.77	51.88	48.91	40.3	32.25	76.67	53.67	23.21	45	73.05	56.59	53	35.45	46.34	82.07	5.6	87.17	62.41	37.95	59.18
Ghir_A01G006430	78	107.29	85.13	85.91	91.99	60.29	49.92	168.12	51	30.36	63.44	78.75	102.15	32.81	21.53	62.58	85.21	35.92	91.31	66.81	35.2	47
Ghir_A01G006440	2.16	4.08	4.16	4.44	5.49	11.78	7.85	0.75	1.7	2.02	1.84	1.97	1.64	1.37	0.21	13.13	2.27	0	1.92	3.24	0	28.52
Ghir_A01G006450	1.45	3.41	0.81	1.52	0.34	0.04	0	6.55	11.07	2.02	1.69	1.74	1.02	3.14	14.8	34.63	3.77	0	4.72	12.13	9.3	2.7
Ghir_A01G006460	0.29	0.25	0.81	0.42	0	0	0	0	0	0	0	0	0.09	0.83	1.05	0.21	1.43	0	0.99	0.26	1.88	1.4
Ghir_A01G006470	0.2	0.92	2.07	0.48	0.11	0.07	0	0.71	2.45	1.41	1.19	1.07	0.28	0.26	2.23	2.25	1.08	0	1.1	1.86	12.12	0.83
Ghir_A01G006480	0.4	0	0	0	0	0	0	0.89	0	0	0	2.63	0.55	7.28	0	0.43	3.54	0	3.15	0.71	0.39	2.74
Ghir_A01G006490	33.72	40.06	37.89	36.34	29.89	22.02	33.29	40.17	65.13	42.87	53.99	52.27	39.67	30	37.92	76.28	40.97	5.03	41.02	33.12	42.75	27.4
Ghir_A01G006500	0.71	10.9	21.68	7.56	0.72	0.27	0.29	0.53	0.57	0.39	0.1	0.12	0.21	2.12	12.61	0.28	0.82	0.11	1.02	4.95	34.93	1.01
Ghir_A01G006510	0	0	0	0	0	0	0	3.22	1.56	1.03	0.92	0.82	0.07	0.17	13.69	1.37	0	0	0	0	0	0
Ghir_A01G006520	2.82	1.65	2.74	2.11	1.52	2.06	3.23	3.84	4.14	8.59	5.18	3.83	2.78	1.28	1.78	7.93	1.64	0.51	1.53	2.23	3.77	2.95
Ghir_A01G006530	6.47	4.38	5	5.1	4.13	3.38	3.94	3.9	5.82	16.3	8.19	6.89	5.27	2.48	4.76	12.7	2.97	0.1	2.24	3.29	8.31	8.79
Ghir_A01G006540	0	0	0	0	0	0	0	0	0	0	0	0	0	0	0	0	0	0	0	0	0	0
Ghir_A01G006550	0	0	0	0	0	0	0	0	0	0	0	0	0	0.75	0.26	0	0	0	0	0.1	0.9	0
Ghir_A01G006560	1.4	0.8	0.98	0.73	0.41	0.19	0.38	3.94	1.8	5.43	3.25	2.66	2.14	0.32	0.59	3.28	0.75	0	0.84	1.58	1.76	1.61
Ghir_A01G006570	12.25	2.03	2.06	1.77	0.15	0.2	0.62	9.5	24.18	7.75	20.27	19.72	12.96	26.65	4.71	13.48	6.8	0	4.28	13.14	13.84	2.81
Ghir_A01G006580	0	0	0	0	0	0	0	0	0	0	0	0	0	0	0	0	0	0	0	0	0	0
Ghir_A01G006590	81.65	8.83	38.06	43.32	20.3	19.06	23.03	25.17	34.67	55.43	49.33	38.16	34.47	190.14	23.05	20.9	220.24	2.2	192.21	105.22	58.15	53.47
Ghir_A01G006600	197.1	106.63	167.58	145.14	167.72	50.95	73.08	99.84	85.33	243.04	350.41	262.59	196.44	405.9	71.44	113.71	411.39	12.48	408.84	139.53	83.13	112.5
Ghir_A01G006610	0	0	0	0	0	0	0	0	0	0	0	0	0	0	0	0	0	0	0	0	0	0
Ghir_A01G006620	22.42	28.47	28.29	25.8	26.17	30.44	34.56	152.46	46.19	29.96	31.64	22.67	21.15	56.46	24.48	104.47	56.76	0.1	57.28	80.2	36.93	73.16
Ghir_A01G006630	0.16	0.35	1.14	0	0.42	0	1	4.69	3.58	0.68	0	0.16	0	0.76	2.54	5.36	0.71	0	0	2.11	5.77	0
Ghir_A01G006640	8.22	8.03	4.95	6.45	6.57	6.35	6.64	9.89	14.6	16.42	16.46	7.76	7.57	7.31	7.27	18.83	9.45	0.71	7.52	9.77	7.24	15.84
Ghir_A01G006650	13.98	10.51	14.56	17.8	31.33	68.51	81.83	32.71	9.15	8.39	9.94	9.96	9.77	23.62	8.15	16.91	4.05	37.31	3.74	11.06	11.48	34.87
Ghir_A01G006660	6.33	7.8	5.84	9.54	6.1	13.14	29.84	15.22	35.27	7.85	14.75	8.09	6.69	0.97	4.13	32.44	5.01	0	5.15	2.43	1.24	1.62
Ghir_A01G006670	0.05	0.23	1.51	5.99	10.75	34.6	78.51	0.31	0	0.05	0	0.05	0.02	0	0.07	0	0.07	212.57	0.08	0.02	0.08	0.07
Ghir_A01G006680	0.23	0.74	0.05	0.74	0.64	0.44	0.55	0	0	0	0.06	0	0.16	0	0	0	0	1.13	0	0	0.06	0
Ghir_A01G006690	0	0	0	0	0	0	0	0	0	0	0	0	0	0	0	0	0	0	0	0	0	0
Ghir_A01G006700	0	0	0	0	0	0	0	0	0	0	0	0	0	0	0	0	0	0	0	0	0.3	0
Ghir_A01G006710	10.73	7.66	15.17	12.61	16.43	26.27	32.6	14.84	15.05	15.92	12.19	13.59	10.2	3.51	6.9	14.06	16.16	0.71	19.72	10.93	7.6	12.67
Ghir_A01G006720	0	0	0	0	0	1.26	0.12	2.33	2	1.4	0	0	0	0	0	0.93	0	0	0.34	0.66	0	1.38
Ghir_A01G006730	12.22	9.55	2.42	2.94	2.78	3.37	5.94	0	0	6.46	33.01	40.95	20.49	0	0	0	0	10.45	0	0	0	0
Ghir_A01G006740	0.6	0	0.66	0	0	0.85	0	0	0	0	0.49	0.67	0	0	0	0	0	0	0	0	0	0
Ghir_A01G006750	6.71	5.7	4.28	3.57	5.23	3.65	3.55	3.75	10.54	11.46	7.07	6.76	6.03	3.69	5.23	9.58	1.62	1.73	2.12	5.23	10.36	7.88
Ghir_A01G006760	0	0	0	0	0	0	0	0	0	0	0	0	0	0	0	0	0	0	0	0	0	0
Ghir_A01G006770	0	0	0	0	0	0	0	0	0	0	0	0	0	0	0	0	0	0	0	0	0	0
Ghir_A01G006780	0	0	0	0	0	0	0	0	0	0	0	0	0	0	0	0	0	0	0	0	0	0
Ghir_A01G006790	2.88	1.63	1.05	0.97	0.37	0.14	0.12	3.47	3.68	2.21	2.86	1.59	2.15	2.11	0.7	12.17	1.45	0	0.93	2.36	1.83	3.76
Ghir_A01G006800	0	0	0	0	0	0	0	0	0	0	0	0	0	0	0	0	0	0	0	0	0	0
Ghir_A01G006810	9.38	7.46	7.26	7.75	8.48	8.92	7.71	11.64	17.35	8.9	10.7	12	11.15	7.52	3.1	4.31	20.64	0	19.66	14.11	7.44	22.2
Ghir_A01G006820	10.08	7.29	7.01	2.81	3.36	8.9	4.27	17.95	7.66	36.93	45.54	21.49	19.15	12.81	8.12	6.35	24.91	0.23	25.1	18.22	35.19	77.73
Ghir_A01G006830	2.14	1.33	0.61	0.77	0.28	0	0.11	3.78	0.86	1.37	2.74	1	0.8	0	0.05	1.36	0.74	0	0.59	0.72	1.69	1.17
Ghir_A01G006840	33.16	37.71	27.69	35.69	29.11	21.92	28.01	17.97	10.81	24.9	23.69	39.53	39.65	6.32	7.62	15.66	14.45	5.98	13.89	19.01	14.49	16.15
Ghir_A01G006850	1.02	1.45	1.79	2.18	1.92	3.32	3.36	0.54	2.23	12.46	3.48	1.11	1.08	2.04	5.29	7.43	3.9	0	2.35	1.92	2.6	2.18
Ghir_A01G006860	2.96	6.79	4.31	2.77	3.46	2.79	3.57	16.64	21.48	10.81	5.43	9.2	4.23	76.11	115.04	31.08	10	0	8.94	39.44	37.35	22.7
Ghir_A01G006870	0	0	0	0	0	0	0	0	0	0	0	0	0	0	0	0	0	0	0	0	0	0
Ghir_A01G006880	0.92	0.16	0.09	0.16	0.32	0.06	0.04	0.26	0	5.69	5.28	5.34	1.49	0	0.13	0	0.04	0.37	0.07	0	0.04	0.21
Ghir_A01G006890	0.37	0.48	0.19	0.16	0.16	0.04	0	0.32	0.34	0.89	1.08	1.15	0.34	0	0	0.2	0	0	0	0	0	0.4
Ghir_A01G006900	0.67	0.71	0.66	0.34	0.43	0.09	0.34	0.91	1.8	0.93	1.31	0.57	0.62	0.06	4.51	3.96	1.62	0	1.39	1.98	0.93	8.44
Ghir_A01G006910	0.82	0.94	1.46	0.59	0.13	0	0.27	0.32	2.79	1.87	1.14	1.82	0.82	0.81	4.22	10.82	1	0.02	0.73	0.66	1.42	2.97
Ghir_A01G006920	2.46	1.13	1.11	1.48	0.47	0.32	0.74	6.68	6.18	9.74	7.21	4.99	3.45	2.22	12.62	14.3	0.86	0	1.31	3.69	5.13	2.18
Ghir_A01G006930	6.98	9.02	7.96	8.15	2.17	0	0.36	0.17	1.72	2.89	5.55	6.31	3.45	0	0.07	0	8.82	0	10.82	0.03	0.04	0
Ghir_A01G006940	0	0	0.63	2.77	8.17	17.45	25.46	0	0.13	0.13	0	0.13	0.17	0	0.17	0	0.18	34.53	0.29	0	0	0
Ghir_A01G006950	0	0	0	0	0	0	0	0	0	0	0	0	0	0	0	0	0	0	0	0	0	0
Ghir_A01G006960	0.92	0.42	0.43	0.16	0.37	0.17	0.22	1.53	0.28	0.44	1.47	1.1	0.32	0.14	0.55	1.99	0.56	0.09	0.28	0.28	1.42	0.7
Ghir_A01G006970	18.85	17.34	23.16	24.41	27.94	25.05	23.24	26.51	43.38	22.89	22.14	23.06	16.64	32.78	15.61	24.71	34.35	0	33.16	60.62	31.48	41.33
Ghir_A01G006980	4.23	3.23	4.2	4.47	3.24	4.31	2.77	4.54	4.06	5.11	5.37	4.19	2.77	3.88	5.22	5.72	3.88	1.2	2.64	4.59	6.9	6.59
Ghir_A01G006990	0	0	0	0	0	0	0	0	0	0	0	0	0	0	8.44	0	0	0	0	0	0	0
Ghir_A01G007000	4.22	4.34	5.36	7.21	5.03	5.32	5.64	6.62	3.92	7.28	5.96	5.83	4.01	7.47	7.05	11.32	4.89	0	4.9	14.65	10.1	6.88
Ghir_A01G007010	0.61	0	0	0	0.2	0.06	0.08	0.32	0.18	0.41	0.19	0.25	0	0.33	0.1	0.45	0.24	0	0	0	0.22	0.29
Ghir_A01G007020	31.04	21.92	15.62	14.37	9.62	4.91	3.59	15.99	23.4	10.12	25.22	17.59	20.79	20.05	5.21	16.27	12.79	0.08	10.36	13.3	5.51	30.67
Ghir_A01G007030	41.06	31.91	27.26	25.07	20.01	8.07	14.58	63.73	42.42	73.92	56.7	45.24	36.32	38.95	30.33	75.9	60.54	0.81	55.61	53.52	108.18	23.32
Ghir_A01G007040	0	0	0	0	0	0	0	0.39	0	0	0	0	0	0	0	0	0	0	0	0	0	0
Ghir_A01G007050	0	0	0	0	0	0	0	0.51	0	0.61	0.11	0	0	0.77	2.41	3.02	0.56	0	1	0.79	0.35	2.49
Ghir_A01G007060	0	0	0	0	0	0	0	0	0	0	0	0	0	0	0	0	0	0	0	0	0	0
Ghir_A01G007070	3.11	3.75	1.36	3.43	4.95	13.15	19.28	15.45	10.02	7.06	5.32	4.6	4.03	2.6	3.82	30.28	21.03	0.66	17.55	20.13	14.69	10.83
Ghir_A01G007080	9.27	8.17	13.52	13.67	22.09	21.3	10.37	9.8	16.47	40.54	13.86	9.09	8.06	8.09	4.8	31.8	15.72	0.91	12.06	21.75	20.58	26.12
Ghir_A01G007090	0.87	1.52	0.51	1.57	4.73	2.74	1.29	7.12	0.67	1.63	1.63	1.49	1.78	0.29	0	17.97	1.6	0.84	2.51	0.76	0.07	0
Ghir_A01G007100	46.84	38.62	52.17	49.62	44.9	29.15	88.39	97.23	17.48	35.66	43.16	39.82	37.86	169.63	27.11	15.52	135.63	2.87	127.12	110.35	81.13	35.88
Ghir_A01G007110	7.1	8.12	7.94	9.43	10.34	9.16	5.78	6.22	9.27	9.64	7.05	8.18	7.53	8.67	5.64	7.69	6.55	5.49	7.64	10.91	10.36	10.5
Ghir_A01G007120	14.4	10.16	9.07	9.01	7.17	2.02	3.74	7.07	17.98	27.16	17.47	13.53	12.89	5.26	7.87	25.07	10.53	0.46	9.36	5.84	16.37	35.89
Ghir_A01G007130	12.93	12.42	8.75	11.12	9.86	3.76	4.43	11.46	8.81	5.63	6.55	10.62	12.46	5.44	5.51	8.35	9	0.56	9.52	13.77	9.45	16.06
Ghir_A01G007140	2.83	2.67	1.93	2.67	1.99	0.75	1.32	4.62	1.59	3.24	3.3	3.99	2.78	0.72	0.42	4.65	2.22	0.04	1.53	4.34	1.29	3.61
Ghir_A01G007150	1.5	1.06	0	2.45	5.15	0.51	0	4.71	5.81	4.32	2.41	1.19	0.32	3.48	0.85	9.02	5.47	0	5.48	0.43	2.8	3.32
Ghir_A01G007160	4.71	5.17	11.25	12.69	20.13	5.8	3.06	22.09	4.99	3.99	5.56	4.62	2.97	13.97	0.26	11.08	48.33	0	39.95	37.91	4.82	49.65
Ghir_A01G007170	2.31	1.38	6.32	16.87	26.75	12.64	10.04	0.06	6.9	2.66	2.84	1.79	1.14	33.99	5.65	17.99	42.88	2.94	45.15	43.2	1.01	54.22
Ghir_A01G007180	0	0.09	0	0	0	0.13	0.02	0	0	0.06	0.28	0	0	0.29	0.33	0.14	0	0	0	0.15	0.21	0.14
Ghir_A01G007190	9.48	9.07	8.03	5.95	5.31	4.58	12.53	6.25	13.16	16.35	12.81	10.87	7.93	7.62	7.6	3.9	16.83	0	15.68	6.67	17.78	70.03
Ghir_A01G007200	0	0	0	0	0	0.52	0.71	0	0	0	0	0	0	0	0	0	0	0	0	0	0.29	0
Ghir_A01G007210	0.03	0.07	0	0.09	0	0	0.03	0.09	0	0	0.27	0.19	0.02	0	0	0.44	0	25.36	0	0	0	0
Ghir_A01G007220	24.23	2.5	7.52	5.94	0.78	0	0.17	20.84	7.51	12.33	36.9	30.22	22.77	73.87	2.75	0	23.31	0.39	21.22	16.65	0.34	5.27
Ghir_A01G007230	0.59	0.37	0.14	0.37	0.26	0.16	0.18	2.19	0.94	4.17	1.82	1.49	0.45	0.42	0.5	1.17	0.54	0	0.41	1.48	2.04	0.82
Ghir_A01G007240	0.32	0.68	1.39	0.96	1.99	2.18	0.49	1.54	0.19	3.6	0.89	1.2	0.55	0.6	1.95	0.61	3.94	0	1.49	17.05	3.92	0.57
Ghir_A01G007250	6.67	2.69	2.28	1.63	1.97	1.53	3.53	3.86	8.4	6.17	6.47	6.65	5.15	4.73	3.15	5.29	5.49	1.73	4.22	2.37	4.31	5.95
Ghir_A01G007260	0	0	0	2.3	1.4	0	0.5	1.72	0	1.78	0.58	0	7.8	0	19.17	10.74	0	1.53	1.5	2.76	1.06	1.64
Ghir_A01G007270	45.46	39.28	20.63	9.34	4.55	0.53	1.13	25.06	73.23	28.17	70.92	59.03	52.37	22.28	32.08	0.81	40.62	0	35.29	3.53	5.81	108.97
Ghir_A01G007280	0	0	0	0	0	0	0	0	0.31	0.31	0	0	0.14	0	0	0	0	0	0	0	0	0
Ghir_A01G007290	0	0	0	0	0	0	0	0	0	0	0	0	0	0	0	0	0	0	0	0	0	0
Ghir_A01G007300	5.66	4.71	3.36	4.45	5.32	3.09	3.13	5.2	10.39	8.71	9.52	5.18	6.18	3.85	3.75	13.79	9.05	0.69	5.6	9.39	4.86	10.12
Ghir_A01G007310	2.12	2.09	0.5	0.24	0.95	0.09	0.21	0.38	1.97	2.38	4.6	3.28	2.32	9.32	0.54	0.14	26.14	0	28.25	0.8	0	1
Ghir_A01G007320	28.47	27.98	34.97	29.01	29.86	35.32	42.61	33.57	50.33	88.36	63.65	50.04	28.75	39.88	33.49	71.6	46.13	0.3	44.76	71.29	77.84	43.94
Ghir_A01G007330	11.06	8.71	3.81	2.19	0.58	0	0.03	0	0	0	0	5.22	7.3	0.65	0.6	0	0.44	0	0.22	0	0	0
Ghir_A01G007340	5.83	2.9	2.88	2.49	3.43	2.54	4.74	1.92	2.33	8.04	3.23	6.31	4.76	1.15	3.29	5.18	2.66	0	2.23	2.25	4.54	3.02
Ghir_A01G007350	0	0	0	0	0	0	0	0	0	0	0	0	0	0	0	0	0	0	0	0	0	0
Ghir_A01G007360	0	0	0	0	0	0	0	0	0	0	0	0	0	0	0	0	0	0	0	0	0	0
Ghir_A01G007370	0	0	0.03	2.75	4.76	15.39	19.41	0	0	0	0	0	0	0	0	0	0	18.15	0	0.15	0.16	0.27
Ghir_A01G007380	0	0	0	0	0	0	0	0	0	0	0	0	0	0	0	0	0	0	0	0	0	0
Ghir_A01G007390	125.69	117.76	127.87	89.51	59.25	55.06	138.7	82.56	113.93	169.17	175.19	121.91	121.83	131.84	140.29	314.09	183.3	0.33	177.75	572.11	279.16	91.84
Ghir_A01G007400	0	0	0.1	0.03	0	0	0	0.05	0	0	0	0.04	0	0	0	0	0	0	0.11	0	0.11	0
Ghir_A01G007410	0	0	0	0	0	0	0	0	0	0	0	0	0	0	0	0	0	0	0	0	0	0
Ghir_A01G007420	3.48	1.06	2.27	1.41	0.39	0.56	0	0.66	0.14	7.78	12.46	7.23	3.32	0.51	1.28	0	0	0	0.26	0	1.29	32.34
Ghir_A01G007430	5.29	3.3	2.7	1.01	0.13	0	0	0.83	0.45	5.66	12.41	9.77	9.24	0	0.53	0	0.14	0	0	0.26	0.57	52.47
Ghir_A01G007440	48.77	35.87	51.38	46.1	32.83	13.7	24.98	27.49	19.16	27.77	70.22	55.12	55.49	44.48	24.55	61.79	46.4	1.82	47.58	109.1	58.78	39.3
Ghir_A01G007450	0.49	0.6	0.58	0.46	0.7	1.22	1.26	0.22	0	0.08	0.08	0.08	0.04	2.26	0	5.84	0	0	0.11	0.91	29.02	7.7
Ghir_A01G007460	9.05	5.84	6.21	4.53	5.82	5.07	3.26	17.59	15.21	17.33	9.51	9.93	5.97	9.43	4	11.82	9.88	0.03	7.7	10.55	14.03	12.29
Ghir_A01G007470	0.09	0.2	0.07	0	0	0	0	0.27	0	0.11	0.03	0.26	0	0.48	0.85	0.2	0.11	0	0.03	0.03	0.37	0.06
Ghir_A01G007480	5.07	1.14	1.24	2.7	2.57	2.84	2.68	5.84	3.07	4.43	4.21	5.7	1.35	1.35	1.41	5.4	3.4	0	2.82	2.61	3.75	3.17
Ghir_A01G007490	12.57	10.41	5.75	6.55	1.93	1.01	4.04	69.1	48.68	21.65	20.85	13.28	17.57	20.7	25.22	100.83	6.53	0	7.83	31.4	28.98	23.54
Ghir_A01G007500	0.99	1.51	1.86	2.22	2.56	0.04	1.09	0.61	2.64	3.41	1.24	1.09	0.64	3.62	21.42	3.56	1.97	0	1.05	1.78	4.59	3.92
Ghir_A01G007510	1.4	2.49	0.59	0.18	0.36	0.15	0	0.88	0.49	0.52	1.09	1.06	1.4	0.05	0.16	0.77	0	0	0	0	0	0.56
Ghir_A01G007520	7.18	3.41	3.82	2.9	1.96	0.66	1.72	13.06	37.27	13.11	10.89	5	5.74	5.24	22.14	76.2	5.73	0	3.98	13.97	19.51	17.95
Ghir_A01G007530	4.24	3.59	4.05	3.62	3.11	4.26	2.56	11.69	5.13	13.64	10.38	5.72	3.81	3.44	4.19	5.94	14.16	0.08	11.95	4.47	3.49	2.85
Ghir_A01G007540	0	0	0	0	0	0	0	0	0	0	0	0	0	0	0	0	0	0	0	0	0	0
Ghir_A01G007550	8.64	18.24	11.49	9.69	4.92	0	0	7.35	3.87	2.15	3.19	3.22	5.5	0.6	1.57	5.16	0.33	0	0.49	0.22	0.75	0.56
Ghir_A01G007560	3.62	2.66	3.3	1.6	2.46	0.3	0.45	12.21	13	8.62	6.51	5.81	2.92	4.46	10.42	20.34	4.51	0	3.54	7.9	4.66	10.36
Ghir_A01G007570	13.69	9.73	13.46	15.67	10.71	17.15	12.68	12.43	14.52	32.31	17.52	14.93	11.29	19.06	19.37	32.56	22.4	0.53	21.37	29.23	35.78	37.14
Ghir_A01G007580	1.98	1.09	1.4	1.07	2.24	1.6	0.63	0.4	0	0.82	1.28	2.85	2.64	0	0.14	0	1.2	0	1.26	0.31	0.11	0.07
Ghir_A01G007590	3.02	2.19	2.71	2.2	2.45	1.8	3.31	2.38	6.64	11.29	7.72	6.01	3.84	1.6	5.01	18.38	1.55	0.44	1.64	1.67	5.5	4.81
Ghir_A01G007600	8.41	7.27	10.17	13.25	16.69	21.25	19.8	10.43	7.06	26.06	11.69	9.06	8.83	2.43	8.06	5.83	29.13	0.5	20.09	6.06	4.89	20.4
Ghir_A01G007610	0	0	0	0	1.01	1.42	0	0	0.96	0	0	0.12	0	0	1.58	8.88	0	0	0	0	0	0
Ghir_A01G007620	3.57	2.82	1.27	0.33	0.42	0	0.14	0	0	0.06	0	2	2.54	0	0	0	0	0	0	0	0	0
Ghir_A01G007630	8.81	5.84	8.91	6.14	7.72	1.48	2.06	2.8	30.87	13.08	14.78	9.58	8.08	17.55	28.39	74.26	11.92	0	12.92	17.15	27.28	30.02
Ghir_A01G007640	0.33	0.49	1.34	1.09	0.28	0.04	0.14	0	2.01	1.05	1.93	1.69	1.29	7.05	0.47	1.44	0.79	0.21	0.91	3.68	10.11	1.4
Ghir_A01G007650	5.87	5.4	12.07	13.43	16.39	8.97	3.98	9.82	11.52	10.59	9.26	6.65	3.97	7.53	4.64	9.47	8.91	0.14	8.85	4.67	8.16	5.47
Ghir_A01G007660	25.14	19.65	24.79	23.73	31.17	11.33	7.79	85.78	46.59	30.17	33.05	30.4	21.85	16.57	19.33	47.84	23.78	0.09	21.66	31.15	31.42	31.2
Ghir_A01G007670	0	0	0	0	0	0	0	0	0	0	0	0	0	0	0	0	0	0	0	0	0	0
Ghir_A01G007680	3.39	1.57	1.51	1.65	2.64	1.92	0.78	7.19	7.22	4.98	4.17	5.2	2.83	1.77	7.35	11.27	0.89	0	1.63	3.68	5.53	4.34
Ghir_A01G007690	0.12	0.74	0	0.42	0	0	0	1.25	1.13	1.51	3.52	7.74	4.01	0	0.11	2.79	0.72	0	0.23	0	0	0
Ghir_A01G007700	0	0	0	0	0	0	0	0	0	0	0.2	0.95	0	0	0	0	0	0	0	0	0	0
Ghir_A01G007710	22.16	20.18	18.23	24.16	22.42	26.17	22.64	19.45	21.97	14.76	15.48	11.14	16.04	10.35	18.85	27.53	12.21	3.2	11.59	16.02	21.44	17.41
Ghir_A01G007720	0.69	0.52	0.5	0.37	0.16	0.47	1.24	1.13	1.03	1.1	0.85	0.39	0.52	0.3	3.7	5.59	2.06	0.04	2.15	0.46	2.45	3.65
Ghir_A01G007730	23.64	26.35	27.49	19.07	16.22	5.46	5.75	92.84	46.22	48.89	38.53	28.84	24.03	23.69	29.4	132.46	17.82	0	18.84	24.94	41.2	43.73
Ghir_A01G007740	23.87	26.31	25.77	30.8	29.42	32.86	49.76	1.61	4.44	5.01	3.95	9.54	16.73	2.77	6.95	7.33	6.12	40.62	5.12	12.93	19.57	9.86
Ghir_A01G007750	0	0	0	0	0	0	0	0	0	0	0	0	0	0	0	0	0	0	0	0	0	0
Ghir_A01G007760	26.64	10.38	7.9	4.39	1.2	0.76	2.87	10.99	0.75	18.49	25.8	25.9	21.2	10.33	1.7	1.03	45.35	0	37.86	4.31	10.16	2.07
Ghir_A01G007770	7.03	6.14	4.41	4.34	2.37	0.59	1.98	29.95	6.27	12.12	5.67	5.25	4.95	2.2	8.25	3.39	3.68	0	3.19	7.56	12.15	13.52
Ghir_A01G007780	40.47	27.8	38.6	33.63	17.44	2.56	2.46	27.15	54.06	81.6	83.19	73.12	46.72	29.98	18.2	18.49	18.4	0.11	15.73	19.48	12.33	27.84
Ghir_A01G007790	0.66	0.08	0.48	0.29	0	0	0	0	0	0.41	0.2	1.25	1.47	0	0.26	0	0	0	0	0	0.28	0
Ghir_A01G007800	5.39	3.22	2.34	2.1	3.34	1.56	0.25	0.73	1.05	0.53	1.32	3.75	5.51	3.96	9.37	0	0	0.35	0.12	1.39	2.74	0.62
Ghir_A01G007810	19.36	23	12.09	11.17	7.67	1.41	1.61	2.01	12.24	8.11	27.24	42.19	25.94	3.22	19.19	11.48	1.2	0.12	1.22	0.31	16.08	71.81
Ghir_A01G007820	0.15	0.11	0.02	0.19	0.13	0	0	0.05	1.31	0.38	0.2	0.22	0.3	0	0.3	0.79	0.37	0	0.14	0.1	0.8	0.65
Ghir_A01G007830	3.02	1	0	0.99	0.5	0	0	4.31	0	0	0	1.8	1.58	0	1.55	1.82	2.28	0	1.08	1.98	14.27	0.59
Ghir_A01G007840	0.11	0.28	0.09	0.03	0.06	0.06	0.1	0.13	0.26	1.53	0.18	0.14	0.11	0	0.87	2.13	0.38	0	0.23	0.26	1.1	0.61
Ghir_A01G007850	0.04	0.07	0	0	0	0	0	0.09	0.21	0	0.04	0.16	0	0	1.12	2.02	0	0	0	0	0.58	0.08
Ghir_A01G007860	0	0	22.57	0	48.07	0	17.62	0	0	8.94	0	0	0	0	0	0	0	0	0	0	0	0
Ghir_A01G007870	0	0	0	0	0	0	0	0	0	6.32	0	0	0	0	0	0	0	0	0	0	0	0
Ghir_A01G007880	0	0	0	0	0	0	0	0	0	0	0	0	0	0	0	0	0	0	0	0	0	0
Ghir_A01G007890	0	0	0	0	0	0	0	0	0	0	0	0	0	0	0	0	0	0	0	0	0	0
Ghir_A01G007900	5.38	3.77	5.01	4.12	4.36	1.91	1.67	3.48	8.22	12.18	11.45	6.52	5.41	1.15	4.88	9.6	1.18	2.49	0.84	4.8	3.95	3.13
Ghir_A01G007910	0.9	0.24	0.26	0.88	0.33	0	0	1.34	2.43	3.65	4.44	1.9	1.32	0.46	3.68	0.04	0.21	0	0.07	4.49	0.1	3.7
Ghir_A01G007920	0	0	0.03	0	0.05	0	0	0.14	0.74	1.46	0.19	0.21	0	0	1.55	0.61	0	0	0.08	0.47	0.8	0.29
Ghir_A01G007930	0	0	0	0	0	0	0	0	0	0	0	0	0	0	0	0	0	0	0	0	0	0
Ghir_A01G007940	1.05	2.59	4.39	2.25	4.09	2.61	2.97	0	0	0	0	0	0.79	0	0	0	0	1.73	0	0	0	0
Ghir_A01G007950	8.97	17.36	18.03	13.78	11.79	7.59	12.41	83.33	7.51	26.66	17.65	13.54	10.83	9.14	10.65	3.89	14.3	0.5	15.21	11.06	40.56	1.46
Ghir_A01G007960	2.5	1.31	1.54	2.75	0.44	0.8	1.21	24.73	15.94	8.58	5.06	6.31	4.98	16.18	65.01	7.02	4.2	0	3.65	7.05	8.28	3.71
Ghir_A01G007970	1.28	0.28	0.33	0	0	0.17	0	0	0.07	41.93	0.79	0.13	0.59	0	0	0	0	0	0	0.12	0	0
Ghir_A01G007980	3.21	3.91	2.78	3.21	2.98	1.46	2.39	6.21	9.14	32.22	8.64	6	4.52	2.11	9.45	69.62	3.54	0.07	2.49	5.59	17.5	8.45
Ghir_A01G007990	8.63	8.03	8.63	6.17	9	4.16	3.13	7.13	10.95	19.85	12.08	13.95	9.07	7.22	11.23	23.03	8.18	0	2.79	12.37	18.84	6.32
Ghir_A01G008000	46.95	81.94	66.63	53.01	26.15	2.47	4.03	15.67	9.55	5.66	15.25	16.34	17.09	32.09	16.85	34.25	9.14	0.27	9.63	31.73	14.13	2.88
Ghir_A01G008010	2.53	0.89	1.27	2.09	2.21	0.82	0.08	1.28	3.47	2.99	1.71	2.86	2.09	0.76	1.37	6.79	1.15	0	0.68	1.79	2.52	2.54
Ghir_A01G008020	0	0	0	0	0	0	0	0	0.18	0	0.26	0	0	0	0	0	0	0	0	0	0	0
Ghir_A01G008030	5.64	1.69	2.23	0.93	1	0.38	0	13.56	7.26	44.16	6.98	3.67	3.4	15.76	9.42	21.85	3.18	0.16	3.2	40.94	12.5	56.38
Ghir_A01G008040	0.46	1.17	0.75	0.34	0.1	0	0.34	2.25	4.35	1.73	1.05	0.64	1.53	7	8.69	6.94	0.38	0	0.49	7.1	6.23	1.02
Ghir_A01G008050	0	0	0	0	0.35	0	0	0	0	0	0	0	0	0	0	0.12	0	0	0	2.41	0	0
Ghir_A01G008060	0.13	0.23	0.56	0.46	0	0	0	113.79	5.43	5.83	0.21	1.28	0.31	0.06	0	2.57	6.32	0	8.61	0	1.62	0
Ghir_A01G008070	0.8	0.46	0.88	0.23	2.28	0.23	2.23	0	0.78	0	0.55	0	0	0.88	0.24	0	1.29	0	0.49	9.75	4.36	1.82
Ghir_A01G008080	0.35	1.15	0.67	1.3	0.27	0.8	1.2	2.66	3.76	2.19	14.77	21.25	6.85	2.61	8.17	7.8	1.35	0.28	1.56	1.05	7.34	1.44
Ghir_A01G008090	9.47	7.19	6.92	2.98	0.74	0.29	0.11	45.83	67.04	25.6	22.37	13.04	11.13	106.33	130.2	98.39	22.98	0	25.67	96.67	92.08	88.82
Ghir_A01G008100	2.59	2.05	4.37	3.05	2.83	2.74	1.93	6.84	1.75	6.44	3.12	1.65	3.8	5.21	2.1	1.74	0.37	0.29	0.8	13.91	7.46	0.1
Ghir_A01G008110	0	0	0	0	0	0	0	0	0	0	0	0	0	0	0	0	0	0	0	0	0	0
Ghir_A01G008120	0	0	0	0	0	0	0	0	0	0	0	0	0	0	0	0	0	0	0	0	0	0
Ghir_A01G008130	0.5	0.18	0.15	0.04	0.04	0.02	0.02	5.01	7.5	1.44	0.93	0.39	0.31	0.54	0.37	6.77	0.2	0.1	0.17	0.19	0.82	0.3
Ghir_A01G008140	0	0.31	0	0	0	0	0	0.7	0.46	0.08	0.07	0	0.03	0.8	0.32	0.59	0	0	0.03	0	0.27	0.14
Ghir_A01G008150	4.81	3.12	3.69	3.12	3.67	1.78	1.11	6.1	6.97	14.14	7.17	6.89	4.52	1.79	2.15	11.19	2.59	0.07	1.11	2.31	6.21	4.47
Ghir_A01G008160	2.82	0.88	0.87	0.72	0.22	0.16	0.4	0.74	0.8	4.71	2.54	3.41	3.09	0.44	2.96	2.76	0.47	0	0.21	0.61	1.35	0.85
Ghir_A01G008170	8	5.83	5.8	5.99	4.15	3.45	7.23	3.2	6.04	25.78	13.14	14.31	8.4	2.92	6.49	14.44	4	0.12	3.5	4.89	9.46	5.68
Ghir_A01G008180	0	0	0	0.02	0.05	0	0	0.04	0	0.12	0	0.09	0.03	0	0.03	0.1	0	0	0	0	0	0
Ghir_A01G008190	99.25	89.12	118.04	90.23	135.73	139.92	145.59	55.24	51.67	48.2	57.74	71.95	98.79	65.94	95.98	50.37	174.91	228.33	204.4	139.59	173.26	222.83
Ghir_A01G008200	5.97	4.49	3.35	1.59	1.44	0.11	0.02	66.43	3.77	21.65	16.99	7.16	5.48	0.46	2.57	5.64	1.11	0	1.05	0.68	9.42	0.41
Ghir_A01G008210	0.23	0.02	0.11	0.23	0.26	0	0	0	0.06	0.12	0.22	0.17	0.05	0	0.22	0	0.08	0	0.03	0.2	0.6	0
Ghir_A01G008220	9.42	6.8	6.57	4.62	3.45	3.72	4.15	23	21.93	20.99	15.65	10.53	8.56	2.05	2.88	26.89	5.67	0	4.63	6.47	12.94	11.73
Ghir_A01G008230	5.35	4.88	2.36	2.58	1.3	1.04	2.68	17.15	13.16	8.11	7.71	8.3	5.85	6.98	8.05	20.82	3.53	0.26	2.04	18.82	35.71	7.34
Ghir_A01G008240	2.57	2.03	1.64	1.43	1.58	1.39	3.48	14.39	29.43	24.09	4.42	2.06	1.6	4.8	4	16.45	9.84	0	9.41	20.65	10.63	15.61
Ghir_A01G008250	8.2	9.15	10.02	9.91	14.51	35.45	79.16	12.65	26.99	31.81	16.46	16.09	13.49	6.23	16.16	24.53	85.66	0	76.76	62.81	38.11	49.09
Ghir_A01G008260	6.23	3.9	4.05	3	4.75	1.71	0.92	18.65	11.65	19.26	12.11	9.1	6.7	3.27	1.65	8.42	6.28	0	5.01	13.52	3.24	20.17
Ghir_A01G008270	3.8	1.93	2.54	2.58	3.15	0.7	1.32	7.74	4.18	9.16	7.86	4.81	3.69	1.3	1.66	10.59	1.53	0	2.03	2.29	3.35	2.78
Ghir_A01G008280	0.62	0.13	0.2	0.47	0	0.03	0.35	0.17	0.95	0.53	1.01	0.48	0.96	0.21	0.87	1.95	0.15	0	0.28	0.25	0.99	0.35
Ghir_A01G008290	0	0.12	0	0.54	0	0	0	0	0	0.15	0	0	0	0	0	0	0	0.06	0	0	0	0.47
Ghir_A01G008300	13.22	3.95	10.59	9.3	4.7	6.47	7.42	4.75	10.25	9.57	11.04	9.25	8.74	16.35	12.93	16.25	9.34	0.07	8.81	15.28	24.6	21.18
Ghir_A01G008310	1.92	0.72	1.55	0.89	1.27	0.21	0.11	6.03	22.23	40.6	5.77	0.86	1.83	0.25	1.08	0.98	1.05	0	1.15	1.01	14.5	1.6
Ghir_A01G008320	3.93	2.5	1.85	2	1.15	0.6	1.46	12.05	16.1	477.55	155.88	20.97	3.3	4.4	4.57	18.15	2.73	0	1.75	9.12	4.51	11.76
Ghir_A01G008330	5.06	14.42	13.72	27.36	29.91	77.57	76.89	0	0	0.36	0.82	2.55	4.14	0	0	0.29	0	61.63	0	0.72	0.26	0
Ghir_A01G008340	9.29	4.87	6.2	6.05	4.46	6.95	4.87	19.36	10.7	21.51	13.48	8.71	9	6.78	8.65	13.14	9.69	0	9.08	13.43	16.22	15.61
Ghir_A01G008350	102.55	125.49	73.27	54.57	57.79	27.13	15.45	90.2	16.64	45.2	93.75	136.44	106.5	36.59	61.79	138.14	13.96	3.27	13.92	114.7	56.73	99.08
Ghir_A01G008360	0.55	0.71	0.3	0.31	0	0	0	0	0.45	1.05	0	0.08	0	0.61	2.98	2.53	0.75	0	0.22	0	1.31	1.81
Ghir_A01G008370	2.07	1.71	1.98	1.38	2.31	1.35	1.23	5	6.35	4.08	2.96	2.95	1.75	0.65	1.58	1.73	3.61	0	1.48	1.97	2.76	4.06
Ghir_A01G008380	3.33	4.25	2.07	2.22	1.59	0.44	0	0	8.31	5.89	4.99	5.99	4.37	4.21	5.56	5.78	1.46	0	3.12	1.15	1.8	2.16
Ghir_A01G008390	0.02	0.18	0.24	0.18	0.29	0.39	0.32	0.17	1.02	0.4	0.03	0.05	0.05	0.18	3.42	3.64	0.23	0	0.43	1.35	0.94	5.04
Ghir_A01G008400	0.17	0.26	0.27	0.18	0	0	0	0	0.29	0.2	0.14	0.04	0.36	0.22	0.28	0.16	0.29	0	0.05	0.04	0.36	0.2
Ghir_A01G008410	0.11	0.18	0.33	0.12	0.07	0	0	0.11	0.08	0.17	0.1	0.06	0.04	0.7	2.56	0.93	0.04	0	0.09	1.69	12.12	0.68
Ghir_A01G008420	4.87	3.42	4.56	3.9	2.39	2.89	7.7	2.42	4.51	15.93	7.62	6.77	5.15	3.51	3.9	9.55	11.54	0.03	9.78	5.68	13.42	9.26
Ghir_A01G008430	0	0	0	0	0	0	0	0	0	0	0	0	0	0	0	0	0	0	0	0	0	0
Ghir_A01G008440	15.83	21.87	20.45	22.45	19.52	15.94	24.07	2.56	2.95	2.48	6.01	18.28	17	1.7	2.72	1.82	5.38	41.93	5.18	2.18	10.43	2.52
Ghir_A01G008450	4.8	4.32	4.78	4.56	4.33	3.37	3.09	10.3	7.01	8.4	5.12	8.83	5.11	3.24	8.22	10.79	3.23	0.41	3.16	2.37	8.31	5.25
Ghir_A01G008460	14.94	12.67	7.99	6.18	3.87	0.19	0.11	0.28	0.63	2.55	1.65	4.13	6.95	0.5	1.24	2.26	0.28	0	0	1.07	1.52	1.55
Ghir_A01G008470	44.55	58.59	46.3	57.16	45.07	32.31	30.73	0.06	0.29	0.23	2.17	24.93	41.25	0.1	0	0.12	0.11	60.36	0.05	2.35	0.37	2.16
Ghir_A01G008480	0	0	0	0	0	0	0	0	0	0	0	0	0	0	0	0	0	0	0	0	0	0
Ghir_A01G008490	0	0	0	0	0	0	0	0	0	0	0	0	0	0	0	0	0	0	0	0	0	0
Ghir_A01G008500	3.49	0.72	2.08	3.52	0	0	0	6.88	0	6.12	3.6	0	3.74	0	0.73	14.58	2.45	4.8	0.77	0	0.82	0.86
Ghir_A01G008510	3.7	2.57	2.52	2.6	2.33	1.09	4.02	7.74	6.98	9.23	6.01	3.69	3.66	5.08	33.22	11.92	4.5	0.42	4.13	6.08	15.11	8.4
Ghir_A01G008520	0	0	0.02	0	0	0	0	0.1	0	0.09	0.09	0.04	0.1	0.92	1.39	0	0.06	0.06	0.12	0.64	1.65	0.8
Ghir_A01G008530	0	0.13	0.51	0	0.07	0.07	0	0	0	0	0.08	0.38	0.14	0	1.03	0	0	0	0	0	14.71	0.88
Ghir_A01G008540	0	0	0	0	0	0	0	0	0	0	0	0	0	0	0	0	0	0	0	0	0	0
Ghir_A01G008550	0.08	0	0	0	0	0	0	0	0	5.53	7.93	3.49	0.7	0.72	0	0	0	0	0	0	5.22	0
Ghir_A01G008560	0	0	0	0	0.3	0	0.17	0	0	0	0	0.17	0	0	0.08	0.19	0	0.7	0	0	0.08	0
Ghir_A01G008570	3.36	2.1	1.86	2.06	1.24	0.82	0.68	2.54	4.52	3.98	3.98	2.85	2.6	2.25	1.5	4.52	2	0	1.56	2.98	3.34	4.25
Ghir_A01G008580	0	0	0	0	0	0.1	0.22	0	0.35	0	0	0.12	0	2.55	1.24	0	0	0	0	9.89	0.11	14.05
Ghir_A01G008590	0	0	0	0	0	0	0	0	0	0	0	0	0.29	0.27	2.73	0	0	0	0	4.99	0	15.51
Ghir_A01G008600	0.84	0	0.42	0.72	0	0	0	42.72	28.36	7.68	8.95	0.5	3.19	3.54	5.69	0.36	3.44	0	1.54	32.73	0.16	45.24
Ghir_A01G008610	0	0	0	0	0	0	0	0	0	0	0	0	0	0	0	0	0	0	0	0	0	0
Ghir_A01G008620	0	0	0	0	0	0	0	0	0	0	0	0	0	0	0	0.13	0	0	0	0	0.15	0
Ghir_A01G008630	0.47	0.06	0.39	0	0	0	0	13.51	16.43	1.86	5.7	5.93	0.74	0	2.31	13.53	0	0	0	0.31	2.93	0.78
Ghir_A01G008640	0.68	0.57	0.82	0.64	0.99	0.1	0.27	0.64	1.03	1.69	0.91	0.64	1.42	0.25	1.2	4.49	0.28	0.18	0.29	0.39	0.89	1.18
Ghir_A01G008650	0	0.02	0	0.02	0	0	0	0	0.18	0	0.09	0	0.02	0	0.02	0	0	0	0	0	0	0
Ghir_A01G008660	0	0	0	0	0	0	0	0	0	0	0	0	0	0	0	0	0	0	0	0	0	0
Ghir_A01G008670	1.52	0.62	0.63	0.45	0.6	0.24	0.4	0.55	2.41	1.59	2.15	1.92	0.87	0.21	1.13	3.67	0.47	0	0.14	0.3	2.43	0.97
Ghir_A01G008680	4.1	3.48	2.43	2.41	1.55	3.56	0.54	43.33	7.43	16.73	5.53	7.61	9.81	1.55	7.59	8.76	0.88	0.05	0.83	7.36	5.85	2.31
Ghir_A01G008690	0.73	1.26	0.52	0	0	0.07	1.74	5.83	4.35	2.57	0.65	0.8	0.38	1.01	3.41	23.67	86.41	0	89.61	3.4	0	4.85
Ghir_A01G008700	0	0	0	0	0	0	0	0	0	0	0	0	0	0	0	0	0	0	0	0	0	0
Ghir_A01G008710	0	0	0	0	0	0	0	0	0	0	0	0	0	0	0	0	0	0	0	0	0	0
Ghir_A01G008720	0	1.03	1.78	0.94	0	0	0.15	1.13	1.46	0.22	0.16	0.78	0	0	0.37	1.02	0.14	0	0.53	0.05	1.75	0.15
Ghir_A01G008730	0	0	0	0	0	0	0	0	0	0	0	0	0	0	0	0	0	0	0	0	0	0
Ghir_A01G008740	0	0	0	0	0	0	0	0	0	0	0	0	0	0	0	0	0	0	0	0	0	0
Ghir_A01G008750	0.09	0	0.1	0	0	0	0.08	0.67	0.15	0.88	0.24	0.17	0	0	0	0.35	0.06	0	0	0.08	0.03	0
Ghir_A01G008760	20.68	15.3	15.88	16.55	14.7	12.6	14.88	31.06	56.23	38.63	33.27	23.53	19.82	12.39	23.98	83.48	21.22	0.69	19.41	22.1	36.66	35.04
Ghir_A01G008770	0.63	0	0	0.09	0	0	0	0	0	0	1.73	1.37	0.86	0	0	0	0	0	0	0	0	0
Ghir_A01G008780	0	0.21	0	0.11	0	0	0	0	0	0.76	0.25	0.12	0.45	0	0	0	0	0	0	0	0	0
Ghir_A01G008790	0	0	0.07	0	0	0	0	0	0	0	0	0.08	0	0	0	0	0	0	0	0	0	0
Ghir_A01G008800	0	0	0	0	0	0	0	0	0	0	0	1.67	0	0	0	0	0	0	0	0	0	0
Ghir_A01G008810	91.88	119.3	110.45	87.15	97.97	58.45	136.45	43.88	67.92	89.62	77.77	114.31	95.72	130.6	113.92	144.07	153.81	5.21	168.94	244.16	129.43	179.18
Ghir_A01G008820	12.83	10.61	6.56	6.18	6.32	6.33	10.59	10.63	16.74	8.02	17.47	33.33	21.51	143.61	779.13	29.9	17.32	3.56	14.33	85.4	185.17	9.53
Ghir_A01G008830	0	0	0.37	0	0	0	0.29	2.3	1.36	0.55	0.45	0.17	0.63	0.16	0.11	0.28	0	0	0.17	0.35	2.21	0.37
Ghir_A01G008840	2.24	2.62	2	1.49	1.15	6.91	5.79	30.74	6.82	1.73	1	9.06	4.13	0.31	0	0	5.84	0	3.68	0	0.82	0.47
Ghir_A01G008850	0	0	0	0	0	0	0	0	0	0	0.54	0	0	1.18	0	0	0	0	0.16	0.16	0	0
Ghir_A01G008860	0	2.66	1.05	1.36	0	0	0	1.05	0	0	0	0.51	0	0.87	0	0.25	0.25	0	1.32	1.73	0.46	0
Ghir_A01G008870	3.35	2.98	1.22	2.91	1.83	2.17	1.99	0.35	0	0.64	0.22	1.97	4.3	0.57	0.58	0	0.3	1.57	0.17	0.19	0	0
Ghir_A01G008880	1.4	0.24	1.05	0.96	0.36	0	0	19.74	1.85	3.41	0.72	0	0	9.78	4.4	0.3	1.37	0	3.49	24.04	8.54	3.66
Ghir_A01G008890	2.09	2.68	3.53	2.85	1.26	2.94	3.86	0.83	1.58	83.67	39.26	12.08	2.29	2.85	7.5	0.51	0.97	0	0.53	3.17	7.75	2.34
Ghir_A01G008900	0	0	0	0	0	0	0	0	0	0	0	0	0	0	4.85	0	0	0	0	0.59	2.64	0
Ghir_A01G008910	0	0	0	0	0	0	0	0	0	0	0	0	0	0	7.11	0	0	0	0	2.32	3.49	0
Ghir_A01G008920	0	0	0	0	0	0	0	0	0	0	0	0	0	0	0	0	0	0	0	0	0	0
Ghir_A01G008930	19.29	20.35	20.06	20.37	28.6	5.77	7.6	29.46	38.37	24.14	35.05	35.82	26.71	14.09	20.14	26.34	21.72	0.1	22.88	26.43	29.66	23.77
Ghir_A01G008940	1.03	0.54	0.57	0.33	0.52	0.42	0.19	0.42	1.05	1.95	1.34	0.64	0.59	0.34	1.79	2.55	0.7	0	0.38	1.51	1.64	1.73
Ghir_A01G008950	5.64	4.66	4.3	2.94	2.52	1.45	0.64	8.59	15.38	4.65	4.88	7.44	4.97	4.26	5.11	19.66	12.05	0	11.63	2.21	7.25	8.58
Ghir_A01G008960	0	0	0	0	0	0	0	0	0	0	0	0	0	0	0	0	0	0	0	0	0	0
Ghir_A01G008970	0.12	0	0	0	0	0	0	0.62	0.25	0	0.36	0.3	0.11	0	0	0.91	0	0	0	0	0	2.86
Ghir_A01G008980	0.08	0.56	0.13	0.35	0.14	0.56	0	1.75	2.17	0.68	0.66	0.32	0.74	0	0	0.09	0.63	0	0	0	1.09	0.08
Ghir_A01G008990	0	0	0	0	0	0	0	0	0	0	0	2.01	0	0	0	0	0	0	0	0	0.32	0
Ghir_A01G009000	0	0	0	0	0	0	0	0	0	0	0.26	0	0.46	0	0.45	0	0.25	0	0	1.56	0	0
Ghir_A01G009010	4.12	1.96	2.36	3.91	3.8	4.14	2.21	6.67	2.01	5.27	7.34	5.88	5.62	4.25	2.58	5.02	8.59	0.07	11.6	10.81	4.83	8.62
Ghir_A01G009020	0	0.11	0	0	0	0	0	0	0.58	0.53	0.19	0.25	0	0	0.06	0	0	0	0	0	0.06	0
Ghir_A01G009030	0.77	0.65	0.15	0.46	0.36	0	0.13	1.67	1.9	3.55	1.96	2.2	1.27	0.33	0.83	3.96	0.68	0	0.64	0.4	0.3	0.37
Ghir_A01G009040	2.96	2.63	1.14	1.1	0.89	0.16	0.35	7.44	19.63	4.3	6.72	12.66	6.44	0.42	0.58	4.44	0.3	0.92	0	0.22	1.2	0.7
Ghir_A01G009050	0.89	0.63	0.59	0.61	0.89	1.49	1.64	0.19	0.2	8.32	1.3	0.65	0.71	0.08	0.52	0.47	0.1	4.78	0.15	0.3	0.49	0.55
Ghir_A01G009060	1.38	0.21	0	0.07	0	0.48	0.23	1.76	0.2	1.97	0.09	0.97	0.15	1.15	0.08	1.84	0.23	0.36	0.44	0.3	0.9	1.34
Ghir_A01G009070	0.39	0.41	0.39	0.33	0.19	0.31	0.04	4.85	1.71	4.04	0.97	1.23	0.76	0.19	0.83	3.78	1.17	0	0.75	0.52	1.3	1.28
Ghir_A01G009080	7.39	6.41	5.85	8.55	12.83	7.69	10.5	13.86	13.7	25.52	11.68	8.78	5.62	9.07	8.99	19.5	11.81	0.07	11.96	8.68	13.33	17.13
Ghir_A01G009090	0	0	0	0	0	0	0	0	0	0	0	0	0	0	0.6	0	0.18	0	0	0.2	0	0
Ghir_A01G009100	13.16	13.66	8.85	9.52	8.46	4.96	1.87	27	20.54	22.14	24.29	16.26	13.6	5.99	8.35	22.07	6	0	7.28	8.37	13.34	9.91
Ghir_A01G009110	2.59	7.64	7.99	0.2	2.02	0	0	0	0	0	0	0	7.63	0	0	0	0	0	0	0	0	0
Ghir_A01G009120	0	0	0	0	0	0	0	0.38	0.06	0.59	0.11	0	0	0	0	0	0	0	0	0	0	0.11
Ghir_A01G009130	18.32	17.65	13.71	12.47	13.7	9.7	12.97	9.55	12.74	10.12	12.1	19.77	14.26	2.97	8.36	19.47	13.15	1.32	15.77	8.06	12.6	9.44
Ghir_A01G009140	0.15	0	0.11	0.05	0	0	0.03	0.59	0.43	2.2	1.11	0.53	0.28	0.78	0.8	2.19	0.18	0.02	0.61	1.19	7.73	0.86
Ghir_A01G009150	1.53	0.13	0	0.44	0.38	1.14	1.34	3.45	13.81	6.68	1.8	3.68	2.08	3.42	5.17	2.01	3.04	0.13	2.72	22.37	29.67	0.92
Ghir_A01G009160	3.51	1.63	2.26	0.32	0.26	0	0.29	1.03	0.47	4.6	3.61	2.41	1.44	0.39	0.61	1.81	0.3	0	0.7	0.88	1.97	0.07
Ghir_A01G009170	0	0	0	0	0	0	0	0	0	0	0	0	0	0	0	0	0	0	0	0	0	0
Ghir_A01G009180	6.79	3.75	3.6	4.01	3.51	3.65	1.74	32.58	8.08	12.51	10.34	13.23	8.23	0.81	2.49	6.74	6.91	0	5.98	6.59	3.69	6.82
Ghir_A01G009190	7.12	3.99	3.88	3.77	3.54	2.23	6.04	6.34	13.85	34.37	14.49	10.25	6.54	3.33	6.77	32.35	4.14	0.32	3.43	3.28	10.72	6.83
Ghir_A01G009200	4.14	6.56	5.66	5	5.53	12.68	12.84	0.34	0.15	1.41	1.82	2.83	3.06	1.22	0.8	1.22	0.58	8.29	0.28	0.4	0.72	1.64
Ghir_A01G009210	15.52	13.08	10.62	7.11	3.85	2.02	3.63	13.62	4.1	6.6	7.37	9.04	10.67	5.63	8.7	20.12	62.33	0	57.7	25.16	9.9	70.54
Ghir_A01G009220	11.94	13.6	8.14	9.25	3.38	2.98	4.55	25.51	22.16	29.58	19.98	17.88	13.84	15.06	13.06	47.97	9.42	1.71	5.24	27.63	27.9	17.98
Ghir_A01G009230	7.44	8.23	6.72	5.42	3.74	0.78	2.97	30.53	40.09	23.12	15.03	14	12.32	7.55	13.47	44.37	7.23	0	7.18	19.51	21.11	16.34
Ghir_A01G009240	5.43	3.93	3.82	5.22	4.15	4.9	8.7	4.72	7.5	12.99	7.23	6.97	4.78	3.93	9.34	6.65	4.45	0.36	4.12	4.02	9.05	4.8
Ghir_A01G009250	1.82	0.99	0.99	2.22	0.8	1.27	0.98	3.06	1.28	1.04	1.19	2.47	1.88	0.37	0.51	2.92	1.02	0.22	0.46	2.41	2.07	4.08
Ghir_A01G009260	0.62	2.88	0.7	0.65	0.22	0	0.08	9.45	2.95	109.87	112.72	9.4	4.68	0.09	5.15	1.57	1.34	0	2.33	1.06	69.62	0.09
Ghir_A01G009270	55.94	13.53	17.31	13.23	6.88	18.26	19.2	28.68	23.85	32.85	61.21	63.31	66.49	62.63	3.17	3.37	223.78	7.63	211.35	34.88	21.29	33.05
Ghir_A01G009280	32.36	14.8	18.92	19.42	14.62	7.05	8.84	24.52	21.47	85.15	37.55	23.17	20.52	10.98	10.62	24.54	33.74	0.13	30.15	12.62	22.9	25.61
Ghir_A01G009290	0	0	0	0	0	0	0	0	0	0	0	0	0	0	0	0	0	0	0	0	0	0
Ghir_A01G009300	1.11	1.53	0.78	0	0	0.16	0	11.27	41.46	4.72	7.38	4.02	3.06	2.56	9.1	66.89	0.09	0.17	0	1.23	7.67	2.15
Ghir_A01G009310	15.82	15.78	12.15	9.7	9.02	7.8	11.13	49.78	71.75	42.2	29.38	20.96	18.21	10.76	30.74	75.75	12.8	1.63	16.64	16.43	21.32	28.89
Ghir_A01G009320	4.07	3.62	3.63	3.46	1.77	0.92	1.51	15.36	8.97	19.07	7.37	5.57	5.27	2.9	4.41	8.51	4.51	0.03	3.37	5.56	8.97	5.33
Ghir_A01G009330	3.51	1.69	1.75	1.68	1.52	0.53	1.08	22.94	36.75	13.68	9.67	7.11	3.94	7.57	12.01	45.08	2.32	0	2.32	6.02	15.34	11.37
Ghir_A01G009340	0.76	1.89	1.43	1.38	0.97	1.17	1.65	2.38	5.23	8.69	7.65	3.96	2.21	1.84	3.78	11.52	2.61	0	2.19	2.74	8.41	3.97
Ghir_A01G009350	34.77	30.55	26.66	23.23	22.07	17.54	12.04	38.81	62.81	32.5	48.9	56.43	46.26	11.82	8.75	35.95	12.77	4.81	9.06	14.37	30.36	23.29
Ghir_A01G009360	0	0.09	0	0	0	0	0	10.88	8	15.12	2.12	0.23	0.14	0.41	0.35	0.34	0	0	0.19	0.09	0	2.07
Ghir_A01G009370	5.09	4.67	9.02	12.17	12.36	11.16	10.33	5.42	9.32	11.77	5.7	4.42	4.69	5.84	24.38	25.24	30.82	0	23.4	42.17	8.31	74.01
Ghir_A01G009380	15.27	10.66	25.07	7.43	12.26	21.98	27.46	16.03	40.41	48.44	37.97	19.42	19.7	6.3	5.99	18.1	28.23	0	31.8	23.16	20.92	19.17
Ghir_A01G009390	3.88	2.86	3.38	1.39	1.14	0.18	0.4	1.55	2.51	1.7	3.73	4.51	4.92	0	0.05	1.66	0.17	0.16	0.16	0.5	0.84	0.83
Ghir_A01G009400	0.51	0.93	0.67	1.36	0.56	0.19	0.41	0.16	2.18	2.12	2.14	1.24	0.85	4.82	17.99	5.78	1.26	0	0.62	7.28	8.96	3.15
Ghir_A01G009410	0	0	0	0	0	0	0	0	0	0	0	0	0	0.07	0	0	0	0	0	0	0	0
Ghir_A01G009420	31.17	62.12	58.19	58.57	62.88	100.49	75.41	71.42	60.61	38.08	34.02	35.08	38.65	70.71	33.12	88.64	59.07	1.17	53.93	107.54	31.44	81.63
Ghir_A01G009430	0	0	0	0	0	0	0	0.07	0.07	0.07	0	0	0	7.39	97.78	0.1	0.03	0	0	0	2.72	0
Ghir_A01G009440	5.3	2.91	3.88	3.46	3.48	2.66	5.07	8.52	7.33	12.66	8.42	5.2	4.49	5.11	3.59	11.81	11.91	0.25	10.66	5.55	6.76	9.85
Ghir_A01G009450	7.48	7.33	6.74	8.68	7.26	9.53	7.04	10.93	6.03	10.83	9.53	7.49	8.19	2.22	5.15	14.09	9.88	1.83	7.59	3.86	20.61	6.9
Ghir_A01G009460	49.61	56.16	39.02	38.47	34.29	25.43	22.34	12.49	11.84	6.29	17.94	26.45	43.02	7.68	7.93	10.5	20.53	31.75	21.49	14.8	7.99	21.53
Ghir_A01G009470	16.64	18.04	14.92	12	10.6	8.15	7.59	10.89	12.46	13.18	12.96	22.39	18.29	4.14	8.15	28.68	9.78	0.75	9.13	17.06	17.72	25.78
Ghir_A01G009480	9.25	6.12	8.03	7.16	4.13	3.69	3.75	8.75	10.38	16.81	13.04	10.66	9.5	6.69	9.85	9.67	9.94	0	8.47	8.54	18.72	8.65
Ghir_A01G009490	16.04	17.88	12.71	9.78	12.29	7.41	13.26	35.57	17.75	8.73	16.52	14.1	22.81	11.53	7.83	16.97	11.22	7.61	14.79	15.58	22.49	19.68
Ghir_A01G009500	6.51	5.7	5.49	5.54	5.37	5.22	6.6	5.51	9.46	13.63	7.09	6.29	5.81	3.95	5.63	13.3	7.64	0.17	7.16	6.12	13.18	8.97
Ghir_A01G009510	0.88	1.05	0.97	0.7	0.42	0.36	0.35	0.18	1.88	2.66	0.7	0.52	0.76	0.44	0.68	2.36	0.29	0.56	0.2	0.64	1.47	0
Ghir_A01G009520	0	0	0	0	0	0	0	0	0	0.18	0.09	0.17	0	0	0	0	0	0	0	0.08	0	0
Ghir_A01G009530	0	0	0	0	0	0	0	0	0	0.27	0	0	0	1.11	0.94	0	0	0	0	0.47	0.5	0.13
Ghir_A01G009540	263.23	283.66	331.75	265.01	250.01	302.18	267.4	520.77	931.25	520.98	377.34	306.73	266.15	384.04	518.08	1956.28	498.96	9.86	504.6	644.52	664.73	554.42
Ghir_A01G009550	0	0	0	0	0	0	0	0.15	0	0.28	0	0	0	0	0	0	0	0	0	0	0.13	0
Ghir_A01G009560	0	0	0	0	0	0	0	0	0	0	0	0	0	0	0	0	0	0	0	0	0	0
Ghir_A01G009570	0.25	0	0	0	0.15	1.31	0.49	0	0	0.71	0	0.51	0	0	0	0	0.41	0	0	0.46	0.08	0.08
Ghir_A01G009580	0	0	0	0	0.08	0	0.74	0.6	0	0.4	0.06	0	0	0	0	0	0.09	0	0.18	0	0.28	0
Ghir_A01G009590	0.32	0.08	0.3	0.28	0.28	0.11	0.06	0.98	0.61	0.85	1.47	1.47	0.96	0	0.41	0.04	0.16	0	0.25	0	16.8	0.16
Ghir_A01G009600	12.48	8.27	8.16	5.54	4.5	2.94	5.53	26.34	26.22	19.25	21.02	12.72	13.19	24.7	13.5	30.29	10.65	1.51	9.18	20.07	15.81	20.37
Ghir_A01G009610	11.66	4.88	6.46	5.78	8.62	10.29	19.73	1.78	8.24	33.85	17.28	9.23	8.61	1.25	3.47	3.56	1.3	0.55	1.08	0.6	6.05	2.16
Ghir_A01G009620	5.56	7.25	6.92	5.83	3.35	3.62	3.44	1.38	5.47	34.97	18.76	7.16	7.25	1.3	6.42	7.39	3.32	1.17	3.97	4.59	14.49	11.86
Ghir_A01G009630	0.51	0.12	0.5	0.21	0.12	0.06	0.06	0.46	1.03	4.66	1.56	0.94	0.77	0.23	0.86	5.08	0.27	0.21	0.12	0.19	0.74	0.98
Ghir_A01G009640	1.19	1.37	0.86	1.07	0.8	0.23	0.07	8.42	6.13	5.82	1.47	0.54	0.7	3.69	16.9	3.68	9.05	0	6.32	9.86	48.75	104.87
Ghir_A01G009650	7.78	9.29	10.97	7.84	6.61	9.08	10.9	5.13	10.57	16	10.47	10.58	7.66	10.15	10.24	14.69	7.62	0.8	7.79	10.25	11.59	11.89
Ghir_A01G009660	0.34	0.09	0.21	0.19	0.04	0	0.09	0.09	0.34	4.77	1.06	0.71	0.76	2.15	3.05	0.35	0.21	6.81	0.2	0.05	1.38	2.64
Ghir_A01G009670	0	0	0	0	0	0	0	0	0	0	0	0	0	0	0	0	0	0	0	0	0	0
Ghir_A01G009680	3.18	4.1	1.46	2.32	0.78	0.39	1.49	3.39	3.95	4.34	3.33	3.68	3.89	0.8	2.89	15.65	7.17	0.02	6.72	3.82	12.11	8.84
Ghir_A01G009690	0.13	0	0	0	0	0	0.05	0	0	0.06	0.14	0	0.07	0	0	0.18	0	0	0	0.1	0.03	0.05
Ghir_A01G009700	18.82	22.87	18.42	23.27	21.06	28.7	23.11	18.2	9.58	19.56	14.32	18.42	24.74	14.88	64.9	20.93	2.11	21.58	2.36	16.57	20.16	7.56
Ghir_A01G009710	9.36	10.31	11.86	15.79	14.26	15.87	30.58	0.2	0.68	0.67	4.29	6.99	11.26	0.08	0.47	3.97	0	73.74	0.19	0.05	1.16	0.06
Ghir_A01G009720	1.5	1.04	1.28	1.91	1.18	1.38	2.44	0.85	1.33	0.98	1.07	0.96	1.11	1.45	3.06	1.69	0.92	0.15	0.82	1.95	12.2	1.8
Ghir_A01G009730	33.13	29.61	25.76	27.59	40.57	57.42	60.15	59.72	24.27	28.69	28.18	34.66	28.86	26.97	18.11	25.54	66.65	0.56	66.09	26.94	20.42	49.07
Ghir_A01G009740	11.95	6.49	6.5	6.22	5.55	1.3	2.14	11.05	30.64	30.14	22.42	15.23	11.04	19.3	10.91	2.79	6.99	0.26	5.29	4.46	7.23	24.51
Ghir_A01G009750	135.87	135.29	138.79	121.99	142.9	48.56	53.79	222.05	157.74	195.17	220.56	185.07	127.74	101.89	127.13	242.23	176.64	1.75	185.78	128.65	243.78	138.01
Ghir_A01G009760	29.43	24.41	21.22	21.13	16.28	9.1	8.6	36.04	42.54	29.95	44.55	41.73	39.49	10.83	25.57	56.14	11.3	5.45	9.79	21.42	19.46	19.19
Ghir_A01G009770	7.74	8.12	6.3	5.6	6.25	3.58	3.5	10.27	9.18	9.29	10.69	11.22	11.17	1.77	4.56	8.6	2.66	3.62	3.91	7.82	5.15	9.33
Ghir_A01G009780	0.53	0.8	0	0	0.04	0	0.05	0	0	0.21	0.25	1.86	0.4	0	0	0	0.52	0	0.18	0.09	0.23	0
Ghir_A01G009790	10.94	6.15	6.31	5.19	4.1	3.1	3.22	4.15	7.67	17.05	13.31	18.57	10.88	1.41	5.11	12.1	1.8	0.38	1.8	3.96	7.33	4.45
Ghir_A01G009800	1.03	0.4	0	0.12	0.28	0.04	0.18	0.14	0	0.13	3.08	3.37	2.52	0.12	0.43	0	0.37	0.05	0.08	0.61	0.41	0.67
Ghir_A01G009810	0	0.26	0	0	0.26	0	0	0	0	3.28	0	0	0.27	0	0	0.64	0.29	0	0	1.31	0.87	0
Ghir_A01G009820	3.13	9.51	14.2	17.82	22.43	20.05	23.3	11.03	2.19	0.43	0.32	0.08	1.52	0.65	0	0.56	0.31	15.75	0.33	0.29	0.08	6.05
Ghir_A01G009830	0	0	0	0	0	0	0	0	0	0	0	0	0	0	0	0	0	0	0	0	0	0
Ghir_A01G009840	14.77	4.9	8.32	8.85	3.91	1.47	3.41	16.01	13.49	16.84	18.56	12.74	9.57	13.32	3.06	7.72	21.11	0.03	20.4	18.69	6.4	15.81
Ghir_A01G009850	35.99	23.06	37.94	48.58	34.06	4.54	15.78	57.71	82.29	71.96	102.61	59	51.98	67.19	10.71	29.63	160.17	1.72	121.91	41.92	39.42	36.4
Ghir_A01G009860	2.44	1.77	1.48	1.99	1.15	0.58	0.92	0.32	1.98	3.53	1.91	3.15	2.93	0.27	0.87	3.64	1.13	0.77	1.4	0.76	2.82	2.69
Ghir_A01G009870	93.53	86.93	42.09	40.45	30.16	26.63	10.26	0.83	1.55	5.66	65.74	148.89	91.77	0.21	0.6	0.9	0.99	4.93	1.25	0.41	0.46	5.82
Ghir_A01G009880	0.93	0.34	0.72	0.2	0.07	1.54	0.37	0.71	2.51	2.96	1.52	0.23	0.71	0.07	0.07	0	4.53	0	5.34	0	0.38	2.92
Ghir_A01G009890	4.56	5.29	9.31	5.93	5.61	4.34	4.17	3.8	7.54	7.71	3.41	5	3.06	10.2	3	2.01	11.31	0	8.71	30.32	13.08	65.34
Ghir_A01G009900	2.48	1.28	1.47	0.8	1.92	0.72	0.18	2.95	7.24	7.91	4.44	8.24	3.03	1.27	0.75	4.53	1.18	0	2.65	1.33	1.07	0.36
Ghir_A01G009910	214.21	78.39	85.05	76.94	30.22	18	33.36	639.13	413.61	641.23	194.13	144.22	233.16	754.45	63.45	98.76	113.29	1.14	138.43	272.76	80.14	169.03
Ghir_A01G009920	9.02	8.74	7.46	5.44	3.6	2.98	2.46	7.75	7.88	11.81	6.29	8.38	7.17	4.46	5.1	20.66	1.01	1.32	0.47	9	9.11	8.99
Ghir_A01G009930	3.36	3.71	3.34	1.55	2.37	0.99	1.59	5.48	2.81	0.88	4.45	5.9	5.88	0	0.85	10.67	0.25	1.3	0.12	0.55	0.5	0.53
Ghir_A01G009940	0	0	0	0	0	0	0	0	0	0	0	0	0	0	0	0	0	0	0	0	0	0
Ghir_A01G009950	1.13	0.75	0.5	1.08	0.28	0.04	0	17.51	28.3	5.19	5.04	2.35	1.58	4.99	13.58	58.75	8.51	0.33	13.27	19.18	7.76	29.95
Ghir_A01G009960	0	0	0	0	0	0	0	0	0	0	0	0.07	0	0	0	0	0	0	0	0	0	0
Ghir_A01G009970	1.98	0.97	0.56	2.27	2.77	1.61	1.48	3.55	4.14	3.68	5.77	1.67	1.87	3.28	1.5	0.27	22.74	1.08	23.68	13.41	7.76	0.52
Ghir_A01G009980	0	0	0	0	0	0	0	0	0	0	0	0	0	0.61	2.9	0	0.61	0	0.08	0.81	5.36	0.43
Ghir_A01G009990	0.54	0.2	0.36	0.14	0.05	0.09	0.16	0.53	1.76	1.64	1.58	1.11	1.37	1.03	3.57	10.16	1.02	0.01	0.73	1.2	15.99	16.94
Ghir_A01G010000	6.99	5.21	6.62	5.95	5.13	3.2	6.14	14.5	17.86	28.83	14.85	12.01	8.25	5.99	4.15	15.11	7.56	0	6.62	8.98	5.95	6.33
Ghir_A01G010010	0	0	0	0	0	0	0	0	0	0	0	0	0	2.66	5.82	0	6.72	0	7.93	4.65	4.34	7.96
Ghir_A01G010020	7.03	7.87	4.63	5.04	5.26	7.33	10.35	8.61	9.14	13.44	8.31	8.11	6.96	4.78	5.56	18.58	2.66	1.89	3.17	10.36	37.6	15.71
Ghir_A01G010030	15.29	6.49	8.19	11.99	7.33	5.87	10.48	6.48	14.53	16.86	15.98	7.89	9.61	10.76	2.6	9.42	22.68	0.84	20.7	10.28	14.63	12.81
Ghir_A01G010040	3.38	2.17	2.11	0.98	0.79	0.52	0.86	5.28	8.54	6.57	4.12	3.6	2.22	3.3	9.47	19.15	4.15	0	4.29	6.5	8.58	14.54
Ghir_A01G010050	10.84	11.75	13.99	11.84	7.38	5.48	6.14	9.68	41.92	18.11	15.54	12.03	8.31	6.15	27.42	100.83	3.2	0	3.29	20.61	22.13	24.12
Ghir_A01G010060	10.36	10.84	8.6	4.47	6.66	2.87	3.04	22.41	15.06	4.72	10.91	13.45	10.96	7.23	10.64	18.22	6.51	0.96	7.79	16.08	10.02	10.59
Ghir_A01G010070	0.92	0.18	0.64	0.58	0.2	0.49	0.35	0.73	5.32	1.02	1.19	0.63	0.7	5.36	13.37	0.26	14.08	0	18.6	9.01	0.29	51.29
Ghir_A01G010080	0.83	2.12	3.28	5.23	6.05	10.64	19.14	1.1	2.78	1.93	2.38	2.78	1.67	0.21	3	4.67	1.19	4.26	0.69	0.84	2.52	2.66
Ghir_A01G010090	7.03	3.49	2.56	3.31	2.28	0.62	1.94	14.21	12.35	16.28	12.16	8.08	4.26	3.48	2.02	13.56	5.15	0.03	3.61	2.99	3.68	7.01
Ghir_A01G010100	0	0	0	0	0	0	0	0	0	0	0	0	0	0	0	0	0	0	0	0	0	0
Ghir_A01G010110	0.05	0.26	0.17	0.04	0	0	0	0.75	0.34	0.11	0.05	0	0.14	0	0	0	0.36	0	0.23	0	0	0.19
Ghir_A01G010120	0	0	0	0	0	0	0	0	0	0	0	0	0	0	0	0	0	0	0	0	0	0
Ghir_A01G010130	0	0	0	0.69	0.25	0.49	0.83	0.49	0.06	0	0.23	0	0	0	0	5.71	0	0	0.27	0	0	7.37
Ghir_A01G010140	16.97	11.76	12.29	12.4	12.82	11.33	19.29	1.41	9.93	14.85	10.54	9.5	9.03	7.76	1.36	9.5	5.74	8.54	6.53	4.34	5.76	11.05
Ghir_A01G010150	2.66	2.63	3.04	2.83	2.66	2.2	4.08	6.51	7.68	7.29	4.88	2.58	1.82	2.5	4.39	6.34	7.65	0.07	7.45	7.21	5.51	10.14
Ghir_A01G010160	1.96	2.25	1.27	0.55	0.4	0.33	0	0.1	0.75	0.41	0.04	0.59	0.59	0.93	6.96	8.31	0.04	0	0.08	2.04	82.97	1.39
Ghir_A01G010170	7.76	7.11	6.26	5.72	6.53	4.31	5.01	10.68	7.97	19.61	10.82	5.53	7.11	7.42	4.88	11.64	6.92	1.31	4.96	6.51	8.26	8.28
Ghir_A01G010180	87.29	41.85	24.38	20.24	16.54	2.63	5.36	172.78	100.5	52.57	124.36	123.95	69.36	1136.98	151.94	72.23	76.7	0	71.11	135.58	149.38	31.27
Ghir_A01G010190	0.72	0.3	0.29	0.3	0	0	0	3.96	18.07	2.4	2.19	1.07	1.81	0.04	0	0	0	0	0.12	0	0	0
Ghir_A01G010200	3.39	4.58	4.32	2.62	1.56	2.16	3.65	4.31	4.61	11.24	7.78	5.51	1.77	2.67	4.54	9.72	5.34	0	3.42	3.63	4.62	5.35
Ghir_A01G010210	3.34	12.84	5.81	5.64	3.86	16.89	12.47	1.8	3.22	5.26	1.72	2.36	5.38	0.51	0.32	0.33	6.36	0	7.07	0.32	0.35	13.76
Ghir_A01G010220	20.47	16.77	3.51	0.81	0.74	0	0.22	29.84	22.83	35.78	54.61	53.93	35.04	1.95	1.9	4.34	12.32	0	12.89	0.56	0.75	2.99
Ghir_A01G010230	24.65	35.93	36.73	25.08	24.35	19.05	18.59	88.65	84.7	40.39	54.25	41.65	35.71	36.85	29.97	110.5	30.85	0	31.39	39.11	36.11	61.99
Ghir_A01G010240	13.77	15.35	13.9	11.85	10.64	13.76	11.41	17.6	15.02	14.18	14.51	21.09	16.77	11.22	9.62	17.01	21.03	1.11	21.92	23.27	16.02	23.12
Ghir_A01G010250	36.8	110.37	182.76	74.39	31.29	23.98	27.61	25.74	22.58	35.78	50.51	29.53	27.6	55.52	46.18	12.32	62.89	0.18	63.48	218.64	492.72	66.98
Ghir_A01G010260	9.25	5.92	1.62	1.16	0.47	0.12	0.4	13.97	6.03	37.59	10.81	9.75	15.85	6.84	7.06	2.37	1.4	0	0.94	18.7	30.43	2.09
Ghir_A01G010270	0.62	0.42	0.63	0.18	0.07	0	0	1.21	1.49	1.2	1.19	0.73	0.95	0.85	0.45	2.11	0	0	0	0.38	2.26	0
Ghir_A01G010280	0	0	0	0	0	0	0	0	0	0	0	0	0	0.92	0.24	0	0	0	0	0	11.01	0.13
Ghir_A01G010290	1078.77	1030.99	632.78	1004.25	890.2	1543.57	1314.08	0	0	59.76	589.25	1341.86	1356.5	0	0	0	2.04	2089.09	0.96	2.56	3.06	6.45
Ghir_A01G010300	5.64	1.36	0.78	0.49	0.31	0	0	9.32	20.41	8.38	9.91	11.12	7.48	4.75	8.33	40.34	0.2	0	0.34	9.02	5.07	0.89
Ghir_A01G010310	1.19	0.59	0.7	0.22	0.31	0.12	0.58	0.8	6.9	2.19	1.4	1.31	1.22	0.6	2.37	7.45	0.33	0	0.65	4.68	3.84	2.38
Ghir_A01G010320	18.42	28.97	12.69	22.4	19.58	17.38	9.89	32.11	34.37	19.03	27.11	17.43	15.25	33.29	14.15	22.35	30.37	0	22.99	35.79	15.73	50.59
Ghir_A01G010330	0.87	0.83	0.56	1.12	0.27	0.05	0.27	0.44	0.29	1.3	1.14	2.43	1.57	1.04	4.76	2.24	1.05	0.06	0.73	2.43	2.95	0.65
Ghir_A01G010340	4.04	3.84	4.79	3.6	4.46	2.12	1.98	1.66	6.18	10.08	6.37	6.49	3.27	1.62	3.07	8.95	2.02	0	1.9	3.88	6.29	4.26
Ghir_A01G010350	0	0	0	0	0	0	0	0	0	0	0	0	0	0	0	0	0.07	0	0	0	0	0.27
Ghir_A01G010360	19.37	21.71	20.8	20.1	18.26	19.18	40.05	30.43	21.81	19.48	18.46	24.68	19.63	14.44	19.71	34.71	49.06	0.75	46.3	37.72	33.47	33.94
Ghir_A01G010370	3.86	2.76	2.2	2.61	2.51	2.06	3.88	9.49	5.55	13.47	9.37	9.81	4.85	1.6	3.94	13.32	3.95	0.31	4	2.71	4.5	3.3
Ghir_A01G010380	2.66	1.73	2.44	1.66	1.98	1.49	4.04	5.36	5.16	10.69	5.53	6.32	3.71	1.38	4	11.13	4.56	0.09	5.06	2.04	4.4	4.87
Ghir_A01G010390	0.32	1.28	1.55	7.1	10.75	29.39	41.77	0	0	0.11	0.05	0.48	0.83	0	0	0	0	122.62	0.05	0.05	0.15	0.91
Ghir_A01G010400	0.19	0.02	0	0.12	0.15	0	0	0.52	1.28	0.67	0.49	0	0.26	0.02	0.36	1.58	0.22	0.1	0.13	0.03	0.79	0.03
Ghir_A01G010410	0.85	3.06	1.48	0.37	0.17	0.25	0.51	1.26	1.55	0.84	1.56	2.63	1.92	0.41	0.26	1.78	0.84	0	0.53	0	1.15	2.01
Ghir_A01G010420	2.3	2.05	0.51	1.61	2.9	0.53	0.71	7.74	3.34	3.54	5.8	4.99	3.86	3.07	5.98	8.46	4.79	0	2.67	10	15.33	9.05
Ghir_A01G010430	5.01	3.23	4.77	4.41	3.65	3.08	7.85	6.06	8.5	10.52	5.23	5.19	5.18	3.69	4.62	11.34	2.53	0	3.53	6.93	9.64	9.83
Ghir_A01G010440	0	0	0	0	0	0	0	0	0	0	0	0	0	0	0	0	0	0	0	0	0	0
Ghir_A01G010450	12.84	13.16	15.45	16.49	13.19	12.81	11.94	25.55	17.61	22.41	22.81	20.92	14.66	7.22	17.73	27.12	14.35	0.83	13.99	21.72	23.69	17.94
Ghir_A01G010460	0	0	0	0.67	0.04	0.15	0.33	0	0.18	0.18	0.5	0.09	0	1.73	11.23	0.33	2.03	0	2.08	1.1	0.16	7.97
Ghir_A01G010470	60.09	68.46	67.4	91.78	91.07	88.09	123.31	9.07	13.03	7.15	21.04	44.64	61.49	3.2	5.22	6.34	8.5	319.77	7.6	9.27	9.81	5.4
Ghir_A01G010480	53.02	42.5	36.18	53.74	45.34	43.59	59.91	2.16	2.5	9.24	16.77	43.2	47.78	2.04	2.5	4.86	3.68	4.74	2.7	3.73	1.95	4.98
Ghir_A01G010490	18.33	16.38	17.73	17.94	14.03	14.48	18.05	8.37	6.92	12.57	10.26	16.13	19.43	20.08	13.31	15.44	21.04	7.31	23.79	42.16	10.17	38.67
Ghir_A01G010500	2.21	6.58	8.93	6.13	4.39	2.25	1.83	0.83	1.41	1.36	1.29	1.52	2.82	10.58	49.61	1.85	12.76	0.3	12.54	269.72	2.49	139.08
Ghir_A01G010510	4.11	4.73	7.15	13.73	18.74	25.61	37.68	0.45	1.16	5.08	2.21	3.17	4.26	0.62	0.66	1.69	0.91	1.59	0.37	1.7	7.1	0.56
Ghir_A01G010520	4.56	1.52	2.04	1.38	0.77	0.23	0.2	1.93	4.38	1.29	3.27	3.17	3.51	3.54	4.91	1.37	40.65	0	41.58	12.08	24.13	10.42
Ghir_A01G010530	2.71	2.14	2.58	1.64	1.01	0.55	1.34	12.11	18.04	9.84	7.24	3.52	3.77	5.23	2.91	36.91	0.12	1.68	0.06	2.05	10.32	2.45
Ghir_A01G010540	16.1	33.52	28.29	30.04	25.32	48.48	61.52	0.04	0	0	0.07	3.03	10.09	0	0	0	0	1.28	0.13	0.09	0.07	0.33
Ghir_A01G010550	3.67	3.04	1.63	1.93	1.26	0.61	0.62	1.15	1.23	7.51	4.41	2.56	1.94	1.19	2.72	3.21	0.91	0.22	0.81	3.18	2.38	5.73
Ghir_A01G010560	39.73	23.68	18.84	13.67	6.92	0.41	0.29	42.55	27.35	117.4	76.51	47	38.99	7.86	2.85	21.3	9.5	0	11.14	5.56	11.98	8.5
Ghir_A01G010570	17.94	42.29	43.87	45.34	29.37	3.71	5	2.65	8.15	6.16	4.42	4.44	11.96	18.5	23.74	3.73	124.89	0	114.45	27.67	6.82	63.64
Ghir_A01G010580	30.49	77.44	67.99	95.27	48.85	13.23	8.46	8.4	17.31	9.76	13.02	10.75	21.89	29.02	46.29	14.1	136.55	0	192.17	40.8	12.69	87
Ghir_A01G010590	0.77	0	0	0	0	0	0	0	0	4.5	0	0	0	0	0	0	0.24	0	0.21	0	2.24	0
Ghir_A01G010600	0.3	0.18	0	0	0.1	0.13	0.43	0.59	1.08	1.64	0.49	0.65	0	0	0.5	0.86	0.07	0	0.03	0	0.59	0.72
Ghir_A01G010610	0	0	0	0	0	0	0	0.52	0	0	0	0.78	0	0	0	0	0.91	0	0	0	0	0
Ghir_A01G010620	1.85	0.74	0.85	1.04	0.98	2.15	2.19	1.47	1.68	6.16	4.19	3.07	1.33	0.49	0.65	2.75	2.07	0.63	1.7	1.38	1.29	1.78
Ghir_A01G010630	13.37	8.44	6.28	5.57	2.21	0.43	1.12	1.92	1.88	1.42	5.54	12.12	16.77	1.25	2.3	1.6	1.9	0.12	1.65	3.93	3.37	5.22
Ghir_A01G010640	0	0	0	0	0	0	0	0	0	0	0	0	0	0	0	0	0	0	0	0	0	0
Ghir_A01G010650	0	0	0	0	0	0	0	0	0	0.04	0	0	0	0	0	0	0	0	0	0	0	0
Ghir_A01G010660	3.46	4.88	3.56	2.95	2.47	5.86	5.19	10.31	10.13	6.1	4.43	3.73	4.17	3.97	5.7	12.44	6.73	0.17	7.34	29.13	8.23	21.14
Ghir_A01G010670	0	0	0	0.05	0.38	0.14	0.31	3.18	11.94	1.79	1.36	1.53	0.9	0.66	3.53	14.64	0.21	0	0.5	0.31	0.86	1.45
Ghir_A01G010680	0.12	0.51	0.05	0	0	0	0	0.2	0.31	1.51	0.3	0	0.59	0.31	2.62	0.06	0.52	0	0.22	1.24	2.64	0.68
Ghir_A01G010690	0.34	0.15	0.29	0	0.67	0.74	0.41	0.88	0	0.18	0.7	0	0.31	1.56	5.43	0	8.46	0	8.75	2.57	0	2.4
Ghir_A01G010700	8.08	7.05	7.84	7.78	7.79	4.14	5.96	20.66	23.03	19.7	13.18	16.87	9.63	10.04	13.44	22.42	9.01	0	9.36	11.31	15.33	12.24
Ghir_A01G010710	70.89	88.92	103.86	135.64	142.34	139.57	214.51	1.07	0.49	1.7	0.64	14.03	52.19	0	0.44	0.39	1.08	732.37	0.72	0.48	0.47	2.13
Ghir_A01G010720	1.57	0	0	0.07	0	0.13	0	1.73	2.82	0.77	0.77	0.68	0.41	8.57	45.89	7.16	0.3	0	0.77	0.54	5.04	1.16
Ghir_A01G010730	0.22	0.08	0.08	0.03	0.06	0	0	0	0.02	0.29	0.8	0.24	0.17	0	0.02	0.39	0.17	0	0.04	0.03	0.04	0.07
Ghir_A01G010740	2.24	1.26	1.36	1.33	1.12	2.19	4.61	2.36	1.49	3.3	2.28	2.37	1.69	1.75	2.13	0.09	6.55	0	7.63	1.09	0.89	1.12
Ghir_A01G010750	0	0	0	0	0	0	0	0	0	0	0	0	0	0	0	0	0	0	0	0	0	0
Ghir_A01G010760	0	0	0	0	0	0	0	0	0	1	0	0	0	0.22	0.23	0	0	0	0	0	0	0
Ghir_A01G010770	3.39	7.94	6.42	6.58	9.51	43.97	95.66	3.17	12.62	89.31	7.69	7.02	6.43	6.15	7.02	0.62	4.06	0.31	5.26	7.68	11.61	36.78
Ghir_A01G010780	0	0	0	0.13	0.2	0	1.09	1.91	2.04	0.66	1.16	0.83	0.9	0	0.07	0	8.18	0	10.85	0.41	0	0
Ghir_A01G010790	44.8	12.81	12.83	10.39	5.97	0.9	0	71.27	27.56	47.53	84.64	77.41	71.49	74.1	4.8	7.65	32.49	0	34.45	191.77	9.37	41.97
Ghir_A01G010800	5.6	2.97	1.59	1.95	2.11	0.34	0.35	0.21	1.24	0.58	0.84	2.96	4.08	0.07	0.37	1.73	0.13	0.06	0	0	0.26	0.43
Ghir_A01G010810	1.08	5.4	4.6	4.51	2.6	6.81	0.8	7.65	5.8	3.38	2.5	2.31	0.82	0.8	5.14	15.84	1.27	0.11	0.97	4.72	7.16	22.93
Ghir_A01G010820	0	0	0	0	0	0	0	0	0	0	0	0	0	0	0	0	0	0	0	0	0	0
Ghir_A01G010830	6.82	5.76	7.67	6.76	8.2	7.09	8.17	4.46	7.83	13.16	10.31	7.78	5.43	5.54	3.71	5.75	6.94	0.25	6.59	6.77	8.38	7.42
Ghir_A01G010840	0	0	0	0	0	0	0	0	0	0	0	0	0	0	0	0	0	0	0	0	0	0
Ghir_A01G010850	0	0.02	0	0	0	0	0	0	0	0	0	0	0	0.16	0.08	0	0	0.03	0	0.03	0	0.07
Ghir_A01G010860	16.98	15.42	12.64	11.28	10.9	7.79	7.81	12.45	25.83	7.04	18.72	26.64	19.27	15.12	14.5	26.65	17	0.46	22.07	15.5	22.02	18.3
Ghir_A01G010870	26.38	0.39	7.43	4.41	1.04	0	0	9.52	6.28	1.83	5.75	5.31	12.22	5.52	0.14	0.49	11.09	0	10.73	6.34	3.22	2.19
Ghir_A01G010880	0	0	0.22	0	0	0	0.04	0.41	0.19	0.1	0	0	0	0.15	1.22	7.18	0	0	0	0.12	0.11	0.47
Ghir_A01G010890	14.92	14.27	14.7	15.39	12.43	10.78	8.86	30.72	17.51	18.47	19.96	18.8	14.01	10.13	12.61	22.46	10.16	1.25	12.13	11.58	18.95	18.64
Ghir_A01G010900	95.41	146.79	213.35	331.4	505.19	1287.29	1098.44	149.63	96.06	74.99	67.05	82.41	77.64	76.15	147.8	90.54	318.02	2.77	328.22	119.19	111.42	120.17
Ghir_A01G010910	3.47	5.01	4.26	1.91	2.06	3.12	1.55	1.42	8.05	7.16	7.82	6.39	7.11	34.29	82.58	7.78	6.1	0	7.51	15.25	62.56	36.53
Ghir_A01G010920	0	0	0	0	0	0	0	0	0	0	0	0	0	0	0	0	0	0	0	0	0	0
Ghir_A01G010930	0	0	0	0	0	0	0	0	0	0	0	0	0	0	0	0	0	0	0	0	0	0
Ghir_A01G010940	0.29	0.19	0	0	0	0	0	0.89	2.74	1.98	0.89	0.11	0.6	0.16	0.46	11.64	0	0	0.24	0.36	0.74	0.63
Ghir_A01G010950	5.98	3.49	2.14	1.67	0.89	0.65	0.36	0.93	2.24	3.98	3.09	6.25	4.67	0.69	3.38	8.68	1.36	0.15	0.86	0.95	6.65	0.94
Ghir_A01G010960	0.49	0.05	0.05	0	0	0	0	1.5	0	1.06	1.4	1.37	0.4	0.27	0	0	0	0	0	0	1.27	0
Ghir_A01G010970	0	0	0	0	0	0	0	0	0	0	0	0	0	0	0	0	0	0	0	0	0	0
Ghir_A01G010980	0.1	0.05	0	0	0.05	0	0	0.18	0.66	0.23	0.7	0.37	0.63	1.05	2.29	0	0.73	0	0.63	0.86	19.57	0.05
Ghir_A01G010990	49.9	37.76	27.59	25.31	22.08	14.65	20.34	21.24	20.55	49.35	110.18	110.64	73.47	13.68	21.89	55.41	32.27	5.67	34.58	26.4	45.13	31.63
Ghir_A01G011000	0	0	0	0	0	0	0	0	0	0	0	0	0	0	0	0	0	0	0	0	0	0
Ghir_A01G011010	0	0	0	0	0	0	0	1.03	0.53	0	0	0	0	0	0	0.28	0	0	0	0	0.31	0
Ghir_A01G011020	1.43	1.95	4.6	4.78	4.7	8.92	11.04	0.04	0.59	0.53	0.61	1.44	1.1	5.56	1.97	0.74	0	0.16	0.03	3.63	19.43	0.17
Ghir_A01G011030	5.23	7.15	6.3	6.51	6.98	5.95	4.99	7.43	7.44	13.37	6.67	8.14	4.9	2.77	3.87	10.06	3.03	0.3	3.85	3.51	8	6.93
Ghir_A01G011040	0	2.11	0.45	0	0	0	0	1.55	0.22	0	0	0.11	0	0.19	0	21.34	1.01	0	0.45	2.16	0	1.24
Ghir_A01G011050	0.53	0.55	0.15	0.39	0.07	0.38	0.59	1.06	1.58	2.57	0.89	0.25	0.78	0.25	0.81	1.52	0.63	0	0.51	0.63	2.02	1.25
Ghir_A01G011060	0.38	0	0	0.11	0	0	0	0	0	1.19	0	0	0	0	0	0.53	0	0	0.18	0	0.15	0
Ghir_A01G011070	0	0	0	0	0	0	0	0	0	0.1	0	0	0	0	0	0	0	0	0	0	0	0
Ghir_A01G011080	0	0	0	0	0	0	0	0	0	0	0	0	0	0	0	0	0	0	0	0	0	0
Ghir_A01G011090	20.19	23.81	18.4	9.22	8.5	1.41	10.84	18.79	4.29	8.94	16.11	31.53	33.59	3.12	0.06	0	9.47	0.35	8.88	1.15	0.11	6.18
Ghir_A01G011100	1.04	0.91	1.98	0.66	0.63	0.88	0.59	2.5	1.68	1.65	1.16	1.08	1.73	1.11	2.4	3.75	0.37	0	0.27	1.73	1.24	1.84
Ghir_A01G011110	0.82	4.16	2.3	2.96	3.21	3.46	0.52	0	0	0.28	1.27	2.21	3.38	0	0	0.3	0.27	2.99	0.76	0	0	0
Ghir_A01G011120	0.34	0	0	0	0	0	0.07	0	0.22	0.39	0	0.21	0	0	0	0	1.51	0	1.38	0.95	0.3	0.2
Ghir_A01G011130	0	0	0	0	0	0	0	0	0	0	0	0	0	0	0	0	0	0	0	0	0	0
Ghir_A01G011140	0.71	1.58	0.83	0.8	0.43	0.77	0	2.19	2.69	6.09	2.26	0.09	1.35	0.04	1.49	3.53	0.11	0	0.05	0.68	1.78	1.53
Ghir_A01G011150	2.01	1.33	1.97	0.77	0.91	1.84	1.68	2.26	23.26	11.69	6.02	2.6	1.79	2.41	5.57	17.82	4.12	0.03	5.45	1.88	18.61	14.81
Ghir_A01G011160	9.09	8.85	9.83	8.99	11.8	4.34	6.49	13.89	14.57	12.17	14.35	20.03	15.63	5.1	11.76	16.2	13.77	0.14	12.45	8.9	11.76	11.61
Ghir_A01G011170	1.06	0.69	1.78	1.81	1.59	0.56	0.57	1.28	8.32	2.52	3.36	3.37	2.34	0.59	1.54	4.49	1.34	0.09	0.9	0.66	5.11	0.38
Ghir_A01G011180	0	0	0	0	0	0	0	0	0	0.55	0	0	0	0	0	0.89	0	0	0	0.12	0	0
Ghir_A01G011190	0	0	0	0	0	0	0	0	0	0	0	0	0	0	0	0	0	0	0	0	0	0
Ghir_A01G011200	0	0	0	0	0	0	0	0	0	0	0	0	0	0	0	0	0	0	0	0	0	0
Ghir_A01G011210	3.21	3.03	3.31	2.42	2.34	1.73	4.73	0.86	2.43	4.57	3.1	2.84	3.34	2.36	4.04	5.96	2.38	0.36	3.79	3.94	6.99	3.29
Ghir_A01G011220	1.88	1.37	1.69	1.15	0.88	0.44	0.85	8.86	10.6	5.92	5.17	2.6	2.25	4.32	5.31	14.34	0.25	0	1.58	5.05	5.21	6.99
Ghir_A01G011230	0	0	0	0	0	0	0	0	0	0	0	0	0	0	0	0	0	0	0	0	0	0
Ghir_A01G011240	6.34	7.95	3.99	3.82	3.72	0.8	0.73	0	0.42	0.37	1.07	5.01	6.11	0	0.16	0	0.63	0.84	0	0	1.41	2.51
Ghir_A01G011250	0.78	0.5	0.65	0	0.26	0.18	0.07	1.17	1.01	0.76	0.67	0.77	0.21	21.5	37.61	0.77	0.14	0	0.03	1.96	219.97	3.77
Ghir_A01G011260	0	0	0	0	0	0	0	0	0	0	0	0	0	0	0	0	0	0	0	0	0	0
Ghir_A01G011270	3.04	1.99	2.4	1.75	1.31	0.92	0.53	0.98	3.2	3.8	5.21	4.32	3.07	0.57	4.08	9.74	1.26	0.07	1.24	9.99	8.42	8.59
Ghir_A01G011280	0	0	0	0	0	0	0	0	0	0	0	0	0	0	0	0	0	0	0	0	0	0
Ghir_A01G011290	0.88	0.69	2.02	0.75	0.86	1.41	1.37	3.52	4.13	3.31	1.39	2.01	1.48	0.48	1.36	4.42	2.09	0	1.74	2.57	3.95	4.44
Ghir_A01G011300	3.48	2.36	2.64	2.64	2.74	1.84	3.58	5.23	6.57	10.68	6.02	5.36	3.75	1.86	4.71	8.39	4.65	0.24	2.82	2.35	6.09	3.62
Ghir_A01G011310	20.89	7.6	11.28	13.16	11.07	10.59	15.91	29.52	21.93	45.09	43.45	28.19	18.11	18.9	6.39	15.41	33.26	1.74	34.77	10.19	8.9	24.88
Ghir_A01G011320	0	0	0.82	2.97	4.7	12.69	42.3	0.22	0	0.14	0	0.07	0	0.11	0.18	0.07	18.88	0	15.99	0.59	1.45	12.59
Ghir_A01G011330	7.75	8.35	4.73	6.21	6.39	6	9.35	9.89	8.88	7.35	8.77	9.94	10.94	6.06	9.84	5.95	6.98	0.79	4.03	8.8	2.11	13.35
Ghir_A01G011340	4.16	3.94	3.89	4.25	6.21	8.9	6.74	3.32	11.31	7.68	7.25	6.75	4.94	6.67	3.99	8.63	4	0.46	2.13	10.27	12.11	18.34
Ghir_A01G011350	0	0	0	0	0	0	0	0	0	0	0	0	0	0	0	0	0	0	0	0	0	0
Ghir_A01G011360	0	0	0	0	0	0	0	0	0	0	0	0	0	0	0	0	0	0	0.07	0	0	0
Ghir_A01G011370	1.87	1.28	0.79	1.82	1.35	0.07	0	5.23	8.75	11.27	6.3	3.49	3.11	0.25	4.22	15.68	0.47	0	0.48	0.56	30.68	28.57
Ghir_A01G011380	2.31	1.49	2.17	1.27	0.32	0.06	0.04	1.64	1.61	7.33	5.75	2.81	2.51	3.23	3.13	0.24	0.14	0	0.1	0.43	3.15	0.17
Ghir_A01G011390	9.63	8.26	5.23	10.21	8.32	10.71	10.33	4.71	8.14	4.17	3.51	5.64	9.32	1.51	4.11	10.8	1.19	9.9	2.46	3.78	3.82	0.75
Ghir_A01G011400	3.65	1.49	0	0	1.98	0.5	0	0.77	0	0.05	0.62	6.05	0.61	0	0	0	1.47	0.07	0	0	0	0
Ghir_A01G011410	7.9	14.46	26.66	36.87	51.39	138.8	169.36	1.83	4.64	6.4	1.75	2.47	4.94	3.88	7.56	0	7.7	3.08	7.12	8.11	2.11	7.81
Ghir_A01G011420	1.1	0.47	0.67	0.58	0.3	0.21	1.14	1.76	2.36	5.87	2.58	2.63	1.43	0.48	1.35	12.04	0.24	0	0.25	1.29	1.35	1.12
Ghir_A01G011430	0	0	0	0	0	0	0	0	0	0	0	0	0	0	0	0	0	0	0	0	0	0
Ghir_A01G011440	0	0	0	0	0	0	0	0	0	0	0	0	0	0	0	0	0	0	0	0	0	0
Ghir_A01G011450	4.23	4.48	2.61	2.99	3.22	2.68	3.55	8.17	9.91	11.85	8.09	7.06	3.66	2.52	2.25	7.39	4.82	0.17	5.31	4.27	4.84	5.49
Ghir_A01G011460	0	0.37	0.07	0.07	0.44	0	0.11	0	0.16	0.59	0.32	0.16	0.11	0.1	0.32	0.3	0.23	0.14	0.25	0.5	0	0.04
Ghir_A01G011470	0	0	0	0	0.16	0	0	0	0	0.36	0	0	0	0	0	0	0	0.5	0	0	0	0.53
Ghir_A01G011480	8.16	7.84	7.15	5.09	4.73	2.69	1.76	12.1	4.85	6.92	10.16	8.81	10.06	2.84	8.91	5.17	4.5	0.69	4.41	6.16	6.46	5.1
Ghir_A01G011490	0	0	0	0	0	0	0	0	0	0	0	0	0	0	0	0	0	0	0	0	0	0
Ghir_A01G011500	0.19	0	0	0	0	0	0	0	1.27	0.2	0.39	0	0	0	0	0	0	0	0	0	0.09	0.18
Ghir_A01G011510	6.04	0.62	0.11	0.17	0.9	0.06	5.86	2.68	12.14	19.02	2.38	1.56	1.66	2.97	4.45	3.2	2.17	0	2.16	0.35	0.44	0.25
Ghir_A01G011520	16.04	0	1.85	0	0	0.99	8.13	5.28	17.63	28.11	6.49	1.14	2.5	4.04	7.37	7.52	6.51	0	7.15	4.7	1.63	0
Ghir_A01G011530	5.09	5.5	5.26	5.31	5.28	2.14	1.45	9.61	10.05	10.45	10.77	11.1	9.08	5.18	9.51	24.55	5.92	0	3.91	11.02	14.87	7.77
Ghir_A01G011540	4.42	3.54	3	3.1	2.15	2.68	3.92	9.7	10.96	12.35	6.81	5.67	4.21	3.04	7.01	17.19	3.65	1.11	3.04	4.21	7.64	6.86
Ghir_A01G011550	10.07	14.37	16.09	13.52	11.35	13.15	11.11	9.93	5.55	18.51	11.59	12.65	11.28	9.46	6.22	11.16	6.7	12.2	7.47	6.62	8.66	9.35
Ghir_A01G011560	7.19	5.94	8.5	5.51	2.93	2.53	1.67	6.2	11.9	12.48	13.35	8.17	8.1	3.71	4.47	23.68	3.76	0.18	3.26	7.02	11.88	6.38
Ghir_A01G011570	11.66	6.19	7.58	3.65	4.36	1.16	2.28	67.59	43.89	16.69	20.89	19.14	14.69	9.28	13.87	50.47	18.87	0.36	23.27	35.3	17.28	56.34
Ghir_A01G011580	0	0	0	0	0	0	0	0	0	1.09	1.36	0.36	0.1	0.25	0.59	0.04	0.04	0	0.03	1.82	5.75	0.24
Ghir_A01G011590	4.73	5.1	5.06	6.49	5.52	4.28	6.6	3.46	5.3	6.66	2.94	2.7	3.35	1.68	2.8	5.16	7.09	8.85	4.41	4.46	2.54	3.69
Ghir_A01G011600	3.94	2.57	3.29	3.1	3.03	3.24	2.96	3.53	5.75	11.54	7.03	5.28	3.53	2.85	5.1	10.15	2.32	0.83	1.52	4.66	5.83	5.92
Ghir_A01G011610	15.23	12.63	13.25	18.83	16.47	16.22	24.75	1.79	4.15	12.29	7.15	9.84	13.81	0.58	1.45	16.7	1.51	62.76	1.52	0.36	1.51	1.2
Ghir_A01G011620	0	0	0	0	0	0	0	0	0	0	0	0	0	0	0	0	0	0	0	0	0	0
Ghir_A01G011630	2.68	0.32	0.49	2.61	2.71	7.2	8.22	1.04	3.53	1.67	1.62	1.34	0.82	5.4	0.15	0.98	2.07	3.78	2.02	0.36	0.14	2.57
Ghir_A01G011640	0.45	0.46	0.5	0.27	0.05	0.06	0.05	1.69	3.77	1.64	1.56	0.75	0.38	0.1	0.76	6.27	0.23	0	0.05	0.1	0.88	0.51
Ghir_A01G011650	16.47	10.39	7.92	7.51	5.74	4.66	4.62	28.02	13.12	20.01	11.03	14.61	14.23	1.26	4.47	21.74	6.64	7.23	5.42	2.39	8.73	8.17
Ghir_A01G011660	7.9	6.46	6.34	5.86	6.32	5.44	1.86	6.33	17.9	10.14	14.02	12.82	10.28	8.62	6.24	22.33	9.21	0.4	7.01	9.82	9.75	7.65
Ghir_A01G011670	0.97	1.03	0.39	1.07	1.03	0.89	0.66	0	2.37	0.41	1.36	0.48	0.52	1.11	1.12	0.05	0.05	0	0	0.39	23.31	0
Ghir_A01G011680	0	0	0	0	0	0.1	0	0.26	0.35	1.64	0.58	0.45	0.41	0.39	1.53	2.83	0.11	0	1.15	0.2	0.88	0
Ghir_A01G011690	23.87	8.65	17.11	14.31	9.77	4.23	10.51	27.89	66.57	31.2	47.29	37.38	29.15	36.92	18.51	50.47	48.94	0	50.24	70.87	67.76	33.56
Ghir_A01G011700	0	0	0	0.1	0	2.36	0	0	0	0	0	0	0	0	0	0	0	6.19	0	0	0	0
Ghir_A01G011710	2.82	1.76	2.26	1.35	1.98	0.65	0.39	2.33	2.67	3.43	3.68	3.17	2.73	0.19	0.73	3.64	0.75	0.99	0.51	0.67	1.06	1.61
Ghir_A01G011720	0.78	0.08	3.2	0.34	0	0	0	2.01	1.21	0.82	0.6	0.79	0.98	0	0	0	1.64	0	1	0.09	0	0.28
Ghir_A01G011730	23.43	25.15	23.92	15.84	22.12	29.29	36.27	1.24	3.24	3.31	5.38	18.73	25.21	0	0	4.37	2.51	15.09	2.7	0	3.07	2.35
Ghir_A01G011740	26.82	10.82	12.27	14.32	10.88	5.45	17.44	9.04	11.09	54.42	35.52	22.95	20.39	4.06	3.48	8.66	29.57	0.82	22.01	4.29	11.14	9.21
Ghir_A01G011750	0.15	0	0.2	0.12	0.12	0.32	0	0.09	0	0.02	0	0.03	0.12	1.05	5.15	0	0	0.07	0	0.43	17.27	0
Ghir_A01G011760	37.83	41.47	64.14	92.43	117.74	147.96	123.75	50.44	27.69	89.29	37.29	40.83	37.39	20	30.42	122.75	62.05	9.13	47.05	25.32	38.02	41.99
Ghir_A01G011770	617.87	1022.92	970.19	1083.69	1172.78	1180.21	1109.89	218.11	159.37	269.54	208.45	422.74	635.4	67.62	65.12	496.75	52.98	3542.04	53.12	125.67	79.23	228.51
Ghir_A01G011780	0.26	0.59	0.86	1.56	1.34	1.11	0.74	0	1.24	0.54	0.09	0.6	0.39	0.52	0	0.38	0.84	0	0	0.16	0.42	0.25
Ghir_A01G011790	0	0	0	0	0	0	0	0	0	0	0	0	0	0	0	0	0	0	0	0	0	0
Ghir_A01G011800	1.06	0.13	0.63	0	0	0	0	0	0	0.61	0	0	0.14	0	0	0	0	0	0	0	0	0
Ghir_A01G011810	17.89	9.74	7.82	6.35	6.63	1.53	3.49	10.14	5.51	33.17	23.69	13.25	10.75	2.14	2.54	5.37	7.1	0.13	5.34	4.12	6.4	5.12
Ghir_A01G011820	0	0	0	0	0	0	0	0	0	0	0	0	0	0	0	0	0	0	0	0	0	0
Ghir_A01G011830	4.33	5.26	5.07	4.93	5.73	5.41	7.98	1.82	4.34	14.4	6.86	6.16	5.21	3.92	12.69	7.85	6.01	1.15	5.57	5.34	13.4	6.58
Ghir_A01G011840	33.97	38.09	23.32	24.75	22.87	24.98	33.28	0.53	0.46	0.52	5.11	28.94	29.31	0.04	0	0.03	0	21.01	0	0.09	0.07	0.04
Ghir_A01G011850	3.25	2.54	3.06	1.15	1.64	0.93	0.34	4.65	10.07	36.77	34.15	15.69	3.47	6.01	5.79	9.2	14.1	0	14.46	11.72	9.39	5.38
Ghir_A01G011860	2.73	1.39	2.56	1.63	1.82	0.67	2.22	2.54	2.46	12.04	5.57	5.24	2.91	0.92	1.93	8.68	2.16	0.15	2.09	2.17	6.75	1.45
Ghir_A01G011870	9.65	4.51	4.54	6.53	4.32	2.37	3.98	5.13	10.68	30.47	16.86	13.45	11.78	1.55	11.31	38.77	5.54	0.45	2.71	2.13	13.97	9.05
Ghir_A01G011880	17.07	13.3	10.92	11.22	9.74	8.85	8.21	11.63	12.95	13.03	13.39	14.76	14.71	6.96	9.62	15.25	7.66	1.7	9.49	12.48	10.76	13.49
Ghir_A01G011890	0.79	0.04	1.63	0.77	0.69	0.04	0	5.01	3.89	1.15	0.49	0.53	0.57	2.81	3.13	5.48	0.48	0	1.59	5.22	4.55	6.29
Ghir_A01G011900	2.71	2.44	1.36	0.64	0.14	0.04	0.02	4.56	9.71	7.1	8.22	3.73	2.75	3.82	1.12	10.81	0.99	0	1.31	1.63	1.57	3.41
Ghir_A01G011910	0.47	0.09	0	0.28	0.11	0	0	0	0	0.27	0	0	0.1	0	0	0	0	0	0	0	0	0
Ghir_A01G011920	0	0	0	0	0	0	0	0	1.24	2.93	0.33	0	0	0	0	0	0	0	0.29	0	0	0
Ghir_A01G011930	0	0	0	0	0	0	0	0	0	0	0	0	0	0	0	0	0	0	0	0	0.52	0
Ghir_A01G011940	0	0	0	0	0	0	0	0	0	0	0	0	0	0	0	0	0	0	0	0	0	0
Ghir_A01G011950	1.67	5.71	7.44	8.3	3.76	0.48	3	1.41	1.18	2.63	1.67	2	2.74	0.53	11.08	2.02	3.32	0	3.36	5.66	0.45	6.96
Ghir_A01G011960	66.95	49.9	36.96	34.04	35.17	8.6	15.66	334.67	125.96	49.88	72.63	70.95	66.22	140.03	79.64	247.7	141.99	0.44	144.86	218.05	112.72	120.55
Ghir_A01G011970	8.39	5.57	6.05	4.74	4.29	2.23	5.63	22.38	5.14	16.28	10.09	7.68	7.08	3.78	4.35	10.68	6.55	0.05	5.76	5.67	5.14	4.55
Ghir_A01G011980	4.49	1.61	4.11	3.2	2.18	6.95	4.44	15.57	2.83	5.96	4.17	6.15	7.62	7	5.69	4.72	6.71	0	6.42	9.23	10.02	7.76
Ghir_A01G011990	0	3.52	0	0.4	0.95	0	4.96	0	1.06	4.72	0.62	1.48	0	0	7.22	1.64	0	0.09	0	0	1.96	1.12
Ghir_A01G012000	5.17	5.42	8.54	16.07	18.51	41.67	49.48	10.32	8.34	4.44	5.75	2.88	2.86	9.3	13.73	18.19	8.96	80.15	7.31	16	9.77	17.02
Ghir_A01G012010	3.15	1.32	2.47	1.65	2.7	4.4	4.19	0.85	1.83	5.33	3.13	3.92	2.16	1.15	2.53	8.3	5.19	0.16	4.87	2.23	3.04	7.29
Ghir_A01G012020	0	0	0	0	0	0	0	0	0	0	0	0	0	0	0	0	0	0	0	0	0	0
Ghir_A01G012030	0	0	0	0	0	0	0	0	0	0	0	0	0	0	0	0	0	0	0	0	0	0
Ghir_A01G012040	0	0	0	0	0	0	0	0	0	0	0	0	0	0	0	0	0	0	0	0	0	0
Ghir_A01G012050	0	0	0	0	0	0	0	0	0	0	0	0	0	0	0	0	0	0	0	0	0	0
Ghir_A01G012060	0	0	0	0	0	0	0	0	0	0	0	0	0	0	0	0	0	0	0	0	0	0
Ghir_A01G012070	0	0	0	0	0	0	0	0	0	0	0	0	0	0	0	0	0	0	0	0	0	0
Ghir_A01G012080	0	0	0	0	0	0	0	0	0	0	0	0	0	0	0	0	0	0	0	0	0	0
Ghir_A01G012090	0	0	0	0	0	0	0	0	0	0	0	0	0	0	0	0	0	0	0	0	0	0
Ghir_A01G012100	17.27	13.02	16.2	16.86	21.01	21.62	18.41	24.4	22.97	14.5	19.12	17.02	13.88	15.22	9.66	35.48	34.17	0.19	36.43	27.1	19.1	44.83
Ghir_A01G012110	0	0	0	0	0	0	0	0	0	0	0	0	0	0	0	0	0	0	0	0	0	0
Ghir_A01G012120	0	0	0	0	0	0	0	0	0	0	0	0	0	0	0	0	0	0	0	0	0	0
Ghir_A01G012130	7.26	6.58	4.96	6.83	6.73	12.8	13.4	2.28	3.95	12.19	8.6	9.49	7.59	0.52	2.82	5.32	4.31	6.95	3.06	2.66	4.21	4.96
Ghir_A01G012140	4.69	2.79	2.05	2.75	2.43	1.42	1.27	3.61	4.58	4.65	4.03	4.42	2.75	2.54	1.97	8.54	3.47	0.08	2.68	6.5	9.81	3.29
Ghir_A01G012150	5.35	4.87	6.41	5.75	4.12	2.42	4.69	9.12	8.07	12.54	8.63	5.91	5.06	12.52	2.13	7.42	10.07	1.11	11.7	8.02	7.47	8.61
Ghir_A01G012160	1.61	1.31	1	1.06	1.2	0.09	0.04	9.34	11.68	4.05	5.41	2.72	2.63	2.68	2.7	14.01	1.01	0	1.07	5.11	6.52	5.19
Ghir_A01G012170	0.97	1.4	0	1.39	3.08	11.18	7.84	1.72	2.55	0	0.11	0	0.3	1.3	0	0	8.05	0	11.07	8.94	3.97	2.92
Ghir_A01G012180	0	0	0	0	0	0	0	0	14.74	0.56	0	0	0	0	0	0	0	0	0	0	0	0
Ghir_A01G012190	2.75	3.12	7.53	14.36	24.74	66.44	104.28	6.53	17.75	7.28	8.28	2.43	3.31	13.22	7.71	14.47	8.36	0	8.03	6.87	9.25	7.16
Ghir_A01G012200	27.68	33.11	30.77	36.25	38.34	37.63	54.07	3.04	6.1	8.22	4.02	10.01	23.43	1.4	6.84	16.23	2.52	23.99	1.1	3.04	20.73	8.69
Ghir_A01G012210	0	0	0	2.59	0	0	2.72	6.15	0	7.44	0	0	0	0	1.34	0	0	0	11.41	2.49	1.53	0
Ghir_A01G012220	0	0	0	0	0	0	0	0	0	4.79	1.34	0	0	0	7.48	0	1.21	0	4.51	0	0	7.67
Ghir_A01G012230	3.98	0.74	1.44	0.71	1.33	0.32	0	11.89	3.13	2.96	4.93	2.54	5.62	2.59	0.78	3.19	4.04	0	4.15	2.67	0.7	3.97
Ghir_A01G012240	95.13	125.19	131.19	126.78	144.47	152.54	191.77	363.49	151.18	75.71	100.4	102.56	106.15	86.74	55.78	101.48	478.39	3.49	484.85	254.97	108.23	346.87
Ghir_A01G012250	9.48	8.8	7.12	5.66	5.4	5.4	9.58	6.96	9.12	12.24	9.45	13.11	9.26	5.47	10.7	8.9	5.77	0.53	6.25	6.99	16.7	4.79
Ghir_A01G012260	14.75	16.76	13.21	13.09	12.15	10.15	9.6	19.8	23.46	32.65	19.96	16.77	17.31	4.56	12.59	31.87	16.5	5.23	12.97	11.07	17.18	11.55
Ghir_A01G012270	1.98	0.85	0.6	0.24	0.34	0.06	0.15	0.54	1.92	5.32	3.04	2.73	0.71	0.28	1.73	2.75	0.43	0.04	0.44	0.18	1.09	0.37
Ghir_A01G012280	3.82	3.16	4.32	4.19	5.25	3.8	2.44	8.26	4.2	13.79	6.46	5.75	4.41	2.65	3.84	14.96	1.6	0.44	2.09	5.6	6.42	6.49
Ghir_A01G012290	14.9	10.46	14.44	14.67	15.89	12.69	10.12	11	14.43	17.06	12.78	12.26	11.93	7.63	13.81	17.97	10.9	0.6	10.2	21.16	19	21.73
Ghir_A01G012300	10.23	7.6	11.49	10.04	7.67	6.28	8.74	19.6	15.17	9.71	14.54	13.06	7.99	5.07	6.23	14.62	6.66	0	7.1	13.45	15.27	13.91
Ghir_A01G012310	1.94	0.45	0.4	0.19	0.55	0.54	0.43	2.36	2.91	9.21	3.18	1.7	0.85	0.36	2.12	7.23	0.27	0.07	0.04	0.91	1.61	1.5
Ghir_A01G012320	22.27	16.61	23.03	22.68	19.39	11.36	17.75	45.52	34.09	33.24	38.42	31.29	21.86	9.94	14.79	36.18	24.97	0	23.95	18.57	27.76	26.91
Ghir_A01G012330	0	0	0	0	0	0	0	0	0	1.17	0	0	0	0	0	0	0	0	0	0	0	0
Ghir_A01G012340	0	0	0	0	0	0	0	0	0	0	0	0	0	0.68	0	0	0	0	0.12	2.75	0	84.83
Ghir_A01G012350	0	0	0	0	0	0	0	0	0	0	0	1.04	0.14	0	0.85	0.38	0	0	0	1.01	0	0.32
Ghir_A01G012360	111.26	114.36	166.82	126.26	125.61	20.04	18.4	45	16.44	28.17	69.52	74.36	46.78	500.54	19.56	1.54	673.35	0	551.87	731.67	117.67	177.09
Ghir_A01G012370	255.45	85.09	241.5	225.93	142.57	9.66	41.94	66.14	111.12	53.56	239.01	211.69	174.89	746.74	31.85	36.28	965.24	0.26	774.82	791.51	244.57	162.04
Ghir_A01G012380	19.4	15.15	65.13	75.38	133.54	0	19.38	96.72	0	0	0	61.64	15.05	973	24.26	0	1137.67	0	1041.4	383.55	255.29	57.06
Ghir_A01G012390	8.88	4.73	3.64	5.66	3.77	4.4	9.54	9.31	9.72	16.52	8.73	10.92	7.75	4.88	3.72	17.42	8.1	0	9.42	11.38	6.89	29.94
Ghir_A01G012400	0.84	0.3	1.29	0.17	0.52	0.04	0	1.66	0	0.43	0.81	1.14	0.95	1.12	0.13	0.11	0.64	0	1.01	0.09	0.29	2.95
Ghir_A01G012410	10.02	17.85	19.74	8.08	13.22	1.93	6.43	6.7	14.07	15.66	10.33	18.15	4.94	6.31	6.81	19.04	8.18	0	8.73	19.54	11.69	22.78
Ghir_A01G012420	1.97	0.86	0.78	1.97	1.47	0.05	1.35	1.55	1.34	10.1	2.39	3.17	0.54	0.56	2.01	2.76	0.52	0	0.87	1.54	1.36	2.75
Ghir_A01G012430	0.11	0.22	0.42	2.37	4.62	10.98	21.27	0	0.26	0.37	0.05	0.27	0	0	0	0	0.31	5.55	0	0	0.03	0.1
Ghir_A01G012440	0	0	0	0	0	0	0	0	0	0	0	0	0	0	0	0	0	0	0	0	0	0
Ghir_A01G012450	0	0	0	0	0	0	0	0	0	0	0	0	0	0	0	0	0	0	0	0	0	0.03
Ghir_A01G012460	0.76	0.9	2.14	5.02	8.21	34.09	47.34	0	0	0.29	5.59	0.69	0.06	0	0	0.3	0.54	25.4	0.19	0	0.07	0.6
Ghir_A01G012470	0	0	1.05	0	0	0	0	0.33	0	0.61	0.2	0	0	0	0	0	0	0	0	0	0	0
Ghir_A01G012480	0.75	0.04	0.37	0.32	0	0.44	0.79	0.85	1.46	6.55	1.54	0.7	0.9	0.28	3.9	8.68	0.38	0	0.82	0.98	2.27	0.88
Ghir_A01G012490	0	0.19	0.28	0.07	0.31	0.05	0.16	0.1	0.35	0.7	0.98	0.72	0.3	4.34	21.46	0.03	0.33	0.27	0.41	1.38	1.92	0.26
Ghir_A01G012500	2.25	2.56	2.29	1.99	2.57	2.04	3.72	1.82	2.7	7.57	4.16	4.58	3.52	1.04	0.79	4.38	3.95	0.76	3.42	2.5	0.86	2.62
Ghir_A01G012510	75.21	92.57	98.37	76.9	84.03	39.38	38.16	109.8	170.38	81.19	113.38	123.94	89.28	104.47	120.77	160.28	151.74	0.42	149.3	132.75	127.06	127.38
Ghir_A01G012520	55.49	47.49	42.16	33.79	38.73	20.06	21.85	200.39	58.49	52.81	63.73	59.5	63.12	45.25	40.07	74.69	81.7	13.11	77.62	103.41	62.21	68.18
Ghir_A01G012530	19.1	18.14	10.45	12.61	9.51	16.06	9.92	1.04	2.75	3.26	6.91	17.4	14.02	0.56	0.43	1.77	1.22	4.02	1.98	0.88	2.01	3.49
Ghir_A01G012540	0	0	0.37	0.89	0	0	0	0	0.3	0.3	0.15	0.89	0.27	3.46	2.91	1.44	2.37	0	0.41	2.12	2.58	1.45
Ghir_A01G012550	0	0	0	0	0	0	0	0	0	0	0	0	0	0	0	0	0	0	0	0	0	0
Ghir_A01G012560	0.07	0	0	0	0	0	0	0	0.2	0.15	0.07	0.24	0.38	0	0.25	0.23	1.18	0	1.34	0.51	0.27	1.25
Ghir_A01G012570	0.69	4.7	9.78	26.04	26.05	46.51	82.96	0	1.16	2.07	0.07	0	0.06	0	0	0	0	240.33	0	0.06	0.07	0.6
Ghir_A01G012580	0.31	0.1	0	0.05	0.09	1.31	1.21	1.57	0.6	0.37	0.91	0.63	0.62	0	0.28	2.71	0	17.76	0	0.05	0.51	0.11
Ghir_A01G012590	6.69	6.08	5.5	5.1	5.22	5.26	5.41	4.37	3.94	8.52	5.94	5.58	5.68	1.86	2.97	8.27	3.66	2.75	2.55	2.83	5.95	6.85
Ghir_A01G012600	4.76	4.39	4.17	3.2	2.67	1.44	0.68	3.87	4.43	5.76	7.64	5.04	3.31	6.43	17.38	6.88	2.48	0	2.94	4.98	5.81	6.38
Ghir_A01G012610	7.05	3.8	6.47	5.69	5.31	6.82	8.3	3.5	7.41	15.64	7.26	6.25	4.3	2.87	6.92	12.98	5.75	0.18	7.36	9.29	11.93	10.61
Ghir_A01G012620	0	0.61	0.14	0.19	0	0	0.57	4.15	0.9	0.12	0.27	0.32	0.69	1.54	12.99	0.77	3.66	0	5.18	3.72	0.31	0
Ghir_A01G012630	0	0	0	0	0	0	0	0	0	0	0	0	0	0	0	0	0	0	0	0	0	0
Ghir_A01G012640	0	0	0	0	0	0	0	0	0	0	0	0	0	0	0	0	0	0	0	0	0	0
Ghir_A01G012650	0.74	1.43	0.76	1.2	1.85	0.98	1.23	0.34	1.35	0.64	1.33	0.34	0.73	0.59	0.69	2.56	1.03	0	1.05	1.4	0.93	0.22
Ghir_A01G012660	2.34	2.4	2.21	3.13	2.78	2.36	1.64	3.7	3.27	5.04	2.99	3.3	2.1	1.58	1.69	5.46	5.72	0.34	6.15	4.12	2.69	4.87
Ghir_A01G012670	2.5	1.17	1.9	0.87	0.57	0.45	1.02	1.65	1.09	3.56	2.15	1.3	1.5	0.1	1.46	1.71	1.34	0.03	0.92	1.45	1.45	1.98
Ghir_A01G012680	0	0	0	0	0	0	0	0	0	0.89	0	0	0	0	0	0	0	0	0	0	0	0
Ghir_A01G012690	15.51	10.3	4.66	12.94	22.08	28.63	27.02	8.17	14.94	7.02	10.51	6.51	9.02	4.59	7.1	19.8	26.91	56.23	26.5	18.93	32.65	15.11
Ghir_A01G012700	0	0	0	0	0	0	0	0	0	0	0	0	0	0	0	0	0	0	0	0	0	0
Ghir_A01G012710	11.3	4.87	2.65	1.57	2.19	0	0	2.56	0.2	2.13	2.42	3.45	7.86	1.26	0	0	0.05	0	0.09	0	21.46	0
Ghir_A01G012720	12.75	21.05	10.14	11.4	11.06	10.77	6.45	5.9	17.42	3.21	2	3.06	7.16	3.75	3.08	3.61	0.16	0.18	0.15	1.21	0.38	0.15
Ghir_A01G012730	2.02	0.83	0.26	0.07	0.08	0.04	0	4.62	7.48	4.93	3.08	2.63	2.7	7.75	25.35	23.61	7.6	0	6.6	35.25	10.83	7.97
Ghir_A01G012740	7.74	6.12	7.93	6.47	5.26	2.51	2.89	4.85	7.91	8.03	6.53	6.87	5.4	3.13	4.29	7.13	3.14	0.09	4.34	4.11	8.74	8.11
Ghir_A01G012750	52.81	39.74	32.95	31.38	37.48	14.57	11.38	58.76	58.87	33.96	67.71	68.14	56.39	21.19	24.14	55.94	41.47	0.9	40.85	41.19	43.96	34.7
Ghir_A01G012760	1.87	2.66	1.21	0.96	1.21	2.01	0.72	0	0.26	0.87	0.88	0.81	0.51	0	0	0	0	3.33	0	0	0.03	0.77
Ghir_A01G012770	1.08	1.27	0.99	1.05	0.8	0.33	0.43	3.09	2.75	1.83	1.91	1.69	0.9	0.64	0.78	6.76	0.66	0	0.61	1.43	1.08	0.89
Ghir_A01G012780	0	0	0	0	0	0	0	0	0	0	0	0	0	0	0	0	0	0	0	0	0	0
Ghir_A01G012790	0	0	0	0	0	0	0	0	0	0	0	0	0	0	0	0	0	0	0	0	0	0
Ghir_A01G012800	125.73	137.87	100.87	97.78	97.12	33.65	34.56	212.73	310.82	90	227.03	202.57	147.77	159.65	166.99	365.78	161.47	0	163	196.98	160.29	167.52
Ghir_A01G012810	0	0	0	0	0	0	0	0	0	0	0	0	0	0	0	0	0	0	0	0	0	0
Ghir_A01G012820	9.38	1.66	27.27	6.64	7.17	1.63	0.63	22.23	11.68	9.76	16.97	7.68	4.12	21.5	5.59	10.86	12.64	0	7.45	29.72	2.44	19.66
Ghir_A01G012830	0	0.11	0	0	0	0	0	0	0	0.27	0	0	0	0	0	0	0.06	0	0	0	0	0
Ghir_A01G012840	3.89	3.3	2.38	3.98	2.49	2.02	1.15	9.17	3.09	5.9	5.87	4.81	4.99	2.13	3.63	8.11	3.72	0.33	2.92	4.26	4.79	6.33
Ghir_A01G012850	0	0	0	0	0	0	0	0	0	0	0	0	0	0	0	0	0	0	0	0	0	0
Ghir_A01G012860	3.63	2.3	3.6	3.92	3.15	2.86	0.81	10.91	3.6	3.63	4.83	3.21	3.25	1.81	2.6	9.77	3.65	0.48	5.18	9.77	5.9	11.64
Ghir_A01G012870	6.62	6.69	11.32	8.66	9.01	15.89	7.98	30.97	4.53	9.06	8.8	8.47	3.25	6.11	2.39	2.67	26.12	1.32	24.64	26.49	9.22	40.35
Ghir_A01G012880	0	0	0	0	0	0	0	0	0	0	0	0	0	0	0	0	0	0	0	0	0	0
Ghir_A01G012890	16.58	12.38	11.78	9.04	9.88	7.72	5.15	15.74	29.31	20.09	20.05	27.17	19.61	11.7	22.95	28.29	19.77	0.49	23.73	23.65	21.1	22.85
Ghir_A01G012900	3.71	3.33	4.19	3.16	2.42	2.09	2.05	4.53	6.31	6.78	5.33	4.98	3.47	1.73	3.83	10.93	2.62	0.11	2.69	3.84	5.37	4.76
Ghir_A01G012910	64.9	68.15	45.46	39.55	32.24	12.93	12.27	10.61	28.03	12.46	42.66	44.21	59.77	52.58	15.55	22.4	60.04	11.4	63.72	22.74	18.8	19.4
Ghir_A01G012920	7.92	6.72	5.65	7.32	1.48	0	0.56	11.92	12.05	10.62	6.81	3.98	5.62	7.53	28.58	35.58	0.86	0	0.96	7.79	19.4	13.09
Ghir_A01G012930	0	0	0	0	0	0	0	0	0	0	0	0	0	0	0	0	0	0	0	0	0	0
Ghir_A01G012940	0.99	0.44	0.34	0.71	0.24	0	0	10.14	5.81	4.43	1.44	1.7	1.58	0.49	2.78	13.2	15.56	0	15.01	3.41	5.93	11.88
Ghir_A01G012950	0	0	0	0	0	0	0	0	0	0	0	0	0	0	0	0	0	0	0	0	6.88	0
Ghir_A01G012960	0	0	0	0	0	0	0	0	0	0	0	0	0	0	0	0	0	0	0	0	0	0
Ghir_A01G012970	0.83	0.03	0.62	0.15	0.12	0.12	0.04	1.1	0.22	0.46	0.33	0.57	0.68	0.49	0.9	1.09	0.94	0	0.66	11.87	8.7	1.14
Ghir_A01G012980	2.38	1.74	1.86	1.42	2.39	2.84	3.17	2.76	3.5	2.7	3.83	2.33	2.22	0.28	1	4.29	0.27	3.34	0.38	1.31	1.01	1.95
Ghir_A01G012990	44.89	48.73	43.49	38.2	48.69	42.54	42.4	42.93	43.15	32.94	40.87	47.38	46.14	33.91	36.12	55.05	27.79	4.35	31.68	60.74	42.86	49.43
Ghir_A01G013000	0	0	0.36	0.82	0	1.04	0.34	0	0	0	0	0	0	1.72	0.77	0.52	0	0	0.33	6.56	7.54	6.19
Ghir_A01G013010	14.94	15.02	13.17	19.46	34.33	27.03	18.39	58.82	13.15	57.03	28.86	22.77	9.66	19.36	33.68	12.33	21.34	1.79	20.85	29.57	5.03	23.5
Ghir_A01G013020	4.24	1.89	2.39	3.46	2.51	0.96	1.67	5.05	4.18	10.73	6.45	5.58	2.25	1.56	1.84	7.28	3.38	0	3.24	2.22	3.28	5.37
Ghir_A01G013030	0	0	0	0.29	0.3	1.68	0	0	0	0	0.12	0	0	0	0.92	0	0.56	0	0	0	0.33	0
Ghir_A01G013040	0	0	0	0	0	0	0	0	0	0	0	0	0	0	0	0	0	0	0	0	0	0
Ghir_A01G013050	5.67	3.64	3.78	3.55	3.14	3.68	1.49	4.64	5.09	5.37	4.73	4.64	3.95	1.83	6.37	4.61	3.09	1.45	3.15	2.7	6.86	2.98
Ghir_A01G013060	9.62	7.47	7.7	3.48	4.17	1.77	1.7	53.32	19.11	6.6	8.68	5.82	4.53	456.33	270.76	51.04	75.98	0	88.53	691.06	3.84	176.7
Ghir_A01G013070	0	0	0	0	0	0	0	0	0	0	0	0	0	0	0	0	0	0	0	0	0	0
Ghir_A01G013080	5.24	4.26	3.45	2.23	2.11	2.92	5.07	4.08	13.91	15.19	9.47	7.19	5.03	3.08	11.08	24.76	5.83	0.14	6.1	6.75	9.45	10.05
Ghir_A01G013090	0.48	0	0	0	0	0	0	2	0.98	0.79	0	0.48	0.42	1.52	1.66	0	0	0	0	0	0	0.47
Ghir_A01G013100	0	0	0	0	0	0	0	0	0	0	0	0	0	0	0	0	0	0	0	0	0	0
Ghir_A01G013110	0.9	1.24	0	0	0	0	0	0	1.46	1.65	0	0	0	0	0.81	0.77	0	0	0	0	0	1.75
Ghir_A01G013120	181.14	33.48	33.86	26.77	22.75	16.1	49.88	88.13	119.15	179.08	125.62	103.73	112.84	333.15	801.91	93.09	83.43	0	69.88	107.67	79.02	41.75
Ghir_A01G013130	0	0	0.67	0	0	0	0	3.33	13.17	48.6	0	1.67	0.72	9.3	14.9	0.83	0	0	0	0	1.58	0
Ghir_A01G013140	0	0	0	0	0	0	0	0	0	0	0	0	0	0	0	0	0	0	0.34	0	0	0
Ghir_A01G013150	0.2	1.43	2.62	4.71	7.45	16	21.67	0	0.04	0.04	0.02	0.1	0.44	0	0.05	0	0	25.4	0.03	0	0.06	0.08
Ghir_A01G013160	0	0.92	0	0.13	0	0	0	0.86	0	0	0	0	0	0	0	0	0	0	0	0	0	0
Ghir_A01G013170	4.8	4.74	3.98	3.85	4.53	6.9	11.52	2.6	7.68	9.38	6.57	8.54	4.59	5.38	15.84	6.51	3.12	16.8	4.2	5.55	4.8	4.97
Ghir_A01G013180	0.64	1.09	0.78	2.63	2.68	3.24	4.41	4.24	1.31	3.7	0.93	1.22	1.08	0.98	12.41	1.41	1.93	0.52	1.87	2.53	3.05	2.89
Ghir_A01G013190	1.11	1.41	2.11	1.26	1.53	0.24	1.07	1.82	3.6	6.91	2.58	1.38	1.44	0.1	0.94	4.08	1.83	0	0.48	0.59	3.34	1.02
Ghir_A01G013200	0	0	0	0	0	0	0	0	0	0	0.08	0	0	0	0	0	0	0	0	0	0.22	0
Ghir_A01G013210	10.19	7.69	8.32	7.06	6.71	6.98	8.81	7.19	10.08	18.04	11.31	9.94	7.34	6.18	10.8	12.37	7.97	1.74	9.76	6.89	14.71	16.6
Ghir_A01G013220	33.1	30.87	32.08	35.18	31.38	41.86	81.34	69.95	56.35	73.54	51.34	37.76	27.65	27.44	24.42	60.77	107.01	0.58	98.94	33.22	34.76	59.81
Ghir_A01G013230	0	0	0.08	0	0.1	0.67	0.63	0.95	4.67	0.35	1.63	0	0.1	0	2.33	2.52	0	0	0	0	21.55	0
Ghir_A01G013240	0.95	0.94	0.68	0.56	0.3	1.11	1.35	0.8	1.24	0.67	1.64	0.89	1.35	4	7.62	1.5	2.87	0.2	3.79	6.76	14.96	19.76
Ghir_A01G013250	2.39	2.03	2.07	2.35	2.11	1.23	2.15	4.64	7.17	8.36	5.51	4.05	2.98	2.04	5.63	13.23	2.58	0	1.82	5.5	6.49	5.76
Ghir_A01G013260	10.4	7.56	7.35	5.12	3.11	1.41	2.26	2.01	16.1	32.13	19.97	12.8	9.36	3.81	8.58	17.47	4.65	0.01	4.5	4.76	20.34	9.47
Ghir_A01G013270	34.33	38.01	32.04	31.93	27.34	30.46	32.69	15.21	26.76	31.13	25.52	35.53	27.53	15.22	16.65	30.06	35.03	14.68	39.85	26.02	32.51	42.09
Ghir_A01G013280	0.73	0.79	0.49	0.58	0.54	0.23	0.57	1.62	2.07	4.91	1.71	2.5	0.93	0.41	2.5	3.8	0.45	0	0.38	0.49	1.7	1.95
Ghir_A01G013290	0.85	0	0.69	0	0	0.37	0.38	4.46	1.19	1.6	0.88	1.27	0.75	0	0.37	2.62	0	0	0	5	0.81	0.41
Ghir_A01G013300	0.6	0.06	0.17	0.13	0.12	0	0	0	0.98	0.23	0.54	0.67	0.43	0.73	0.42	3.15	0.05	0.06	0.34	0.97	0.77	0.39
Ghir_A01G013310	3.82	3.98	4.96	2.55	2.38	1.71	1.51	9.36	9.94	6.16	8.41	7.15	5.13	5.42	6.34	16.06	2.12	0	2.54	7.36	8.53	6.94
Ghir_A01G013320	4.1	4.66	2.97	1.19	1.93	0.1	0.55	3.72	14.31	11.22	9.23	7.56	4.3	3.73	8.13	19.92	2.5	0	3.2	4.68	7.94	9.85
Ghir_A01G013330	0	0.04	0	0	0	0	0	1	0.21	0.11	0	0	0.09	2.78	2.85	2.12	0.15	0	0	0.14	19.13	1.07
Ghir_A01G013340	0	0.47	0	0	0.47	0.31	0	0.1	0.09	0.94	1.75	0.09	0.41	0	0.16	0	0	0	0	0.73	0.09	0
Ghir_A01G013350	1.27	9.89	25.16	6.32	0.39	0.1	0.08	0.09	3.2	0	0.12	0.16	0.22	2.03	3.25	0.07	2.71	0	2.94	6.67	56.36	1.17
Ghir_A01G013360	4.92	3.59	2.57	3.36	3.83	3.86	1.99	2.84	4.8	8.5	3.98	3.83	3.68	0.53	3.02	12.81	0.65	0.39	0.35	1.81	6.39	6.12
Ghir_A01G013370	10.59	7.42	5.53	5.11	4.37	2.19	2.77	7.6	11.88	8.79	10.89	14.25	10.93	0.95	0.87	9.14	1.24	1.46	1.08	0.87	2.12	3.38
Ghir_A01G013380	10.26	18.32	96.06	169.02	280.87	516.29	381.09	6.69	4.87	5.23	4.37	6.37	6.78	21.67	24.6	10.4	142.4	0.2	155.73	133.28	15.53	122.25
Ghir_A01G013390	0	0	0	0	0	0	0	0	0	0	0	0	0	0	0	0	0	0	0	0	0	0
Ghir_A01G013400	0	0	0	0	0	0	0	0	0	0	0	0	0	0	0	0	0	0	0	0	0	0
Ghir_A01G013410	1.99	3.67	1.09	2.06	1.2	1.33	1.4	0.79	0.4	1.79	1.1	0.77	1.48	0.33	2.15	1.94	0.98	0.35	0.14	0.63	1.19	1.56
Ghir_A01G013420	0	0	0	0	0	0	0	0	0	0	0	0	0	0	0	0	0	0	0	0	0	0
Ghir_A01G013430	0.3	0.03	0	0.11	0.03	0.05	0.03	0.39	0	0.26	0.16	0.12	0.03	0.55	0.69	0.91	0.42	0	0.06	1.78	0.38	0.23
Ghir_A01G013440	11.13	14.18	14.38	16.8	18.07	17.97	24.62	2.84	3.5	6.04	4.28	9.15	9.26	1.16	1.97	5.71	2.37	22.49	1.53	3.42	5.93	5.49
Ghir_A01G013450	1.76	1.14	1.29	0.59	0.05	0.3	0.05	0	0	0	0.12	1.37	1.15	0.35	0	0	0	0.51	0	0.21	0.17	0
Ghir_A01G013460	6.57	7.6	9.26	7.78	9.59	13.36	22.03	4.01	13.13	23.8	11.85	8.57	8.01	8.18	7.61	24.14	8.97	0.57	9.33	12.94	11	12.62
Ghir_A01G013470	34.9	2.7	19.59	32.48	19.28	1.75	3.56	4.15	36.08	10.04	14.44	11.23	5.9	138.9	7.92	2.92	114.55	0.2	99.3	43.71	23.73	13.1
Ghir_A01G013480	1.7	17.18	31.85	55.04	65.14	243.28	252.49	0	0	0	0.19	0.19	0.68	0	0	0	0	15.42	0.17	0	0.36	1.28
Ghir_A01G013490	0.97	17	33.23	65	77.24	212.84	151.68	0	0	0.59	0	0	0	0	0	0	0	22.84	0	0.28	0	1.57
Ghir_A01G013500	0.42	1.73	1.47	2.31	1.88	3.24	9.22	0	0	0	0	0	0	0	0	0	0	0.75	0	0	0	0
Ghir_A01G013510	0.32	0.07	0	0	0.06	0	0	0.3	0.34	1.09	1.37	0.45	0.11	0.11	0.41	3.33	0	0	0	1.05	1.67	0.25
Ghir_A01G013520	5.25	4.38	2.75	2.82	1.87	1.16	0.53	0	0.17	0	0.22	1.83	2.91	0.02	0.03	0.05	0	0.41	0.01	0	0.09	0.05
Ghir_A01G013530	0	0	0	0	0.46	4.26	3.64	0.75	0	0.5	0	0.18	0	0	0.27	0.06	0	20.14	0	0	0.17	0
Ghir_A01G013540	0	0	0.14	0	0.43	1.3	3.17	0.94	0	0.33	1.03	0	0.15	0	0.45	0	0	8.65	0	0	0.49	0
Ghir_A01G013550	0.1	0.18	0	0.63	0.49	2.19	2.08	1.01	1.23	4.69	5.08	3.34	0.56	2.26	2.3	3.87	0.2	0.15	0.14	1.71	8.29	8.82
Ghir_A01G013560	0	0	0	0	0	0	0	0	0	0	0	0	0	0	0	0	0	0	0	0	0	0
Ghir_A01G013570	15.88	19.01	19.04	22	23.11	26.33	35.47	17.36	18.04	19.28	19.68	20.38	16.52	5.65	14.28	32.35	31.64	53.73	30.27	9.93	17.78	32.2
Ghir_A01G013580	0	0	0	0	0	12.61	7.93	0	0	0	0	0	0	0	0	0	0	106.38	0	0	0	0
Ghir_A01G013590	1.57	0.92	0.73	0.3	0.14	0.61	0.4	7.13	2.81	0.42	0.86	1.46	2.55	1.06	5.99	11	1.45	0	1.06	1.78	23.21	9.71
Ghir_A01G013600	1.3	0.71	0.65	0.42	0.26	0.23	0.13	1.76	0.99	0.47	0.68	0.82	1.57	1.26	3.11	1	1.73	0	1.39	1.29	7.62	0.8
Ghir_A01G013610	0	0	0	0	0	0	0	0	0	0	0	0.14	0	0	0	0	0	0	0	0	0	0
Ghir_A01G013620	0.38	0.38	1.45	0.56	0.05	0.61	0.1	0.94	0.68	1.12	0.94	0.54	0.35	13.45	8.92	3.75	1.66	0	2.11	1.33	3.57	3.84
Ghir_A01G013630	48.55	49.45	48.77	41.76	39.08	29.23	34.74	35.2	51.04	61.72	66.74	62.25	51.33	32.69	37.61	78.91	62.2	1.61	61.12	46.52	49.21	77.15
Ghir_A01G013640	3.87	2.06	1.65	2.53	2.56	0.25	0.33	0.66	0.25	16.69	9.49	3.75	3.29	0.52	0.33	0.94	1.54	0	1.5	0.8	0.95	0.23
Ghir_A01G013650	0	0	0	0	0	0	0	0	0	0	0	0	0	0	0	0	0	0	0	0	0	0
Ghir_A01G013660	1.01	0.54	0.38	0.63	0	0.04	0.14	0.4	0.26	0.96	0.11	1.15	0.09	0.74	2.84	2.79	1.38	0	0.79	1.94	1.93	1
Ghir_A01G013670	1.27	0.64	0	0	0.18	0.37	0.59	10.01	0.76	1.88	1.71	0.96	0	0.82	21.21	0.12	6.35	0	6.47	5.92	25.66	0.1
Ghir_A01G013680	5.14	3.66	3.89	1.4	0.74	0.26	0.14	5.15	1.87	9.1	11.74	6.5	3.65	10.82	4.33	0.03	5.24	0.12	4.21	0.56	3	0.15
Ghir_A01G013690	6.77	7.25	7.34	7.45	7.38	9.54	10.49	6.64	7.3	18.07	7.85	8.07	6.39	4.89	7.45	12.06	8.81	1.23	10.46	9.88	7.95	6.62
Ghir_A01G013700	0	0	0	0	0	0	0	0	0	24.62	0	0	0	0	0	0	0	0	0	0	0	0
Ghir_A01G013710	0	7.5	13.01	0	0	22.79	0	0	11.29	3.14	0	0	25.07	0	0	0	0	0	0	3.3	0	68.97
Ghir_A01G013720	0	0	0	0	0	0	0	0	0	0	0	0	0	0	0	0	0	0	0	0	0	0
Ghir_A01G013730	1.13	1.88	0.7	1.86	1.44	0.06	0.07	8.22	4.35	5.39	4.59	1.93	1.37	0.18	0.3	8.31	9	0	6.66	0.13	0.08	0
Ghir_A01G013740	0	0	0	0	0	0	0	0	0	0	0	0	0	0	0	0	0	0	0	0	0	0
Ghir_A01G013750	1.87	1.24	0.47	0.62	0.26	0.63	0.62	1.08	5.07	5.89	2.68	2.59	2.87	0.66	3.2	9.83	1.21	0.04	1.19	1.19	1.67	1.6
Ghir_A01G013760	0.25	0.1	0.15	0.45	0.08	0.14	0.24	0.26	0.33	0.4	0.34	0.41	0.31	0.77	3.74	22.5	0.18	0	0.38	0.83	3.74	0.21
Ghir_A01G013770	1.2	0.21	0	0	0	0	0	1.94	4.76	3.06	3.68	3.17	0.63	2.34	3.93	26.73	0.12	0	0	1.61	4.69	0.25
Ghir_A01G013780	0.39	0	0	0	0	0	0	0	0	0	0.16	0.16	0.07	0	0	0.09	0	0	0.07	0	0	0
Ghir_A01G013790	5	0	0.38	0.45	0	0	0.86	2.87	1.71	15.91	5.02	4.8	1.16	4.3	14.49	1.82	0.43	0	0.46	1.38	1.12	0.39
Ghir_A01G013800	0.34	0.13	0.23	0.17	0.1	0.04	0.04	0.52	0.51	1.11	0.47	0.36	0.18	0.41	0.29	0.25	0.21	0	0.1	0.11	0.86	0.23
Ghir_A01G013810	0	0	0	0	0	0	0	0	0	0	0	0	0	0	0	0	0	0	0	0	0	0
Ghir_A01G013820	7.99	6.38	9.05	6.59	8.76	7.88	7.84	30.31	37.33	65.08	29.25	11.95	8.36	9.61	10.52	12.92	6.91	0.5	8.63	14.06	11.47	19.67
Ghir_A01G013830	3.12	2.37	1.67	1.84	1.56	1.03	1.52	3.02	6.49	6.19	6.23	3.9	5.25	1.41	4.39	8.71	2.65	0.32	1.04	2.14	5.47	3.73
Ghir_A01G013840	4.55	2.76	3.11	3.59	3.09	2.81	4.55	1.09	9.08	7.52	7.36	5.79	5.5	0.3	3.48	8.91	3.14	3.4	3.97	2.58	3.3	3.26
Ghir_A01G013850	7.39	9.34	8.1	7.74	10.38	20.43	12.66	11.87	16.91	10.55	11.14	11.19	9.38	7.55	11.79	12	13.84	0.35	13.3	22.89	8.91	24.33
Ghir_A01G013860	0	0.14	0	0	0	0	0.03	0.11	0.13	0.14	0.61	0	0.06	0	0.23	1.08	0	0	0	0	0.06	0.3
Ghir_A01G013870	0.27	1.41	0.35	0.44	0.87	2	0.42	0.52	0.73	0.72	2.72	2.42	2.56	0	0.4	0.9	1.18	0.18	0.26	0.33	0.04	12.27
Ghir_A01G013880	0.45	0.36	0	0	0	0.42	2.76	0	0.46	0	0.83	0	1.51	0.64	0	0.49	0.52	0.69	0.59	0	0	0
Ghir_A01G013890	3.19	3.63	4.64	4.5	3.21	4.37	1.93	14.73	3.14	6.41	3.96	1.49	1.98	5.18	19.97	34.92	2.68	0	1.95	45.1	11.13	11.29
Ghir_A01G013900	0	0.08	0	0	0	0	0	0	0	0	0.39	1.54	0.26	0	0.17	0.42	0.38	0	0	0	0.09	0
Ghir_A01G013910	0	0	0	0	0	0	0	0	0	0	0	0	0	0	0	0	0	0	0	0	0	0
Ghir_A01G013920	0.19	0.33	0	0	0.16	0	0.12	1.24	1.06	0.94	1.78	0.45	0.08	0.55	0.11	25.49	0	0	0	0	0.68	0.06
Ghir_A01G013930	39.53	28.57	28.98	27.04	33.23	35.99	40.03	27.65	52.51	31.07	40.63	40.56	29.21	22.21	16.23	43.25	34.53	2.67	32.59	21.5	24.39	48.48
Ghir_A01G013940	0.51	0.2	0.41	0.1	0.04	0.22	0.27	0.69	0.45	1.43	0.58	0.55	0.16	0.17	1.06	3.23	0.62	0	0.58	1.33	2.04	0.74
Ghir_A01G013950	0	0.76	0	1.86	0.19	0	0.21	4.9	4.77	4.28	0.69	0.89	1	0.93	4.66	8.05	1.09	0	0.81	0.19	0.43	1.39
Ghir_A01G013960	4.28	2.43	2.42	1.84	0.36	0.19	0.58	2.69	1.75	8.28	6.21	4.26	3.4	1.78	1.92	11.75	2.02	0	3.05	3.55	12.64	5.44
Ghir_A01G013970	0	0	0	0	0	0	0	0	0	0	0	0	0	0	0	0	0	0	0	0	0	0
Ghir_A01G013980	0	0	0	0	0	0	0	0	0	0	0	0	0	0	0	0	0	0	0	0	0	0
Ghir_A01G013990	10.81	4.76	6.14	5.48	2.17	0.76	0.1	4.49	10.62	14.66	18.75	15.48	12.12	7.5	1.16	6.17	8.33	0	8.53	5.78	3.69	3.26
Ghir_A01G014000	0	0	0	0	0	0	0	0	0	0	0	0	0	0	0	0	0	0	0	0	1.11	0
Ghir_A01G014010	0	0	0	0	0	0	0	0	0	0.2	0	0	0	0	0	0	0	0	0	0	0	0
Ghir_A01G014020	0.36	5.97	1.5	2.85	1.06	5.2	1.17	13.35	51.25	6.7	2.6	3.03	2.36	1.61	42.61	197.6	6.58	0	7.85	7.1	8.01	15.55
Ghir_A01G014030	2.26	4.48	3.72	8.09	5.49	2.4	2.7	1.19	3.02	0.62	0.21	0.92	1.57	0.79	5.6	2.69	2.32	2.25	0.97	0.14	1.22	9.3
Ghir_A01G014040	0	0	0	0	0	0	0	0	0	0	0	0	0	0	0	0	0	0	0	0	0	0
Ghir_A01G014050	0	0	0	0	0	0	0	0	0	0	0	0	0	0	0	0	0	0	0	0	0	0
Ghir_A01G014060	72.28	15.3	25.08	22.01	14.19	3.56	14.03	19.22	39.38	21.19	50.76	59.16	67.82	245.46	0	5.32	61.94	0	51.69	8.62	1.43	6.69
Ghir_A01G014070	17.27	6.67	4.9	4.57	0.7	0.31	1.56	1.94	5.47	6.65	16.65	16.26	19.27	11.43	0	3.1	7.76	0	7.14	3.16	0.35	9.7
Ghir_A01G014080	0	0	0	0	0	0	0	0	0	0	0	0	0	0	0	0.47	0	0	0	0	0	0
Ghir_A01G014090	1.88	0.27	0.52	0.53	1.33	1.09	0	0	1.21	0	0	0	1.12	0	3.68	2.37	4.57	1.71	1.99	3.67	14.84	1.22
Ghir_A01G014100	0.62	0.31	0.52	0.31	0.08	0	0	11.2	1.84	0.37	0.64	1.43	0.24	6.29	5.54	1.75	1.75	0	1.65	2.5	4.66	4.81
Ghir_A01G014110	1.26	1.3	0.58	0.56	0.17	0.05	0.6	3.34	4.82	9.18	2.24	1.69	2.04	4.19	5.71	14.76	2.51	0	2.62	2.76	1.38	0.78
Ghir_A01G014120	0	0.28	0.25	0	0	0	0	2.34	0	0.05	0.12	0.09	0	16.55	7.29	0.38	1.03	0	1.22	3.64	2.66	0.31
Ghir_A01G014130	10.16	4.73	81.17	129.01	222.52	85.97	43.03	19.24	45.65	27.69	18.85	6.48	2.65	173.84	9.78	46.75	69.95	0	68.18	135.91	6.89	128.77
Ghir_A01G014140	0.09	0	0	0	0.74	1.62	1.6	0	0	0	0	0	0	0	0	0	0	9.29	0	0	0	0.04
Ghir_A01G014150	0.23	0.21	0.2	0.29	0.12	0.05	1.22	0.18	0.39	1.66	0.39	0.51	0.45	0.13	0.14	0.17	0.72	0	0.98	0.13	0.13	0.72
Ghir_A01G014160	0	0	0	0	0	0	0	0	0	0	0	0	0	0	0	0	0	0	0	0	0	0
Ghir_A01G014170	0	0	0	0	0	0	0	0	0	0	0	0	0	0	0	0	0	0	0	0	0	0
Ghir_A01G014180	314.83	342.47	332.82	269.88	305.45	260.4	175.92	304.43	116.78	89.61	195.74	268.13	242.65	88.39	59.19	84.89	446.99	25.2	505.88	160.88	139.99	149.57
Ghir_A01G014190	16.49	13.6	12.74	15.58	10.2	18.05	32.7	13.2	9.62	20.48	12.23	15.47	14.84	3.49	4.92	12.06	80.46	20.07	83.51	5.19	4.97	5.72
Ghir_A01G014200	5.23	10.83	22.13	18.85	20.02	31.3	25.24	2.53	5.11	5.43	5.39	3.59	6.72	4.16	11.26	6.94	1.68	0.52	1.5	6.78	62.23	20.98
Ghir_A01G014210	0.2	0	0	0	0.26	0	0	0	0	2.51	0.14	0.09	0.09	1.76	1.72	0	0.18	0	0.56	2.7	3.99	0.43
Ghir_A01G014220	3.25	6.44	3.8	2.89	2.17	1.71	0.5	8.22	6.69	2.97	4.77	5.42	4.92	9.33	2.41	2.88	13.07	0.86	8.2	18.85	6.16	17.88
Ghir_A01G014230	0	0	0	0	0	0	0	0	0	0	0	0	0	0	0	0	0	0	0	0	0	0
Ghir_A01G014240	10.98	0.47	1.33	3.12	1.37	0	0	1.39	12.64	3.51	6.54	3.81	1.86	81.13	0.3	0.06	5.96	0	4.1	1.14	1.59	0.26
Ghir_A01G014250	27.05	25.93	28.7	24.34	30.37	87.25	35.57	14.8	6.86	15.78	38.45	35.27	41.47	2.37	0.43	1.99	36.32	2.98	31	10.97	3.86	4.25
Ghir_A01G014260	0.67	1.15	0	0.83	0	0.24	0	0	0	0.13	0.09	0	0.06	0	0.25	0	0.11	0.19	0.1	0	0	1.08
Ghir_A01G014270	0.96	0.89	0.35	0.96	0.28	0.74	1.15	1	2.2	2.37	2.41	1.09	1.36	0.43	0.42	1.47	0.66	0.82	0.39	0.15	1.08	0.35
Ghir_A01G014280	5.55	5.48	3.84	4.74	5.72	6.57	10	1.52	3.42	10.14	8.57	6.24	4.48	1.62	3.31	9.42	6.17	0.04	6.96	3.65	7.43	7.76
Ghir_A01G014290	10.12	11.05	7.25	8.11	6.85	4.32	5.47	16.05	22.84	13.57	14.6	14.84	11.21	9.74	14.21	22.74	9.33	0.02	8.06	24.32	18.38	26.71
Ghir_A01G014300	0	0	0	0.46	0.28	0	0	0	0	0.22	0	0	0	0	0.19	0.7	0	0	0	0	0	0.41
Ghir_A01G014310	1.6	0.54	1.14	0.7	1.13	0.66	0.51	0.58	1.32	3.88	3.23	0.8	1.32	0.48	1.37	4.54	0.44	0	0.35	0.08	1.63	1.21
Ghir_A01G014320	0.5	0	0	0.15	0	0.1	0.11	0	0.94	1.63	1.15	0.45	0.05	0	0.05	1.55	0.61	0	0	0	0.16	0.05
Ghir_A01G014330	0	0	0	0	0	0	0	0	0	0	0	0	0	0	0	0	0	0	0	0	0	0
Ghir_A01G014340	11.66	6.7	5.78	4.41	5.48	2.71	3.42	24.7	17.26	11.33	11.94	8.39	8.22	8.27	12.57	40.23	9.88	0.67	11.28	11.2	14	35.99
Ghir_A01G014350	21.35	24.79	28.1	21.83	19.99	14	16.92	7.28	19.7	22.26	19.81	22.41	22.52	7.37	12.76	21.43	18.56	4.5	20.55	15.81	25.99	38.3
Ghir_A01G014360	4.01	2.43	1.39	3.46	2.73	0.37	0.49	1.59	1.41	7.01	16.9	10.46	10.34	3.88	0.5	0.55	5.04	0	3.63	1.21	0.7	0.21
Ghir_A01G014370	3.4	3.93	6.45	6.27	5.43	9.06	26.94	4.06	7.51	6.78	5.14	5.75	4.47	2.04	4.18	9.95	13.86	0	10.75	5.21	2.5	3.52
Ghir_A01G014380	0	0	0	0	0	0	0	0	0	0	0	0	0	0	0	0	0	0	0	0	0	0
Ghir_A01G014390	3.17	2.49	2.83	2.21	1.35	1.03	0.86	1.19	6.02	8.95	6.45	5.08	3.59	0.81	3.1	8.03	1.59	0	1.71	1.28	3.68	3.23
Ghir_A01G014400	10.14	6.34	6.68	6.88	5.98	4.81	4.91	6.9	12.92	12.57	11.93	14.76	7.51	2.87	6	15.17	5.15	0.03	2.39	3.33	8.55	7.18
Ghir_A01G014410	0.1	0.03	0.26	0	0	0.29	0.1	0.39	0.2	0.18	0	0.03	0	0	0	3.94	0.49	0.03	0.54	0	0.32	2.42
Ghir_A01G014420	4.63	4.27	5.96	5.68	4.05	4.52	5.78	3.19	9.78	8.04	6.62	5.04	5.21	1.73	4.83	17.8	5.02	0.1	3.54	9.06	8.06	21.74
Ghir_A01G014430	8.24	4.05	4.8	6.29	7.03	8.42	13.79	20.37	7.65	5.76	6.37	6.82	8.56	7.61	14.51	6.57	9.95	0	9.76	8.68	9.96	8.82
Ghir_A01G014440	4.25	3.25	2.37	2.75	3.32	2.87	3.36	7.6	7.09	12.17	6.28	4.99	4.63	2.18	5.52	18.45	5.59	0.3	3.76	6.32	7.23	8.33
Ghir_A01G014450	26.18	22.27	25.21	21.52	22.92	12.7	24.09	52.58	28.9	52.8	37.71	30.99	27.78	12.05	15.43	42.11	46.33	5.45	39.72	20.4	25.9	36.9
Ghir_A01G014460	3.35	1.51	5.82	10.21	15.03	43.59	37.5	0	0.84	0.69	1.5	0.88	1.61	30.83	5.82	16.09	13.26	0.12	18.51	810.5	56.25	1267.82
Ghir_A01G014470	0	0	0	0	0	0	0	0	0	0	0	0	0	0	0	0	0	0	0	0	0	0
Ghir_A01G014480	0	0	0	0	0.07	0	0	0	0.03	0	0	0	0.13	1.17	17.56	0.03	0.08	0.07	0	0	0.51	0.19
Ghir_A01G014490	0	0	0	0	0	0	0	0	0	115.44	0	0	0	0	0	0	0	0	0	0	0	0
Ghir_A01G014500	171.4	121.04	279.31	296.01	427	131.59	137.18	188.47	170.04	205.01	151.91	103.39	112.34	228.76	20.53	138	619.34	11.46	577.38	107.84	285.38	200.43
Ghir_A01G014510	7.77	8.37	13.48	17.18	12.69	3.65	7.6	6.92	16.38	12.79	10.13	10.62	7.64	8.7	20.68	25.68	14.06	0	14.29	17.69	55.1	12.72
Ghir_A01G014520	0	0	0	0	0	0	0	0	0	0	0	0	0	0	0	0	0	0	0	0	0	0
Ghir_A01G014530	0	0	0	0	0	0	0	0	0	0	0	0	0	0	0	0	0	0	0	0	0	0
Ghir_A01G014540	0	0	0	0	0	0	0	0	0	0	0	0	0	0	0	0	0	0	0	0	0	0
Ghir_A01G014550	0	0	0	0	0	0	0	0	0	0	0	0	0	0	0	0	0	0	0	0	0	0
Ghir_A01G014560	0	0	0	0	0	0	0	0	0	0	0	0	0	0	0	0	0	0	0	0	0	0
Ghir_A01G014570	0	0	0	0	0	0	0	0	0	0.7	0	0	0	0.15	0	0.19	0	0	0	0	0	0
Ghir_A01G014580	0	0	0	0	0	0	0	0	0	0	0	0	0	0	0	0	0	0	0	0	0	0
Ghir_A01G014590	0	0	0	0	0	0	0	0	0	0	0	0	0	0	0	0	0	0	0	0	0	0
Ghir_A01G014600	1.25	3.04	3.47	2.08	3.59	9.33	4.59	2.72	13.14	32.23	30.16	6.99	1.68	4.36	1.09	0.06	13.47	0	15.97	7.01	0.2	19.32
Ghir_A01G014610	4.87	6.72	3.95	4.77	3.08	4.74	2.06	8.06	8.7	4.23	6.47	5.32	5.8	4.81	2.81	14.58	3.88	0.04	2.4	10.32	8.99	8.82
Ghir_A01G014620	25.12	33.21	44.92	45.04	40.83	36.81	14.32	10.79	14.14	28.86	28.56	24.73	31.05	10.53	28.5	30.39	16.22	2.85	15.7	23.95	32.5	33.13
Ghir_A01G014630	13.22	14.66	15.18	13.49	15.41	13.13	18.92	12.83	23.59	46.83	25.01	17.36	13.33	15.13	18.91	30.31	20.52	2.79	16.15	25.5	25.32	21.03
Ghir_A01G014640	3.71	2.65	3.26	3.44	3.1	3.24	2.99	3.9	5.53	15.99	7.87	4.83	3.25	1.29	3.91	17.74	5.19	0.45	4.28	3.08	11.76	8.64
Ghir_A01G014650	0	0	0	0	0	0	0	0	0	0	0	0	0	0	0	0	0	0	0	0	0	0
Ghir_A01G014660	0.3	0.18	0	0	0	0	0	0.35	0	0.21	0.1	1.02	0.46	0.69	0	0	1.19	0	0.94	0.46	0	0.1
Ghir_A01G014670	7.95	6.47	5.89	5.47	4.61	6.2	6.42	2.33	4.34	5.46	12.76	13.76	9.74	2.85	3.75	4.65	11.84	1.73	13	6.37	12.67	12.38
Ghir_A01G014680	0	0.17	0	0	0	0.17	0	0.53	0	0	0	0	0	1.99	7	4.61	2.91	0	2.31	0.95	0.64	5.81
Ghir_A01G014690	9.7	15.73	8.79	8.58	6.08	4.09	5.21	0.18	0.16	2.51	2.4	10.82	10.14	0	0.18	0.94	0.11	8.8	0.22	0.11	0.19	0.15
Ghir_A01G014700	13.12	14.74	14.44	16.84	17.25	15.16	16.92	8	4.26	4.52	5.42	8.95	13.2	2.52	4.36	11.67	4.13	14.45	3.54	6.67	12.57	8.44
Ghir_A01G014710	3.24	4.57	4.43	4.4	2.74	3.05	5.54	4.94	8.16	4.43	3.6	5.36	3.68	3.11	15.1	13.52	3.48	0.46	3.13	5.06	6.02	1.97
Ghir_A01G014720	12.1	0.19	5.98	6.45	7.6	0.19	0.21	20.97	5.46	2.47	5.67	5.34	6.14	34.22	1.47	1.18	170.03	0	168.54	12.4	5.04	5.97
Ghir_A01G014730	19.79	14.75	19.37	24.84	24.42	51.11	189.52	21.5	15	22.79	30.22	43.14	34.1	15.12	14.74	7.79	181.08	27.18	173.19	49.29	78.45	37.11
Ghir_A01G014740	9.8	3.95	5.8	5.28	5.9	1.32	0.91	6.08	6.54	18.6	20.88	13.05	11.15	1.98	1.1	1.88	4.34	0	3.64	0.71	0.7	2.67
Ghir_A01G014750	33.5	18.63	20.34	21.66	29.15	20.38	28.42	23.01	15.14	64.74	47.29	33.13	27.85	3.7	2.83	9.65	35.58	0.41	26.73	6.64	12.14	12.42
Ghir_A01G014760	11.68	12.88	16.92	17.09	19.31	13.19	4.92	53.78	3.81	30.69	15.77	11.29	14.65	0.04	0.04	0.22	16.29	1.17	14.78	1.64	0.2	4.15
Ghir_A01G014770	9.86	6.4	3.28	2.09	0.92	0.04	0.47	36.26	9.21	10.27	9	8.56	10.69	6.52	2.2	11.92	3.89	0	2.66	4.56	1.87	5.94
Ghir_A01G014780	58.45	87.72	88.75	99.87	106.99	78.78	75.28	2.83	0.08	1.11	16.64	60.22	85.81	1.1	0	0.66	0.07	173.74	0.28	2.85	1.14	0.22
Ghir_A01G014790	57.18	53.22	42.47	38.88	32.47	24.87	32.67	96.76	38.46	44.27	54.92	61.34	55.96	46.92	15.29	37.24	116.68	0.61	118.47	84.29	69.11	64.59
Ghir_A01G014800	4.76	2.74	2.91	4.27	2.48	1.29	4.11	8.08	6.63	38.24	7.52	5.21	4.73	1.88	3.64	8.02	4.66	0	3.19	2.61	5.97	4.61
Ghir_A01G014810	109.38	167.91	170.65	183.29	186.62	212.22	196.24	168.04	205.98	91.04	150.98	105.13	129.51	62.73	28.38	119.96	114.61	149.99	101.03	126.43	54.03	178.97
Ghir_A01G014820	30.18	25.26	36.69	27.33	27.33	34.59	32.16	19.17	19.71	24.87	15.8	19.18	27.35	4.54	8.93	6.05	13.39	11.17	11.57	7.08	5.95	10.29
Ghir_A01G014830	7.05	3.47	3.15	1.11	0.55	0.29	1.24	15.65	7.6	22.09	10.57	7.75	7.72	3.54	4.95	8.75	7.62	0	5.93	11.33	6.01	12.49
Ghir_A01G014840	7.62	8.37	7.3	6.4	5.17	2.81	4.36	4.88	6.77	12.98	7.88	9.36	7.96	0.61	0.51	4.43	0.47	7.94	0.65	2.17	1.19	2.64
Ghir_A01G014850	9.35	12.46	10.12	9.6	5.13	3.8	1.04	56.66	81.37	19.56	16.69	15.62	17.82	11.2	26.7	27.21	69.97	0	68.57	23.28	12.25	69.51
Ghir_A01G014860	1.43	2.87	1.56	1.71	1.3	0.67	0	0.1	0.94	1.09	0.31	1.08	1.7	0.73	3.1	1.91	0.18	0	0.5	2.02	1.63	9.13
Ghir_A01G014870	2.32	2.7	2.26	1.35	1.71	0.91	0.89	0.98	4.45	5.86	4.95	2.1	2.43	0.09	1.5	3.53	0.57	0.17	0.66	0.84	1.7	1.87
Ghir_A01G014880	24.46	26.61	32.93	32.41	27.34	27.53	24.18	5.76	15.44	56.27	54.91	24.24	19.65	3.33	15.05	25.96	24.58	14.23	24.54	7.04	15.66	38.43
Ghir_A01G014890	18.11	21.64	24.42	22.05	22.77	28.25	19.55	33.25	34.78	24.15	31.27	35.13	22.87	18.94	17.97	39.13	26.94	0.26	26.35	25.08	23.34	43.94
Ghir_A01G014900	82.67	73.47	60.42	57.28	56.07	17	19.31	264.12	153.79	77.82	124.49	112.37	88.24	103.7	103.76	268.63	138.75	0.13	150.84	227.17	143.61	95.56
Ghir_A01G014910	6.34	5.79	13.21	6.95	8.59	2.48	1.85	7.79	17.81	6.45	6.31	3.7	2.47	6.97	9.2	9.94	24.34	0	28.03	26.73	37.55	20.86
Ghir_A01G014920	0	0	0	0	0	0	0	0.28	0	0.32	0	0	0	0	0.18	0	0	0	0.09	0.27	0.24	0
Ghir_A01G014930	6.85	9.9	5.24	9.66	6.15	5.21	5.41	3.42	0.25	2.23	2.85	6.91	11.43	0.83	5.86	3.54	0	5.23	0.56	1.3	0.35	0.23
Ghir_A01G014940	5.23	2.58	1.72	0.47	0.2	0	0	5.37	4.63	9.01	3.14	2.28	3.03	0.25	0.03	24.74	0.49	0	1.02	0.37	0.12	0.22
Ghir_A01G014950	0.22	0.27	0	0.02	0.03	0	0.03	0.95	2.97	0.27	0.79	0.41	0.39	0.41	0.38	2.94	0	0	0.02	0	0.18	0
Ghir_A01G014960	0.19	0.16	0.37	0.21	0	0.21	0	1.29	7.08	2.54	1.7	0.52	0.35	0.03	2.63	8.38	0.19	0.1	0.34	0.37	5.73	0.47
Ghir_A01G014970	3.09	1.86	2.55	1.34	1.87	1.07	1.18	3.87	5.64	4.76	2.51	2	0.88	1.82	5.24	12.5	1.91	0	2.53	6.08	9.53	6.45
Ghir_A01G014980	7.62	2.22	5.9	5.4	2.85	1.41	1.05	3.24	5.81	9.88	20.64	15.2	11.48	7.83	3.45	4.05	4.87	0.14	5.27	6.5	7.48	2.87
Ghir_A01G014990	39.07	49.48	46.22	64.2	59.51	80.48	128.23	0	0.14	0.7	3.3	18.4	36.4	0.58	1.48	3.91	0.09	113.51	0.15	0.12	0.56	0.41
Ghir_A01G015000	13.13	10.11	11.01	9.97	8.04	10.93	39.86	0.07	0.06	0	0.57	8.3	5.65	0	0.12	1.31	0.12	16.03	0	0.02	0.02	0.07
Ghir_A01G015010	0.63	0.02	0.13	0.1	0.14	0.15	0.56	0.3	0.33	1.31	0.53	0.59	0.24	0.24	0.4	1.45	0.91	0.43	0.84	0.15	0.01	0.54
Ghir_A01G015020	0.52	0.38	0.29	0.11	0.56	0.48	0.04	0.25	0.18	1.22	0.13	0.3	0.48	0.75	0.24	1.05	1.28	2.3	0.96	0	0.76	1.29
Ghir_A01G015030	0.42	0.39	0	0.05	0	0.06	0.21	4.26	3.14	0.43	0.33	0.33	0	101.98	1146.15	2.88	10.7	0	7.95	37.82	168.03	8.34
Ghir_A01G015040	0	0	0.08	0	0	0	0.13	0	0	0.1	0.29	0	0	2.06	0.46	0	1.82	0	2.24	1.27	0	1.88
Ghir_A01G015050	23.68	21.26	22.65	17.02	15.55	9.88	12.38	25.99	41.38	26.89	33.06	34.63	26.91	13.65	24.9	58.87	15.82	0.45	18.38	24.73	33.26	27.07
Ghir_A01G015060	0	0	0	0	0	0	0.2	0	0	0	0.37	0	0.29	0	0	0.26	0	0	0	0	0	0
Ghir_A01G015070	238.34	383.07	390.77	449.03	463.59	398.36	384.34	0.41	0	1.48	59.17	170.74	331.68	0	0	0.52	0	1452.26	0.77	0.43	1.27	0.81
Ghir_A01G015080	4564.69	5344.56	4938.7	5859.96	6124.09	5778.92	5598.58	5.73	19	202.84	2103.13	3823.19	5657.91	1.52	0	2.22	4.58	10143	10.07	7.99	8.32	25.77
Ghir_A01G015090	2.95	3.14	1.75	1.14	0.8	0.37	0.26	0.25	0.53	0.43	1.02	3.36	5.39	0	0.03	0.71	0	0	0	0	0.21	0.21
Ghir_A01G015100	0	0	0	0	0	0	0	0	0	0	0	0	0	0	0	0	0	0	0	0	0	0
Ghir_A01G015110	0	0	0	0	0	0	0	0	0.12	0	0	0	0	0	0	0	0	0	0	0	0	0
Ghir_A01G015120	3.39	1.06	1.32	1.21	0.11	0.08	0	0.5	14.12	3.99	11.29	5.25	6.83	8.9	5.36	0	0.82	0	0.77	4.85	25	0.08
Ghir_A01G015130	1.16	1.93	2.25	0.83	1.61	0.63	2.42	0.48	0.3	0.67	0.49	1.11	0.94	5.64	12.1	0.46	13.17	0	10.78	8.14	0.84	3.65
Ghir_A01G015140	0	0	0	0	0	0	0	0	0	0	0	0	0	0	0	0	0	0	0	0	0	0
Ghir_A01G015150	11.02	7.83	3.38	2.79	1.88	1.19	1.17	18.44	5.23	16.77	21.02	16.5	7.91	4.06	2.11	6.46	1.9	0.16	1.81	1.56	2.49	2.84
Ghir_A01G015160	2.48	1.04	0.69	1.11	0.54	0.2	0.27	3.87	8.2	4.1	3.58	2.94	1.41	0.84	2.91	10.44	0.66	0	0.87	3.54	4.01	2.52
Ghir_A01G015170	14.89	14.08	13.68	12.79	11.73	7.67	17.94	9.09	17.86	12.36	16.1	14.16	12.44	5.9	8.24	21.09	27.03	0.25	25.74	14.8	15.78	14.6
Ghir_A01G015180	0.47	0.34	0.75	0.68	0.2	0.91	0.08	14.61	1.73	1.52	1.28	1.1	0.5	2.24	3.51	0.09	0.96	0.07	1.02	15.33	2.01	2.52
Ghir_A01G015190	6.08	7.69	2.27	3.97	2.14	0.16	0.18	0.3	0.88	1.87	3.44	6.01	5.83	2.52	3.95	1.34	0.16	0.37	0.25	9.16	47.72	3.47
Ghir_A01G015200	0	0.17	0.13	0	0	0	0	0	0	0.91	0.6	0.59	0.71	0	0	0	0	0	0	0	0	0
Ghir_A01G015210	2.94	4.57	3.24	4.59	8.51	16.6	30.69	11.68	3.52	9.13	2.77	2.25	2.71	0	0	6.85	2.49	11.85	2.41	0.09	0.12	4.38
Ghir_A01G015220	3.83	4.12	6.63	4.13	3.73	2.67	4.89	14.87	8.31	2.97	3.51	4.66	4.64	4.11	7.21	28.76	3.49	2.33	3.18	4.42	21.4	3.7
Ghir_A01G015230	1.68	1.64	2.38	1.53	1.35	0.82	0.12	2.89	4.59	3.77	3.4	2.54	1.92	0.69	3.78	6.68	0.68	0	0.79	2.37	4.45	3.02
Ghir_A01G015240	0.83	0.36	0.6	0.31	0.03	0.23	0.16	0.6	0.81	1.29	0.91	0.52	0.62	0.29	1.52	2.03	0.09	0.08	0.37	0	3.45	0.45
Ghir_A01G015250	50.43	53.04	52.03	42.05	47.65	16.26	14.61	131.03	71.44	26.72	61.28	65.73	50.93	36.54	41.49	73.07	54.44	0.35	56.03	50.32	48.52	37.84
Ghir_A01G015260	22.43	21.17	23.92	28.25	27	43.68	51.34	21.72	32.33	40.35	28.31	24.75	24.15	24.93	24.23	25.54	20.73	16.3	22.29	42.18	21.74	18.86
Ghir_A01G015270	4.29	3.59	3.42	3.44	3.14	6.33	7.04	2.22	4.2	10.53	5.6	3.7	4.26	2.47	6.85	4.18	5.77	3.47	5.68	3.23	3.68	3.36
Ghir_A01G015280	0.13	0.06	0	0	0	0	0	0	0.36	0	0	0	0.03	0	0.53	0.44	0	0	0	0	0.67	0.37
Ghir_A01G015290	17.97	10.98	15.61	19.44	25.68	18.73	50.71	2.79	9.21	29.01	15.89	14.53	9.58	6.59	2.8	12.15	73.13	0.75	63.07	3.73	1.97	18.36
Ghir_A01G015300	3.62	0.91	1.27	0.39	0.21	0.51	0.43	6.89	1.41	1.96	6.97	7.4	4.84	2.88	8.03	4.26	2.48	0.2	2.09	2.23	2.71	2.51
Ghir_A01G015310	3.7	5.46	4.34	2.68	1.08	1.88	1.96	3.97	7.55	3.16	3.48	1.8	1.82	1.95	2.85	6.97	3.29	0	5.21	9.58	5.6	4.14
Ghir_A01G015320	4.89	2.7	3.81	3.16	4.02	1.63	3.54	10.63	7.57	7.63	7.58	6.34	4.45	2.05	2.05	14.17	3.5	0.05	3.05	4.13	6.76	8.57
Ghir_A01G015330	4.08	4.47	5.21	4.79	8.16	6.42	3.79	7.4	3.86	16.75	15.47	9.91	3.47	10.68	22.01	10.31	4.41	0	1.48	12.19	10.9	9.73
Ghir_A01G015340	89.4	146.27	97.68	92.76	85.92	98.13	84.82	0.94	3.18	3.95	1.68	51	77.04	0	0.47	0	0	90.21	0.21	0	0.07	0.14
Ghir_A01G015350	48.37	58.14	58.59	53.87	53.76	56.92	48.87	70.68	71.98	73.96	80.01	75.19	50.52	88.36	78.26	131.91	70.44	1.45	78.04	101.59	84.41	142.85
Ghir_A01G015360	3.25	6.08	7.35	5.61	4.06	4.25	4.17	5.42	10.73	10.42	8.54	5.33	4.49	4.75	6.51	11.12	7.54	1.42	6.81	8.01	6.45	10.74
Ghir_A01G015370	0	0	0	0	0	0	0	0	0	0	0	0	0	0	0	0	0	0	0	0	0	0
Ghir_A01G015380	4.23	3.55	2.93	3	1.51	0.86	0.65	0.39	0.4	0.69	0.09	2.28	2.69	0	0.04	0.12	0.11	0.19	0.29	0.06	1	0.44
Ghir_A01G015390	0	0	0	0	0	0	0	0	0.96	0	0.14	0.67	0.12	0	0	0	0	0	0	0	0	0
Ghir_A01G015400	0	0	0	0	0	0	0	0	0	0.13	0	0	0	0	0	0	0	0	0	0	0.11	0
Ghir_A01G015410	0.57	0.64	0.56	0.5	0.71	0.23	0.43	1.34	1.11	0.87	0.82	0.34	0.39	0.73	2.61	3.4	4.41	0	3.46	2.26	7.61	3.53
Ghir_A01G015420	0.96	0.83	4.74	3.21	2.4	1.66	1.19	0.36	1.32	0.22	0	0.11	0	5.91	2.5	0.23	3.25	2.8	4.64	3.46	1.14	1.44
Ghir_A01G015430	0	0.25	0	0	0	0	0	0	0	0	0	0.25	0	0	0	0	0	0	0	0	0	0
Ghir_A01G015440	0.08	0.24	0.17	0.46	0.63	1.77	3.91	0	0.18	0.1	0.23	0	0.3	0	0	0.05	0	6.16	0.29	0.04	0.32	0.22
Ghir_A01G015450	1.47	1.34	1.3	1.3	1.47	1.74	1.29	5.38	0.46	4.39	2.61	2.26	1.6	1.03	6.76	10.61	1.52	0	1.16	6.35	5.69	7.14
Ghir_A01G015460	67.47	70.07	73.38	67.19	66.64	70.76	69.34	206.94	64.44	56.41	62.31	56.06	59.45	98.74	52.81	60.2	114.8	25.2	110.08	121.91	78.27	139.17
Ghir_A01G015470	1.87	0.88	1.1	1.13	0.57	0.28	0.81	1.15	2.89	3.89	2.91	2.18	1.75	0.3	3.81	4.47	0.36	0.13	0.45	1.32	3.29	2.65
Ghir_A01G015480	0	0	0	0	0	0	0	0	0	0	0	0	0	0	0	0	0	0	0	0	0	3.24
Ghir_A01G015490	1.37	0.71	0.49	0.87	0.34	0.14	0.1	0.36	1.32	1.53	2.1	1.75	1.58	0.32	0.92	3.85	0.47	0	0.44	0.27	1.25	1.19
Ghir_A01G015500	2.65	1.48	2.56	1.39	2.06	1.35	0.48	0.75	2.74	5.27	3.33	3.18	1.88	4.99	3.17	5.46	1.83	0.26	1.58	3.32	3.15	7.64
Ghir_A01G015510	0	0.3	0	0	0	0	0	0	0	0	0	0	0	0	0	0	0	0	0	0	0	0
Ghir_A01G015520	11.22	11.8	9.5	10.55	10.15	11.04	10.65	14.85	7.29	22.42	10.55	11.17	9.27	4.27	5.75	15.3	14.45	1.68	11.16	13.14	15.76	18.93
Ghir_A01G015530	0	0.03	0	0	0	0	0.06	0	0	0.27	0	0	0	0	0	0	0	0	0	0	0	0
Ghir_A01G015540	0	0	0.08	0.03	0	0	0	0	0.02	0	0.1	0	0	0.15	4.94	1.1	0	0	0	0.13	0.48	0
Ghir_A01G015550	0	0	0	0	0	0	0	0	0	0	0	0	0	0	0	17.42	0	0	0	0	0	0
Ghir_A01G015560	1.19	0.71	1	0.74	0.33	0.26	0.08	2.62	9.04	0.88	2.01	3.77	1.02	170.02	1275.85	29.02	10.81	0	9.49	85.83	314.02	11.8
Ghir_A01G015570	12.84	12.63	12.39	9.45	7.49	7.19	5.41	5.45	33.3	8.06	17.33	16.48	16.44	7.29	3.48	52.31	2.01	9.46	3.12	7.67	8.97	4.4
Ghir_A01G015580	50.43	72.92	48.2	47.34	52.27	56.08	43.3	16.72	79.37	44.55	49.62	59.23	55.12	0.94	1.08	25.58	4.95	4.79	5.69	0.41	3.1	2.82
Ghir_A01G015590	54.95	60.06	65.84	55.97	37.14	88.01	63.35	0	35.47	24.64	68.47	79.08	49.83	2.25	0.24	24.52	5.63	10.99	5.77	1.95	4.94	3.42
Ghir_A01G015600	3.92	2.81	2.63	3.11	2.14	1.73	3.35	2.19	4.54	8.05	6.13	3.86	1.57	1.61	1.92	9.37	1.9	0	1.88	2.19	4.2	2.06
Ghir_A01G015610	0	0	0	0	0	0	0	0	0	0	0	0	0	0.15	0	0	0.08	0	0	0	0.16	0
Ghir_A01G015620	0	0	0	0	0	0	0	0	0	0	0	0.07	0	0	0	0	0	0	0.19	0	0	0
Ghir_A01G015630	28.83	25.79	24.52	25.4	22.35	16.55	15.9	32.83	19.4	29.38	28.91	27.49	30.45	12.27	12.74	19.71	19.01	3.58	19.95	21.66	15.02	26.51
Ghir_A01G015640	0.63	0.56	0.63	0.68	0.39	0.17	0.27	0.55	1.06	1.9	1.31	1.28	0.99	0.36	0.27	2.08	0.52	0	0.55	0.25	0.36	0.83
Ghir_A01G015650	5.47	8.92	5.37	7.64	8.97	0.32	3	70.21	2.77	46.31	8.64	8.01	15.86	1.77	2.23	48.12	3.5	0	5.94	7.44	0	1.78
Ghir_A01G015660	7.13	12.26	17.26	17.21	15.48	11.48	16.26	18.6	32.51	31.32	13.79	9.09	9.88	26.99	53.03	41.66	22.63	0.03	21.69	24.32	53.2	9.43
Ghir_A01G015670	1.25	0.89	1	0.7	0.75	0.48	0.24	3.97	1.78	1.48	1.05	1.27	1.11	0.49	0.58	3.73	0.71	0.11	0.17	2.29	2.13	3.35
Ghir_A01G015680	0	0	0	0	0	0	0	0	0	0.89	1.44	0	0	0	0	0	0	0	0	0	0	0
Ghir_A01G015690	0	0	0	0	0	0	0	0	0	0	0	0	0	0	0	0	0	0	0	0	0	0
Ghir_A01G015700	0.12	0.61	0.79	0.92	0	0	0	0	0.24	0.73	0.12	0.36	0.22	0	0	0.26	0	0	0	0	3.78	0
Ghir_A01G015710	50.26	43.86	37.51	12.47	8.77	1.33	5.56	6	167.12	73.11	75.88	69.28	59.06	525.52	649.39	14.36	570.19	0	593.25	121.37	43.22	88.61
Ghir_A01G015720	142.96	176.58	196.5	187.07	192.19	110.37	224.78	260.61	272.87	175.48	233.35	296	195.84	439.05	183.26	1017.98	398.06	0.26	461.79	312.84	214.39	124.96
Ghir_A01G015730	10.74	3.48	6.11	7.11	12.96	18.67	8.15	8.72	29.7	4.35	7.6	8.39	6.06	23.05	35.96	4.61	138.96	0	144.5	28.51	2.24	119.5
Ghir_A01G015740	0	0	0	0	0	0	0	0	0	0	0	0	0	0	0	0	0	0	0	0	0	0
Ghir_A01G015750	0	0	0	0	0	0	0	0	0	0	0	0	0	0	0	0.73	0	0	0	0	0	0
Ghir_A01G015760	0	0	0	0	0	0	0	0	0	0	0	0	0	0	0	0	0	0	0	0	0	0
Ghir_A01G015770	8.01	2.9	0.18	0.19	0.19	0.22	0.08	0	0	0	0.44	2.53	4.54	0	0	0.05	0	0	0	0	0	0
Ghir_A01G015780	0	0	0	0	0	0	0	0	0	0	0	0	0	0	0	0	0	0	0	0	0	0
Ghir_A01G015790	0	0	0	0	0	0	0	0	0	0	0	0	0	0	0	0	0	0	0	0	0	0
Ghir_A01G015800	443.61	196.08	222.68	98.05	20.28	0.17	1.14	82.98	0.4	5918.65	5429.83	2616.33	945.78	0	0	0	0	0	0	2.84	0	0.2
Ghir_A01G015810	3.48	1.15	0.95	0.57	0.25	0.16	0.27	37.03	88	5.93	11.15	2.19	5.96	32.78	151.41	1.34	32.93	0	30.37	335.76	0.46	737.34
Ghir_A01G015820	0	0	0	0	0	0	0	0	0	0	0	0	0	0	0	0	0	0	0	0	0	0
Ghir_A01G015830	0	0.61	0	0	0.22	0	0	0.15	0.8	5.07	6.97	6.39	2.36	0.17	0.35	1.62	0.13	0	0.06	4.44	0.19	4.46
Ghir_A01G015840	43.82	31.61	30.96	16.06	7.76	1.49	2.8	79.67	67.38	66.36	132.19	136.56	74.79	7.75	12.34	61.21	20.99	0	24.87	10.38	51.3	28.69
Ghir_A01G015850	22.11	13.74	20.34	13.49	12.99	3.18	4.86	74.88	43.45	21.37	52.21	58.16	33.64	10.67	10.32	47.53	14.88	1.49	16.54	10.97	27.1	27.2
Ghir_A01G015860	0	0	0	0	0	0	0	0	0	2.51	0	0	0	0	12.81	8.36	0	0	0	0	0	0
Ghir_A01G015870	0.68	0.39	0.28	0.51	0.74	0	0	1.64	0.46	0.14	0.5	0.46	0.18	0.92	4.02	2.89	0	0	0	1.53	6.6	0.1
Ghir_A01G015880	0	0	0	0	0	0	0	0	0	0	0	0	0	0	0.22	0	0	0	0	0	1.04	0
Ghir_A01G015890	0.67	0.41	0.83	0.13	0.09	0	0	0	0.65	0.22	0.32	0.05	0.52	5.68	3.22	0.79	0.05	0	1.44	4.39	11.5	0.3
Ghir_A01G015900	0	0	0	0	0	0	0	0	0	0	0	0	0	0	0	0	0	0	0	0	0	0
Ghir_A01G015910	0.23	0.13	0.16	0.03	0.19	0.06	0	2.72	6.98	2.34	2.52	1.72	1.16	1.66	9.13	7.85	0.11	0	0.49	0.59	33.94	0.43
Ghir_A01G015920	0.22	0.29	0	0.12	0	0	0	2.29	3.5	1.01	0.56	0.37	0.59	0.22	4.02	7.61	0.06	0	0.15	0.06	0.39	0.3
Ghir_A01G015930	19.71	21.36	29.55	44.81	87.94	5.59	2.82	35.78	52.73	28.78	40.24	21.32	14.71	38.15	2.01	4.83	17.8	0	19.69	1.38	6.42	18.01
Ghir_A01G015940	15.52	13.27	17.9	18.39	23.88	13.3	12.04	33.51	17.86	24.83	24.65	18.92	13.99	21.1	19.38	21.66	22.61	0.05	22.01	21.61	17.05	26.16
Ghir_A01G015950	0.91	0.94	0	0.31	0.94	0	0	1.84	0.73	0.72	0.94	0.55	0.33	0	0.33	1.38	0	0.5	0	0	0.53	1.06
Ghir_A01G015960	0	0	0	0	0	0	0	4.41	0	0	0	0	0	0	0	0	0	0	0	0	0	0
Ghir_A01G015970	0	0.22	1.02	0.22	0.22	0.95	0.12	0.1	0.09	0	0	0	0.33	5.5	2.31	28.77	1.7	0	0.34	23.46	175.25	38.78
Ghir_A01G015980	0.23	0.11	0.05	0	0.14	0.2	0	0	0.1	0.85	0.7	0.59	0	0	2.92	0.5	0.03	0	0	1.16	0.47	0.22
Ghir_A01G015990	0	0	0	0	0	0	0	0	0	0	0	0	0	0	0	0	0	0	0	0	1.85	0
Ghir_A01G016000	0.4	0.4	0.42	0	0.35	0.35	0.49	0.23	2.38	2.83	1.81	0.81	1.21	0.26	0.55	1.06	0.35	0	0.66	0.37	1.03	0.83
Ghir_A01G016010	4	18.66	9.12	10.29	10.67	47.53	56.83	7.8	11.88	30.36	5.43	7.1	12.89	3.46	25.91	8.68	179.16	1.49	183.04	76.06	18.47	95.28
Ghir_A01G016020	4.21	6.47	4.17	4.37	3.22	3.74	2.23	2.63	26.35	4.31	2.83	2.36	4.83	1.32	5.06	0.36	3.54	2.98	2.14	1.98	0.53	0.35
Ghir_A01G016030	12.66	9.03	10.11	8.11	8.24	8.15	17.12	5.19	11.89	32.33	20.45	22	13.34	3.25	8.55	22.83	9.21	1.75	9	6.81	15.15	9.91
Ghir_A01G016040	2357.42	2225.7	1936.51	2487.98	2417.63	2290.25	3202.53	0.13	0.34	145.7	1390.35	2434.38	2606.59	0.25	0.55	0.1	2.31	8420.29	4.83	4.15	3.48	11.02
Ghir_A01G016050	7.5	9.35	8.26	12.37	7.76	9.76	14.48	0	0	1.19	4.81	10.32	8.88	0	0	0.02	0	14.35	0	0	0	0
Ghir_A01G016060	0.31	0.86	0.36	0.62	0.79	0.95	0.27	3.38	3.2	1.71	2.34	1.51	1.27	0.52	0.14	2.66	0.86	0.25	0.37	0.18	0.96	0.11
Ghir_A01G016070	16.83	20.91	26.87	19.24	15.18	17.23	12.38	27.77	22.48	20.96	29.05	17.92	17.1	20.97	21.97	46.01	42.87	0	41.76	63.57	34.55	63.54
Ghir_A01G016080	0.24	0.07	0.34	0.03	0.07	0.1	0.19	0	0	0.17	0.29	0.16	0.04	1.36	1.45	0.09	4.23	0	3.2	0.44	0.51	0.08
Ghir_A01G016090	2.99	5.86	9.14	14.53	17.65	15.67	19.03	1.71	2.11	7.59	2.95	2.47	1.96	1.76	1.33	7.7	5.95	0.54	3.26	6.79	4.38	29.02
Ghir_A01G016100	1.45	1.43	1.28	0.43	0.41	0.33	0	1.82	2.61	1.83	2	1.31	2.05	0.77	0.57	4.01	0.11	0	0.02	0.29	2.41	1.3
Ghir_A01G016110	230.53	114.08	128.18	132.36	89.09	27.99	103.25	207.23	394.69	75.85	318.97	180.19	191.65	225.49	6.71	76.16	541.64	0.06	504.09	304.73	73.62	138.8
Ghir_A01G016120	38.75	15.75	9.41	7.62	6.32	5.39	2.55	16.54	48.8	41.98	19.92	24.76	33.8	28.04	0.83	15.28	57.17	0.37	36.83	22.67	11.3	29.34
Ghir_A01G016130	7.54	4.83	3.62	0.96	2.66	0.73	1.33	13.58	5.98	8.98	5.18	10.83	8.28	9.42	4.65	9.77	8.51	0	11.11	10.89	11.25	14.63
Ghir_A01G016140	97.9	40.05	32.23	28.11	21.9	8.55	4.53	37.57	66.23	70.23	96.59	77.78	54.28	180.78	22.87	29.37	59.35	0.48	46.01	61.85	34.51	40.52
Ghir_A01G016150	0.39	0.32	0.46	0.16	0.56	1.7	0.94	0.48	0.35	1.42	2.71	3	0.82	115.92	234.9	0.9	3.53	0	3.11	45.95	94.09	4.52
Ghir_A01G016160	81.27	98.09	95.37	69.21	71.05	57.1	62.9	463.02	111.18	145.86	154.74	142.15	97.77	134.05	110.48	362.28	77.44	2.76	76.52	176.08	98.62	258.7
Ghir_A01G016170	0	0	0.16	0	0	0.16	0	0.21	0	0.98	2.12	0.28	0	1.13	1.19	0	2.59	0	2.26	1.19	3.19	1.36
Ghir_A01G016180	86.48	83.74	110.41	74.47	25.64	19.96	72.11	135.92	244.69	209.38	111.25	116.23	127.62	132.47	359.72	678.46	146.55	0.06	143.57	400.04	548.22	126.37
Ghir_A01G016190	9.68	10.06	12.03	11.2	12.55	14.68	13.03	36.06	17.43	13.26	13.71	10.05	11.24	5.53	8.81	21.79	14.05	1.22	12.33	24.61	17.99	23.35
Ghir_A01G016200	0.19	0	0.16	0	0	0	0	0.15	0	0.14	0	0	0	1.06	0.41	0.21	0.25	0	0.18	0.47	0.93	0.49
Ghir_A01G016210	27.95	29.64	26.2	24.92	24.34	16.93	22.54	31.2	53.2	49.34	41.78	42.75	27.28	19.79	29.21	44.28	27.84	0.54	31.43	25.29	40.4	33.68
Ghir_A01G016220	0.13	0	0.08	0.04	0	0	0	0.21	0	0	0.24	0.09	0.04	0	0	0	2.09	0	2.17	0.29	0.62	0
Ghir_A01G016230	0	0	0	0	0	0	0	0	0.2	0	0	0.19	0	0	0	0	0	0	0	0	0.31	0
Ghir_A01G016240	0	0	0	0	0	0	0	0	0	0	0	0	0	0	0	0	0	0	0	0	0	0
Ghir_A01G016250	0	0	0	0	0	0	0	0	0	0	0	0	0	0	0	0	0	0	0	0	0	0
Ghir_A01G016260	13.8	14.65	13.8	13.25	13.81	8.06	3.81	15.39	14.78	12.5	16.69	13.76	10.14	8.84	6.96	11.46	11.32	0.44	11.18	16.14	19.88	19.64
Ghir_A01G016270	0.21	0.07	0.12	0	0	0	0.26	1.46	1.37	1.29	0.21	0.39	0.38	0.09	0.24	6.55	0.02	0	0.11	0.02	0.24	0.41
Ghir_A01G016280	2.39	1.85	2.35	2.1	1.77	2.36	3.05	4.58	3.32	4.68	2.45	2.87	2.33	1.88	11.47	4.02	2.71	0	1.95	1.38	2.52	2.96
Ghir_A01G016290	0.05	0.25	0.16	0.7	0.53	0.29	0.91	1.2	1.74	4.49	1.06	0.43	0.69	0.25	0.51	2.24	0	0	0.26	0.82	1.74	1.55
Ghir_A01G016300	11.25	9.71	10.09	7.28	8.44	5.74	8.14	19.69	18.88	26.77	18.09	16.1	15.39	9.05	9.16	28.23	11.38	6.76	8.62	14.39	21.68	7.39
Ghir_A01G016310	1.24	0.96	0.62	1.08	0.54	0	0.14	0.47	0.08	0.81	1.2	1.92	1.65	0.32	0.03	0	0.25	0	0.24	1.34	0.07	0.25
Ghir_A01G016320	10.15	7.27	6.53	7.01	7.14	5	6.27	2.49	6.53	12.7	11.02	16.05	10.1	3.1	5.76	11.44	5.44	3.72	5.58	6.77	13.76	7.51
Ghir_A01G016330	0	0.17	0.19	0.37	0.02	0	0	0.13	0.09	0.36	0.47	0.13	0.04	0.25	0.18	0.49	0.24	0	0.02	0.37	0.11	0.32
Ghir_A01G016340	0	0	0	0	0	0	0	0	0	0	0	0	0	0	0	0	0	0	0	0	0	11.93
Ghir_A01G016350	2.3	2.94	2.55	2.95	1.03	0.62	1.17	1.83	3.46	4.1	3.91	2.36	3.86	0.63	8.65	3.37	4.95	0	3.73	4.66	12.03	2.81
Ghir_A01G016360	7.3	6.37	5.49	6.08	4.73	3.46	5.05	2.56	6.09	12.61	13.65	10.88	7.48	2.22	5.91	24.62	1.28	1.03	2.73	4.54	7.75	8.99
Ghir_A01G016370	0	0	0	0	0	0	0	0	0	0	0	0	0	0	0	0	0	0	0	0	0	0
Ghir_A01G016380	0.02	0.07	0	0.44	1.12	5.62	8.24	0.17	0.11	0.09	0.54	1.03	0.37	0.26	0.41	0	0	2.09	0.02	0.18	0.04	0.07
Ghir_A01G016390	20.36	19.3	19.84	23.53	20.19	12.54	49.29	7.95	13.3	46.47	18.44	16.73	19.06	3.84	15.29	3.19	89.67	0	72.96	1.17	8.82	14.52
Ghir_A01G016400	0	0	0	0	0	0	0	0	0	0	0	0	0	0	0	0	0	0	0	0	0	0
Ghir_A01G016410	26.01	37.55	25.21	19.64	16.52	9.9	7.69	11.3	22.26	39.79	55.87	35.11	26.77	19.91	33.29	15.51	10.9	0.07	11.42	18.1	42.4	19.16
Ghir_A01G016420	2.15	1.37	1.87	1.37	0.84	0.89	0.95	4.19	3.18	8.07	3.94	3.46	2.43	1.14	2.09	7.55	1.55	0.24	1.25	0.96	2.39	2.04
Ghir_A01G016430	1.47	1.53	1.87	1.53	1.88	2.61	1.48	0.07	1.43	0.98	2.57	1.15	1.25	0.94	1.91	1.69	0.34	0	0.69	4.42	4.93	2.96
Ghir_A01G016440	0	0	0	0	0	0	0	0	0	0	0	0	0	0	0	0	0	0	0	0	0	0
Ghir_A01G016450	1.48	0.9	0.9	0.82	0.68	0.11	0.35	4.82	8.3	4.64	3.93	2	1.86	1.52	3.91	7.49	3.93	0	4.48	3.48	7.08	2.61
Ghir_A01G016460	0	0	0	0	0	0.13	0	0	0	0	0	0	0	0	0	0	0	0	0	0	0	0
Ghir_A01G016470	78.81	20.19	21.57	31.61	27.72	0.36	1.81	21.08	72.5	29.17	57.41	51.75	31.38	89.89	6.44	0.82	36.5	0.13	31.9	2.03	2.41	4.81
Ghir_A01G016480	55.13	27.83	31.39	22.32	11.02	5.79	7.58	26.93	45.95	44.67	75.1	47.23	43.46	9.65	1.55	21.43	14.5	0	14.79	0.85	1.95	0.69
Ghir_A01G016490	6.27	3.32	4.13	5.16	2.4	4.44	0	8.9	5.81	27.08	18.72	25.23	19.62	47.68	3.02	0.21	2.54	0	2.39	3.45	6.48	1.86
Ghir_A01G016500	0.66	0.49	0.35	1.04	0.37	0.03	0	2.28	14.92	3.36	4.35	1.48	0.9	1.32	0.61	0.04	1.08	0	0.72	3.28	0.07	1.45
Ghir_A01G016510	0	0	0	0	0	0	0	0	0	0	0	0	0	0	0	0	0	0	0	0	0	0
Ghir_A01G016520	214.25	64.17	156.06	139.57	139.9	23.33	32	79.15	107.51	92.7	199.14	82.46	69.43	839.82	4.63	80.16	203.19	0.38	170.29	320.66	201.65	169.2
Ghir_A01G016530	0	0	0	0	0	0	0	0.5	0.05	0	0	0	0	0	0.83	0.11	0.1	0	0.63	0.18	0.41	0.19
Ghir_A01G016540	0	0	0.25	0	0	0	0	0.6	0	0	0	0	0	0.58	0.68	0	0	0	0	0	0	0.14
Ghir_A01G016550	4.93	9.06	3.35	1.16	0.74	0	0.63	7.4	0.3	8.26	3.46	1.88	4.41	8.92	3.54	0.13	1.25	0	0.79	0.63	1.07	0.16
Ghir_A01G016560	0	0	0	0	0	0	0	0	0	0	0	0	0	0	0	0	0	0	0	0	0	0
Ghir_A01G016570	0	0	0	0	0	0	0	0	0	0	0	0	0	0	0	0	0	0	0	0	0.1	0
Ghir_A01G016580	0	0	0	0	0	0	0	0.1	0	0	0	0	0	0	0	0	0	0	0	0	0	0
Ghir_A01G016590	0	0	0	0	0	0	0	0	0	0	0	0	0	0	0	0	0	0	0	0	0.1	0
Ghir_A01G016600	0	0	0	0	0	0	0	0	0	0	0	0	0	0	0	0	0	0	0	0	0	0
Ghir_A01G016610	0	0	0	0	0	0	0	0	0	0	0	0	0	0	0	0	0	0	0	0	0	0
Ghir_A01G016620	4.8	4.84	4.95	4.11	4.35	3.35	4.14	4.72	8.79	6.65	6.15	4.25	3.9	6.31	5.95	15.87	6.75	0.03	7.5	10.04	20.68	7.41
Ghir_A01G016630	2.62	2.99	2.77	2.28	1.69	0.89	1.75	2.18	5.14	6.59	5.25	3.77	3.7	2.86	5.81	6.71	6.57	0	7.29	2.45	16.92	7.37
Ghir_A01G016640	0.56	0.49	0.74	0.61	0.28	0.13	0	1.09	32.14	4.49	6.36	0.9	0.36	0.32	0.65	0.2	0.24	0	0.19	0.03	4.8	0
Ghir_A01G016650	116.71	30.11	53.96	26.6	21.7	1.31	0.69	45.36	88.11	79.17	190.11	132.96	85.34	238.74	3.34	0.31	73.91	0	63.16	15.15	10.8	11.77
Ghir_A01G016660	0	0	0	0	0	0	0.07	0.09	0	0	0	0	0	0	0.04	0	0	0	0	0	0	0
Ghir_A01G016670	0.1	0	0.35	0.03	0.18	1.25	0.79	4.32	0.25	0.36	0.38	0.24	0.48	0.45	1.01	0.23	11.77	0	9.11	0.35	0.84	0.27
Ghir_A01G016680	3.34	4.31	5.65	3.53	5.18	6.38	8.37	0.1	0	0.88	0.97	3.1	3.62	0.3	1.07	0.53	0.59	17.85	0.92	0.92	3.39	1.43
Ghir_A01G016690	3.45	1.09	1.91	1.96	1.73	3.51	4.06	4.02	4.77	8.01	7.78	8.21	5.67	1.84	3.43	4.86	4.85	0	4.99	3.93	8.53	5.69
Ghir_A01G016700	0.28	0.87	0.17	0.48	0.35	0.58	0.27	0.23	0.96	0.35	0.61	0.56	0.91	0.03	0.29	2.02	0.28	0.25	0.15	1.2	1.32	1.57
Ghir_A01G016710	0.16	0.07	0.28	0.14	0.04	0	0	11.45	12.39	4.13	3.59	1.86	0.92	1.26	1.17	12.24	1.53	0	0.77	0.86	2.23	1.97
Ghir_A01G016720	12.15	2.61	3.3	5.7	4.09	0.99	1.27	1.85	19.15	14.96	10.17	10.76	8.33	18.14	2.5	26.69	24.55	0	21.51	7.81	6.31	22.28
Ghir_A01G016730	0	0.54	0	0	0.18	0.36	1.18	0	2.3	3.27	1.3	0.42	1.9	1.23	0.19	2.47	0.82	0	0.19	1.85	2.84	2.04
Ghir_A01G016740	9.45	12.88	10.32	11.35	12.74	9.15	17.45	12.68	21.44	22.25	16.28	13.02	11.71	9.62	12.95	22.19	19.13	6.04	14.03	13.9	20.46	22.76
Ghir_A01G016750	1.63	1.01	0.92	0.62	0.52	0.04	0.7	0.51	1.05	2.58	1.22	1.48	0.77	0.16	0.96	2.21	0.57	0.21	0.22	0.26	0.89	0.22
Ghir_A01G016760	0	0	0	0	0	0	0	0	0	0	0	0	0	0	0	0	0	0	0	0	0	0
Ghir_A01G016770	0.81	0.39	0.61	0.08	0.24	0.94	1.48	0	0	0	0.09	0.18	0.91	0.23	0.25	0	0	2.71	0	0	0	0
Ghir_A01G016780	27.93	15.24	16.85	11.98	9.12	2.24	1.79	12.25	23.04	41.11	39.1	26.35	23.45	5.61	9.83	32.33	7.53	0.02	6.21	9.97	30.47	14.03
Ghir_A01G016790	0	0	0	0	0	0	0	0	0	0	0	0	0	0	0	0	0	0	0	0	0	0
Ghir_A01G016800	5.37	3.69	4.74	6.3	5.59	7.11	11.95	2.94	3.83	18.62	7.45	4.79	5.03	1.31	5.16	9.84	2.15	0	2.22	2.29	5.33	2.25
Ghir_A01G016810	8.73	4.52	3.61	2.4	2.35	1.08	0.7	1.76	3.78	3.99	9.35	12.57	12.08	1.68	8.92	6.84	2.6	0.6	1.39	2.88	4.49	1.33
Ghir_A01G016820	25.15	34.77	32.11	27.67	22.4	13.52	27.12	49.44	38.71	40.05	40.87	29.81	36.7	17.5	8.6	31.07	89.89	2.8	72.73	11.4	20.3	38.33
Ghir_A01G016830	24.74	17.65	15.45	12.33	9.3	5.88	4.18	6.19	20.39	20.03	32.5	21.78	19.17	15.28	3.75	19.19	18.68	0.09	15.24	9.51	7.06	18.39
Ghir_A01G016840	0	0.17	0.21	0.51	0.51	0.83	0.1	0	0.1	0	0.1	0	0	0.43	0	4.24	0.05	0	0.14	0	0	1.28
Ghir_A01G016850	37.34	30.62	29.52	34.42	36.97	72.63	48.55	200.13	72.61	183.79	97.97	57.28	39.36	15.6	51.89	105.77	122.57	0.64	110.47	23.14	207.21	133.71
Ghir_A01G016860	0	0	0	0	0	0	0	0	0	4.47	0	0	0	0	0	0	0	0	0	0	0	0
Ghir_A01G016870	0.29	0.61	0.49	0.45	0.64	1.73	1.43	0.39	0.23	2.24	3.76	1.42	0.2	0	0	0	2.35	0	2.38	0	0.11	1.45
Ghir_A01G016880	0	0	0	0	0	0	0	0	0	0.3	0	0.05	0	0	0	0	0	0	0	0	0	0
Ghir_A01G016890	4.36	3.42	3.97	3.59	3.24	2.94	3.37	7.19	6.71	21.98	12.82	7.93	4.74	1.87	2.1	6.36	3.82	0.03	4.66	2.26	3.16	2.31
Ghir_A01G016900	0.49	0.3	0	0	0	0	0	3.19	2.76	1.44	2.04	1.96	0.25	0.08	0.25	4.64	0	0.17	0	0	0.3	0.07
Ghir_A01G016910	0.11	0.07	0.02	0	0.02	0	0.01	0.5	1.71	0.87	0.91	0.5	0.21	0.11	0.24	2.31	0.05	0.01	0	0.07	0.61	0.04
Ghir_A01G016920	1.41	0.96	1.57	0.62	1.11	0.61	0.43	0.69	1.28	5.13	2.16	1.85	1.67	0.21	0.59	2.63	1.5	0	1.46	0.65	1.04	0.97
Ghir_A01G016930	13.34	6.97	11.03	12.45	15.05	3.03	5.26	27.4	25.84	19.92	21.61	15.31	12.22	11.56	10.43	27.41	29.02	0.07	20.45	24.48	20.37	30.08
Ghir_A01G016940	17.49	14.05	18.63	19.29	22.15	4.84	6.94	113.52	26.35	25.96	31.46	18.11	10.92	11.59	8.02	23.24	16.39	0	15.88	25.32	17.68	21.85
Ghir_A01G016950	6.54	4.36	3.68	2.88	2.95	1.34	1.02	5.61	4.79	3.86	5.15	8.75	6.35	1.29	5.38	10.4	1.81	0.64	1.12	0.9	4.54	8.05
Ghir_A01G016960	13.95	7.72	8.25	5.67	5.25	2.29	1.93	6.69	40.67	32.37	27.14	20.06	12.93	45.13	6.73	17.34	27.22	0.61	28.85	13.46	24.24	38.95
Ghir_A01G016970	3.26	1.45	1.98	1.67	3.15	2.77	1.69	3.6	17.14	14.07	8.89	5.79	5.05	1.76	6.53	19.25	2.05	0.54	1.73	3.55	5.2	5.16
Ghir_A01G016980	0.57	0.08	0.04	0.04	0	0	0	2.5	5.16	2.13	1.3	1.83	1.06	2.5	1.05	0.5	10.46	0	8.11	1.65	0.18	0.7
Ghir_A01G016990	0	0	0	0	0	0	0	0	0	0	0	0	0	0	0	0	0	0	0	0	0	0
Ghir_A01G017000	3.69	1.7	0.75	1.09	1.16	0.99	0.57	4	4.16	9.57	9.76	10.37	5.55	1.15	2.13	4.79	1.14	0.13	1.25	3.77	1.06	2.53
Ghir_A01G017010	0.2	1.81	1.25	0.6	1.89	0	0	2.38	6.76	1.86	1.22	0.8	0.64	12.8	33.28	17.6	1.76	0	2.39	13.61	53.21	3.11
Ghir_A01G017020	0.19	0.25	0.08	0	0	0	0	1.11	0.1	0	0.7	1.07	2.21	0	0.26	1.27	0.19	0	0.63	0.61	0	0
Ghir_A01G017030	0.47	0.31	0.6	0.62	0	0	0	4.86	0.98	4.17	0.61	0	0.11	0	0	0.13	0.35	0.22	0.33	0.96	0.23	0.35
Ghir_A01G017040	5.77	2.99	3.8	2.68	3.67	3.11	2.34	6.39	7.76	8.02	3.02	2.52	3.05	16.59	38.63	7.56	2.75	0.2	2.37	7.15	13.45	3.68
Ghir_A01G017050	0.46	0.27	0.67	0.26	0.18	0.21	0.2	1.89	1.06	1.86	1.14	0.57	0.17	0.61	1.13	2.9	0.8	0	0.74	1.62	2.36	1.77
Ghir_A01G017060	0.27	0	0	0.14	0	0	0	0.7	0.58	0.24	0.28	0.17	0	0.62	11.71	3.22	0.22	0.45	0.21	1.26	2.25	0.48
Ghir_A01G017070	1.71	2.96	2.03	2.66	2	0.71	1.1	5.3	5.89	10.67	4.49	3.64	3.31	2.08	4.75	9.27	0.89	0	1.25	2.25	5.12	3.65
Ghir_A01G017080	0	0	0	0	0	0	0	0	0	0	0	0	0	0	0	0	0	0	0	0	0	0
Ghir_A01G017090	0	0	0	0	0	0	0	0.96	7.82	0.44	0.11	0	0.1	0	0	0	0	0	0	0	0	0.2
Ghir_A01G017100	0	0	0	0	0	0	0	0	2.47	0.68	0	0	0	0	0	0	0	0	0	0	0	0
Ghir_A01G017110	0	0	0	0	0	0	0	0	0	0	0	0	0	0	0	0	0	0	0	0	0	0
Ghir_A01G017120	0	0.13	0	0	0	0	0	23.23	2.06	1.23	0.88	0.25	0.8	0	0	1.31	0	0	0	0	0	0
Ghir_A01G017130	0.42	0.45	0.5	0.13	0	0	0	10.63	6.08	2.42	4.31	1.22	1.39	0.66	1.68	8.54	0.09	0	0.11	0.47	1.09	0.39
Ghir_A01G017140	6.06	6.22	2.77	1.92	0	0	0	4.04	5.6	8.52	8.89	3.96	3.94	0.99	2.98	0.31	0.78	0	1.13	0.2	101.39	8.29
Ghir_A01G017150	1.45	0.92	0.89	0.45	0.35	0.1	0	1.85	1.99	1.55	2.64	1.9	2.51	0.44	1.75	5.14	2.68	0	3.23	1.56	2.65	15.45
Ghir_A01G017160	1.78	2.45	3.23	2.42	2	3	1.58	6.79	7.49	6.68	6.4	3.95	1.96	4.8	4.85	8.28	3.24	0	3.86	6.62	3.52	4.75
Ghir_A01G017170	0.39	1.95	0	0	0	0	0.7	0	0	0	0.4	0	0	0	0	0	0	0	0.7	0	0	0
Ghir_A01G017180	1.14	0.88	1.7	1.67	1.76	0.99	0.97	1.01	2.72	7.12	2.54	1.69	1.55	2.24	1.4	4.48	1.12	0.05	0.82	2.35	4.89	4.01
Ghir_A01G017190	0	0	0	0	0	0	0	0	0	0	0	0.17	0	0.07	0	0	0.21	0	0.08	0	0	0
Ghir_A01G017200	50.19	77.3	87.77	68.62	83.7	115.03	123.7	27.27	27	74.68	45.06	50.66	43.05	72.55	71.1	30.38	89.93	150.65	90.9	107.89	127.88	152.2
Ghir_A01G017210	0.22	0	0	0	0	0.05	0.21	0.06	0.34	0.35	0.06	0	0	45.28	128.31	0.3	0.16	0	0	2.19	6.8	0.11
Ghir_A01G017220	13.67	12.16	9.41	11.35	12.57	8.27	8.85	22.76	13.99	19.09	14.23	11.32	11.12	7.6	10	19.36	12.73	0.24	12.02	14	14.55	28.78
Ghir_A01G017230	36.15	20.07	19.75	10.72	10.46	1.23	1.49	12.35	12.86	58.89	62.37	40.78	27.46	21.52	0.37	1.49	16.98	0.06	17.59	0.99	2.5	2.31
Ghir_A01G017240	1.39	1.13	0.9	0.73	0	0.12	0	0.38	5.85	1.15	2.84	1.74	2.14	2.12	0	1.2	0.14	0	0.08	0.73	0.86	0.18
Ghir_A01G017250	0	0	0.17	0.81	0.64	4.27	3.75	1.54	2.51	0.57	5.29	3.91	1.59	0	0	0.94	0.07	0	0	0.18	0.77	3.11
Ghir_A01G017260	10.45	12.38	12.97	10.12	15.38	2.85	1.4	11.79	6.43	17.81	12.67	9.12	8.54	8.68	5.28	10.94	7.97	0.1	9.18	5.89	23.45	25.22
Ghir_A01G017270	0.68	0.42	0.99	0	0	0.22	0.16	0.74	1.03	0.7	1.41	0.64	1.45	0.64	0	1.8	0	0.06	0.85	0	0.16	0
Ghir_A01G017280	6.48	5.28	1.27	0.82	0.04	0.28	0.59	5.27	0.87	0.66	4.42	11.71	8.13	0	0.8	10.25	0.19	0.7	0.04	0.22	0.28	0
Ghir_A01G017290	0	0.63	0	0	0	0	0	0	0	0.59	0	0	0	0	0	1.42	0	0	0.13	0	19.99	0
Ghir_A01G017300	0	0	0	0	0	0	0	0	0	0	0	0	0	0	0	0	0	0	0	0	0	0
Ghir_A01G017310	0	0	0	0	0	0	0.05	0.25	0.23	0	0	0.02	0	0	0	0	0	0	0	0	0	0
Ghir_A01G017320	0	0	0	0	0	0	0	0.06	0.8	0.17	0.08	0	0.1	0	0.33	0	0	0	0.07	0.17	0	0
Ghir_A01G017330	5.31	5.72	2.67	4.2	2.92	2.09	0.67	21.06	10.72	2.6	6.62	7.43	3.5	1.55	2.3	13.79	1.71	0	1.93	5.9	6.9	8.07
Ghir_A01G017340	19.08	3.42	28.18	50.14	7.05	0.45	2.95	3.72	5.01	3.84	8.39	8.71	5.76	19.49	7.71	26.57	10.55	0	10.96	60.54	130.28	12.48
Ghir_A01G017350	0	0	0	0	0	0	0	0	0	0.08	0	0	0	0	0	0	0	0	0	0	0	0
Ghir_A01G017360	2.44	2.84	3.67	1.9	1.57	1.53	3.08	0.61	6.64	13.52	6.18	3.4	2.94	2.83	13.46	12.8	3.23	0.19	2.7	2.74	5.53	3.48
Ghir_A01G017370	0	0	0.03	0	0	0	0	0	0	0	0	0	0	0	0.68	0	0	0	0	0	2.05	0
Ghir_A01G017380	3.77	3.58	4.49	2.18	2.65	2.68	2.01	45.02	28.67	9.06	8.92	6.56	4.66	5.2	44	20.13	1.64	0	2.09	10.39	16.01	7.21
Ghir_A01G017390	0.59	0.34	0.46	0.41	0.23	0.1	0.16	0.99	1.98	2.65	1.6	1	0.74	0.37	1.29	2.7	0.31	0	0.63	0.35	1.32	0.59
Ghir_A01G017400	0.25	0.05	0	0	0.05	0	0	0.22	0	0.94	1.03	0	0.52	0.76	1.42	0.28	11.55	0	11.97	2.62	0.36	3.32
Ghir_A01G017410	5.78	6.54	5.12	4.15	1.59	1.29	1.34	2.81	5.22	7.88	6.88	6.35	9.52	1.04	4.27	3.26	6.63	3.2	6.56	5.52	1.58	10.57
Ghir_A01G017420	3.29	4.67	3.65	2.43	1.78	1	0.97	3.73	15.36	7.45	4.25	3.5	3.56	8.91	22.85	12.62	4.23	0.11	2.25	11.55	4.05	10.16
Ghir_A01G017430	1.46	0.32	0.92	1.22	0.59	0.23	0.31	0.14	0.61	0.82	1.04	0.78	0.91	0	0.13	0.19	0.14	0	0.2	0.04	0.02	3.85
Ghir_A01G017440	26.82	16.77	19.46	0	33.03	55.06	336.68	323.17	217.31	38.65	32.65	0	12.57	48.29	0	18.63	235.49	4.15	478.21	36.6	33.76	84.21
Ghir_A01G017450	1.66	0.81	1.02	0.79	0.66	0.33	1.09	0.24	1.29	5.08	2.72	2.02	1.06	0.26	0.82	4.26	1.18	0.02	1.31	0.28	0.91	0.95
Ghir_A01G017460	0	0	0	0	0	0	0	0	0	0	0	0	0	7.37	13.16	0	0	0	0	0	0	0
Ghir_A01G017470	9.93	9.85	8.87	11.51	9.51	8.6	8.81	16.84	18.34	18.95	15.25	9.93	8.11	5.1	12.11	23.75	9.23	1.13	7.37	9.01	14.62	10.42
Ghir_A01G017480	2.43	5.43	5.42	4.34	4.18	2.76	1.24	2	1.43	5.29	2.33	1.97	3.35	1.71	0.36	0.75	4.71	0	3.42	0.95	3.49	3
Ghir_A01G017490	1.72	1.7	1.22	1.32	0.75	0.21	1.77	2.65	7.58	1.93	1.66	1.28	1.87	1.42	6.13	30.12	3.84	0	4.13	7.72	11.73	4.78
Ghir_A01G017500	6.35	5.44	6.52	5.02	7.77	6.04	4.5	7.4	6.53	11.27	7.41	8.22	5.57	4	4.06	6.89	5.25	2.86	3.97	7.92	10.23	6.03
Ghir_A01G017510	0	0.39	0	0	0	0	0.14	7.97	1.99	0.61	1.24	0	0.14	0.26	0.95	0	4.13	0	1.39	0	0	0
Ghir_A01G017520	0	0	0.21	0	0	0	0.23	5.46	0.49	0	0	0	0	14.7	0.66	0.26	10.63	0	14.58	2.39	0	0.73
Ghir_A01G017530	0	0	0	0	0	0	0	0	0	0	0	0	0	0	0	0	0	0	0	0	0.07	0
Ghir_A01G017540	0	0.17	0	0	0	0	0	0.11	0	0	0	0	0	0.26	0	0	0	0	0	0	1.83	0
Ghir_A01G017550	0	0	0	0	0	0	0	0	0	0	0	0	0	0	0	0	0	0	0	0	0	0
Ghir_A01G017560	0	0	0	0.55	0	0	0	0	0	0	0	0.48	0	0	0	0	0	0	0	0	0	0
Ghir_A01G017570	5.24	5.95	4.87	5.51	4.56	9.25	5.38	5.46	5.63	5.67	7.95	7.01	5.71	8.59	11.36	7.14	6.52	0.83	4.16	10.31	14.68	7.49
Ghir_A01G017580	0.13	5.62	16.13	3.7	1.51	0.23	0	0.85	0.28	0	0.27	0	0	1.91	3.02	0	1.38	0	1.3	1.76	15.24	1.03
Ghir_A01G017590	0	0	0	0	0	0	0	0	0	0	0	0	0	0	0	0	0	0	0	0	0	0
Ghir_A01G017600	1.96	0.98	1.22	1.23	1.62	1.04	0.9	1.28	1.45	6.18	3.64	2.37	1.6	0.84	1.55	6.43	1.2	0.35	1.11	1.47	3.14	0.78
Ghir_A01G017610	37.84	35.48	32.56	33.67	34.64	25.9	33.6	34.47	40.03	36	45.33	48.45	35.16	15.47	28.88	53.68	58.02	1.14	54.16	48.55	52.57	57.98
Ghir_A01G017620	2.84	2.49	2.74	1.95	2.91	2.51	4.4	2.75	4.3	9.27	4.92	4.07	4.19	4.18	11.88	7.58	3.94	0	3.19	4.7	5.06	5
Ghir_A01G017630	0.1	0.12	0.17	0.35	0.06	0	0.06	0.73	0.77	0.51	0.37	0.27	0.09	0.06	0.09	1.47	0	0	0	0.21	0.13	0.19
Ghir_A01G017640	0	0	0	0	0	0	0	0	0	0	0	0	0	0	0	0	0	0	0	0	0	0
Ghir_A01G017650	0	0	0	0	0	0.02	0	0.06	0.11	0.12	0.22	0.19	0	0	0.05	0.99	0.19	0	0	0	0	0
Ghir_A01G017660	1.08	1.07	3.15	1.56	0.75	0	0	0.25	1.2	0.77	2.74	0.73	1.98	0.12	0.91	0.71	0.93	0	0.27	0.52	2.46	1.53
Ghir_A01G017670	3.78	2.02	1.25	1.84	1.17	1.05	2.24	2.31	8.76	9.67	6.53	5.09	3.29	2.16	9.01	28.49	1.57	0.02	1.34	5.64	7.7	6.31
Ghir_A01G017680	7.43	6.37	5.44	6.44	6.93	7.38	7.63	23.69	19.43	27.37	14.68	9.09	7.02	4.02	9.7	39.66	5.36	0.78	3.91	7.68	11.63	32.44
Ghir_A01G017690	0.98	0.71	1.46	0.8	0.1	0.12	0.86	1.71	2.87	3.76	6.12	2.82	1.63	1.05	0.93	3.95	1.37	0	2.16	2.46	2.15	2.2
Ghir_A01G017700	1.32	2.12	1.7	0.79	0.6	0.33	1	1.04	0.76	1.9	1	0.86	2.52	0.67	3.95	5.63	5.62	0	5.65	1.44	5.46	5.16
Ghir_A01G017710	0.26	0	0.07	0	0	0	0	0	0	0	0	0	0.08	0	0	0	0	0	0	0	0	0
Ghir_A01G017720	1.04	0.75	1.33	0.24	0.12	0	0.03	0.8	0.51	1.83	0.93	1.08	0.44	0.6	2.69	6.58	0.07	0	0.11	1.55	15.46	1.56
Ghir_A01G017730	6.14	3.51	2.95	3.96	3.55	1.52	1.53	5.73	5.51	9.14	8.56	5.5	5.32	2.31	4.28	10.07	1.38	0	1.71	4.63	8.8	4.91
Ghir_A01G017740	1.44	0.19	0.18	0.23	0.12	0.02	0.05	0	0.25	0.62	0.79	0.62	0.52	5.06	0.13	0.08	0.19	0	0.17	0.41	0.09	0.05
Ghir_A01G017750	1.12	4.04	0.56	1.53	1.35	0	0	0	3.11	1.33	2.78	3.6	1.82	5.25	10.79	0.48	2.62	0	2.47	19.31	1.3	5.89
Ghir_A01G017760	0	0	0	0	0	0	0.09	0.27	0.15	0.2	0	0	0.21	0	0.5	0.1	0.23	0	0.04	0	2.33	0.18
Ghir_A01G017770	0.26	0	0	0	0	0	0	0	0	10.14	4.14	1.77	1.32	0	0	0	0	0	0	0	0	0
Ghir_A01G017780	0	4.63	0	0.51	2.07	0	0	0	2.78	2.88	1.92	1.85	0.54	1.93	3.71	9.36	0	0	0	0.51	0	1.21
Ghir_A01G017790	0.13	0	0.45	0	0	0	0	1.63	0	0.86	0.69	0.75	0	5.43	9.88	0.37	0.07	0	0.25	0.31	0.2	0.32
Ghir_A01G017800	0	0	0	0	0	0	0	0	0	0	0.34	0	0	0	0	0	0	0	0	0	0	0
Ghir_A01G017810	0.53	0.13	0.13	0.29	0.22	0.11	0.03	0.28	0.48	0.53	0.72	1.88	1.35	1.34	11.94	1.02	0.03	0	0.09	1.6	3.26	0.8
Ghir_A01G017820	9.41	8.63	7.77	6.31	5.82	3.01	8.68	4.88	17.6	17.21	9.89	8.37	7.74	5.58	17.64	28.57	9.9	0	10.15	15.54	27.12	18.55
Ghir_A01G017830	2.5	4.03	9	8.99	9.08	4.56	10.69	5.17	9.54	7.62	4.43	5.11	4.49	0.24	0.46	23.92	0.31	1.12	0.75	0.1	0.82	0.25
Ghir_A01G017840	2.97	2.19	5.05	8.46	8.06	14.72	24.84	0.24	0.81	5.36	6.73	5.6	4.72	0.18	0	0.33	0.66	6.19	0.42	0.15	0.81	0.46
Ghir_A01G017850	0	0	0	1.98	0	0	0	0.62	6.52	1.89	0	0	1.58	2.82	0	0	0	0	0	0	0.57	0
Ghir_A01G017860	0	0	0	0	0	0.02	0.05	0	0.2	0	0.08	0.06	0.2	0.17	16.47	1.29	0	0	0.13	0.33	4.29	0.29
Ghir_A01G017870	3.75	3.75	2.08	1.8	0.98	0.49	0.43	8.33	17.24	9.79	15.04	9.33	3.96	10.44	36.75	38.41	30.53	0	33.58	23.93	18.14	14.48
Ghir_A01G017880	0	0.09	0	0.09	0.18	0.08	0	1.97	0	0	0.26	0.26	0.89	0	0	0.16	0.35	0	0	0	3.07	0.15
Ghir_A01G017890	0	0	0	0	0	0	0	0	0	0	0	0	0	0	0	0	0	0	0	0	0	0
Ghir_A01G017900	1.9	1.42	2.42	1.61	1	0.33	0.71	4.22	4.02	4.73	4.88	2.7	2.74	1.5	1.56	8.1	2.24	0.17	2.54	2.07	4.14	2.44
Ghir_A01G017910	0.31	0	0	0	0.05	0	0	1.51	0.27	0.11	0	0	0	0.27	0.57	2.19	0.21	0	0	6.02	3.71	5.59
Ghir_A01G017920	2.51	1.69	0.12	0.4	0.12	0.68	0.07	5.38	2.46	0.85	2.88	1.16	1.52	0	1.24	3.47	1.42	0	0.57	0.65	2.7	1.04
Ghir_A01G017930	0	0	0	0	0.28	1.24	0.03	0	0	0	0	0	0	0.45	0.05	0	0.13	0	0.41	0.27	6.57	1.33
Ghir_A01G017940	0	0	0	0	0	0	0	0	0	0	0.03	0	0	0	0	0	0	0	0	0	0	0
Ghir_A01G017950	0.81	0.52	0.65	0.1	0.29	0.29	0.26	2.15	1.17	0.63	0.52	0.31	0.55	14.15	9.07	3.93	3.52	0	3.28	3.9	3.43	2.77
Ghir_A01G017960	3.95	4.28	7.04	5.38	3.98	1.81	1.65	7.43	5.62	3.88	3.19	3.65	4.08	1.04	3.14	12.02	2.41	0	1.03	8.21	10.39	8.11
Ghir_A01G017970	0	0	0	0	0	0	0	0	0	9.82	0	0	0	0	0	0	0	0	0	0	0	0
Ghir_A01G017980	0	0	0	0	0	0	0	0	0	1.35	0	0	0	0	0	0	0	0	0	0	0	0
Ghir_A01G017990	4.07	4.21	3.04	3.17	2.28	1.66	3.25	4.26	13.07	132.67	11.98	6.96	4.58	24.8	53.21	44.89	11.93	0.07	13.1	7.03	12.97	13.17
Ghir_A01G018000	31.73	26.58	9.24	8.64	3.96	0.25	0.54	0.34	0	0	3.63	23.78	21.39	0.09	0.17	0	0	0.86	0.03	0.1	0.14	0
Ghir_A01G018010	29.82	21.91	14.39	14.75	9.89	0.56	0.4	0.48	0.04	1.69	4.28	41.09	36.43	49.02	24.1	0.05	0.93	0.31	0.46	55.15	23.63	0.04
Ghir_A01G018020	0.17	0.12	0	0.09	0	0.26	0.2	0.63	0.25	0.54	0.1	0.07	0	0	0.15	0.41	0	0.18	0	0	0.1	0
Ghir_A01G018030	5.96	5.66	5	3.98	1.87	1.85	1.88	5.89	3.77	6.75	4.26	5.21	4.74	1.35	5.97	3.26	0.9	0	1.18	3.34	13.2	0.76
Ghir_A01G018040	2.99	3.79	2.91	2.3	3.49	3.38	2.31	10.32	1.84	8.99	4.12	4.44	5.72	2.55	3.43	2.1	2.76	0.38	1.78	2.62	1.77	4
Ghir_A01G018050	4.85	3.77	5.73	5.43	7.53	6.14	6.29	6.64	3.14	5.92	6.51	7.95	4.67	5.44	3.3	5.8	5.96	0.09	8.69	10.62	4	9.38
Ghir_A01G018060	17.49	19.86	19.12	18.64	21.87	19.06	6.18	17.19	12.03	17.76	20.64	15.18	11.46	5.4	12.16	21.1	8.37	2.13	7.28	13.31	27.78	18.85
Ghir_A01G018070	5.17	2.41	2.76	2.35	2.15	1.92	3.92	1.23	5.26	23.92	9.15	8.27	5.09	1.91	5.13	16.76	3.82	1.14	4.31	2.46	6.78	6
Ghir_A01G018080	2.03	1.81	1.75	2.2	2.24	0.9	3.04	2.35	4.53	2.91	4.35	4.38	4.11	0.34	1.19	2.95	2.32	0.8	1.33	2.4	2.59	2.85
Ghir_A01G018090	0	0	0	0	0	0	0.09	0	0	0.2	0	0	0.09	0	0	0	0.48	0	0	0	0	0
Ghir_A01G018100	8.3	6.1	3.8	4.15	1.26	2.38	1.09	0	0	0	2.49	6.02	6.95	0	0.29	0.09	0	2.51	0.15	0	0.24	1.01
Ghir_A01G018110	0	0.13	0.23	0.15	0.19	0.22	0.12	0.27	0.32	0.73	0	0.06	0	4.19	87.09	2.92	0.24	0	0.55	2.04	223.81	0.13
Ghir_A01G018120	0.2	1	0.25	0.09	0.39	0.3	0	0.52	0.63	1.73	2.56	2.06	0.55	1.18	1.55	0.06	1.79	0	1.3	0.05	0.19	0.78
Ghir_A01G018130	1.25	1.78	0	0	0	0	0	0	2.07	1.21	3.21	2.5	0.94	0	0	0	0	0	0	0	0	0
Ghir_A01G018140	4.86	5.57	7.29	5.31	6.26	8.65	12.82	1.49	3.3	3.62	5.65	6.09	3.8	5.6	2.88	10.58	22.81	0.03	28.27	13.89	12.8	14.55
Ghir_A01G018150	0	0	0	0	0	0	0	0	0	0	0	0	0	0	0	0	0	0	0	0	0	0
Ghir_A01G018160	0	0	0.07	0.14	0.1	0.41	0	0.47	0	0	0	0	0	0.15	0	0.26	0	0	0.11	0.11	9.58	0.78
Ghir_A01G018170	5.82	2.84	1.66	5.12	4.56	8.08	5.85	13.27	9.61	18.78	7.65	2.69	5.98	3.09	7.98	10.57	7.17	2.06	6.35	6.9	8.08	17.17
Ghir_A01G018180	0.22	0.2	0.76	0.77	0.68	1.06	1.2	3.54	0.18	2.27	0.86	0.91	1.22	16.31	37.48	0.68	3.88	0	2.27	6.3	18.56	2.69
Ghir_A01G018190	1.65	1.27	1.57	2.4	5.68	9.21	3.25	2.41	6.92	2.14	2.85	2.51	1.42	1.98	10.25	15.81	1.53	0.08	1.21	4.08	8.86	2.28
Ghir_A01G018200	0.51	0.29	0.07	0.2	0.05	0.07	0.05	0.52	0.97	0.99	1.38	0.99	0.33	0.25	0.3	2.01	0.1	0.4	0.05	0.13	0.27	0.19
Ghir_A01G018210	0.39	1.03	0.09	0.06	0.2	0.06	0.33	2.02	2.08	1.66	0.4	0.33	2.02	4.85	10.02	4.84	9.22	0	7.87	5.26	10.03	23.46
Ghir_A01G018220	17.54	19.51	15.39	17.6	18.3	18.3	23.06	3.51	4.03	9.24	8.99	19.96	20.14	0.5	2.32	4.53	1.96	52.28	1.15	2.32	2.34	4.55
Ghir_A01G018230	0.41	0.19	0	0	0.06	0.06	0	2.36	1.06	0	3.72	2.68	1.61	161.66	679.37	0.78	1.3	0	1.18	25.7	70.76	4.7
Ghir_A01G018240	5.24	6.67	4.98	4.52	4.7	5.22	3.54	13.38	7.73	9.29	4.77	3.76	5.75	13	12.28	13.7	13.27	0.34	12.95	25.54	9.27	16.52
Ghir_A01G018250	3.42	3.35	1.58	1.89	1.76	1.05	1.38	4.95	3.94	3.29	3.05	3.78	3.89	2.48	1.68	4.1	3.12	0	4.12	3.77	6.45	4.12
Ghir_A01G018260	4.44	4.39	3.99	5.09	4.75	4.43	9.06	5.46	7.36	5.69	11.65	11.35	8.28	9.21	19.6	3.87	12.39	0.21	13.87	23.28	17.64	24.67
Ghir_A01G018270	5.98	5.47	5.82	4.72	2.92	3	1.55	6.46	8.31	6.3	7.15	8.17	5.92	3.72	2.5	5.12	7.79	0	7.44	8.01	8.59	11.37
Ghir_A01G018280	3.27	2.33	3.56	3.21	1.14	2.41	3.94	15.41	41.61	24.01	22.82	14.39	3.59	2.21	4.4	1.8	2.19	0	1.63	2.17	8.17	34.34
Ghir_A01G018290	4.05	3.19	4.05	2.3	2.86	1.73	2.2	4.36	5.8	4.19	3.95	4.41	3.6	1.94	2.82	11.95	1.94	0	3.55	6.04	8.22	3.03
Ghir_A01G018300	0.31	0.65	0.38	0.16	0	0	0	0.17	0.67	2.48	0.74	1.02	1.28	1.22	7.52	0.65	0.2	0	0.1	0.23	1.27	0.29
Ghir_A01G018310	32.01	3.41	3.64	2.07	1.2	2.34	4.57	16.82	9.22	47.45	75.1	32.77	22.74	366.41	27.35	6.93	0.23	0.08	0.94	480.06	1376.4	69.26
Ghir_A01G018320	2.59	0.6	1.67	0.79	0.53	0.73	0.74	5.44	3.89	4.21	2.98	1.84	3.99	35.07	36.07	2.76	8.36	0	10.7	90.11	2.45	1.69
Ghir_A01G018330	9.19	8.41	11.75	6.61	5.02	1.19	1.98	29	20.86	50.22	71.57	32.75	30.31	49.03	44.17	1.61	7.53	1.24	5.63	55.13	0.76	0
Ghir_A01G018340	174.58	228.57	252.92	213.15	254.73	269.27	236.84	680.28	303.98	211.36	196.3	143.23	167.37	3.18	0.78	1.15	931.45	2.23	909.48	14.27	1.22	5.84
Ghir_A01G018350	0.8	0.47	1.14	1.78	4.92	7.61	5.11	0	0.35	0.33	0.31	0.12	0.14	1.21	3.12	11.2	0.48	0.41	0.5	0.91	10.7	0.14
Ghir_A01G018360	0	0	0	0	0	0	0	0	0	0	0	0	0	0	0	0	0	0	0	0	0	0
Ghir_A01G018370	0	0	0	0	0	0	0	0	0	0	0	0	0	0	0	0	0	0	0	0	0	0
Ghir_A01G018380	55.02	54.81	76.37	99.5	127.65	167.63	252.45	20.81	16.86	22.23	46.7	42.25	49.91	26.35	1.01	13.3	10.65	722.13	8.09	4.3	3.26	5.03
Ghir_A01G018390	0	0.77	0	0	0	0	0	0	0	0	0.46	0	0.4	0	0	0	0	0	0	0	0	0
Ghir_A01G018400	1.41	0.37	0.57	0.37	0.76	0.36	0.05	1.85	5.67	10	5.72	1.63	1.12	3.27	7.8	7.43	0.08	0.1	0.13	5	10.56	14.8
Ghir_A01G018410	2.82	1.37	2.51	0.91	0	0	0	0	0	0.65	0.84	0.49	2.1	0	0	0	0	0	0	0	0	0
Ghir_A01G018420	2.44	2.79	0.68	1.39	2.8	0	0.19	0.45	1.02	3.57	5.87	3.88	2.03	0.86	0.18	4.58	0.99	0.18	0	1.26	0.79	0.79
Ghir_A01G018430	0	0	0	0	0	0	0	0	0	0	0	0	0	0	0	0	0	0	0	0	0	0
Ghir_A01G018440	0	0	0	0	0	0	0	0	0	0	0	0	0	0	0	0	0	0	0	0	0	0.23
Ghir_A01G018450	0	0	0	0	0	0	0	0	0	0	0	0	0	0	0	0	0	0	0	0	0	0
Ghir_A01G018460	0	0	0	0	0	0	0	0	0	0	0.04	0	0	0	0	0	0	0	0	0	0	0
Ghir_A01G018470	10.82	2.54	6.22	3.47	1.94	0.15	1.29	0.86	3.37	2.45	6.24	7.34	6.04	21.24	2.04	5.32	9.67	0.09	11.27	2.58	5.63	7.29
Ghir_A01G018480	6.17	3.89	4.84	7.79	7.59	14.36	16.36	3.57	3.16	9.52	7.68	7.62	3.18	4.23	2.85	11.63	8.18	42.14	5.18	5.02	4.18	13.09
Ghir_A01G018490	0.95	0.26	0	0.25	0	0.17	0	12.09	23.89	4.21	4.62	2.25	1.27	2.37	1.93	25.85	0.09	0	0.44	0.6	4.63	0.37
Ghir_A01G018500	5.02	0.57	1.55	0	0	0	0	1.8	1.35	2.16	3.27	3.86	2.29	2.49	0	0.57	0.52	0	0.49	0	0	0.26
Ghir_A01G018510	271.31	323.23	280.27	320.29	322.15	373.02	302.88	0.37	0	0.78	1.44	55.9	174.75	0	0	0	0.19	58.09	0.37	0	0.58	6.76
Ghir_A01G018520	0.79	0.82	1.71	0	0	0	0	0.35	1.44	2.22	2.6	2.22	1.15	0	0	2.73	0	0	0	0	0	0
Ghir_A01G018530	29.53	31.54	15.7	11.55	11.65	2.45	3.35	25.81	17.61	4.84	11.64	51.2	41.3	2.13	0	11.7	1.49	0.7	0.7	0.22	1.48	2.5
Ghir_A01G018540	19.38	19.86	24.62	20.49	19.32	14.21	17.47	40.63	28.31	17.9	30.75	27.78	19	14.48	32.84	71.65	19.93	0.04	24.37	25	30.21	32.85
Ghir_A01G018550	0.35	0.34	0.45	0.72	0.25	0	0	3.58	4.66	3.01	4.94	2.64	1.48	27.79	73.65	8.32	0.88	0	1.13	9.43	22.66	3.86
Ghir_A01G018560	139.02	179.21	117.71	127.13	120.24	81.69	95.07	111.21	116.96	93.15	95.12	131.13	129.39	137.18	77.6	132.15	166.61	6.98	168.77	220.43	142.47	185.44
Ghir_A01G018570	18.68	28.39	24.04	20.05	8.99	3.22	3.25	56.84	11.68	13.97	9.88	13.37	12.29	0.64	3.57	12.22	5.35	0	4.31	14.8	21.92	10.76
Ghir_A01G018580	0.53	0.64	0.32	0.33	0.46	0	0.11	1.06	1.03	1.69	0.7	0.68	0.54	0.1	0.13	1.6	0.28	0	0.27	0.49	0.12	0.65
Ghir_A01G018590	0	0	0	0	0	0	0	0	0	0	0	0	0	0	0	0	0	0	0	0	0	0
Ghir_A01G018600	1.97	3.63	4.79	1.98	0.72	0	0	1.66	5.61	5.28	3.31	0.31	0.95	0	0.56	1.02	0.61	0	0.19	0.75	1.92	1.71
Ghir_A01G018610	3.83	4.9	3.39	1.78	0.69	0.4	1.42	71.34	23.47	32.27	14.14	10.68	5.5	86.17	504.44	29.68	8.35	0	8.64	41.23	105.79	28.06
Ghir_A01G018620	18.59	34.99	68.08	36.53	16.91	18.57	98.97	16.51	9.45	41.65	21.52	29.5	23.35	27.3	27.11	9.31	51.33	0.48	54.92	29.78	50.08	19.84
Ghir_A01G018630	4.23	6.75	6.37	4.03	4.04	1.43	1.32	21.95	10.65	8.82	11.9	9.64	6.64	2.6	1.56	27.97	2.83	0	2.98	7.18	10.16	9.37
Ghir_A01G018640	0.28	0.32	0	0.97	0.32	0.57	0.45	1.6	13.35	3.92	5.28	3.86	0.17	0	2.87	28.5	0.55	0	0	0.68	2.36	0.45
Ghir_A01G018650	0	0	0	0	0	0	0	0	0	0	0.47	0	0	0	0.35	0.99	0	0	0	0	0.25	0
Ghir_A01G018660	2.43	3.01	1.9	2.73	1.52	0.56	1.96	4.37	6.97	6.79	7.99	9.4	6.82	2.31	4.06	11.49	2.14	0	2.44	2.7	2.65	3.82
Ghir_A01G018670	10.08	12.29	12.32	6.68	4.17	1.97	2.27	48.54	48.79	46.19	22.49	17.83	14.83	61.92	160.05	21.89	21.5	0	18.54	41.39	20.89	24.42
Ghir_A01G018680	65.06	15.31	60.72	44.56	4.09	0.57	0.21	79.36	43.2	36.44	53.59	44.65	62.3	61.68	16.65	97.76	83.38	0.15	94.1	78	24.08	48.52
Ghir_A01G018690	0.6	0	0	1.75	3.46	18.23	21.96	0	0.15	0	0	0	0	0	0	0	0	119.58	0	0	0	0.09
Ghir_A01G018700	3.21	2.62	2.59	2.11	1.75	2.83	1.53	0	0	0	0	0.33	1.91	0	0	0	0	0	0	0.14	0	0.2
Ghir_A01G018710	3.57	3.32	3.04	3.41	2.13	1.64	5.99	4.2	5	8.26	6.85	5.08	4.02	10.21	66.8	19.31	1.93	0.1	1.25	5.64	12.65	2.12
Ghir_A01G018720	0.72	0.37	0.22	0.33	0.06	0	0.2	3.72	3.05	1	1.22	0.84	0.39	0.07	0	0.62	0.41	0	0.21	0.77	2.93	0.03
Ghir_A01G018730	0	0	0	0	0	0	0	0	0	0	0	0	0	0	0	0	0	0	0	0	0	0
Ghir_A01G018740	5.84	6.22	5.71	4.68	3.05	2.04	3.38	16.86	7.53	7.47	6.9	5.77	6.61	7.98	2.29	4.33	8.86	0.89	8.86	6.03	15.97	8.95
Ghir_A01G018750	7.37	5.88	8.36	7.29	6.83	2.3	7.81	12.96	13.63	4.16	10.75	7.5	9.74	2.14	1.35	19.25	11.54	0	10.81	5.04	2.89	7.43
Ghir_A01G018760	0	1.65	5.25	14.82	17.6	73.83	123.14	0.77	10.87	1.11	0.28	1.1	0.62	4.9	8.48	0	3.22	14.36	1.14	18.85	8.21	24.74
Ghir_A01G018770	0.44	0	0	0	0	0	0	0	0	0	0	0.53	0	0.3	0	0	0	0	0	0	0	0
Ghir_A01G018780	0.23	0.18	0.1	0.74	0.54	0.99	1.72	0	0	0.26	0.3	0.44	0.33	0	0	0	0.09	2.36	0	0	0.03	0.03
Ghir_A01G018790	26.24	32.95	33.16	25.83	25.61	29.15	29.6	40.4	52.26	37.5	36.18	49.77	36.32	34.38	39.87	71.24	49.16	0.96	47.66	45.24	37.24	35.93
Ghir_A01G018800	0	0	0	0	0	0	0	0	0	3.68	2.74	0	0	0	0	0.26	0	0	0	0	0	0
Ghir_A01G018810	1.51	1.41	1.02	1.3	1.04	0.22	0.84	4.97	3.99	4.36	1.97	1.38	1.4	0.91	0.99	4.13	1.13	0	0.83	0.67	1.68	2.82
Ghir_A01G018820	1.26	0.37	0.18	0.05	1.19	0	0	6.03	6.35	4.6	1.78	1.48	1.69	36.86	3.11	13.93	9.68	0	9.35	18.17	0.1	6.39
Ghir_A01G018830	8.31	3.82	6.14	4.06	5.67	5.46	7.15	6.73	8.24	9.65	15.12	12.7	9.24	11.3	2.25	3.88	10.89	5.64	8.84	5.05	5.02	1.95
Ghir_A01G018840	6.19	7.12	6.6	5.55	6.69	4.16	4.19	4.02	14.57	8.52	7.16	8.36	6.13	3.38	6.29	18.25	4.94	0.1	3.32	9.42	15.81	12.43
Ghir_A01G018850	8.02	8.13	13.63	19.59	20.75	41	17.47	1.99	26.55	17.41	13.37	10.14	10.13	0	0	0.31	0.15	0	0	0.04	0.04	1.71
Ghir_A01G018860	114.33	127.94	122.72	97.72	112.71	47.37	36.77	133.02	179.04	107.22	182.01	163.49	126.85	103.93	114.24	227.53	166.61	2.48	150.14	148.86	132.95	138.63
Ghir_A01G018870	1.65	1.47	2.03	1.23	0.95	1.04	0.62	4.39	5.05	5.39	5.5	5.09	3.23	0.55	1.28	6.21	0.7	0	0.64	1.19	4.84	2.06
Ghir_A01G018880	0	0	0	0	0	0	0	0	0	0	0	0	0	0	0.12	0	0	0	0.33	0	5.74	0.04
Ghir_A01G018890	0.11	0	0.19	0	0	0	0	0.09	0	0.33	0.27	0.23	0.49	0	0	0	0	0	0.32	0	0	0
Ghir_A01G018900	0	0	0	0	0	0	0	0	0	0.2	0	0	0	0	0	0	0	0	0	0	0.25	0
Ghir_A01G018910	0	0	0.06	0.24	0.13	0.09	0.07	2.76	0	0	0.11	0.17	0.03	0.46	1.23	0	0.07	0	0.17	0	5.54	0.36
Ghir_A01G018920	0.72	0.92	0.66	0.41	0.09	0.07	0	5.02	3.15	1.42	0.8	0.61	0.69	0	6.36	14.09	0	0	0	0	3.24	0.24
Ghir_A01G018930	5.04	5.81	7.5	3.75	1.68	0.93	2.18	6.42	14.46	8.15	6.75	5.63	5.85	3.09	6.48	14.19	7.42	0	6.98	7.5	2.04	10.09
Ghir_A01G018940	36.62	46.98	44	52.7	51.75	58.6	50.02	46.58	43.49	27.32	28.79	30.32	35.05	27.33	17.25	54.87	56.63	1.94	47.97	46.6	74.95	65.27
Ghir_A01G018950	2.1	0.86	0.98	0.85	0.41	0.4	0.41	5.96	10.67	3.03	3.6	1.98	1.16	2.49	4.96	16.51	2.82	0	1.57	1.24	4.24	2.98
Ghir_A01G018960	0.58	0.59	0.41	0.34	0.25	0.25	0.16	1.38	0.75	1.47	0.86	0.26	0.06	1.01	3.1	6.26	0.54	0.14	0.09	1.83	8.08	2.01
Ghir_A01G018970	1937.9	2362.22	2100.93	2453.59	2566.53	2664.99	1843.68	0	0	18.28	688.36	1384.11	2191.37	0	0	0	1.33	6476.99	3.76	2.83	3.07	9.8
Ghir_A01G018980	1878.04	2204.12	1993.22	2340.29	2402.93	2208.88	2422.11	0.34	0	17.02	648.37	1396.6	2165.84	0	0	0.65	2.07	7533.88	3.47	4.03	2.33	16.05
Ghir_A01G018990	0.27	0.16	0.04	0.76	0.32	1.04	2.21	0.32	0.54	0.94	1.09	0.7	1.15	3.15	7.04	0.97	0.69	0.08	0.47	4.03	3.1	5.22
Ghir_A01G019000	4.31	6.67	5.79	5.43	4.3	3.94	4.3	3.11	10.71	14.36	12.68	13.72	7.52	11.21	22.98	33.07	4.88	0.23	6.07	12.44	19.18	12.06
Ghir_A01G019010	7.41	5.5	4.28	4.3	2.61	1.05	2.1	3.54	2.61	3.75	4.01	5.87	4.78	3.38	2.3	5.68	2.72	0	2.9	4.26	4.11	4.65
Ghir_A01G019020	2.08	2.39	1.47	2.01	1.31	1.16	1.57	3.3	4.17	7.13	4.26	3.84	2.4	0.94	2.39	8.32	0.98	0.01	1.22	1.42	1.89	1.53
Ghir_A01G019030	129.84	155.77	150.19	190.7	182.51	176.01	205.7	0.24	0	0.95	12.59	69.01	123.15	0	0.38	0	0.16	382.03	0.29	0.35	0.43	0.83
Ghir_A01G019040	9.82	19.26	20.7	22.01	29.51	32.4	27.08	0.21	1.75	0.53	1.72	5	11.39	0	0.28	0.34	0	71.7	0.06	0	0.18	0.42
Ghir_A01G019050	1.53	1.76	1.22	2.06	1.81	2.14	4.47	0.03	0.37	1.88	0.49	1.06	0.87	0.27	0.36	1.72	0	10.31	0.41	0.32	0.23	0.27
Ghir_A01G019060	108.53	132.14	99.52	121.57	94.81	59.73	51.16	32.36	18.31	26.56	65.82	93.07	112.19	16.06	11.78	7.02	122.22	8.09	117.78	45.07	23.7	50.61
Ghir_A01G019070	6.18	4.68	6.73	5.86	7.69	13.83	17.83	6.83	10.2	14.26	10.92	8.36	6.93	3.1	3.77	12.1	18.32	0.14	14.73	7.53	12.32	14.78
Ghir_A01G019080	4.73	4.9	3.64	2.05	2.84	1.69	1.63	7	4.05	5.71	4.24	6.37	4.44	3.09	5.39	9.11	4.38	0.22	4.31	4.78	7.03	5.05
Ghir_A01G019090	0.51	0.2	0	0	0.08	0	0.14	0	0	0.2	0.43	0.24	0.47	0.65	0.38	0.52	0	0	0.04	2.57	7.74	0.18
Ghir_A01G019100	0	0	0	0	0	0	0	0	0	0	0	0	0	0	9.1	0	0	0	0	0	0.25	0
Ghir_A01G019110	10.94	10.74	8.17	6.51	7.82	6.53	11.99	10.93	8.68	11.03	10.86	14.03	10.5	2.28	5.56	5.78	17.58	1.06	13	5.29	5.77	7.24
Ghir_A01G019120	4.49	1.8	3.54	5.47	4.48	3.08	0.77	14.75	20.35	3.31	2.9	2.62	2.38	23.03	38.91	35.79	19.21	0.14	15.26	22.35	3.41	33.22
Ghir_A01G019130	29.39	22.67	17.98	21.22	23.95	8.84	9.03	66.68	32.16	42.88	35.54	31.01	27.6	198.12	304.41	32.8	32.66	5.28	31.19	151.79	922.86	180.78
Ghir_A01G019140	2.17	1.7	2.46	1.57	1.48	0.74	1.33	9.14	3.67	6.51	3.53	3.51	3.08	0.61	1.89	4.24	2.52	0	2.6	2.26	3.66	2.81
Ghir_A01G019150	0	0	0	0	0	0	0	0	0	0	0	0	0	0.53	4.06	0	0.03	0	0.03	0	5.16	0
Ghir_A01G019160	0	0	0	0	0	0.48	0.22	0	0.29	0.48	0.11	0	0	0.15	0	0.18	0	0	0	1.02	0.49	0
Ghir_A01G019170	1.65	2.39	2.99	2.85	2.55	0.98	0.77	2.54	7.29	4.48	5.87	4.47	2.61	1.54	0.89	2.9	1.79	0	3.07	4.62	3.25	2.38
Ghir_A01G019180	78.35	78.39	71.39	68.47	78.42	26.42	15.91	186.96	112.46	72.2	107.42	86.17	67.91	98.9	73.3	118.58	122.05	0.99	120.43	145.18	104.53	131.33
Ghir_A01G019190	4.88	4.47	3.72	4.52	4.23	4.07	3.54	5.06	4.99	13.72	7.07	6.33	4.1	2.24	4.77	13.05	4.62	0.67	2.78	4.35	10.87	6.36
Ghir_A01G019200	4.62	4.29	4.38	3.28	4.56	3.53	8.85	4.18	8.37	8.58	4.83	3.46	2.45	2.91	1.69	11.28	9.89	4.55	8.23	2.77	4.58	4.73
Ghir_A01G019210	32.97	46.74	40.37	43.04	41.75	40.52	37.81	33.77	36.05	30.89	26.51	27.5	32.11	20.01	12.48	47.69	35.33	3.25	33.18	33.1	31.77	40.04
Ghir_A01G019220	5.15	16.55	12.78	5.51	5.72	2.05	7.32	0	0	0.27	0	0	14.8	0	0	0	0	0	0.61	0.24	0	0.13
Ghir_A01G019230	0	0	0.03	0.51	0.3	4.85	13.64	0	0	0	0	0.04	0	0	0	0	0	14.91	0	0	0	0
Ghir_A01G019240	2.78	2.08	3.09	2.65	3.41	2.19	1.85	9.32	7.49	12.11	7.96	5.59	3.66	2.34	4.24	14.26	2.45	0.09	2.39	4.64	8.13	7.31
Ghir_A01G019250	0	0	0	0	0	0	0	0	0	0.07	0	0	0	0	0	0	0	0	0	0	0	0
Ghir_A01G019260	4.21	6.1	5.37	5.82	9.26	4.22	3.61	16.24	5.85	12.92	7.19	4.89	4.01	4.93	2.51	10.58	1.44	0	6.11	10.16	9.16	8.43
Ghir_A01G019270	2.02	5.86	14.78	29.78	39.1	34.34	8.25	3.75	1.09	28.24	32.07	13.87	4.41	1.61	2.42	1.14	8.06	0.21	8.95	19.07	5.43	9.4
Ghir_A01G019280	29.35	36.41	37.03	46.62	48.67	43.16	58.49	4.18	3.77	16.26	13.1	26.15	32.7	0.75	1.68	5.21	3.78	98.01	4.14	3.18	2.08	3.85
Ghir_A01G019290	2.54	3.68	2.72	2.35	1.95	0.84	1.6	1.71	3.41	4.57	3.06	1.68	2.51	0.8	1.15	4.59	0.17	0.82	0.43	0.3	0.86	0.77
Ghir_A01G019300	0.17	0	0	0	0	0	0	0	0	1.04	1.25	0.17	2.53	0	0	0	0	0	0	0.46	0	0
Ghir_A01G019310	0.2	0.14	0.17	0.05	0	0.02	0	0.36	0.03	1.65	0.03	0.13	0.16	0.96	11.68	0.04	0.23	0	0.28	0.37	2.11	0.12
Ghir_A01G019320	0.24	0.18	0.25	0.47	0.41	0.74	0.49	1.88	0.22	2.22	0.13	0.42	0.73	0.28	0.05	0.21	0.78	0.29	0.97	1.02	0.15	0.7
Ghir_A01G019330	4.9	4.53	2.93	1.54	0.51	0.07	0.96	6.1	11.63	13.75	7.03	5.11	5.99	4.46	11.19	43.82	3.38	0.2	4.03	21.11	28.12	6.1
Ghir_A01G019340	40.65	42.87	32.88	29.14	33.79	32.6	28.82	146.25	47.2	33.44	67.2	81.96	55.47	28.78	22.12	45.69	37.57	2.5	31.17	52.45	42.79	87.72
Ghir_A01G019350	3.13	3.77	2.22	1.87	2.67	1.97	2.57	16.22	3.51	5.6	3.39	3.48	3.61	2.1	1.73	4.41	3.42	0.55	2.65	3.81	2.58	4.27
Ghir_A01G019360	7.91	7.64	6.05	5.81	6.55	2.95	3	10	12.19	10.54	11.51	10.86	8.23	3.83	6.41	17.67	2.9	0	3	8.65	9.12	8.13
Ghir_A01G019370	10.76	5.51	4.42	4.06	1.35	0.75	1.23	4.24	16.49	14.05	15.55	11.52	11.74	2.69	2.83	11.13	5.91	0.02	5.69	2.99	4.65	8.24
Ghir_A01G019380	34.68	33.12	33.96	28.27	20.59	16.5	19.79	56.24	27.99	26.29	34.18	31.37	27.5	59.86	35.36	28.13	75.06	0.1	81.57	54.62	52.53	71.4
Ghir_A01G019390	0	0	0.21	0.22	0	0	0	0	0.11	0	0.43	0.34	0.16	0.22	0	0	0	0	0	0	0	0
Ghir_A01G019400	0.34	0.11	0.32	0	0	0.13	0	1.32	1.64	1.88	2.96	1.24	0.44	6.51	2.4	0.84	1.53	0	1.14	2.53	2.91	0.57
Ghir_A01G019410	1.63	0.39	0.57	0.1	0.02	0.02	0	0.52	0.02	0.56	0.46	1.16	0.84	2.78	0.3	0	0.02	0	0.11	0.13	0.46	0
Ghir_A01G019420	0	0	0.03	0.09	0.62	0.09	0	0	0	0	0	0.04	0	0.16	0	0	0	0	0	0	0	0.03
Ghir_A01G019430	0	0	0	0	0	0	0	0	0	0.08	0	0	0	0	0	0	0	0	0	0	0.04	0.04
Ghir_A01G019440	0	0	0	0	0	0.27	0	0	0	0	0	0	0	0	0	0	0	0	0	0	0	0
Ghir_A01G019450	0.5	0	0.21	0	0	0	0	1.84	0.26	0.51	0.64	0	0	1.39	3.43	0	2.21	0	1.15	3.81	0.6	0.36
Ghir_A01G019460	6.65	0.76	6.95	6.07	0.05	0	0.18	43.74	1.83	3.6	5.37	6.96	7.07	20.96	2.21	0.75	42.4	0	51.64	72.46	6.94	17.85
Ghir_A01G019470	16.73	14.33	14.34	14.43	8.91	2.04	27.73	16.61	6.65	19.48	13.82	17.95	21.47	11.98	19.5	6.56	32.65	0	32.75	43.51	65.58	16.74
Ghir_A01G019480	10.91	8.63	8.5	7.44	6.42	4.55	13.12	29.19	13.44	27.62	12.78	14.61	12.26	14.5	48.31	38.44	21.41	1.5	19.39	18.45	50.85	21.3
Ghir_A01G019490	19.38	18.17	19.97	20.12	26.9	7.68	8.91	89.16	35.77	33.9	29.85	23.57	17.75	18.72	11.17	35.34	35.49	0.25	35.39	41.38	31.33	28
Ghir_A01G019500	2.02	1.48	1.34	0.16	0.21	0.06	0.04	2.22	9.32	4.21	1.32	1.95	2.12	2.8	9.24	20.77	0.87	0	0.73	4.88	10.09	13.55
Ghir_A01G019510	1.26	2.45	1.03	1.01	0.64	0.53	0.59	4.21	5.09	7.82	3.27	2.41	2.83	2.13	2.15	5.21	3.12	0	2.39	2.18	2.11	3.61
Ghir_A01G019520	18.85	11.5	5.33	4.54	3.82	3.42	2.05	3.2	9.19	8.83	8.49	19.56	17.16	2.08	6.09	6.8	4.77	1.98	4.52	3.64	1.65	3.94
Ghir_A01G019530	1.43	0.75	0.12	0.06	0.06	0	0	37.19	15.05	0.46	0.37	0.58	0.59	0	0	57.1	0.07	0	0.07	0.59	1.07	0
Ghir_A01G019540	0	0	0	0.2	0	0	0	0	0	0	0.47	0	0	0	0	0	0	0	0	0	0	0
Ghir_A01G019550	0	0	0	0	0	0	0.16	0	0	0	0.12	0	0.04	0	0	0	0	0	0	0	0	0
Ghir_A01G019560	189.38	165.81	222.51	223.75	221.36	79.26	26.44	73.67	65.72	135.73	134.73	142.98	117.64	246.22	55.65	4.6	228.41	0.05	229.74	237.4	81.94	353.24
Ghir_A01G019570	206.67	26.51	94.07	123.39	71.16	5.84	22.01	153.67	83.17	80.41	87.12	92.15	107.04	307.16	6.58	2.82	462.95	0.27	451.7	147.02	35.13	62.92
Ghir_A01G019580	0.53	0.81	0.34	0.31	0.27	1.42	0.48	2.57	2.47	1.15	0.82	0.58	0.75	8.04	16.12	2.23	3.19	0	3.01	6.83	14.35	5.25
Ghir_A01G019590	0.67	0	0.49	0.07	0	0	0	0	0.87	0.72	0.09	0	0.31	0	0	0	0	0	0	0	0	0
Ghir_A01G019600	13.53	18.42	17.71	21.47	19.67	36.13	22.77	3.35	6.49	4.41	6.71	7.55	10.98	2.49	4.57	3.33	3.54	33.59	1.26	8.91	4.48	7.29
Ghir_A01G019610	8.78	10.47	18.89	19.83	16.93	1.17	0	1.78	7.91	6.64	15.87	10.39	1.41	9.92	6.04	14.68	1.91	0	1.14	20.33	22.11	9.37
Ghir_A01G019620	0.07	0.35	0	0	0	0	0	1.38	0.07	0.43	0.14	0.2	0.12	0	2.05	4.68	0	0	0	0.42	1.49	0.32
Ghir_A01G019630	0	0	0	0.26	0	0	0	0.76	1.08	0.11	0.72	0.4	0	0.13	7.59	6.67	0.05	0	0	0	0.15	0
Ghir_A01G019640	107.22	138.73	146.73	129.31	133.71	160.57	178.43	209.77	125.72	145.15	118.86	101.52	114.4	196.13	112.57	178.16	287.47	36.19	301.27	270.92	190.73	305.19
Ghir_A01G019650	0.07	0.06	0	0	0.06	0.06	1.25	0.71	0	0.29	0	0	1.13	0.47	0.56	1.65	0.2	0.86	0.44	9.77	5.72	2.44
Ghir_A01G019660	0	0	0	0	0	0	0	0	0	0	0	0	0	0	0	0	0	0	0	0	0	0
Ghir_A01G019670	2.8	1.37	1.63	2.67	0.79	0	0.12	43.77	23.3	14.6	13.05	10.1	7.2	9.66	8.42	0.07	10.5	0	12.48	57.71	0	17.79
Ghir_A01G019680	0	0	1.09	0	0	0	0.28	1.42	0	0	0	2.21	0.66	46.58	0.18	0	0.43	0	0	0	0	0
Ghir_A01G019690	0	0	0.9	0	0.05	0	0	0.97	0	0.36	0.17	0	0.11	13.61	0.37	0	0	0	0	0	0	0
Ghir_A01G019700	0	0	0	0.63	0	0	0	10.57	4.37	2.51	1.51	0.38	0.68	0.26	0	0.08	0.6	0	1.17	1.76	0	0.92
Ghir_A01G019710	5.02	0.55	0.21	0.55	0.82	6.76	23.13	39.34	1.25	36.51	12.48	51.59	28.13	100.24	0.34	17.55	44.97	0	47.81	111.02	0.49	2.74
Ghir_A01G019720	0.4	0.59	0.91	0	0.23	0.06	0	0	0	0.43	0.21	0.07	0.31	0.29	0.37	0.07	0	0	0	0.98	1.31	0
Ghir_A01G019730	0.62	0.79	0.39	0.48	0.16	0.03	0.21	0.38	2.51	1.21	1.51	1.67	1.14	0.6	0.91	5.85	0.34	0	0.38	0.92	0.58	0.8
Ghir_A01G019740	0.35	0.03	0.24	0.61	0.3	0.42	0.07	0	0	1.1	0.32	0.7	0.1	4.13	6.93	0.88	3.91	0.06	2.59	5.69	10.34	4.83
Ghir_A01G019750	0	0	0	0.09	0	0	0	0	0	0	0	0	0	0.74	0.32	0	0	0	0.09	0.27	4.43	0
Ghir_A01G019760	10.32	19.42	14.24	12.18	7.54	2.61	3.44	0	0	0	0	0	3.54	0	0	0	0	0.75	0.05	0	0	0
Ghir_A01G019770	6.74	8.01	9.3	9.96	9.94	4.6	5.21	26.4	19.15	10.6	15	11.79	8.84	10.73	9.31	27.95	9.32	0	13.16	22.3	18.94	32.24
Ghir_A01G019780	7.54	4.41	4.39	4.11	4.43	2.41	2.74	5	11.61	18.75	11.11	7.85	5.9	4.52	5.35	20.15	3.9	0.22	3.44	7.15	10.51	9.09
Ghir_A01G019790	3.23	0.59	0.4	0	0.3	0	0.33	9.68	1.28	0.44	5.11	3.64	3.65	4.14	0.62	0	0.88	0	0.44	0	0	0
Ghir_A01G019800	0	0	0	0	0	0	0	0	0	0.04	0	0	0	0.13	0.02	0	0	0	0	0.03	0.07	0
Ghir_A01G019810	0.25	0.18	0	0	0	0.11	0.08	0	0	3.29	30.69	21.12	2.83	0	0	0.42	0	0	0.08	0	0	0.04
Ghir_A01G019820	0.07	0	0.26	0.27	0.14	0	0.11	0.14	0.5	0.61	0.2	0.51	0.18	0.03	0	0.48	0.17	0	0	0.22	0	0.1
Ghir_A01G019830	1.34	0.8	1.11	0.94	0.43	1.06	1.48	10.91	8.66	3.14	2.08	2.05	1.3	0.28	1.96	11.34	0.14	0.41	0.12	0.67	2.81	0.89
Ghir_A01G019840	3.92	6.89	8.69	4.63	4.55	0.21	0.93	24.12	21.33	7.28	11.11	9.22	4.01	4.6	7.81	54.41	11.29	0	8.14	16.41	6.99	15.11
Ghir_A01G019850	0.57	4.87	8.08	2.82	0.3	0.27	0.09	2.51	5.66	1.06	1.62	1.01	0.27	0.58	2.83	2.13	0.46	0	0.21	4.1	14.18	4.98
Ghir_A01G019860	0.66	0.31	0.9	0.74	0.31	0.39	0.2	1.06	2.24	1.93	1.75	1.25	0.28	0.53	0.61	3.07	0.63	0	0.88	0.79	1.1	0.65
Ghir_A01G019870	13.28	11.4	13.2	13.28	13.19	11.15	14.09	36.09	23.15	44.99	24.34	15.06	12.05	9.64	10.81	38.75	12.53	1.76	12.44	9.26	13.5	25.53
Ghir_A01G019880	0	0	0	0	0	0	0	0	0.31	0.43	0.15	0	0.09	0	0	0	0	0.09	0	0	0.53	0
Ghir_A01G019890	4.98	5.94	5.26	3.8	4.5	2.39	4.73	19.46	19.49	7.84	9.09	7.14	7.52	5.71	9.02	17.02	3.26	0	4.17	14.65	8.47	26.4
Ghir_A01G019900	31.98	30.19	25.44	19.18	14.03	5	2.22	21.27	37.06	39.71	40.25	35.64	33.21	26.1	4.89	18.86	8.54	2.84	8.35	13.2	17.34	19.17
Ghir_A01G019910	5.79	2.88	4.5	3.15	3.04	1.59	0.86	3.78	13.63	9.48	8.48	6.85	3.63	35.48	64.03	11.97	4.46	0	3.55	22.33	29.44	6.95
Ghir_A01G019920	1.58	1.26	1.56	1.98	3.6	0	0	6.64	7.45	3.55	4.73	1.16	2.48	4.04	0.13	1.4	0.14	0	0.4	0	5.7	0.56
Ghir_A01G019930	3.02	4.44	10.42	13.49	5.16	11.9	13.25	7.47	6.42	10.74	6.22	3.02	2.46	12.47	5.1	5.8	9.03	3.75	6.26	12.62	8.44	9.08
Ghir_A01G019940	36.91	35.21	32.53	17.62	20.42	20.85	11.35	28.51	17.85	42.7	35.82	47.04	34.1	24.6	4.23	14.44	37.68	2.17	28.12	41.65	21.55	69.19
Ghir_A01G019950	12.04	9.58	9.13	11.37	10.13	7.99	8.41	6.11	15.23	21.09	17.38	11	8.24	8.92	8.34	20.13	9.31	0.13	9.32	12.37	22.79	13.42
Ghir_A01G019960	5.41	10.52	2.27	3.75	2.73	1.88	5.51	0	0	0.22	0.78	2.51	2.28	0.47	2.15	0	0	0	0	1.08	27.27	0
Ghir_A01G019970	0	0.21	0.23	0.12	0	0	0	0.19	0.09	0.24	0.22	0.11	0.15	0.05	0.03	0.24	0	0	0.1	0.1	0.26	0.31
Ghir_A01G019980	1.1	0.55	0.92	0.28	0.15	0.37	0.21	0.37	5.3	3.65	4.43	4.82	2.15	1.9	13.78	7.9	1.14	0.1	0.74	1.45	1.59	0.67
Ghir_A01G019990	0.03	0.15	0	0	0.34	0	0	0.16	0.26	0.52	0.14	0	0	0	0	0.24	0.15	0	0.34	0	0.07	0.45
[truncated: 68,200 more rows]
