# Supplementary material for: Rapid Identification of Pollen- and Anther-Specific Genes in Response to High-Temperature Stress Based on Transcriptome Profiling Analysis in Cotton
Source: Int J Mol Sci. 2022 Mar 21;23(6):3378. doi: 10.3390/ijms23063378 (PMC8954629; doi:10.3390/ijms23063378)
Supplement: Supplementary file 1 [file ijms-23-03378-s001.zip › Table S/Table S10 CREs of APSGs.xlsx]

## Sheet: plantCARE_output_PlantCARE_8127
Gene id of the promoter	cis-regulatory element	consensus sequence	location	length	possitive/negative strand of promoter	species	funtion of the cis-regulatory element
Ghir_A01G000770	W box	TTGACC	1625	6	+	Arabidopsis thaliana
Ghir_A01G000770	W box	TTGACC	1889	6	+	Arabidopsis thaliana
Ghir_A01G000770	W box	TTGACC	1896	6	-	Arabidopsis thaliana
Ghir_A01G000770	AAGAA-motif	GAAAGAA	1062	7	+	Avena sativa
Ghir_A01G000770	AAGAA-motif	gGTAAAGAAA	1975	9	-	Avena sativa
Ghir_A01G000770	AAGAA-motif	GAAAGAA	1976	7	-	Avena sativa
Ghir_A01G000770	I-box	GTATAAGGCC	1711	9	+	Larix laricina	part of a light responsive element
Ghir_A01G000770	CGTCA-motif	CGTCA	1574	5	-	Hordeum vulgare	cis-acting regulatory element involved in the MeJA-responsiveness
Ghir_A01G000770	O2-site	GATGATGTGG	1296	9	+	Zea mays	cis-acting regulatory element involved in zein metabolism regulation
Ghir_A01G000770	O2-site	GATGACATGG	1882	9	+	Zea mays	cis-acting regulatory element involved in zein metabolism regulation
Ghir_A01G000770	Unnamed__4	CTCC	95	4	-	Petroselinum hortense
Ghir_A01G000770	Unnamed__4	CTCC	393	4	+	Petroselinum hortense
Ghir_A01G000770	Unnamed__4	CTCC	806	4	-	Petroselinum hortense
Ghir_A01G000770	Unnamed__4	CTCC	1077	4	-	Petroselinum hortense
Ghir_A01G000770	Unnamed__4	CTCC	1080	4	-	Petroselinum hortense
Ghir_A01G000770	AT-rich element	ATAGAAATCAA	477	10	-	Glycine max	binding site of AT-rich DNA binding protein (ATBP-1)
Ghir_A01G000770	MYB	CAACCA	1312	6	+	Arabidopsis thaliana
Ghir_A01G000770	MYB	CAACCA	1850	6	+	Arabidopsis thaliana
Ghir_A01G000770	MYB	CAACCA	1899	6	+	Arabidopsis thaliana
Ghir_A01G000770	Box 4	ATTAAT	1037	6	-	Petroselinum crispum	part of a conserved DNA module involved in light responsiveness
Ghir_A01G000770	Box 4	ATTAAT	1481	6	-	Petroselinum crispum	part of a conserved DNA module involved in light responsiveness
Ghir_A01G000770	MYC	CAATTG	442	6	+	Arabidopsis thaliana
Ghir_A01G000770	MYC	CAATTG	1128	6	-	Arabidopsis thaliana
Ghir_A01G000770	MYC	CAATTG	1145	6	-	Arabidopsis thaliana
Ghir_A01G000770	ERE	ATTTTAAA	999	8	-	Nicotiana glutinos
Ghir_A01G000770	ERE	ATTTTAAA	1459	8	+	Nicotiana glutinos
Ghir_A01G000770	ERE	ATTTTAAA	1461	8	-	Nicotiana glutinos
Ghir_A01G000770	ERE	ATTTTAAA	1701	8	+	Nicotiana glutinos
Ghir_A01G000770	AT~TATA-box	TATATA	639	6	+	Arabidopsis thaliana
Ghir_A01G000770	CAAT-box	CAAT	79	4	-	Nicotiana glutinosa
Ghir_A01G000770	CAAT-box	CCAAT	185	5	-	Arabidopsis thaliana	common cis-acting element in promoter and enhancer regions
Ghir_A01G000770	CAAT-box	CAAT	195	4	-	Nicotiana glutinosa
Ghir_A01G000770	CAAT-box	CAAAT	257	5	-	Pisum sativum	common cis-acting element in promoter and enhancer regions
Ghir_A01G000770	CAAT-box	CAAT	332	4	-	Nicotiana glutinosa
Ghir_A01G000770	CAAT-box	CAAT	442	4	+	Nicotiana glutinosa
Ghir_A01G000770	CAAT-box	CAAT	444	4	-	Nicotiana glutinosa
Ghir_A01G000770	CAAT-box	CAAT	454	4	-	Nicotiana glutinosa
Ghir_A01G000770	CAAT-box	CAAAT	486	5	-	Pisum sativum	common cis-acting element in promoter and enhancer regions
Ghir_A01G000770	CAAT-box	CAAT	576	4	+	Nicotiana glutinosa
Ghir_A01G000770	CAAT-box	CAAT	626	4	+	Nicotiana glutinosa
Ghir_A01G000770	CAAT-box	CAAAT	837	5	+	Pisum sativum	common cis-acting element in promoter and enhancer regions
Ghir_A01G000770	CAAT-box	CAAT	957	4	+	Nicotiana glutinosa
Ghir_A01G000770	CAAT-box	CAAT	996	4	+	Nicotiana glutinosa
Ghir_A01G000770	CAAT-box	CAAT	1017	4	-	Nicotiana glutinosa
Ghir_A01G000770	CAAT-box	CAAT	1035	4	+	Nicotiana glutinosa
Ghir_A01G000770	CAAT-box	CAAT	1128	4	+	Nicotiana glutinosa
Ghir_A01G000770	CAAT-box	CAAT	1130	4	-	Nicotiana glutinosa
Ghir_A01G000770	CAAT-box	CAAT	1145	4	+	Nicotiana glutinosa
Ghir_A01G000770	CAAT-box	CAAT	1147	4	-	Nicotiana glutinosa
Ghir_A01G000770	CAAT-box	CAAAT	1179	5	+	Pisum sativum	common cis-acting element in promoter and enhancer regions
Ghir_A01G000770	CAAT-box	CAAT	1182	4	-	Nicotiana glutinosa
Ghir_A01G000770	CAAT-box	CAAT	1240	4	-	Nicotiana glutinosa
Ghir_A01G000770	CAAT-box	CAAT	1247	4	+	Nicotiana glutinosa
Ghir_A01G000770	CAAT-box	CAAT	1285	4	-	Nicotiana glutinosa
Ghir_A01G000770	CAAT-box	CAAT	1293	4	-	Nicotiana glutinosa
Ghir_A01G000770	CAAT-box	CCAAT	1318	5	+	Arabidopsis thaliana	common cis-acting element in promoter and enhancer regions
Ghir_A01G000770	CAAT-box	CAAT	1319	4	+	Nicotiana glutinosa
Ghir_A01G000770	CAAT-box	CCAAT	1323	5	+	Arabidopsis thaliana	common cis-acting element in promoter and enhancer regions
Ghir_A01G000770	CAAT-box	CAAT	1324	4	+	Nicotiana glutinosa
Ghir_A01G000770	CAAT-box	CAAT	1337	4	-	Nicotiana glutinosa
Ghir_A01G000770	CAAT-box	CAAAT	1510	5	-	Pisum sativum	common cis-acting element in promoter and enhancer regions
Ghir_A01G000770	CAAT-box	CAAT	1563	4	+	Nicotiana glutinosa
Ghir_A01G000770	CAAT-box	CAAT	1621	4	+	Nicotiana glutinosa
Ghir_A01G000770	CAAT-box	CAAAT	1623	5	-	Pisum sativum	common cis-acting element in promoter and enhancer regions
Ghir_A01G000770	CAAT-box	CAAT	1636	4	-	Nicotiana glutinosa
Ghir_A01G000770	CAAT-box	CAAT	1754	4	+	Nicotiana glutinosa
Ghir_A01G000770	CAAT-box	CAAT	1857	4	-	Nicotiana glutinosa
Ghir_A01G000770	CAAT-box	CAAT	1888	4	-	Nicotiana glutinosa
Ghir_A01G000770	CAAT-box	CAAT	1930	4	-	Nicotiana glutinosa
Ghir_A01G000770	as-1	TGACG	1574	5	+	Arabidopsis thaliana
Ghir_A01G000770	Unnamed__2	CCCCGG	363	6	-	Zea mays
Ghir_A01G000770	Unnamed__2	AACCTAACCT	926	10	-	Petroselinum hortense
Ghir_A01G000770	CAT-box	GCCACT	848	6	-	Arabidopsis thaliana	cis-acting regulatory element related to meristem expression
Ghir_A01G000770	TGACG-motif	TGACG	1574	5	+	Hordeum vulgare	cis-acting regulatory element involved in the MeJA-responsiveness
Ghir_A01G000770		motif_sequence	44	4	-	organism	short_function
Ghir_A01G000770		motif_sequence	437	4	+	organism	short_function
Ghir_A01G000770		motif_sequence	450	4	-	organism	short_function
Ghir_A01G000770		motif_sequence	1385	4	+	organism	short_function
Ghir_A01G000770		motif_sequence	1784	4	-	organism	short_function
Ghir_A01G000770		motif_sequence	1944	4	+	organism	short_function
Ghir_A01G000770	chs-CMA1a	TTACTTAA	1161	8	+	Daucus carota	part of a light responsive element
Ghir_A01G000770	LTR	CCGAAA	1769	6	-	Hordeum vulgare	cis-acting element involved in low-temperature responsiveness
Ghir_A01G000770	P-box	CCTTTTG	353	7	+	Oryza sativa	gibberellin-responsive element
Ghir_A01G000770	MRE	AACCTAA	929	7	-	Petroselinum crispum	MYB binding site involved in light responsiveness
Ghir_A01G000770	MRE	AACCTAA	1469	7	-	Petroselinum crispum	MYB binding site involved in light responsiveness
Ghir_A01G000770	TATA-box	TATACA	85	6	-	Helianthus annuus	core promoter element around -30 of transcription start
Ghir_A01G000770	TATA-box	TATA	87	4	+	Arabidopsis thaliana	core promoter element around -30 of transcription start
Ghir_A01G000770	TATA-box	TATA	386	4	+	Arabidopsis thaliana	core promoter element around -30 of transcription start
Ghir_A01G000770	TATA-box	TATAAATA	548	8	-	Daucus carota	core promoter element around -30 of transcription start
Ghir_A01G000770	TATA-box	TATAAAT	549	7	-	Brassica juncea	core promoter element around -30 of transcription start
Ghir_A01G000770	TATA-box	TATAAA	550	6	-	Helianthus annuus	core promoter element around -30 of transcription start
Ghir_A01G000770	TATA-box	TATAA	551	5	-	Arabidopsis thaliana	core promoter element around -30 of transcription start
Ghir_A01G000770	TATA-box	TATA	552	4	+	Arabidopsis thaliana	core promoter element around -30 of transcription start
Ghir_A01G000770	TATA-box	TATAAAA	603	7	-	Pisum sativum	core promoter element around -30 of transcription start
Ghir_A01G000770	TATA-box	TATAAA	604	6	-	Helianthus annuus	core promoter element around -30 of transcription start
Ghir_A01G000770	TATA-box	TATAA	605	5	-	Arabidopsis thaliana	core promoter element around -30 of transcription start
Ghir_A01G000770	TATA-box	TATA	606	4	+	Arabidopsis thaliana	core promoter element around -30 of transcription start
Ghir_A01G000770	TATA-box	TATAAAT	631	7	-	Brassica juncea	core promoter element around -30 of transcription start
Ghir_A01G000770	TATA-box	TATAAA	632	6	-	Helianthus annuus	core promoter element around -30 of transcription start
Ghir_A01G000770	TATA-box	TATAA	633	5	-	Arabidopsis thaliana	core promoter element around -30 of transcription start
Ghir_A01G000770	TATA-box	TATA	634	4	+	Arabidopsis thaliana	core promoter element around -30 of transcription start
Ghir_A01G000770	TATA-box	ATATAT	638	6	+	Brassica napus	core promoter element around -30 of transcription start
Ghir_A01G000770	TATA-box	TATATA	639	6	+	Arabidopsis thaliana	core promoter element around -30 of transcription start
Ghir_A01G000770	TATA-box	ATATAT	640	6	+	Brassica napus	core promoter element around -30 of transcription start
Ghir_A01G000770	TATA-box	TATA	641	4	+	Arabidopsis thaliana	core promoter element around -30 of transcription start
Ghir_A01G000770	TATA-box	TATTTAAA	765	8	-	Arabidopsis thaliana	core promoter element around -30 of transcription start
Ghir_A01G000770	TATA-box	TATA	800	4	+	Arabidopsis thaliana	core promoter element around -30 of transcription start
Ghir_A01G000770	TATA-box	ccTATAAAaa	875	9	+	Arabidopsis thaliana	core promoter element around -30 of transcription start
Ghir_A01G000770	TATA-box	TATAAAT	1169	7	-	Brassica juncea	core promoter element around -30 of transcription start
Ghir_A01G000770	TATA-box	TATAAA	1170	6	-	Helianthus annuus	core promoter element around -30 of transcription start
Ghir_A01G000770	TATA-box	TATAA	1171	5	-	Arabidopsis thaliana	core promoter element around -30 of transcription start
Ghir_A01G000770	TATA-box	TATA	1172	4	-	Arabidopsis thaliana	core promoter element around -30 of transcription start
Ghir_A01G000770	TATA-box	TATA	1376	4	-	Arabidopsis thaliana	core promoter element around -30 of transcription start
Ghir_A01G000770	TATA-box	TATTTAAA	1490	8	-	Arabidopsis thaliana	core promoter element around -30 of transcription start
Ghir_A01G000770	TATA-box	TATAA	1579	5	-	Arabidopsis thaliana	core promoter element around -30 of transcription start
Ghir_A01G000770	TATA-box	TATA	1580	4	-	Arabidopsis thaliana	core promoter element around -30 of transcription start
Ghir_A01G000770	TATA-box	ccTATAAAaa	1667	9	+	Arabidopsis thaliana	core promoter element around -30 of transcription start
Ghir_A01G000770	TATA-box	TATA	1669	4	-	Arabidopsis thaliana	core promoter element around -30 of transcription start
Ghir_A01G000770	TATA-box	TACAAAA	1681	7	+	Oryza sativa	core promoter element around -30 of transcription start
Ghir_A01G000770	TATA-box	TATTTAAA	1703	8	-	Arabidopsis thaliana	core promoter element around -30 of transcription start
Ghir_A01G000770	TATA-box	TATA	1712	4	-	Arabidopsis thaliana	core promoter element around -30 of transcription start
Ghir_A01G000770	TATA-box	TATA	1727	4	-	Arabidopsis thaliana	core promoter element around -30 of transcription start
Ghir_A01G000770	TATA-box	TATAAATA	1800	8	-	Daucus carota	core promoter element around -30 of transcription start
Ghir_A01G000770	TATA-box	TATAAAT	1801	7	-	Brassica juncea	core promoter element around -30 of transcription start
Ghir_A01G000770	TATA-box	TATAAA	1802	6	-	Helianthus annuus	core promoter element around -30 of transcription start
Ghir_A01G000770	TATA-box	TATAA	1803	5	-	Arabidopsis thaliana	core promoter element around -30 of transcription start
Ghir_A01G000770	TATA-box	TATA	1804	4	-	Arabidopsis thaliana	core promoter element around -30 of transcription start
Ghir_A01G000770	GT1-motif	GGTTAA	932	6	+	Arabidopsis thaliana	light responsive element
Ghir_A01G000770	GT1-motif	GGTTAAT	1232	7	-	Avena sativa	light responsive element
Ghir_A01G000770	GT1-motif	GGTTAA	1233	6	-	Arabidopsis thaliana	light responsive element
Ghir_A01G000770	GT1-motif	GGTTAA	1363	6	+	Arabidopsis thaliana	light responsive element
Ghir_A01G000770	STRE	AGGGG	207	5	+	Arabidopsis thaliana
Ghir_A01G000770	STRE	AGGGG	396	5	-	Arabidopsis thaliana
Ghir_A01G000770	STRE	AGGGG	405	5	-	Arabidopsis thaliana
Ghir_A01G000770	STRE	AGGGG	1958	5	-	Arabidopsis thaliana
Ghir_A01G000770	Unnamed__1	GAATTTAATTAA	1592	11	+	Glycine max	60K protein binding site
Ghir_A01G001220	ABRE3a	TACGTG	515	6	-	Zea mays
Ghir_A01G001220	ARE	AAACCA	250	6	+	Zea mays	cis-acting regulatory element essential for the anaerobic induction
Ghir_A01G001220	ARE	AAACCA	768	6	-	Zea mays	cis-acting regulatory element essential for the anaerobic induction
Ghir_A01G001220	ARE	AAACCA	1135	6	+	Zea mays	cis-acting regulatory element essential for the anaerobic induction
Ghir_A01G001220	ARE	AAACCA	1296	6	-	Zea mays	cis-acting regulatory element essential for the anaerobic induction
Ghir_A01G001220	ARE	AAACCA	1661	6	-	Zea mays	cis-acting regulatory element essential for the anaerobic induction
Ghir_A01G001220	F-box	CTATTCTCATT	1273	10	-	Lycopersicon esculentum
Ghir_A01G001220	TC-rich repeats	GTTTTCTTAC	32	9	-	Nicotiana tabacum	cis-acting element involved in defense and stress responsiveness
Ghir_A01G001220	TC-rich repeats	ATTCTCTAAC	1227	10	+	Nicotiana tabacum	cis-acting element involved in defense and stress responsiveness
Ghir_A01G001220	TATA-box	tcTATAAATAgg	41	11	-	Nicotiana tabacum	core promoter element around -30 of transcription start
Ghir_A01G001220	TATA-box	ccTATAAAaa	43	9	-	Arabidopsis thaliana	core promoter element around -30 of transcription start
Ghir_A01G001220	TATA-box	TATAAAT	44	7	-	Brassica juncea	core promoter element around -30 of transcription start
Ghir_A01G001220	TATA-box	TATAAA	45	6	-	Helianthus annuus	core promoter element around -30 of transcription start
Ghir_A01G001220	TATA-box	TATAA	46	5	-	Arabidopsis thaliana	core promoter element around -30 of transcription start
Ghir_A01G001220	TATA-box	TATA	47	4	+	Arabidopsis thaliana	core promoter element around -30 of transcription start
Ghir_A01G001220	TATA-box	ATATAT	261	6	+	Brassica napus	core promoter element around -30 of transcription start
Ghir_A01G001220	TATA-box	TATATA	262	6	+	Arabidopsis thaliana	core promoter element around -30 of transcription start
Ghir_A01G001220	TATA-box	ATATAA	263	6	+	Brassica oleracea	core promoter element around -30 of transcription start
Ghir_A01G001220	TATA-box	TATA	264	4	+	Arabidopsis thaliana	core promoter element around -30 of transcription start
Ghir_A01G001220	TATA-box	ATATAT	270	6	+	Brassica napus	core promoter element around -30 of transcription start
Ghir_A01G001220	TATA-box	TATA	271	4	+	Arabidopsis thaliana	core promoter element around -30 of transcription start
Ghir_A01G001220	TATA-box	TATA	292	4	+	Arabidopsis thaliana	core promoter element around -30 of transcription start
Ghir_A01G001220	TATA-box	ATATAT	431	6	+	Brassica napus	core promoter element around -30 of transcription start
Ghir_A01G001220	TATA-box	TATA	432	4	+	Arabidopsis thaliana	core promoter element around -30 of transcription start
Ghir_A01G001220	TATA-box	TATACA	494	6	-	Helianthus annuus	core promoter element around -30 of transcription start
Ghir_A01G001220	TATA-box	TATA	496	4	+	Arabidopsis thaliana	core promoter element around -30 of transcription start
Ghir_A01G001220	TATA-box	TAAAGATT	535	8	-	Arabidopsis thaliana	core promoter element around -30 of transcription start
Ghir_A01G001220	TATA-box	ATTATA	577	6	+	Brassica napus	core promoter element around -30 of transcription start
Ghir_A01G001220	TATA-box	TATAA	578	5	-	Arabidopsis thaliana	core promoter element around -30 of transcription start
Ghir_A01G001220	TATA-box	TATA	579	4	+	Arabidopsis thaliana	core promoter element around -30 of transcription start
Ghir_A01G001220	TATA-box	taTATAAAtc	888	9	-	Arabidopsis thaliana	core promoter element around -30 of transcription start
Ghir_A01G001220	TATA-box	ATATAA	893	6	+	Brassica oleracea	core promoter element around -30 of transcription start
Ghir_A01G001220	TATA-box	TATA	894	4	+	Arabidopsis thaliana	core promoter element around -30 of transcription start
Ghir_A01G001220	TATA-box	TATA	963	4	+	Arabidopsis thaliana	core promoter element around -30 of transcription start
Ghir_A01G001220	TATA-box	TATA	1024	4	-	Arabidopsis thaliana	core promoter element around -30 of transcription start
Ghir_A01G001220	TATA-box	ATTATA	1108	6	+	Brassica napus	core promoter element around -30 of transcription start
Ghir_A01G001220	TATA-box	TATAA	1109	5	-	Arabidopsis thaliana	core promoter element around -30 of transcription start
Ghir_A01G001220	TATA-box	TATA	1110	4	-	Arabidopsis thaliana	core promoter element around -30 of transcription start
Ghir_A01G001220	TATA-box	ATATAA	1160	6	+	Brassica oleracea	core promoter element around -30 of transcription start
Ghir_A01G001220	TATA-box	TATA	1161	4	-	Arabidopsis thaliana	core promoter element around -30 of transcription start
Ghir_A01G001220	TATA-box	taTATAAAtc	1354	9	-	Arabidopsis thaliana	core promoter element around -30 of transcription start
Ghir_A01G001220	TATA-box	TATAAAT	1355	7	-	Brassica juncea	core promoter element around -30 of transcription start
Ghir_A01G001220	TATA-box	TATAAA	1356	6	-	Helianthus annuus	core promoter element around -30 of transcription start
Ghir_A01G001220	TATA-box	TATATAA	1357	7	-	Arabidopsis thaliana	core promoter element around -30 of transcription start
Ghir_A01G001220	TATA-box	TATATA	1358	6	-	Arabidopsis thaliana	core promoter element around -30 of transcription start
Ghir_A01G001220	TATA-box	ATATAA	1359	6	+	Brassica oleracea	core promoter element around -30 of transcription start
Ghir_A01G001220	TATA-box	TATA	1360	4	-	Arabidopsis thaliana	core promoter element around -30 of transcription start
Ghir_A01G001220	TATA-box	ATTATA	1370	6	+	Brassica napus	core promoter element around -30 of transcription start
Ghir_A01G001220	TATA-box	TATAA	1371	5	-	Arabidopsis thaliana	core promoter element around -30 of transcription start
Ghir_A01G001220	TATA-box	TATA	1372	4	-	Arabidopsis thaliana	core promoter element around -30 of transcription start
Ghir_A01G001220	TATA-box	TATTTAAA	1725	8	-	Arabidopsis thaliana	core promoter element around -30 of transcription start
Ghir_A01G001220	TATA-box	TACAAAA	1731	7	+	Oryza sativa	core promoter element around -30 of transcription start
Ghir_A01G001220	TATA-box	taTATAAAtc	1739	9	-	Arabidopsis thaliana	core promoter element around -30 of transcription start
Ghir_A01G001220	TATA-box	ATATAT	1740	6	-	Brassica napus	core promoter element around -30 of transcription start
Ghir_A01G001220	TATA-box	TATATA	1741	6	-	Arabidopsis thaliana	core promoter element around -30 of transcription start
Ghir_A01G001220	TATA-box	ATATAT	1742	6	-	Brassica napus	core promoter element around -30 of transcription start
Ghir_A01G001220	TATA-box	TATATA	1743	6	-	Arabidopsis thaliana	core promoter element around -30 of transcription start
Ghir_A01G001220	TATA-box	ATATAA	1744	6	+	Brassica oleracea	core promoter element around -30 of transcription start
Ghir_A01G001220	TATA-box	TATA	1745	4	-	Arabidopsis thaliana	core promoter element around -30 of transcription start
Ghir_A01G001220	TATA-box	ATATAT	1751	6	-	Brassica napus	core promoter element around -30 of transcription start
Ghir_A01G001220	TATA-box	TATATA	1752	6	-	Arabidopsis thaliana	core promoter element around -30 of transcription start
Ghir_A01G001220	TATA-box	ATATAT	1753	6	-	Brassica napus	core promoter element around -30 of transcription start
Ghir_A01G001220	TATA-box	TATA	1754	4	-	Arabidopsis thaliana	core promoter element around -30 of transcription start
Ghir_A01G001220	ABRE	TACGTGTC	513	8	-	Oryza sativa	cis-acting element involved in the abscisic acid responsiveness
Ghir_A01G001220	ABRE	ACGTG	515	5	-	Arabidopsis thaliana	cis-acting element involved in the abscisic acid responsiveness
Ghir_A01G001220		motif_sequence	419	4	-	organism	short_function
Ghir_A01G001220		motif_sequence	847	4	+	organism	short_function
Ghir_A01G001220		motif_sequence	1246	4	+	organism	short_function
Ghir_A01G001220		motif_sequence	1283	4	-	organism	short_function
Ghir_A01G001220	MRE	AACCTAA	205	7	+	Petroselinum crispum	MYB binding site involved in light responsiveness
Ghir_A01G001220	MRE	AACCTAA	335	7	+	Petroselinum crispum	MYB binding site involved in light responsiveness
Ghir_A01G001220	chs-CMA1a	TTACTTAA	1427	8	-	Daucus carota	part of a light responsive element
Ghir_A01G001220	G-box	TACGTG	515	6	-	Arabidopsis thaliana	cis-acting regulatory element involved in light responsiveness
Ghir_A01G001220	AT~ABRE	TACGTGTC	513	8	-	Arabidopsis thaliana
Ghir_A01G001220	TGACG-motif	TGACG	201	5	-	Hordeum vulgare	cis-acting regulatory element involved in the MeJA-responsiveness
Ghir_A01G001220	AT~TATA-box	TATATA	262	6	+	Arabidopsis thaliana
Ghir_A01G001220	AT~TATA-box	TATATAAA	1356	8	-	Arabidopsis thaliana
Ghir_A01G001220	AT~TATA-box	TATATA	1358	6	-	Arabidopsis thaliana
Ghir_A01G001220	AT~TATA-box	TATATA	1741	6	-	Arabidopsis thaliana
Ghir_A01G001220	AT~TATA-box	TATATA	1743	6	-	Arabidopsis thaliana
Ghir_A01G001220	AT~TATA-box	TATATA	1752	6	-	Arabidopsis thaliana
Ghir_A01G001220	ERE	ATTTTAAA	589	8	+	Nicotiana glutinos
Ghir_A01G001220	ERE	ATTTTAAA	610	8	-	Nicotiana glutinos
Ghir_A01G001220	ERE	ATTTTAAA	736	8	+	Nicotiana glutinos
Ghir_A01G001220	ERE	ATTTCATA	1201	8	-	Nicotiana glutinos
Ghir_A01G001220	ERE	ATTTTAAA	1207	8	+	Nicotiana glutinos
Ghir_A01G001220	as-1	TGACG	201	5	-	Arabidopsis thaliana
Ghir_A01G001220	ABRE4	CACGTA	515	6	+	Zea mays
Ghir_A01G001220	CAAT-box	CAAAT	67	5	+	Pisum sativum	common cis-acting element in promoter and enhancer regions
Ghir_A01G001220	CAAT-box	CAAAT	100	5	-	Pisum sativum	common cis-acting element in promoter and enhancer regions
Ghir_A01G001220	CAAT-box	CAAT	105	4	-	Nicotiana glutinosa
Ghir_A01G001220	CAAT-box	CAAAT	146	5	+	Pisum sativum	common cis-acting element in promoter and enhancer regions
Ghir_A01G001220	CAAT-box	CAAAT	149	5	-	Pisum sativum	common cis-acting element in promoter and enhancer regions
Ghir_A01G001220	CAAT-box	CAAT	228	4	-	Nicotiana glutinosa
Ghir_A01G001220	CAAT-box	CAAT	259	4	+	Nicotiana glutinosa
Ghir_A01G001220	CAAT-box	CAAAT	316	5	-	Pisum sativum	common cis-acting element in promoter and enhancer regions
Ghir_A01G001220	CAAT-box	CAAT	391	4	-	Nicotiana glutinosa
Ghir_A01G001220	CAAT-box	CAAT	492	4	-	Nicotiana glutinosa
Ghir_A01G001220	CAAT-box	CAAT	504	4	-	Nicotiana glutinosa
Ghir_A01G001220	CAAT-box	CAAAT	524	5	-	Pisum sativum	common cis-acting element in promoter and enhancer regions
Ghir_A01G001220	CAAT-box	CAAT	531	4	-	Nicotiana glutinosa
Ghir_A01G001220	CAAT-box	CAAT	543	4	+	Nicotiana glutinosa
Ghir_A01G001220	CAAT-box	CAAAT	574	5	+	Pisum sativum	common cis-acting element in promoter and enhancer regions
Ghir_A01G001220	CAAT-box	CCAAT	596	5	-	Arabidopsis thaliana	common cis-acting element in promoter and enhancer regions
Ghir_A01G001220	CAAT-box	CAAT	642	4	+	Nicotiana glutinosa
Ghir_A01G001220	CAAT-box	CAAT	653	4	+	Nicotiana glutinosa
Ghir_A01G001220	CAAT-box	CAAAT	705	5	+	Pisum sativum	common cis-acting element in promoter and enhancer regions
Ghir_A01G001220	CAAT-box	CAAT	728	4	+	Nicotiana glutinosa
Ghir_A01G001220	CAAT-box	CAAT	755	4	-	Nicotiana glutinosa
Ghir_A01G001220	CAAT-box	CCAAT	766	5	-	Arabidopsis thaliana	common cis-acting element in promoter and enhancer regions
Ghir_A01G001220	CAAT-box	CAAT	826	4	+	Nicotiana glutinosa
Ghir_A01G001220	CAAT-box	CAAT	876	4	-	Nicotiana glutinosa
Ghir_A01G001220	CAAT-box	CAAT	900	4	-	Nicotiana glutinosa
Ghir_A01G001220	CAAT-box	CCAAT	945	5	+	Arabidopsis thaliana	common cis-acting element in promoter and enhancer regions
Ghir_A01G001220	CAAT-box	CAAT	946	4	+	Nicotiana glutinosa
Ghir_A01G001220	CAAT-box	CAAAT	975	5	-	Pisum sativum	common cis-acting element in promoter and enhancer regions
Ghir_A01G001220	CAAT-box	CAAT	1017	4	+	Nicotiana glutinosa
Ghir_A01G001220	CAAT-box	CAAAT	1139	5	+	Pisum sativum	common cis-acting element in promoter and enhancer regions
Ghir_A01G001220	CAAT-box	CAAAT	1254	5	+	Pisum sativum	common cis-acting element in promoter and enhancer regions
Ghir_A01G001220	CAAT-box	CAAAT	1309	5	-	Pisum sativum	common cis-acting element in promoter and enhancer regions
Ghir_A01G001220	CAAT-box	CAAAT	1338	5	+	Pisum sativum	common cis-acting element in promoter and enhancer regions
Ghir_A01G001220	CAAT-box	CAAT	1368	4	+	Nicotiana glutinosa
Ghir_A01G001220	CAAT-box	CAAAT	1393	5	-	Pisum sativum	common cis-acting element in promoter and enhancer regions
Ghir_A01G001220	CAAT-box	CAAAT	1401	5	+	Pisum sativum	common cis-acting element in promoter and enhancer regions
Ghir_A01G001220	CAAT-box	CAAT	1404	4	-	Nicotiana glutinosa
Ghir_A01G001220	CAAT-box	CAAT	1483	4	+	Nicotiana glutinosa
Ghir_A01G001220	CAAT-box	CAAT	1488	4	+	Nicotiana glutinosa
Ghir_A01G001220	CAAT-box	CAAT	1532	4	+	Nicotiana glutinosa
Ghir_A01G001220	CAAT-box	CAAAT	1548	5	-	Pisum sativum	common cis-acting element in promoter and enhancer regions
Ghir_A01G001220	CAAT-box	CAAAT	1571	5	-	Pisum sativum	common cis-acting element in promoter and enhancer regions
Ghir_A01G001220	CAAT-box	CAAT	1603	4	+	Nicotiana glutinosa
Ghir_A01G001220	CAAT-box	CAAAT	1631	5	+	Pisum sativum	common cis-acting element in promoter and enhancer regions
Ghir_A01G001220	CAAT-box	CCAAT	1640	5	-	Arabidopsis thaliana	common cis-acting element in promoter and enhancer regions
Ghir_A01G001220	CAAT-box	CAAAT	1648	5	-	Pisum sativum	common cis-acting element in promoter and enhancer regions
Ghir_A01G001220	CAAT-box	CAAAT	1658	5	-	Pisum sativum	common cis-acting element in promoter and enhancer regions
Ghir_A01G001220	CAAT-box	CAAAT	1673	5	+	Pisum sativum	common cis-acting element in promoter and enhancer regions
Ghir_A01G001220	CAAT-box	CAAT	1676	4	-	Nicotiana glutinosa
Ghir_A01G001220	CAAT-box	CAAT	1704	4	+	Nicotiana glutinosa
Ghir_A01G001220	CAAT-box	CAAT	1706	4	-	Nicotiana glutinosa
Ghir_A01G001220	CAAT-box	CAAT	1772	4	-	Nicotiana glutinosa
Ghir_A01G001220	CAAT-box	CAAT	1849	4	+	Nicotiana glutinosa
Ghir_A01G001220	CAAT-box	CCAAT	1855	5	+	Arabidopsis thaliana	common cis-acting element in promoter and enhancer regions
Ghir_A01G001220	CAAT-box	CAAT	1856	4	+	Nicotiana glutinosa
Ghir_A01G001220	CAAT-box	CAAAT	1864	5	-	Pisum sativum	common cis-acting element in promoter and enhancer regions
Ghir_A01G001220	CAAT-box	CAAAT	1871	5	-	Pisum sativum	common cis-acting element in promoter and enhancer regions
Ghir_A01G001220	CAAT-box	CAAT	1884	4	-	Nicotiana glutinosa
Ghir_A01G001220	CAAT-box	CAAT	1890	4	-	Nicotiana glutinosa
Ghir_A01G001220	CAAT-box	CAAAT	1911	5	-	Pisum sativum	common cis-acting element in promoter and enhancer regions
Ghir_A01G001220	CAAT-box	CAAT	1946	4	+	Nicotiana glutinosa
Ghir_A01G001220	CAAT-box	CAAT	1952	4	+	Nicotiana glutinosa
Ghir_A01G001220	CAAT-box	CAAT	1958	4	+	Nicotiana glutinosa
Ghir_A01G001220	CAAT-box	CAAT	1964	4	+	Nicotiana glutinosa
Ghir_A01G001220	CAAT-box	CCAAT	1984	5	-	Arabidopsis thaliana	common cis-acting element in promoter and enhancer regions
Ghir_A01G001220	MYB	CAACCA	1088	6	+	Arabidopsis thaliana
Ghir_A01G001220	MYB	CAACCA	1971	6	-	Arabidopsis thaliana
Ghir_A01G001220	Unnamed__4	CTCC	995	4	+	Petroselinum hortense
Ghir_A01G001220	LAMP-element	CTTTATCA	800	8	+	Pisum sativum	part of a light responsive element
Ghir_A01G001220	MYC	CATTTG	1647	6	+	Arabidopsis thaliana
Ghir_A01G001220	MYC	CATTTG	1657	6	+	Arabidopsis thaliana
Ghir_A01G001220	MYC	CAATTG	1704	6	-	Arabidopsis thaliana
Ghir_A01G001220	MYC	CATTTG	1870	6	+	Arabidopsis thaliana
Ghir_A01G001220	Box 4	ATTAAT	680	6	+	Petroselinum crispum	part of a conserved DNA module involved in light responsiveness
Ghir_A01G001220	Box 4	ATTAAT	749	6	+	Petroselinum crispum	part of a conserved DNA module involved in light responsiveness
Ghir_A01G001220	Box 4	ATTAAT	889	6	+	Petroselinum crispum	part of a conserved DNA module involved in light responsiveness
Ghir_A01G001220	Box 4	ATTAAT	1341	6	-	Petroselinum crispum	part of a conserved DNA module involved in light responsiveness
Ghir_A01G001220	CGTCA-motif	CGTCA	201	5	+	Hordeum vulgare	cis-acting regulatory element involved in the MeJA-responsiveness
Ghir_A01G001220	AAGAA-motif	GAAAGAA	401	7	+	Avena sativa
Ghir_A01G001220	AAGAA-motif	GAAAGAA	438	7	-	Avena sativa
Ghir_A01G001220	AAGAA-motif	gGTAAAGAAA	1840	9	-	Avena sativa
Ghir_A01G001220	W box	TTGACC	64	6	-	Arabidopsis thaliana
Ghir_A01G001220	W box	TTGACC	1398	6	-	Arabidopsis thaliana
Ghir_A01G001320	STRE	AGGGG	15	5	+	Arabidopsis thaliana
Ghir_A01G001320	STRE	AGGGG	1912	5	-	Arabidopsis thaliana
Ghir_A01G001320	Unnamed__8	TCCACGTAGA	166	9	-	Zea mays
Ghir_A01G001320	AuxRR-core	GGTCCAT	796	7	-	Nicotiana tabacum	cis-acting regulatory element involved in auxin responsiveness
Ghir_A01G001320	ABRE	GACACGTGGC	1121	9	-	Triticum aestivum	cis-acting element involved in the abscisic acid responsiveness
Ghir_A01G001320	ABRE	ACGTG	1123	5	-	Arabidopsis thaliana	cis-acting element involved in the abscisic acid responsiveness
Ghir_A01G001320	ABRE	CACGTG	1709	6	-	Arabidopsis thaliana	cis-acting element involved in the abscisic acid responsiveness
Ghir_A01G001320	ABRE	ACGTG	1710	5	+	Arabidopsis thaliana	cis-acting element involved in the abscisic acid responsiveness
Ghir_A01G001320	TATA-box	TATA	375	4	+	Arabidopsis thaliana	core promoter element around -30 of transcription start
Ghir_A01G001320	TATA-box	TATAAATA	411	8	-	Daucus carota	core promoter element around -30 of transcription start
Ghir_A01G001320	TATA-box	TATAAAT	412	7	-	Brassica juncea	core promoter element around -30 of transcription start
Ghir_A01G001320	TATA-box	TATAAA	413	6	-	Helianthus annuus	core promoter element around -30 of transcription start
Ghir_A01G001320	TATA-box	TATAA	414	5	-	Arabidopsis thaliana	core promoter element around -30 of transcription start
Ghir_A01G001320	TATA-box	TATA	415	4	+	Arabidopsis thaliana	core promoter element around -30 of transcription start
Ghir_A01G001320	TATA-box	TATAAAA	985	7	-	Pisum sativum	core promoter element around -30 of transcription start
Ghir_A01G001320	TATA-box	TATAAA	986	6	-	Helianthus annuus	core promoter element around -30 of transcription start
Ghir_A01G001320	TATA-box	TATAA	987	5	-	Arabidopsis thaliana	core promoter element around -30 of transcription start
Ghir_A01G001320	TATA-box	TATA	988	4	+	Arabidopsis thaliana	core promoter element around -30 of transcription start
Ghir_A01G001320	TATA-box	ATTATA	1046	6	+	Brassica napus	core promoter element around -30 of transcription start
Ghir_A01G001320	TATA-box	TATATAA	1047	7	-	Arabidopsis thaliana	core promoter element around -30 of transcription start
Ghir_A01G001320	TATA-box	TATATTTATATTT	1048	12	+	Avena sativa	core promoter element around -30 of transcription start
Ghir_A01G001320	TATA-box	ATATAT	1049	6	-	Brassica napus	core promoter element around -30 of transcription start
Ghir_A01G001320	TATA-box	TATATA	1050	6	-	Arabidopsis thaliana	core promoter element around -30 of transcription start
Ghir_A01G001320	TATA-box	ATATAT	1051	6	-	Brassica napus	core promoter element around -30 of transcription start
Ghir_A01G001320	TATA-box	TATATA	1052	6	-	Arabidopsis thaliana	core promoter element around -30 of transcription start
Ghir_A01G001320	TATA-box	ATATAT	1053	6	-	Brassica napus	core promoter element around -30 of transcription start
Ghir_A01G001320	TATA-box	TATA	1054	4	-	Arabidopsis thaliana	core promoter element around -30 of transcription start
Ghir_A01G001320	TATA-box	TATA	1109	4	-	Arabidopsis thaliana	core promoter element around -30 of transcription start
Ghir_A01G001320	TATA-box	TATAA	1169	5	-	Arabidopsis thaliana	core promoter element around -30 of transcription start
Ghir_A01G001320	TATA-box	TATA	1170	4	-	Arabidopsis thaliana	core promoter element around -30 of transcription start
Ghir_A01G001320	TATA-box	TACAAAA	1314	7	-	Oryza sativa	core promoter element around -30 of transcription start
Ghir_A01G001320	TATA-box	ATATAA	1469	6	+	Brassica oleracea	core promoter element around -30 of transcription start
Ghir_A01G001320	TATA-box	TATA	1470	4	-	Arabidopsis thaliana	core promoter element around -30 of transcription start
Ghir_A01G001320	TATA-box	TATA	1552	4	-	Arabidopsis thaliana	core promoter element around -30 of transcription start
Ghir_A01G001320	TATA-box	TACAAAA	1578	7	+	Oryza sativa	core promoter element around -30 of transcription start
Ghir_A01G001320	TATA-box	TATAAAT	1598	7	-	Brassica juncea	core promoter element around -30 of transcription start
Ghir_A01G001320	TATA-box	TATAAA	1599	6	-	Helianthus annuus	core promoter element around -30 of transcription start
Ghir_A01G001320	TATA-box	TATAA	1600	5	-	Arabidopsis thaliana	core promoter element around -30 of transcription start
Ghir_A01G001320	TATA-box	TATA	1601	4	-	Arabidopsis thaliana	core promoter element around -30 of transcription start
Ghir_A01G001320	TATA-box	TATAAAA	1697	7	-	Pisum sativum	core promoter element around -30 of transcription start
Ghir_A01G001320	TATA-box	TATAAA	1698	6	-	Helianthus annuus	core promoter element around -30 of transcription start
Ghir_A01G001320	TATA-box	TATATAA	1699	7	-	Arabidopsis thaliana	core promoter element around -30 of transcription start
Ghir_A01G001320	TATA-box	TATATA	1700	6	-	Arabidopsis thaliana	core promoter element around -30 of transcription start
Ghir_A01G001320	TATA-box	TATA	1702	4	-	Arabidopsis thaliana	core promoter element around -30 of transcription start
Ghir_A01G001320	TATA-box	TATATAA	1861	7	-	Arabidopsis thaliana	core promoter element around -30 of transcription start
Ghir_A01G001320	TATA-box	TATATA	1862	6	-	Arabidopsis thaliana	core promoter element around -30 of transcription start
Ghir_A01G001320	TATA-box	ATATAT	1863	6	-	Brassica napus	core promoter element around -30 of transcription start
Ghir_A01G001320	TATA-box	TATATA	1864	6	-	Arabidopsis thaliana	core promoter element around -30 of transcription start
Ghir_A01G001320	TATA-box	ATATAT	1865	6	-	Brassica napus	core promoter element around -30 of transcription start
Ghir_A01G001320	TATA-box	TATA	1866	4	-	Arabidopsis thaliana	core promoter element around -30 of transcription start
Ghir_A01G001320	TATA-box	ccTATAAAaa	1980	9	+	Arabidopsis thaliana	core promoter element around -30 of transcription start
Ghir_A01G001320	TATA-box	ATATAT	1989	6	-	Brassica napus	core promoter element around -30 of transcription start
Ghir_A01G001320	TATA-box	TATA	1990	4	-	Arabidopsis thaliana	core promoter element around -30 of transcription start
Ghir_A01G001320	CCAAT-box	CAACGG	1906	6	+	Hordeum vulgare	MYBHv1 binding site
Ghir_A01G001320	WRE3	CCACCT	169	6	-	Pisum sativum
Ghir_A01G001320	WUN-motif	AAATTACTA	262	9	-	Nicotiana glutinosa
Ghir_A01G001320	WUN-motif	AAATTACT	263	8	-	Nicotiana glutinosa
Ghir_A01G001320	TGA-box	TGACGTAA	873	8	+	Glycine max	part of an auxin-responsive element
Ghir_A01G001320	TGA-box	TGACGTAA	1260	8	+	Glycine max	part of an auxin-responsive element
Ghir_A01G001320	ARE	AAACCA	1564	6	-	Zea mays	cis-acting regulatory element essential for the anaerobic induction
Ghir_A01G001320	Unnamed__12	TCCACGTAGA	166	9	-	Zea mays
Ghir_A01G001320	MYB recognition site	CCGTTG	1906	6	-	Arabidopsis thaliana
Ghir_A01G001320	ABRE3a	TACGTG	1123	6	-	Zea mays
Ghir_A01G001320	Unnamed__1	GAATTTAATTAA	247	11	-	Glycine max	60K protein binding site
Ghir_A01G001320	Unnamed__1	CGTGG	344	5	+	Zea mays
Ghir_A01G001320	Unnamed__1	CGTGG	1122	5	-	Zea mays
Ghir_A01G001320	Unnamed__14	TCCACGTAGA	166	9	-	Zea mays
Ghir_A01G001320	TGACG-motif	TGACG	554	5	+	Hordeum vulgare	cis-acting regulatory element involved in the MeJA-responsiveness
Ghir_A01G001320	TGACG-motif	TGACG	873	5	+	Hordeum vulgare	cis-acting regulatory element involved in the MeJA-responsiveness
Ghir_A01G001320	TGACG-motif	TGACG	945	5	+	Hordeum vulgare	cis-acting regulatory element involved in the MeJA-responsiveness
Ghir_A01G001320	TGACG-motif	TGACG	1260	5	+	Hordeum vulgare	cis-acting regulatory element involved in the MeJA-responsiveness
Ghir_A01G001320	TATC-box	TATCCCA	462	7	-	Oryza sativa	cis-acting element involved in gibberellin-responsiveness
Ghir_A01G001320	G-box	CACGAC	592	6	-	Zea mays	cis-acting regulatory element involved in light responsiveness
Ghir_A01G001320	G-box	CACGAC	692	6	-	Zea mays	cis-acting regulatory element involved in light responsiveness
Ghir_A01G001320	G-box	TACGTG	1123	6	-	Arabidopsis thaliana	cis-acting regulatory element involved in light responsiveness
Ghir_A01G001320	G-box	CACGTG	1709	6	-	Arabidopsis thaliana	cis-acting regulatory element involved in light responsiveness
Ghir_A01G001320	LTR	CCGAAA	480	6	-	Hordeum vulgare	cis-acting element involved in low-temperature responsiveness
Ghir_A01G001320	P-box	CCTTTTG	11	7	-	Oryza sativa	gibberellin-responsive element
Ghir_A01G001320	AE-box	AGAAACTT	1482	8	+	Arabidopsis thaliana	part of a module for light response
Ghir_A01G001320	TCA	TCATCTTCAT	1410	9	-	Pisum sativum
Ghir_A01G001320	Unnamed__10	TCCACGTAGA	166	9	-	Zea mays
Ghir_A01G001320		motif_sequence	208	4	+	organism	short_function
Ghir_A01G001320		motif_sequence	907	4	+	organism	short_function
Ghir_A01G001320		motif_sequence	918	4	+	organism	short_function
Ghir_A01G001320		motif_sequence	953	4	-	organism	short_function
Ghir_A01G001320		motif_sequence	1028	4	-	organism	short_function
Ghir_A01G001320		motif_sequence	1330	4	+	organism	short_function
Ghir_A01G001320	Box 4	ATTAAT	42	6	+	Petroselinum crispum	part of a conserved DNA module involved in light responsiveness
Ghir_A01G001320	Box 4	ATTAAT	46	6	+	Petroselinum crispum	part of a conserved DNA module involved in light responsiveness
Ghir_A01G001320	MYC	CATGTG	635	6	+	Arabidopsis thaliana
Ghir_A01G001320	MYC	CATTTG	1740	6	+	Arabidopsis thaliana
Ghir_A01G001320	Unnamed__4	CTCC	289	4	+	Petroselinum hortense
Ghir_A01G001320	Unnamed__4	CTCC	484	4	-	Petroselinum hortense
Ghir_A01G001320	Unnamed__4	CTCC	1017	4	-	Petroselinum hortense
Ghir_A01G001320	circadian	CAAAGATATC	1925	9	+	Lycopersicon esculentum	cis-acting regulatory element involved in circadian control
Ghir_A01G001320	MYB	CAACCA	494	6	-	Arabidopsis thaliana
Ghir_A01G001320	CAAT-box	CAAT	189	4	-	Nicotiana glutinosa
Ghir_A01G001320	CAAT-box	CAAT	238	4	-	Nicotiana glutinosa
Ghir_A01G001320	CAAT-box	CAAT	283	4	+	Nicotiana glutinosa
Ghir_A01G001320	CAAT-box	CCAAT	291	5	+	Arabidopsis thaliana	common cis-acting element in promoter and enhancer regions
Ghir_A01G001320	CAAT-box	CAAT	292	4	+	Nicotiana glutinosa
Ghir_A01G001320	CAAT-box	CAAAT	294	5	-	Pisum sativum	common cis-acting element in promoter and enhancer regions
Ghir_A01G001320	CAAT-box	CAAT	381	4	-	Nicotiana glutinosa
Ghir_A01G001320	CAAT-box	CAAT	552	4	-	Nicotiana glutinosa
Ghir_A01G001320	CAAT-box	CCCAATTT	566	8	-	Arabidopsis thaliana	common cis-acting element in promoter and enhancer regions
Ghir_A01G001320	CAAT-box	CCAAT	568	5	-	Arabidopsis thaliana	common cis-acting element in promoter and enhancer regions
Ghir_A01G001320	CAAT-box	CAAAT	748	5	+	Pisum sativum	common cis-acting element in promoter and enhancer regions
Ghir_A01G001320	CAAT-box	CAAT	998	4	-	Nicotiana glutinosa
Ghir_A01G001320	CAAT-box	CAAAT	1057	5	-	Pisum sativum	common cis-acting element in promoter and enhancer regions
Ghir_A01G001320	CAAT-box	CAAAT	1117	5	-	Pisum sativum	common cis-acting element in promoter and enhancer regions
Ghir_A01G001320	CAAT-box	CAAAT	1134	5	-	Pisum sativum	common cis-acting element in promoter and enhancer regions
Ghir_A01G001320	CAAT-box	CAAT	1197	4	+	Nicotiana glutinosa
Ghir_A01G001320	CAAT-box	CAAT	1258	4	-	Nicotiana glutinosa
Ghir_A01G001320	CAAT-box	CAAT	1270	4	+	Nicotiana glutinosa
Ghir_A01G001320	CAAT-box	CAAAT	1274	5	-	Pisum sativum	common cis-acting element in promoter and enhancer regions
Ghir_A01G001320	CAAT-box	CCAAT	1284	5	-	Arabidopsis thaliana	common cis-acting element in promoter and enhancer regions
Ghir_A01G001320	CAAT-box	CAAAT	1323	5	-	Pisum sativum	common cis-acting element in promoter and enhancer regions
Ghir_A01G001320	CAAT-box	CAAT	1392	4	-	Nicotiana glutinosa
Ghir_A01G001320	CAAT-box	CAAT	1437	4	-	Nicotiana glutinosa
Ghir_A01G001320	CAAT-box	CAAAT	1452	5	+	Pisum sativum	common cis-acting element in promoter and enhancer regions
Ghir_A01G001320	CAAT-box	CAAT	1457	4	+	Nicotiana glutinosa
Ghir_A01G001320	CAAT-box	CAAAT	1501	5	-	Pisum sativum	common cis-acting element in promoter and enhancer regions
Ghir_A01G001320	CAAT-box	CAAAT	1510	5	-	Pisum sativum	common cis-acting element in promoter and enhancer regions
Ghir_A01G001320	CAAT-box	CAAT	1530	4	+	Nicotiana glutinosa
Ghir_A01G001320	CAAT-box	CAAT	1561	4	+	Nicotiana glutinosa
Ghir_A01G001320	CAAT-box	CAAAT	1595	5	+	Pisum sativum	common cis-acting element in promoter and enhancer regions
Ghir_A01G001320	CAAT-box	CAAAT	1653	5	-	Pisum sativum	common cis-acting element in promoter and enhancer regions
Ghir_A01G001320	CAAT-box	CAAT	1683	4	+	Nicotiana glutinosa
Ghir_A01G001320	CAAT-box	CAAAT	1690	5	+	Pisum sativum	common cis-acting element in promoter and enhancer regions
Ghir_A01G001320	CAAT-box	CAAAT	1741	5	-	Pisum sativum	common cis-acting element in promoter and enhancer regions
Ghir_A01G001320	CAAT-box	CCAAT	1817	5	+	Arabidopsis thaliana	common cis-acting element in promoter and enhancer regions
Ghir_A01G001320	CAAT-box	CAAT	1818	4	+	Nicotiana glutinosa
Ghir_A01G001320	CAAT-box	CAAT	1841	4	-	Nicotiana glutinosa
Ghir_A01G001320	CAAT-box	CCAAT	1980	5	+	Arabidopsis thaliana	common cis-acting element in promoter and enhancer regions
Ghir_A01G001320	CAAT-box	CAAT	1981	4	+	Nicotiana glutinosa
Ghir_A01G001320	ABRE4	CACGTA	1123	6	+	Zea mays
Ghir_A01G001320	as-1	TGACG	554	5	+	Arabidopsis thaliana
Ghir_A01G001320	as-1	TGACG	873	5	+	Arabidopsis thaliana
Ghir_A01G001320	as-1	TGACG	945	5	+	Arabidopsis thaliana
Ghir_A01G001320	as-1	TGACG	1260	5	+	Arabidopsis thaliana
Ghir_A01G001320	AT~TATA-box	TATATA	1048	6	-	Arabidopsis thaliana
Ghir_A01G001320	AT~TATA-box	TATATA	1050	6	-	Arabidopsis thaliana
Ghir_A01G001320	AT~TATA-box	TATATA	1052	6	-	Arabidopsis thaliana
Ghir_A01G001320	AT~TATA-box	TATATAAA	1698	8	-	Arabidopsis thaliana
Ghir_A01G001320	AT~TATA-box	TATATA	1700	6	-	Arabidopsis thaliana
Ghir_A01G001320	AT~TATA-box	TATATA	1862	6	-	Arabidopsis thaliana
Ghir_A01G001320	AT~TATA-box	TATATA	1864	6	-	Arabidopsis thaliana
Ghir_A01G001320	ERE	ATTTCATA	1096	8	-	Nicotiana glutinos
Ghir_A01G001320	ERE	ATTTTAAA	1535	8	+	Nicotiana glutinos
Ghir_A01G001320	ERE	ATTTTAAA	1937	8	+	Nicotiana glutinos
Ghir_A01G001320	TCA-element	CCATCTTTTT	1581	9	-	Nicotiana tabacum	cis-acting element involved in salicylic acid responsiveness
Ghir_A01G001320	CARE	CAACTCAC	361	8	+	Oryza sativa
Ghir_A01G001320	AAGAA-motif	GAAAGAA	176	7	-	Avena sativa
Ghir_A01G001320	O2-site	GATGATGTGG	776	9	-	Zea mays	cis-acting regulatory element involved in zein metabolism regulation
Ghir_A01G001320	TCT-motif	TCTTAC	66	6	+	Arabidopsis thaliana	part of a light responsive element
Ghir_A01G001320	G-Box	CACGTG	1709	6	-	Pisum sativum	cis-acting regulatory element involved in light responsiveness
Ghir_A01G001320	CGTCA-motif	CGTCA	554	5	-	Hordeum vulgare	cis-acting regulatory element involved in the MeJA-responsiveness
Ghir_A01G001320	CGTCA-motif	CGTCA	873	5	-	Hordeum vulgare	cis-acting regulatory element involved in the MeJA-responsiveness
Ghir_A01G001320	CGTCA-motif	CGTCA	945	5	-	Hordeum vulgare	cis-acting regulatory element involved in the MeJA-responsiveness
Ghir_A01G001320	CGTCA-motif	CGTCA	1260	5	-	Hordeum vulgare	cis-acting regulatory element involved in the MeJA-responsiveness
Ghir_A01G001340	CAAT-box	CAAT	134	4	-	Nicotiana glutinosa
Ghir_A01G001340	CAAT-box	CAAAT	147	5	-	Pisum sativum	common cis-acting element in promoter and enhancer regions
Ghir_A01G001340	CAAT-box	CAAT	209	4	+	Nicotiana glutinosa
Ghir_A01G001340	CAAT-box	CAAT	211	4	-	Nicotiana glutinosa
Ghir_A01G001340	CAAT-box	CAAT	215	4	-	Nicotiana glutinosa
Ghir_A01G001340	CAAT-box	CAAT	221	4	-	Nicotiana glutinosa
Ghir_A01G001340	CAAT-box	CAAT	239	4	-	Nicotiana glutinosa
Ghir_A01G001340	CAAT-box	CAAT	243	4	-	Nicotiana glutinosa
Ghir_A01G001340	CAAT-box	CAAT	295	4	-	Nicotiana glutinosa
Ghir_A01G001340	CAAT-box	CAAT	379	4	+	Nicotiana glutinosa
Ghir_A01G001340	CAAT-box	CAAT	464	4	-	Nicotiana glutinosa
Ghir_A01G001340	CAAT-box	CAAT	495	4	-	Nicotiana glutinosa
Ghir_A01G001340	CAAT-box	CAAT	503	4	-	Nicotiana glutinosa
Ghir_A01G001340	CAAT-box	CAAT	519	4	+	Nicotiana glutinosa
Ghir_A01G001340	CAAT-box	CAAAT	600	5	-	Pisum sativum	common cis-acting element in promoter and enhancer regions
Ghir_A01G001340	CAAT-box	CAAT	669	4	+	Nicotiana glutinosa
Ghir_A01G001340	CAAT-box	CAAT	689	4	-	Nicotiana glutinosa
Ghir_A01G001340	CAAT-box	CAAT	795	4	-	Nicotiana glutinosa
Ghir_A01G001340	CAAT-box	CAAT	813	4	-	Nicotiana glutinosa
Ghir_A01G001340	CAAT-box	CAAAT	823	5	-	Pisum sativum	common cis-acting element in promoter and enhancer regions
Ghir_A01G001340	CAAT-box	CAAT	833	4	-	Nicotiana glutinosa
Ghir_A01G001340	CAAT-box	CAAAT	902	5	-	Pisum sativum	common cis-acting element in promoter and enhancer regions
Ghir_A01G001340	CAAT-box	CAAAT	915	5	+	Pisum sativum	common cis-acting element in promoter and enhancer regions
Ghir_A01G001340	CAAT-box	CAAT	933	4	-	Nicotiana glutinosa
Ghir_A01G001340	CAAT-box	CCAAT	941	5	-	Arabidopsis thaliana	common cis-acting element in promoter and enhancer regions
Ghir_A01G001340	CAAT-box	CAAT	953	4	-	Nicotiana glutinosa
Ghir_A01G001340	CAAT-box	CAAT	971	4	-	Nicotiana glutinosa
Ghir_A01G001340	CAAT-box	CAAT	1135	4	-	Nicotiana glutinosa
Ghir_A01G001340	CAAT-box	CAAT	1375	4	-	Nicotiana glutinosa
Ghir_A01G001340	CAAT-box	CAAT	1458	4	-	Nicotiana glutinosa
Ghir_A01G001340	CAAT-box	CAAT	1479	4	-	Nicotiana glutinosa
Ghir_A01G001340	CAAT-box	CAAT	1485	4	-	Nicotiana glutinosa
Ghir_A01G001340	CAAT-box	CAAAT	1551	5	+	Pisum sativum	common cis-acting element in promoter and enhancer regions
Ghir_A01G001340	CAAT-box	CAAT	1642	4	-	Nicotiana glutinosa
Ghir_A01G001340	CAAT-box	CAAT	1654	4	+	Nicotiana glutinosa
Ghir_A01G001340	CAAT-box	CAAAT	1661	5	+	Pisum sativum	common cis-acting element in promoter and enhancer regions
Ghir_A01G001340	CAAT-box	CCAAT	1787	5	+	Arabidopsis thaliana	common cis-acting element in promoter and enhancer regions
Ghir_A01G001340	CAAT-box	CAAT	1788	4	+	Nicotiana glutinosa
Ghir_A01G001340	CAAT-box	CAAT	1811	4	-	Nicotiana glutinosa
Ghir_A01G001340	CAAT-box	CAAAT	1888	5	-	Pisum sativum	common cis-acting element in promoter and enhancer regions
Ghir_A01G001340	CAAT-box	CAAAT	1922	5	-	Pisum sativum	common cis-acting element in promoter and enhancer regions
Ghir_A01G001340	CAAT-box	CAAT	1950	4	+	Nicotiana glutinosa
Ghir_A01G001340	as-1	TGACG	1496	5	+	Arabidopsis thaliana
Ghir_A01G001340	AT~TATA-box	TATATA	869	6	+	Arabidopsis thaliana
Ghir_A01G001340	A-box	CCGTCC	1223	6	-	Petroselinum crispum	cis-acting regulatory element
Ghir_A01G001340	ERE	ATTTCATA	799	8	-	Nicotiana glutinos
Ghir_A01G001340	ERE	ATTTTAAA	1906	8	+	Nicotiana glutinos
Ghir_A01G001340	CCGTCC-box	CCGTCC	1223	6	-	Petroselinum hortense
Ghir_A01G001340	Myb	CAACTG	575	6	+	Arabidopsis thaliana
Ghir_A01G001340	Box 4	ATTAAT	130	6	+	Petroselinum crispum	part of a conserved DNA module involved in light responsiveness
Ghir_A01G001340	Box 4	ATTAAT	447	6	+	Petroselinum crispum	part of a conserved DNA module involved in light responsiveness
Ghir_A01G001340	Box 4	ATTAAT	1182	6	-	Petroselinum crispum	part of a conserved DNA module involved in light responsiveness
Ghir_A01G001340	Box 4	ATTAAT	1475	6	-	Petroselinum crispum	part of a conserved DNA module involved in light responsiveness
Ghir_A01G001340	Box 4	ATTAAT	1638	6	-	Petroselinum crispum	part of a conserved DNA module involved in light responsiveness
Ghir_A01G001340	MYC	CAATTG	209	6	+	Arabidopsis thaliana
Ghir_A01G001340	MYC	CATGTG	1015	6	-	Arabidopsis thaliana
Ghir_A01G001340	MYC	CATGTG	1057	6	-	Arabidopsis thaliana
Ghir_A01G001340	MYC	CATGTG	1174	6	+	Arabidopsis thaliana
Ghir_A01G001340	MYC	CATGTG	1313	6	+	Arabidopsis thaliana
Ghir_A01G001340	Unnamed__4	CTCC	1213	4	+	Petroselinum hortense
Ghir_A01G001340	Unnamed__4	CTCC	1278	4	-	Petroselinum hortense
Ghir_A01G001340	Unnamed__4	CTCC	1755	4	-	Petroselinum hortense
Ghir_A01G001340	LAMP-element	CTTTATCA	199	8	-	Pisum sativum	part of a light responsive element
Ghir_A01G001340	circadian	CAAAGATATC	1894	9	+	Lycopersicon esculentum	cis-acting regulatory element involved in circadian control
Ghir_A01G001340	Box III	atCATTTTCACt	225	11	-	Pisum sativum	protein binding site
Ghir_A01G001340	O2-site	GATGATGTGG	1743	9	-	Zea mays	cis-acting regulatory element involved in zein metabolism regulation
Ghir_A01G001340	TCT-motif	TCTTAC	1963	6	+	Arabidopsis thaliana	part of a light responsive element
Ghir_A01G001340	CGTCA-motif	CGTCA	1496	5	-	Hordeum vulgare	cis-acting regulatory element involved in the MeJA-responsiveness
Ghir_A01G001340	G-Box	CACGTG	1029	6	-	Pisum sativum	cis-acting regulatory element involved in light responsiveness
Ghir_A01G001340	G-Box	CACGTG	1680	6	-	Pisum sativum	cis-acting regulatory element involved in light responsiveness
Ghir_A01G001340	AAGAA-motif	gGTAAAGAAA	109	9	+	Avena sativa
Ghir_A01G001340	AAGAA-motif	gGTAAAGAAA	623	9	+	Avena sativa
Ghir_A01G001340	AAGAA-motif	gGTAAAGAAA	1972	9	-	Avena sativa
Ghir_A01G001340	MBS	CAACTG	575	6	+	Arabidopsis thaliana	MYB binding site involved in drought-inducibility
Ghir_A01G001340	ARE	AAACCA	943	6	-	Zea mays	cis-acting regulatory element essential for the anaerobic induction
Ghir_A01G001340	ARE	AAACCA	1781	6	+	Zea mays	cis-acting regulatory element essential for the anaerobic induction
Ghir_A01G001340	F-box	CTATTCTCATT	1817	10	-	Lycopersicon esculentum
Ghir_A01G001340	MYB recognition site	CCGTTG	1875	6	-	Arabidopsis thaliana
Ghir_A01G001340	STRE	AGGGG	106	5	+	Arabidopsis thaliana
Ghir_A01G001340	ABRE	CGCACGTGTC	1027	9	-	Hordeum vulgare	cis-acting element involved in the abscisic acid responsiveness
Ghir_A01G001340	ABRE	CACGTG	1029	6	-	Arabidopsis thaliana	cis-acting element involved in the abscisic acid responsiveness
Ghir_A01G001340	ABRE	ACGTG	1030	5	+	Arabidopsis thaliana	cis-acting element involved in the abscisic acid responsiveness
Ghir_A01G001340	ABRE	CACGTG	1680	6	-	Arabidopsis thaliana	cis-acting element involved in the abscisic acid responsiveness
Ghir_A01G001340	ABRE	ACGTG	1681	5	+	Arabidopsis thaliana	cis-acting element involved in the abscisic acid responsiveness
Ghir_A01G001340	GT1-motif	GGTTAA	1976	6	-	Arabidopsis thaliana	light responsive element
Ghir_A01G001340	TATA-box	TATAA	474	5	-	Arabidopsis thaliana	core promoter element around -30 of transcription start
Ghir_A01G001340	TATA-box	TATA	475	4	+	Arabidopsis thaliana	core promoter element around -30 of transcription start
Ghir_A01G001340	TATA-box	ATATAT	521	6	+	Brassica napus	core promoter element around -30 of transcription start
Ghir_A01G001340	TATA-box	TATA	522	4	+	Arabidopsis thaliana	core promoter element around -30 of transcription start
Ghir_A01G001340	TATA-box	TATAA	543	5	-	Arabidopsis thaliana	core promoter element around -30 of transcription start
Ghir_A01G001340	TATA-box	TATA	544	4	+	Arabidopsis thaliana	core promoter element around -30 of transcription start
Ghir_A01G001340	TATA-box	ATTATA	563	6	+	Brassica napus	core promoter element around -30 of transcription start
Ghir_A01G001340	TATA-box	TATAA	564	5	-	Arabidopsis thaliana	core promoter element around -30 of transcription start
Ghir_A01G001340	TATA-box	TATA	565	4	+	Arabidopsis thaliana	core promoter element around -30 of transcription start
Ghir_A01G001340	TATA-box	ATTATA	752	6	+	Brassica napus	core promoter element around -30 of transcription start
Ghir_A01G001340	TATA-box	TATAA	753	5	-	Arabidopsis thaliana	core promoter element around -30 of transcription start
Ghir_A01G001340	TATA-box	TATA	754	4	+	Arabidopsis thaliana	core promoter element around -30 of transcription start
Ghir_A01G001340	TATA-box	TATA	792	4	+	Arabidopsis thaliana	core promoter element around -30 of transcription start
Ghir_A01G001340	TATA-box	ATATAT	840	6	+	Brassica napus	core promoter element around -30 of transcription start
Ghir_A01G001340	TATA-box	TATA	841	4	+	Arabidopsis thaliana	core promoter element around -30 of transcription start
Ghir_A01G001340	TATA-box	TATTTAAA	852	8	+	Arabidopsis thaliana	core promoter element around -30 of transcription start
Ghir_A01G001340	TATA-box	ATTATA	867	6	+	Brassica napus	core promoter element around -30 of transcription start
Ghir_A01G001340	TATA-box	TATATAA	868	7	-	Arabidopsis thaliana	core promoter element around -30 of transcription start
Ghir_A01G001340	TATA-box	TATATA	869	6	+	Arabidopsis thaliana	core promoter element around -30 of transcription start
Ghir_A01G001340	TATA-box	TATA	871	4	+	Arabidopsis thaliana	core promoter element around -30 of transcription start
Ghir_A01G001340	TATA-box	TACAAAA	1114	7	+	Oryza sativa	core promoter element around -30 of transcription start
Ghir_A01G001340	TATA-box	ccTATAAAaa	1189	9	-	Arabidopsis thaliana	core promoter element around -30 of transcription start
Ghir_A01G001340	TATA-box	TATAAA	1350	6	-	Helianthus annuus	core promoter element around -30 of transcription start
Ghir_A01G001340	TATA-box	TATAA	1351	5	-	Arabidopsis thaliana	core promoter element around -30 of transcription start
Ghir_A01G001340	TATA-box	TATA	1352	4	-	Arabidopsis thaliana	core promoter element around -30 of transcription start
Ghir_A01G001340	TATA-box	TATAAAT	1361	7	-	Brassica juncea	core promoter element around -30 of transcription start
Ghir_A01G001340	TATA-box	TATAAA	1362	6	-	Helianthus annuus	core promoter element around -30 of transcription start
Ghir_A01G001340	TATA-box	TATAA	1363	5	-	Arabidopsis thaliana	core promoter element around -30 of transcription start
Ghir_A01G001340	TATA-box	TATA	1364	4	-	Arabidopsis thaliana	core promoter element around -30 of transcription start
Ghir_A01G001340	TATA-box	ATATAA	1440	6	+	Brassica oleracea	core promoter element around -30 of transcription start
Ghir_A01G001340	TATA-box	TATA	1441	4	-	Arabidopsis thaliana	core promoter element around -30 of transcription start
Ghir_A01G001340	TATA-box	TATA	1570	4	-	Arabidopsis thaliana	core promoter element around -30 of transcription start
Ghir_A01G001340	TATA-box	TATA	1576	4	-	Arabidopsis thaliana	core promoter element around -30 of transcription start
Ghir_A01G001340	TATA-box	ATATAT	1588	6	-	Brassica napus	core promoter element around -30 of transcription start
Ghir_A01G001340	TATA-box	TATA	1589	4	-	Arabidopsis thaliana	core promoter element around -30 of transcription start
Ghir_A01G001340	TATA-box	TATTTAAA	1605	8	+	Arabidopsis thaliana	core promoter element around -30 of transcription start
Ghir_A01G001340	TATA-box	TATTTAAA	1628	8	+	Arabidopsis thaliana	core promoter element around -30 of transcription start
Ghir_A01G001340	TATA-box	TATAAAA	1668	7	-	Pisum sativum	core promoter element around -30 of transcription start
Ghir_A01G001340	TATA-box	TATAAA	1669	6	-	Helianthus annuus	core promoter element around -30 of transcription start
Ghir_A01G001340	TATA-box	TATAA	1670	5	-	Arabidopsis thaliana	core promoter element around -30 of transcription start
Ghir_A01G001340	TATA-box	TATA	1671	4	-	Arabidopsis thaliana	core promoter element around -30 of transcription start
Ghir_A01G001340	TATA-box	TATA	1697	4	-	Arabidopsis thaliana	core promoter element around -30 of transcription start
Ghir_A01G001340	TATA-box	TATAA	1831	5	-	Arabidopsis thaliana	core promoter element around -30 of transcription start
Ghir_A01G001340	TATA-box	TATA	1832	4	-	Arabidopsis thaliana	core promoter element around -30 of transcription start
Ghir_A01G001340	TATA-box	ATATAT	1958	6	-	Brassica napus	core promoter element around -30 of transcription start
Ghir_A01G001340	TATA-box	TATA	1959	4	-	Arabidopsis thaliana	core promoter element around -30 of transcription start
Ghir_A01G001340	chs-CMA2a	TCACTTGA	409	8	-	Petroselinum crispum	part of a light responsive element
Ghir_A01G001340	CCAAT-box	CAACGG	1875	6	+	Hordeum vulgare	MYBHv1 binding site
Ghir_A01G001340	AE-box	AGAAACAA	602	8	-	Arabidopsis thaliana	part of a module for light response
Ghir_A01G001340		motif_sequence	81	4	+	organism	short_function
Ghir_A01G001340		motif_sequence	282	4	-	organism	short_function
Ghir_A01G001340		motif_sequence	405	4	+	organism	short_function
Ghir_A01G001340		motif_sequence	608	4	+	organism	short_function
Ghir_A01G001340		motif_sequence	704	4	+	organism	short_function
Ghir_A01G001340		motif_sequence	908	4	-	organism	short_function
Ghir_A01G001340		motif_sequence	1322	4	+	organism	short_function
Ghir_A01G001340		motif_sequence	1430	4	-	organism	short_function
Ghir_A01G001340		motif_sequence	1451	4	-	organism	short_function
Ghir_A01G001340		motif_sequence	1517	4	+	organism	short_function
Ghir_A01G001340	TGACG-motif	TGACG	1496	5	+	Hordeum vulgare	cis-acting regulatory element involved in the MeJA-responsiveness
Ghir_A01G001340	Unnamed__2	AACCTAACCT	616	9	-	Petroselinum hortense
Ghir_A01G001340	CCGTCC motif	CCGTCC	1223	6	-	Nicotiana tabacum
Ghir_A01G001340	GATA-motif	GATAGGG	1531	7	+	Pisum sativum	part of a light responsive element
Ghir_A01G001340	G-box	CACGTG	1029	6	-	Arabidopsis thaliana	cis-acting regulatory element involved in light responsiveness
Ghir_A01G001340	G-box	CACGTG	1680	6	-	Arabidopsis thaliana	cis-acting regulatory element involved in light responsiveness
Ghir_A01G001340	TATC-box	TATCCCA	647	7	+	Oryza sativa	cis-acting element involved in gibberellin-responsiveness
Ghir_A01G001340	TATC-box	TATCCCA	1528	7	-	Oryza sativa	cis-acting element involved in gibberellin-responsiveness
Ghir_A01G001350	MYB-like sequence	TAACCA	333	6	-	Arabidopsis thaliana
Ghir_A01G001350	MYB-like sequence	TAACCA	1143	6	-	Arabidopsis thaliana
Ghir_A01G001350	AAGAA-motif	gGTAAAGAAA	334	9	+	Avena sativa
Ghir_A01G001350	AAGAA-motif	GAAAGAA	340	7	+	Avena sativa
Ghir_A01G001350	Myb-binding site	CAACAG	791	6	+	Nicotiana tabacum
Ghir_A01G001350	O2-site	GATGATGTGG	1828	9	-	Zea mays	cis-acting regulatory element involved in zein metabolism regulation
Ghir_A01G001350	TGA-element	AACGAC	1355	6	+	Brassica oleracea	auxin-responsive element
Ghir_A01G001350	G-Box	CACGTT	1764	6	+	Pisum sativum	cis-acting regulatory element involved in light responsiveness
Ghir_A01G001350	TCT-motif	TCTTAC	833	6	+	Arabidopsis thaliana	part of a light responsive element
Ghir_A01G001350	TCT-motif	TCTTAC	1339	6	+	Arabidopsis thaliana	part of a light responsive element
Ghir_A01G001350	Box 4	ATTAAT	105	6	+	Petroselinum crispum	part of a conserved DNA module involved in light responsiveness
Ghir_A01G001350	Box 4	ATTAAT	310	6	+	Petroselinum crispum	part of a conserved DNA module involved in light responsiveness
Ghir_A01G001350	Box 4	ATTAAT	1062	6	-	Petroselinum crispum	part of a conserved DNA module involved in light responsiveness
Ghir_A01G001350	Box 4	ATTAAT	1721	6	-	Petroselinum crispum	part of a conserved DNA module involved in light responsiveness
Ghir_A01G001350	MYC	CATTTG	423	6	-	Arabidopsis thaliana
Ghir_A01G001350	MYC	CATTTG	1139	6	+	Arabidopsis thaliana
Ghir_A01G001350	MYC	CATGTG	1626	6	+	Arabidopsis thaliana
Ghir_A01G001350	MYC	CATTTG	1650	6	+	Arabidopsis thaliana
Ghir_A01G001350	Unnamed__4	CTCC	276	4	+	Petroselinum hortense
Ghir_A01G001350	Unnamed__4	CTCC	443	4	+	Petroselinum hortense
Ghir_A01G001350	Unnamed__4	CTCC	575	4	-	Petroselinum hortense
Ghir_A01G001350	Unnamed__4	CTCC	620	4	+	Petroselinum hortense
Ghir_A01G001350	Unnamed__4	CTCC	1840	4	-	Petroselinum hortense
Ghir_A01G001350	AT-rich element	ATAGAAATCAA	727	10	-	Glycine max	binding site of AT-rich DNA binding protein (ATBP-1)
Ghir_A01G001350	AT-rich element	ATAGAAATCAA	1798	10	-	Glycine max	binding site of AT-rich DNA binding protein (ATBP-1)
Ghir_A01G001350	circadian	CAAAGATATC	1948	9	+	Lycopersicon esculentum	cis-acting regulatory element involved in circadian control
Ghir_A01G001350	MYB	TAACCA	333	6	-	Arabidopsis thaliana
Ghir_A01G001350	MYB	CAACCA	502	6	+	Arabidopsis thaliana
Ghir_A01G001350	MYB	CAACAG	791	6	+	Arabidopsis thaliana
Ghir_A01G001350	MYB	TAACCA	1143	6	-	Arabidopsis thaliana
Ghir_A01G001350	CAAT-box	CAAT	115	4	-	Nicotiana glutinosa
Ghir_A01G001350	CAAT-box	CAAAT	240	5	+	Pisum sativum	common cis-acting element in promoter and enhancer regions
Ghir_A01G001350	CAAT-box	CCAAT	263	5	-	Arabidopsis thaliana	common cis-acting element in promoter and enhancer regions
Ghir_A01G001350	CAAT-box	CCAAT	331	5	-	Arabidopsis thaliana	common cis-acting element in promoter and enhancer regions
Ghir_A01G001350	CAAT-box	CAAAT	399	5	+	Pisum sativum	common cis-acting element in promoter and enhancer regions
Ghir_A01G001350	CAAT-box	CAAAT	423	5	+	Pisum sativum	common cis-acting element in promoter and enhancer regions
Ghir_A01G001350	CAAT-box	CAAAT	473	5	-	Pisum sativum	common cis-acting element in promoter and enhancer regions
Ghir_A01G001350	CAAT-box	CAAT	495	4	+	Nicotiana glutinosa
Ghir_A01G001350	CAAT-box	CAACCAACTCC	502	10	+	Arabidopsis thaliana	common cis-acting element in promoter and enhancer regions
Ghir_A01G001350	CAAT-box	CCAAT	505	5	+	Arabidopsis thaliana	common cis-acting element in promoter and enhancer regions
Ghir_A01G001350	CAAT-box	CAAT	506	4	+	Nicotiana glutinosa
Ghir_A01G001350	CAAT-box	CAAT	517	4	+	Nicotiana glutinosa
Ghir_A01G001350	CAAT-box	CAAT	533	4	+	Nicotiana glutinosa
Ghir_A01G001350	CAAT-box	CAAAT	571	5	-	Pisum sativum	common cis-acting element in promoter and enhancer regions
Ghir_A01G001350	CAAT-box	CAAT	585	4	-	Nicotiana glutinosa
Ghir_A01G001350	CAAT-box	CAAT	594	4	+	Nicotiana glutinosa
Ghir_A01G001350	CAAT-box	CCAAT	642	5	+	Arabidopsis thaliana	common cis-acting element in promoter and enhancer regions
Ghir_A01G001350	CAAT-box	CAAT	643	4	+	Nicotiana glutinosa
Ghir_A01G001350	CAAT-box	CAAT	660	4	+	Nicotiana glutinosa
Ghir_A01G001350	CAAT-box	CAAT	683	4	+	Nicotiana glutinosa
Ghir_A01G001350	CAAT-box	CAAT	687	4	+	Nicotiana glutinosa
Ghir_A01G001350	CAAT-box	CAAT	700	4	+	Nicotiana glutinosa
Ghir_A01G001350	CAAT-box	CAAT	738	4	+	Nicotiana glutinosa
Ghir_A01G001350	CAAT-box	CAAAT	761	5	+	Pisum sativum	common cis-acting element in promoter and enhancer regions
Ghir_A01G001350	CAAT-box	CAAT	769	4	+	Nicotiana glutinosa
Ghir_A01G001350	CAAT-box	CAAT	775	4	+	Nicotiana glutinosa
Ghir_A01G001350	CAAT-box	CAAAT	802	5	+	Pisum sativum	common cis-acting element in promoter and enhancer regions
Ghir_A01G001350	CAAT-box	CCAAT	805	5	-	Arabidopsis thaliana	common cis-acting element in promoter and enhancer regions
Ghir_A01G001350	CAAT-box	CCAAT	880	5	+	Arabidopsis thaliana	common cis-acting element in promoter and enhancer regions
Ghir_A01G001350	CAAT-box	CAAT	881	4	+	Nicotiana glutinosa
Ghir_A01G001350	CAAT-box	CAAT	895	4	-	Nicotiana glutinosa
Ghir_A01G001350	CAAT-box	CAAT	899	4	-	Nicotiana glutinosa
Ghir_A01G001350	CAAT-box	CAAAT	969	5	+	Pisum sativum	common cis-acting element in promoter and enhancer regions
Ghir_A01G001350	CAAT-box	CAAAT	991	5	-	Pisum sativum	common cis-acting element in promoter and enhancer regions
Ghir_A01G001350	CAAT-box	CAAAT	1005	5	+	Pisum sativum	common cis-acting element in promoter and enhancer regions
Ghir_A01G001350	CAAT-box	CAAT	1125	4	-	Nicotiana glutinosa
Ghir_A01G001350	CAAT-box	CAAAT	1140	5	-	Pisum sativum	common cis-acting element in promoter and enhancer regions
Ghir_A01G001350	CAAT-box	CAAT	1149	4	-	Nicotiana glutinosa
Ghir_A01G001350	CAAT-box	CAAT	1153	4	+	Nicotiana glutinosa
Ghir_A01G001350	CAAT-box	CAAT	1197	4	-	Nicotiana glutinosa
Ghir_A01G001350	CAAT-box	CAAT	1209	4	+	Nicotiana glutinosa
Ghir_A01G001350	CAAT-box	CAAT	1232	4	-	Nicotiana glutinosa
Ghir_A01G001350	CAAT-box	CAAT	1247	4	+	Nicotiana glutinosa
Ghir_A01G001350	CAAT-box	CAAAT	1251	5	-	Pisum sativum	common cis-acting element in promoter and enhancer regions
Ghir_A01G001350	CAAT-box	CAAAT	1262	5	-	Pisum sativum	common cis-acting element in promoter and enhancer regions
Ghir_A01G001350	CAAT-box	CAAT	1276	4	+	Nicotiana glutinosa
Ghir_A01G001350	CAAT-box	CAAT	1325	4	+	Nicotiana glutinosa
Ghir_A01G001350	CAAT-box	CAAT	1452	4	-	Nicotiana glutinosa
Ghir_A01G001350	CAAT-box	CCAAT	1504	5	-	Arabidopsis thaliana	common cis-acting element in promoter and enhancer regions
Ghir_A01G001350	CAAT-box	CAAT	1522	4	-	Nicotiana glutinosa
Ghir_A01G001350	CAAT-box	CAAT	1562	4	-	Nicotiana glutinosa
Ghir_A01G001350	CAAT-box	CAAAT	1651	5	-	Pisum sativum	common cis-acting element in promoter and enhancer regions
Ghir_A01G001350	CAAT-box	CAAT	1725	4	-	Nicotiana glutinosa
Ghir_A01G001350	CAAT-box	CAAT	1737	4	+	Nicotiana glutinosa
Ghir_A01G001350	CAAT-box	CAAAT	1872	5	+	Pisum sativum	common cis-acting element in promoter and enhancer regions
Ghir_A01G001350	CAAT-box	CAAAT	1976	5	-	Pisum sativum	common cis-acting element in promoter and enhancer regions
Ghir_A01G001350	ERE	ATTTTAAA	144	8	-	Nicotiana glutinos
Ghir_A01G001350	ERE	ATTTCATA	625	8	+	Nicotiana glutinos
Ghir_A01G001350	AT~TATA-box	TATATA	1313	6	-	Arabidopsis thaliana
Ghir_A01G001350	AT~TATA-box	TATATAAA	1753	8	-	Arabidopsis thaliana
Ghir_A01G001350	AT~TATA-box	TATATA	1755	6	-	Arabidopsis thaliana
Ghir_A01G001350	AP-1	TGAGTTAG	1099	8	-	Arabidopsis thaliana
Ghir_A01G001350	LTR	CCGAAA	1391	6	-	Hordeum vulgare	cis-acting element involved in low-temperature responsiveness
Ghir_A01G001350	MRE	AACCTAA	286	7	+	Petroselinum crispum	MYB binding site involved in light responsiveness
Ghir_A01G001350	TCA	TCATCTTCAT	1984	9	+	Pisum sativum
Ghir_A01G001350	TATA	TATAAAAT	543	8	+	Arabidopsis thaliana
Ghir_A01G001350	TATA	TATAAAAT	984	8	-	Arabidopsis thaliana
Ghir_A01G001350	TATA	TATAAAAT	1291	8	-	Arabidopsis thaliana
Ghir_A01G001350		motif_sequence	88	4	-	organism	short_function
Ghir_A01G001350		motif_sequence	212	4	+	organism	short_function
Ghir_A01G001350		motif_sequence	279	4	+	organism	short_function
Ghir_A01G001350		motif_sequence	575	4	-	organism	short_function
Ghir_A01G001350		motif_sequence	1136	4	-	organism	short_function
Ghir_A01G001350		motif_sequence	1900	4	+	organism	short_function
Ghir_A01G001350	ABRE	ACGTG	1764	5	-	Arabidopsis thaliana	cis-acting element involved in the abscisic acid responsiveness
Ghir_A01G001350	STRE	AGGGG	1934	5	-	Arabidopsis thaliana
Ghir_A01G001350	ATCT-motif	AATCTAATCC	1002	9	+	Pisum sativum	part of a conserved DNA module involved in light responsiveness
Ghir_A01G001350	ATCT-motif	AATCTAATCC	1515	9	-	Pisum sativum	part of a conserved DNA module involved in light responsiveness
Ghir_A01G001350	TATA-box	TACAAAA	484	7	+	Oryza sativa	core promoter element around -30 of transcription start
Ghir_A01G001350	TATA-box	TATA	543	4	+	Arabidopsis thaliana	core promoter element around -30 of transcription start
Ghir_A01G001350	TATA-box	TATA	674	4	+	Arabidopsis thaliana	core promoter element around -30 of transcription start
Ghir_A01G001350	TATA-box	TACAAAA	676	7	+	Oryza sativa	core promoter element around -30 of transcription start
Ghir_A01G001350	TATA-box	TATA	810	4	+	Arabidopsis thaliana	core promoter element around -30 of transcription start
Ghir_A01G001350	TATA-box	TATAAAA	985	7	-	Pisum sativum	core promoter element around -30 of transcription start
Ghir_A01G001350	TATA-box	TATAAA	986	6	-	Helianthus annuus	core promoter element around -30 of transcription start
Ghir_A01G001350	TATA-box	TATAA	987	5	-	Arabidopsis thaliana	core promoter element around -30 of transcription start
Ghir_A01G001350	TATA-box	TATA	988	4	+	Arabidopsis thaliana	core promoter element around -30 of transcription start
Ghir_A01G001350	TATA-box	TATA	1190	4	-	Arabidopsis thaliana	core promoter element around -30 of transcription start
Ghir_A01G001350	TATA-box	TATAAAA	1292	7	-	Pisum sativum	core promoter element around -30 of transcription start
Ghir_A01G001350	TATA-box	TATAAA	1293	6	-	Helianthus annuus	core promoter element around -30 of transcription start
Ghir_A01G001350	TATA-box	TATAA	1294	5	-	Arabidopsis thaliana	core promoter element around -30 of transcription start
Ghir_A01G001350	TATA-box	TATA	1295	4	-	Arabidopsis thaliana	core promoter element around -30 of transcription start
Ghir_A01G001350	TATA-box	TATATAA	1312	7	-	Arabidopsis thaliana	core promoter element around -30 of transcription start
Ghir_A01G001350	TATA-box	TATATA	1313	6	-	Arabidopsis thaliana	core promoter element around -30 of transcription start
Ghir_A01G001350	TATA-box	ATATAT	1314	6	-	Brassica napus	core promoter element around -30 of transcription start
Ghir_A01G001350	TATA-box	TATA	1315	4	-	Arabidopsis thaliana	core promoter element around -30 of transcription start
Ghir_A01G001350	TATA-box	TATA	1528	4	-	Arabidopsis thaliana	core promoter element around -30 of transcription start
Ghir_A01G001350	TATA-box	ATTATA	1545	6	+	Brassica napus	core promoter element around -30 of transcription start
Ghir_A01G001350	TATA-box	TATAA	1546	5	-	Arabidopsis thaliana	core promoter element around -30 of transcription start
Ghir_A01G001350	TATA-box	TATA	1547	4	-	Arabidopsis thaliana	core promoter element around -30 of transcription start
Ghir_A01G001350	TATA-box	ATTATA	1640	6	+	Brassica napus	core promoter element around -30 of transcription start
Ghir_A01G001350	TATA-box	TATAA	1641	5	-	Arabidopsis thaliana	core promoter element around -30 of transcription start
Ghir_A01G001350	TATA-box	TATA	1642	4	-	Arabidopsis thaliana	core promoter element around -30 of transcription start
Ghir_A01G001350	TATA-box	TATTTAAA	1688	8	+	Arabidopsis thaliana	core promoter element around -30 of transcription start
Ghir_A01G001350	TATA-box	TATTTAAA	1711	8	+	Arabidopsis thaliana	core promoter element around -30 of transcription start
Ghir_A01G001350	TATA-box	TATTTAAA	1740	8	+	Arabidopsis thaliana	core promoter element around -30 of transcription start
Ghir_A01G001350	TATA-box	TATAAAA	1752	7	-	Pisum sativum	core promoter element around -30 of transcription start
Ghir_A01G001350	TATA-box	TATAAA	1753	6	-	Helianthus annuus	core promoter element around -30 of transcription start
Ghir_A01G001350	TATA-box	TATATAA	1754	7	-	Arabidopsis thaliana	core promoter element around -30 of transcription start
Ghir_A01G001350	TATA-box	TATATA	1755	6	-	Arabidopsis thaliana	core promoter element around -30 of transcription start
Ghir_A01G001350	TATA-box	TATA	1757	4	-	Arabidopsis thaliana	core promoter element around -30 of transcription start
Ghir_A01G001350	TATA-box	TATA	1781	4	-	Arabidopsis thaliana	core promoter element around -30 of transcription start
Ghir_A01G001350	TATA-box	TATAA	1882	5	-	Arabidopsis thaliana	core promoter element around -30 of transcription start
Ghir_A01G001350	TATA-box	TATA	1883	4	-	Arabidopsis thaliana	core promoter element around -30 of transcription start
Ghir_A01G001350	GT1-motif	GGTTAA	334	6	+	Arabidopsis thaliana	light responsive element
Ghir_A01G001350	GT1-motif	GGTTAAT	1144	7	+	Avena sativa	light responsive element
Ghir_A01G001350	CCAAT-box	CAACGG	316	6	+	Hordeum vulgare	MYBHv1 binding site
Ghir_A01G001350	CCAAT-box	CAACGG	1928	6	+	Hordeum vulgare	MYBHv1 binding site
Ghir_A01G001350	ARE	AAACCA	198	6	-	Zea mays	cis-acting regulatory element essential for the anaerobic induction
Ghir_A01G001350	ARE	AAACCA	914	6	-	Zea mays	cis-acting regulatory element essential for the anaerobic induction
Ghir_A01G001350	ARE	AAACCA	1866	6	+	Zea mays	cis-acting regulatory element essential for the anaerobic induction
Ghir_A01G001350	MYB recognition site	CCGTTG	316	6	-	Arabidopsis thaliana
Ghir_A01G001350	MYB recognition site	CCGTTG	1928	6	-	Arabidopsis thaliana
Ghir_A01G006670	MYC	CATTTG	708	6	-	Arabidopsis thaliana
Ghir_A01G006670	GCN4_motif	TGAGTCA	78	7	-	Oryza sativa	cis-regulatory element involved in endosperm expression
Ghir_A01G006670	Box 4	ATTAAT	506	6	+	Petroselinum crispum	part of a conserved DNA module involved in light responsiveness
Ghir_A01G006670	Box 4	ATTAAT	982	6	+	Petroselinum crispum	part of a conserved DNA module involved in light responsiveness
Ghir_A01G006670	Box 4	ATTAAT	1169	6	-	Petroselinum crispum	part of a conserved DNA module involved in light responsiveness
Ghir_A01G006670	Box 4	ATTAAT	1213	6	-	Petroselinum crispum	part of a conserved DNA module involved in light responsiveness
Ghir_A01G006670	Box 4	ATTAAT	1327	6	-	Petroselinum crispum	part of a conserved DNA module involved in light responsiveness
Ghir_A01G006670	MYB	CAACAG	163	6	+	Arabidopsis thaliana
Ghir_A01G006670	MYB	TAACCA	839	6	-	Arabidopsis thaliana
Ghir_A01G006670	MYB	TAACCA	1923	6	-	Arabidopsis thaliana
Ghir_A01G006670	Unnamed__4	CTCC	366	4	+	Petroselinum hortense
Ghir_A01G006670	Unnamed__4	CTCC	796	4	-	Petroselinum hortense
Ghir_A01G006670	Unnamed__4	CTCC	801	4	-	Petroselinum hortense
Ghir_A01G006670	Unnamed__4	CTCC	804	4	-	Petroselinum hortense
Ghir_A01G006670	Unnamed__4	CTCC	807	4	-	Petroselinum hortense
Ghir_A01G006670	Unnamed__4	CTCC	1660	4	+	Petroselinum hortense
Ghir_A01G006670	as-1	TGACG	1165	5	-	Arabidopsis thaliana
Ghir_A01G006670	as-1	TGACG	1690	5	+	Arabidopsis thaliana
Ghir_A01G006670	CAAT-box	CAAT	4	4	-	Nicotiana glutinosa
Ghir_A01G006670	CAAT-box	CAAAT	20	5	+	Pisum sativum	common cis-acting element in promoter and enhancer regions
Ghir_A01G006670	CAAT-box	CAAT	23	4	-	Nicotiana glutinosa
Ghir_A01G006670	CAAT-box	CAAT	53	4	-	Nicotiana glutinosa
Ghir_A01G006670	CAAT-box	CAAAT	66	5	+	Pisum sativum	common cis-acting element in promoter and enhancer regions
Ghir_A01G006670	CAAT-box	CAAT	265	4	-	Nicotiana glutinosa
Ghir_A01G006670	CAAT-box	CAAT	301	4	+	Nicotiana glutinosa
Ghir_A01G006670	CAAT-box	CAAT	308	4	-	Nicotiana glutinosa
Ghir_A01G006670	CAAT-box	CAAT	315	4	-	Nicotiana glutinosa
Ghir_A01G006670	CAAT-box	CAAT	459	4	+	Nicotiana glutinosa
Ghir_A01G006670	CAAT-box	CAAAT	485	5	+	Pisum sativum	common cis-acting element in promoter and enhancer regions
Ghir_A01G006670	CAAT-box	CAAT	496	4	+	Nicotiana glutinosa
Ghir_A01G006670	CAAT-box	CAAT	533	4	-	Nicotiana glutinosa
Ghir_A01G006670	CAAT-box	CAAT	581	4	-	Nicotiana glutinosa
Ghir_A01G006670	CAAT-box	CAAAT	602	5	+	Pisum sativum	common cis-acting element in promoter and enhancer regions
Ghir_A01G006670	CAAT-box	CAAAT	708	5	+	Pisum sativum	common cis-acting element in promoter and enhancer regions
Ghir_A01G006670	CAAT-box	CAAT	751	4	-	Nicotiana glutinosa
Ghir_A01G006670	CAAT-box	CAAAT	845	5	-	Pisum sativum	common cis-acting element in promoter and enhancer regions
Ghir_A01G006670	CAAT-box	CAAT	873	4	-	Nicotiana glutinosa
Ghir_A01G006670	CAAT-box	CCAAT	924	5	+	Arabidopsis thaliana	common cis-acting element in promoter and enhancer regions
Ghir_A01G006670	CAAT-box	CAAT	925	4	+	Nicotiana glutinosa
Ghir_A01G006670	CAAT-box	CAAAT	927	5	-	Pisum sativum	common cis-acting element in promoter and enhancer regions
Ghir_A01G006670	CAAT-box	CAAAT	953	5	-	Pisum sativum	common cis-acting element in promoter and enhancer regions
Ghir_A01G006670	CAAT-box	CAAAT	966	5	+	Pisum sativum	common cis-acting element in promoter and enhancer regions
Ghir_A01G006670	CAAT-box	CAAT	969	4	-	Nicotiana glutinosa
Ghir_A01G006670	CAAT-box	CAAT	1029	4	-	Nicotiana glutinosa
Ghir_A01G006670	CAAT-box	CAAAT	1090	5	-	Pisum sativum	common cis-acting element in promoter and enhancer regions
Ghir_A01G006670	CAAT-box	CAAT	1126	4	-	Nicotiana glutinosa
Ghir_A01G006670	CAAT-box	CAAT	1217	4	-	Nicotiana glutinosa
Ghir_A01G006670	CAAT-box	CAAAT	1257	5	+	Pisum sativum	common cis-acting element in promoter and enhancer regions
Ghir_A01G006670	CAAT-box	CAAT	1298	4	-	Nicotiana glutinosa
Ghir_A01G006670	CAAT-box	CAAT	1379	4	-	Nicotiana glutinosa
Ghir_A01G006670	CAAT-box	CAAT	1406	4	+	Nicotiana glutinosa
Ghir_A01G006670	CAAT-box	CAAT	1533	4	-	Nicotiana glutinosa
Ghir_A01G006670	CAAT-box	CAAT	1586	4	+	Nicotiana glutinosa
Ghir_A01G006670	CAAT-box	CCAAT	1603	5	-	Arabidopsis thaliana	common cis-acting element in promoter and enhancer regions
Ghir_A01G006670	CAAT-box	CAAAT	1611	5	+	Pisum sativum	common cis-acting element in promoter and enhancer regions
Ghir_A01G006670	CAAT-box	CAAT	1654	4	+	Nicotiana glutinosa
Ghir_A01G006670	CAAT-box	CAAT	1722	4	-	Nicotiana glutinosa
Ghir_A01G006670	CAAT-box	CAAT	1729	4	+	Nicotiana glutinosa
Ghir_A01G006670	CAAT-box	CCAAT	1737	5	+	Arabidopsis thaliana	common cis-acting element in promoter and enhancer regions
Ghir_A01G006670	CAAT-box	CAAT	1738	4	+	Nicotiana glutinosa
Ghir_A01G006670	CAAT-box	CAAT	1792	4	+	Nicotiana glutinosa
Ghir_A01G006670	CAAT-box	CAAT	1855	4	+	Nicotiana glutinosa
Ghir_A01G006670	CAAT-box	CAAAT	1859	5	+	Pisum sativum	common cis-acting element in promoter and enhancer regions
Ghir_A01G006670	CAAT-box	CAAT	1884	4	+	Nicotiana glutinosa
Ghir_A01G006670	CAAT-box	CAAT	1963	4	-	Nicotiana glutinosa
Ghir_A01G006670	CAAT-box	CCAAT	1990	5	-	Arabidopsis thaliana	common cis-acting element in promoter and enhancer regions
Ghir_A01G006670	TCA-element	TCAGAAGAGG	368	9	-	Brassica oleracea	cis-acting element involved in salicylic acid responsiveness
Ghir_A01G006670	Myb	TAACTG	1419	6	+	Arabidopsis thaliana
Ghir_A01G006670	Myb	TAACTG	1803	6	+	Arabidopsis thaliana
Ghir_A01G006670	ERE	ATTTTAAA	93	8	+	Nicotiana glutinos
Ghir_A01G006670	ERE	ATTTCATA	249	8	-	Nicotiana glutinos
Ghir_A01G006670	ERE	ATTTTAAA	433	8	-	Nicotiana glutinos
Ghir_A01G006670	ERE	ATTTTAAA	1386	8	+	Nicotiana glutinos
Ghir_A01G006670	MYB-like sequence	TAACCA	839	6	-	Arabidopsis thaliana
Ghir_A01G006670	MYB-like sequence	TAACCA	1923	6	-	Arabidopsis thaliana
Ghir_A01G006670	I-box	TGATAATGT	753	9	+	Solanum tuberosum	part of a light responsive element
Ghir_A01G006670	Myb-binding site	CAACAG	163	6	+	Nicotiana tabacum
Ghir_A01G006670	AAGAA-motif	gGTAAAGAAA	125	9	+	Avena sativa
Ghir_A01G006670	AAGAA-motif	gGTAAAGAAA	1307	9	+	Avena sativa
Ghir_A01G006670	W box	TTGACC	1932	6	+	Arabidopsis thaliana
Ghir_A01G006670	TCT-motif	TCTTAC	613	6	-	Arabidopsis thaliana	part of a light responsive element
Ghir_A01G006670	G-Box	CACGTT	1302	6	-	Pisum sativum	cis-acting regulatory element involved in light responsiveness
Ghir_A01G006670	CGTCA-motif	CGTCA	1165	5	+	Hordeum vulgare	cis-acting regulatory element involved in the MeJA-responsiveness
Ghir_A01G006670	CGTCA-motif	CGTCA	1690	5	-	Hordeum vulgare	cis-acting regulatory element involved in the MeJA-responsiveness
Ghir_A01G006670	ATCT-motif	AATCTAATCC	1022	9	-	Pisum sativum	part of a conserved DNA module involved in light responsiveness
Ghir_A01G006670	ATCT-motif	AATCTAATCC	1119	9	-	Pisum sativum	part of a conserved DNA module involved in light responsiveness
Ghir_A01G006670	STRE	AGGGG	1705	5	+	Arabidopsis thaliana
Ghir_A01G006670	ABRE	ACGTG	1303	5	+	Arabidopsis thaliana	cis-acting element involved in the abscisic acid responsiveness
Ghir_A01G006670	GT1-motif	GGTTAAT	171	7	+	Avena sativa	light responsive element
Ghir_A01G006670	GT1-motif	GGTTAAT	840	7	+	Avena sativa	light responsive element
Ghir_A01G006670	GT1-motif	GGTTAA	1924	6	+	Arabidopsis thaliana	light responsive element
Ghir_A01G006670	TATA-box	TATAA	115	5	-	Arabidopsis thaliana	core promoter element around -30 of transcription start
Ghir_A01G006670	TATA-box	TATA	116	4	+	Arabidopsis thaliana	core promoter element around -30 of transcription start
Ghir_A01G006670	TATA-box	ATATAA	323	6	+	Brassica oleracea	core promoter element around -30 of transcription start
Ghir_A01G006670	TATA-box	TATA	324	4	+	Arabidopsis thaliana	core promoter element around -30 of transcription start
Ghir_A01G006670	TATA-box	TATAA	426	5	-	Arabidopsis thaliana	core promoter element around -30 of transcription start
Ghir_A01G006670	TATA-box	TATA	427	4	+	Arabidopsis thaliana	core promoter element around -30 of transcription start
Ghir_A01G006670	TATA-box	ATATAA	639	6	+	Brassica oleracea	core promoter element around -30 of transcription start
Ghir_A01G006670	TATA-box	TATA	640	4	+	Arabidopsis thaliana	core promoter element around -30 of transcription start
Ghir_A01G006670	TATA-box	ATATAA	682	6	+	Brassica oleracea	core promoter element around -30 of transcription start
Ghir_A01G006670	TATA-box	TATA	683	4	+	Arabidopsis thaliana	core promoter element around -30 of transcription start
Ghir_A01G006670	TATA-box	TATA	725	4	+	Arabidopsis thaliana	core promoter element around -30 of transcription start
Ghir_A01G006670	TATA-box	ATATAA	730	6	+	Brassica oleracea	core promoter element around -30 of transcription start
Ghir_A01G006670	TATA-box	TATA	731	4	+	Arabidopsis thaliana	core promoter element around -30 of transcription start
Ghir_A01G006670	TATA-box	TATAA	764	5	-	Arabidopsis thaliana	core promoter element around -30 of transcription start
Ghir_A01G006670	TATA-box	TATA	765	4	+	Arabidopsis thaliana	core promoter element around -30 of transcription start
Ghir_A01G006670	TATA-box	TATAA	774	5	-	Arabidopsis thaliana	core promoter element around -30 of transcription start
Ghir_A01G006670	TATA-box	TATA	775	4	+	Arabidopsis thaliana	core promoter element around -30 of transcription start
Ghir_A01G006670	TATA-box	TACAAAA	901	7	-	Oryza sativa	core promoter element around -30 of transcription start
Ghir_A01G006670	TATA-box	ATTATA	1044	6	+	Brassica napus	core promoter element around -30 of transcription start
Ghir_A01G006670	TATA-box	TATAA	1045	5	-	Arabidopsis thaliana	core promoter element around -30 of transcription start
Ghir_A01G006670	TATA-box	TATA	1046	4	-	Arabidopsis thaliana	core promoter element around -30 of transcription start
Ghir_A01G006670	TATA-box	TATAAAA	1063	7	-	Pisum sativum	core promoter element around -30 of transcription start
Ghir_A01G006670	TATA-box	TATAAA	1064	6	-	Helianthus annuus	core promoter element around -30 of transcription start
Ghir_A01G006670	TATA-box	TATAA	1065	5	-	Arabidopsis thaliana	core promoter element around -30 of transcription start
Ghir_A01G006670	TATA-box	TATA	1066	4	-	Arabidopsis thaliana	core promoter element around -30 of transcription start
Ghir_A01G006670	TATA-box	TATAA	1084	5	-	Arabidopsis thaliana	core promoter element around -30 of transcription start
Ghir_A01G006670	TATA-box	TATA	1085	4	-	Arabidopsis thaliana	core promoter element around -30 of transcription start
Ghir_A01G006670	TATA-box	TATAAATA	1263	8	-	Daucus carota	core promoter element around -30 of transcription start
Ghir_A01G006670	TATA-box	TATAAAT	1264	7	-	Brassica juncea	core promoter element around -30 of transcription start
Ghir_A01G006670	TATA-box	TATAAA	1265	6	-	Helianthus annuus	core promoter element around -30 of transcription start
Ghir_A01G006670	TATA-box	TATAA	1266	5	-	Arabidopsis thaliana	core promoter element around -30 of transcription start
Ghir_A01G006670	TATA-box	TATA	1267	4	-	Arabidopsis thaliana	core promoter element around -30 of transcription start
Ghir_A01G006670	TATA-box	ATTATA	1336	6	+	Brassica napus	core promoter element around -30 of transcription start
Ghir_A01G006670	TATA-box	TATAA	1337	5	-	Arabidopsis thaliana	core promoter element around -30 of transcription start
Ghir_A01G006670	TATA-box	TATA	1338	4	-	Arabidopsis thaliana	core promoter element around -30 of transcription start
Ghir_A01G006670	TATA-box	TATACA	1381	6	-	Helianthus annuus	core promoter element around -30 of transcription start
Ghir_A01G006670	TATA-box	TATA	1383	4	-	Arabidopsis thaliana	core promoter element around -30 of transcription start
Ghir_A01G006670	TATA-box	TATATTTATATTT	1400	12	-	Avena sativa	core promoter element around -30 of transcription start
Ghir_A01G006670	TATA-box	ATATAA	1408	6	+	Brassica oleracea	core promoter element around -30 of transcription start
Ghir_A01G006670	TATA-box	TATA	1409	4	-	Arabidopsis thaliana	core promoter element around -30 of transcription start
Ghir_A01G006670	TATA-box	TATA	1530	4	-	Arabidopsis thaliana	core promoter element around -30 of transcription start
Ghir_A01G006670	TATA-box	taTATAAAtc	1645	9	+	Arabidopsis thaliana	core promoter element around -30 of transcription start
Ghir_A01G006670	ARE	AAACCA	16	6	+	Zea mays	cis-acting regulatory element essential for the anaerobic induction
Ghir_A01G006670	Unnamed__1	CGTGG	1304	5	+	Zea mays
Ghir_A01G006670	chs-Unit 1 m1	ACCTAACCCGC	1698	10	-	Hordeum vulgare	part of a light responsive element
Ghir_A01G006670	TGACG-motif	TGACG	1165	5	-	Hordeum vulgare	cis-acting regulatory element involved in the MeJA-responsiveness
Ghir_A01G006670	TGACG-motif	TGACG	1690	5	+	Hordeum vulgare	cis-acting regulatory element involved in the MeJA-responsiveness
Ghir_A01G006670	GATA-motif	AAGATAAGATT	1311	10	+	Arabidopsis thaliana	part of a light responsive element
Ghir_A01G006670	Unnamed__2	AACCTAACCT	1918	9	-	Petroselinum hortense
Ghir_A01G006670	AE-box	AGAAACAA	463	8	+	Arabidopsis thaliana	part of a module for light response
Ghir_A01G006670	chs-CMA1a	TTACTTAA	70	8	-	Daucus carota	part of a light responsive element
Ghir_A01G006670	Unnamed__6	taTAAATATct	129	10	+	Zea mays
Ghir_A01G006670		motif_sequence	157	4	-	organism	short_function
Ghir_A01G006670		motif_sequence	369	4	+	organism	short_function
Ghir_A01G006670		motif_sequence	491	4	+	organism	short_function
Ghir_A01G006670		motif_sequence	544	4	-	organism	short_function
Ghir_A01G006670		motif_sequence	573	4	+	organism	short_function
Ghir_A01G006670		motif_sequence	617	4	-	organism	short_function
Ghir_A01G006670		motif_sequence	713	4	-	organism	short_function
Ghir_A01G006670		motif_sequence	758	4	+	organism	short_function
Ghir_A01G006670		motif_sequence	796	4	-	organism	short_function
Ghir_A01G006670		motif_sequence	1230	4	-	organism	short_function
Ghir_A01G006670		motif_sequence	1744	4	-	organism	short_function
Ghir_A01G006670		motif_sequence	1834	4	-	organism	short_function
Ghir_A01G006670		motif_sequence	1894	4	+	organism	short_function
Ghir_A01G006670	TATA	TATAAAAT	640	8	+	Arabidopsis thaliana
Ghir_A01G006670	TATA	TATAAAAT	1062	8	-	Arabidopsis thaliana
Ghir_A01G006730	ABRE3a	TACGTG	1538	6	-	Zea mays
Ghir_A01G006730	WUN-motif	AAATTACTA	1523	9	+	Nicotiana glutinosa
Ghir_A01G006730	WUN-motif	TTATTACAT	1562	9	+	Nicotiana glutinosa
Ghir_A01G006730	ARE	AAACCA	611	6	+	Zea mays	cis-acting regulatory element essential for the anaerobic induction
Ghir_A01G006730	ARE	AAACCA	1362	6	+	Zea mays	cis-acting regulatory element essential for the anaerobic induction
Ghir_A01G006730	TATA-box	TACAAAA	36	7	+	Oryza sativa	core promoter element around -30 of transcription start
Ghir_A01G006730	TATA-box	TATACA	150	6	-	Helianthus annuus	core promoter element around -30 of transcription start
Ghir_A01G006730	TATA-box	TATA	152	4	+	Arabidopsis thaliana	core promoter element around -30 of transcription start
Ghir_A01G006730	TATA-box	TATAA	316	5	-	Arabidopsis thaliana	core promoter element around -30 of transcription start
Ghir_A01G006730	TATA-box	TATA	317	4	+	Arabidopsis thaliana	core promoter element around -30 of transcription start
Ghir_A01G006730	TATA-box	ATATAT	410	6	+	Brassica napus	core promoter element around -30 of transcription start
Ghir_A01G006730	TATA-box	TATATA	411	6	+	Arabidopsis thaliana	core promoter element around -30 of transcription start
Ghir_A01G006730	TATA-box	ATATAT	412	6	+	Brassica napus	core promoter element around -30 of transcription start
Ghir_A01G006730	TATA-box	TATA	413	4	+	Arabidopsis thaliana	core promoter element around -30 of transcription start
Ghir_A01G006730	TATA-box	TACAAAA	597	7	+	Oryza sativa	core promoter element around -30 of transcription start
Ghir_A01G006730	TATA-box	TATAA	628	5	-	Arabidopsis thaliana	core promoter element around -30 of transcription start
Ghir_A01G006730	TATA-box	TATA	629	4	+	Arabidopsis thaliana	core promoter element around -30 of transcription start
Ghir_A01G006730	TATA-box	TATA	765	4	+	Arabidopsis thaliana	core promoter element around -30 of transcription start
Ghir_A01G006730	TATA-box	TATA	867	4	+	Arabidopsis thaliana	core promoter element around -30 of transcription start
Ghir_A01G006730	TATA-box	ATATAA	1100	6	+	Brassica oleracea	core promoter element around -30 of transcription start
Ghir_A01G006730	TATA-box	TATA	1101	4	-	Arabidopsis thaliana	core promoter element around -30 of transcription start
Ghir_A01G006730	TATA-box	TATA	1150	4	-	Arabidopsis thaliana	core promoter element around -30 of transcription start
Ghir_A01G006730	TATA-box	TATAAAT	1156	7	-	Brassica juncea	core promoter element around -30 of transcription start
Ghir_A01G006730	TATA-box	TATAAA	1157	6	-	Helianthus annuus	core promoter element around -30 of transcription start
Ghir_A01G006730	TATA-box	TATAA	1158	5	-	Arabidopsis thaliana	core promoter element around -30 of transcription start
Ghir_A01G006730	TATA-box	TATA	1159	4	-	Arabidopsis thaliana	core promoter element around -30 of transcription start
Ghir_A01G006730	TATA-box	ATATAA	1172	6	+	Brassica oleracea	core promoter element around -30 of transcription start
Ghir_A01G006730	TATA-box	TATA	1173	4	-	Arabidopsis thaliana	core promoter element around -30 of transcription start
Ghir_A01G006730	TATA-box	TATAA	1208	5	-	Arabidopsis thaliana	core promoter element around -30 of transcription start
Ghir_A01G006730	TATA-box	TATA	1209	4	-	Arabidopsis thaliana	core promoter element around -30 of transcription start
Ghir_A01G006730	TATA-box	taTATAAAtc	1566	9	+	Arabidopsis thaliana	core promoter element around -30 of transcription start
Ghir_A01G006730	TATA-box	TATAAAA	1820	7	-	Pisum sativum	core promoter element around -30 of transcription start
Ghir_A01G006730	TATA-box	TATAAA	1821	6	-	Helianthus annuus	core promoter element around -30 of transcription start
Ghir_A01G006730	TATA-box	TATATAA	1822	7	-	Arabidopsis thaliana	core promoter element around -30 of transcription start
Ghir_A01G006730	TATA-box	TATATA	1823	6	-	Arabidopsis thaliana	core promoter element around -30 of transcription start
Ghir_A01G006730	TATA-box	ATATAA	1824	6	+	Brassica oleracea	core promoter element around -30 of transcription start
Ghir_A01G006730	TATA-box	TATA	1825	4	-	Arabidopsis thaliana	core promoter element around -30 of transcription start
Ghir_A01G006730	TATA-box	ATATAT	1970	6	-	Brassica napus	core promoter element around -30 of transcription start
Ghir_A01G006730	TATA-box	TATATA	1971	6	-	Arabidopsis thaliana	core promoter element around -30 of transcription start
Ghir_A01G006730	TATA-box	ATATAT	1972	6	-	Brassica napus	core promoter element around -30 of transcription start
Ghir_A01G006730	TATA-box	TATATA	1973	6	-	Arabidopsis thaliana	core promoter element around -30 of transcription start
Ghir_A01G006730	TATA-box	ATATAT	1974	6	-	Brassica napus	core promoter element around -30 of transcription start
Ghir_A01G006730	TATA-box	TATATA	1975	6	-	Arabidopsis thaliana	core promoter element around -30 of transcription start
Ghir_A01G006730	TATA-box	ATATAT	1976	6	-	Brassica napus	core promoter element around -30 of transcription start
Ghir_A01G006730	TATA-box	TATATA	1977	6	-	Arabidopsis thaliana	core promoter element around -30 of transcription start
Ghir_A01G006730	TATA-box	ATATAT	1978	6	-	Brassica napus	core promoter element around -30 of transcription start
Ghir_A01G006730	TATA-box	TATATA	1979	6	-	Arabidopsis thaliana	core promoter element around -30 of transcription start
Ghir_A01G006730	TATA-box	ATATAT	1980	6	-	Brassica napus	core promoter element around -30 of transcription start
Ghir_A01G006730	TATA-box	TATATA	1981	6	-	Arabidopsis thaliana	core promoter element around -30 of transcription start
Ghir_A01G006730	TATA-box	ATATAA	1982	6	+	Brassica oleracea	core promoter element around -30 of transcription start
Ghir_A01G006730	TATA-box	TATA	1983	4	-	Arabidopsis thaliana	core promoter element around -30 of transcription start
Ghir_A01G006730	TC-rich repeats	GTTTTCTTAC	1943	9	+	Nicotiana tabacum	cis-acting element involved in defense and stress responsiveness
Ghir_A01G006730	WRE3	CCACCT	1428	6	+	Pisum sativum
Ghir_A01G006730	ABRE	ACGTG	1538	5	-	Arabidopsis thaliana	cis-acting element involved in the abscisic acid responsiveness
Ghir_A01G006730	AuxRR-core	GGTCCAT	75	7	-	Nicotiana tabacum	cis-acting regulatory element involved in auxin responsiveness
Ghir_A01G006730	STRE	AGGGG	102	5	+	Arabidopsis thaliana
Ghir_A01G006730	STRE	AGGGG	1105	5	+	Arabidopsis thaliana
Ghir_A01G006730	STRE	AGGGG	1182	5	+	Arabidopsis thaliana
Ghir_A01G006730	STRE	AGGGG	1675	5	-	Arabidopsis thaliana
Ghir_A01G006730	ATCT-motif	AATCTAATCC	1770	9	+	Pisum sativum	part of a conserved DNA module involved in light responsiveness
Ghir_A01G006730		motif_sequence	7	4	-	organism	short_function
Ghir_A01G006730		motif_sequence	225	4	-	organism	short_function
Ghir_A01G006730		motif_sequence	306	4	-	organism	short_function
Ghir_A01G006730		motif_sequence	539	4	+	organism	short_function
Ghir_A01G006730		motif_sequence	567	4	+	organism	short_function
Ghir_A01G006730		motif_sequence	674	4	-	organism	short_function
Ghir_A01G006730		motif_sequence	806	4	+	organism	short_function
Ghir_A01G006730		motif_sequence	1036	4	+	organism	short_function
Ghir_A01G006730		motif_sequence	1123	4	+	organism	short_function
Ghir_A01G006730		motif_sequence	1192	4	+	organism	short_function
Ghir_A01G006730		motif_sequence	1213	4	+	organism	short_function
Ghir_A01G006730		motif_sequence	1469	4	-	organism	short_function
Ghir_A01G006730		motif_sequence	1479	4	+	organism	short_function
Ghir_A01G006730		motif_sequence	1505	4	+	organism	short_function
Ghir_A01G006730		motif_sequence	1706	4	-	organism	short_function
Ghir_A01G006730		motif_sequence	1897	4	+	organism	short_function
Ghir_A01G006730	chs-CMA1a	TTACTTAA	1140	8	+	Daucus carota	part of a light responsive element
Ghir_A01G006730	P-box	CCTTTTG	1661	7	+	Oryza sativa	gibberellin-responsive element
Ghir_A01G006730	G-box	TACGTG	1538	6	-	Arabidopsis thaliana	cis-acting regulatory element involved in light responsiveness
Ghir_A01G006730	G-box	CACGAC	1552	6	+	Zea mays	cis-acting regulatory element involved in light responsiveness
Ghir_A01G006730	TATC-box	TATCCCA	1646	7	+	Oryza sativa	cis-acting element involved in gibberellin-responsiveness
Ghir_A01G006730	TGACG-motif	TGACG	1936	5	+	Hordeum vulgare	cis-acting regulatory element involved in the MeJA-responsiveness
Ghir_A01G006730	AT~TATA-box	TATATA	411	6	+	Arabidopsis thaliana
Ghir_A01G006730	AT~TATA-box	TATATAAA	1821	8	-	Arabidopsis thaliana
Ghir_A01G006730	AT~TATA-box	TATATA	1823	6	-	Arabidopsis thaliana
Ghir_A01G006730	AT~TATA-box	TATATA	1971	6	-	Arabidopsis thaliana
Ghir_A01G006730	AT~TATA-box	TATATA	1973	6	-	Arabidopsis thaliana
Ghir_A01G006730	AT~TATA-box	TATATA	1975	6	-	Arabidopsis thaliana
Ghir_A01G006730	AT~TATA-box	TATATA	1977	6	-	Arabidopsis thaliana
Ghir_A01G006730	AT~TATA-box	TATATA	1979	6	-	Arabidopsis thaliana
Ghir_A01G006730	AT~TATA-box	TATATA	1981	6	-	Arabidopsis thaliana
Ghir_A01G006730	Myb	TAACTG	374	6	-	Arabidopsis thaliana
Ghir_A01G006730	Myb	TAACTG	443	6	+	Arabidopsis thaliana
Ghir_A01G006730	CARE	CAACTCCC	1415	8	+	Oryza sativa
Ghir_A01G006730	ABRE4	CACGTA	1538	6	+	Zea mays
Ghir_A01G006730	CAAT-box	CAAAT	82	5	+	Pisum sativum	common cis-acting element in promoter and enhancer regions
Ghir_A01G006730	CAAT-box	CAAT	124	4	+	Nicotiana glutinosa
Ghir_A01G006730	CAAT-box	CAAAT	260	5	+	Pisum sativum	common cis-acting element in promoter and enhancer regions
Ghir_A01G006730	CAAT-box	CAAT	276	4	+	Nicotiana glutinosa
Ghir_A01G006730	CAAT-box	CAAAT	340	5	+	Pisum sativum	common cis-acting element in promoter and enhancer regions
Ghir_A01G006730	CAAT-box	CAAAT	379	5	-	Pisum sativum	common cis-acting element in promoter and enhancer regions
Ghir_A01G006730	CAAT-box	CAAT	437	4	-	Nicotiana glutinosa
Ghir_A01G006730	CAAT-box	CAAAT	473	5	-	Pisum sativum	common cis-acting element in promoter and enhancer regions
Ghir_A01G006730	CAAT-box	CCAAT	515	5	+	Arabidopsis thaliana	common cis-acting element in promoter and enhancer regions
Ghir_A01G006730	CAAT-box	CAAT	516	4	+	Nicotiana glutinosa
Ghir_A01G006730	CAAT-box	CAAT	533	4	+	Nicotiana glutinosa
Ghir_A01G006730	CAAT-box	CAAT	537	4	+	Nicotiana glutinosa
Ghir_A01G006730	CAAT-box	CAAT	565	4	+	Nicotiana glutinosa
Ghir_A01G006730	CAAT-box	CAAT	637	4	+	Nicotiana glutinosa
Ghir_A01G006730	CAAT-box	CAAT	662	4	-	Nicotiana glutinosa
Ghir_A01G006730	CAAT-box	CCAAT	670	5	-	Arabidopsis thaliana	common cis-acting element in promoter and enhancer regions
Ghir_A01G006730	CAAT-box	CAAT	684	4	+	Nicotiana glutinosa
Ghir_A01G006730	CAAT-box	CAAT	780	4	+	Nicotiana glutinosa
Ghir_A01G006730	CAAT-box	CAAAT	828	5	+	Pisum sativum	common cis-acting element in promoter and enhancer regions
Ghir_A01G006730	CAAT-box	CAAT	898	4	-	Nicotiana glutinosa
Ghir_A01G006730	CAAT-box	CAAT	912	4	-	Nicotiana glutinosa
Ghir_A01G006730	CAAT-box	CAAT	931	4	+	Nicotiana glutinosa
Ghir_A01G006730	CAAT-box	CAAT	1003	4	+	Nicotiana glutinosa
Ghir_A01G006730	CAAT-box	CCAAT	1060	5	+	Arabidopsis thaliana	common cis-acting element in promoter and enhancer regions
Ghir_A01G006730	CAAT-box	CAAT	1061	4	+	Nicotiana glutinosa
Ghir_A01G006730	CAAT-box	CAAAT	1118	5	-	Pisum sativum	common cis-acting element in promoter and enhancer regions
Ghir_A01G006730	CAAT-box	CAAT	1154	4	+	Nicotiana glutinosa
Ghir_A01G006730	CAAT-box	CCAAT	1252	5	+	Arabidopsis thaliana	common cis-acting element in promoter and enhancer regions
Ghir_A01G006730	CAAT-box	CAAT	1253	4	+	Nicotiana glutinosa
Ghir_A01G006730	CAAT-box	CAAAT	1345	5	+	Pisum sativum	common cis-acting element in promoter and enhancer regions
Ghir_A01G006730	CAAT-box	CCAAT	1379	5	-	Arabidopsis thaliana	common cis-acting element in promoter and enhancer regions
Ghir_A01G006730	CAAT-box	CAAT	1503	4	+	Nicotiana glutinosa
Ghir_A01G006730	CAAT-box	CAAAT	1702	5	-	Pisum sativum	common cis-acting element in promoter and enhancer regions
Ghir_A01G006730	CAAT-box	CAAT	1721	4	+	Nicotiana glutinosa
Ghir_A01G006730	CAAT-box	CAAT	1745	4	+	Nicotiana glutinosa
Ghir_A01G006730	CAAT-box	CCAAT	1758	5	+	Arabidopsis thaliana	common cis-acting element in promoter and enhancer regions
Ghir_A01G006730	CAAT-box	CAAT	1759	4	+	Nicotiana glutinosa
Ghir_A01G006730	CAAT-box	CAAAT	1773	5	+	Pisum sativum	common cis-acting element in promoter and enhancer regions
Ghir_A01G006730	CAAT-box	CAAT	1785	4	-	Nicotiana glutinosa
Ghir_A01G006730	CAAT-box	CAAT	1806	4	+	Nicotiana glutinosa
Ghir_A01G006730	CAAT-box	CAAT	1808	4	-	Nicotiana glutinosa
Ghir_A01G006730	CAAT-box	CAAT	1843	4	-	Nicotiana glutinosa
Ghir_A01G006730	as-1	TGACG	1936	5	+	Arabidopsis thaliana
Ghir_A01G006730	Unnamed__4	CTCC	507	4	-	Petroselinum hortense
Ghir_A01G006730	Unnamed__4	CTCC	1133	4	-	Petroselinum hortense
Ghir_A01G006730	Unnamed__4	CTCC	1355	4	-	Petroselinum hortense
Ghir_A01G006730	Unnamed__4	CTCC	1418	4	+	Petroselinum hortense
Ghir_A01G006730	Unnamed__4	CTCC	1487	4	+	Petroselinum hortense
Ghir_A01G006730	Unnamed__4	CTCC	1507	4	+	Petroselinum hortense
Ghir_A01G006730	MYB	CAACAG	396	6	+	Arabidopsis thaliana
Ghir_A01G006730	MYB	TAACCA	855	6	-	Arabidopsis thaliana
Ghir_A01G006730	MYB	CAACCA	1261	6	+	Arabidopsis thaliana
Ghir_A01G006730	MYB	TAACCA	1455	6	+	Arabidopsis thaliana
Ghir_A01G006730	circadian	CAAAGATATC	1640	9	+	Lycopersicon esculentum	cis-acting regulatory element involved in circadian control
Ghir_A01G006730	Box 4	ATTAAT	219	6	+	Petroselinum crispum	part of a conserved DNA module involved in light responsiveness
Ghir_A01G006730	Box 4	ATTAAT	231	6	+	Petroselinum crispum	part of a conserved DNA module involved in light responsiveness
Ghir_A01G006730	Box 4	ATTAAT	740	6	+	Petroselinum crispum	part of a conserved DNA module involved in light responsiveness
Ghir_A01G006730	Box 4	ATTAAT	1302	6	-	Petroselinum crispum	part of a conserved DNA module involved in light responsiveness
Ghir_A01G006730	Box 4	ATTAAT	1531	6	-	Petroselinum crispum	part of a conserved DNA module involved in light responsiveness
Ghir_A01G006730	MYC	CATTTG	340	6	-	Arabidopsis thaliana
Ghir_A01G006730	MYC	CATTTG	1117	6	+	Arabidopsis thaliana
Ghir_A01G006730	MYC	CAATTG	1806	6	-	Arabidopsis thaliana
Ghir_A01G006730	CGTCA-motif	CGTCA	1936	5	-	Hordeum vulgare	cis-acting regulatory element involved in the MeJA-responsiveness
Ghir_A01G006730	TCT-motif	TCTTAC	1947	6	+	Arabidopsis thaliana	part of a light responsive element
Ghir_A01G006730	box S	AGCCACC	1426	7	+	Arabidopsis thaliana
Ghir_A01G006730	O2-site	GATGA(C/T)(A/G)TG(A/G)	1329	8	-	Zea mays	cis-acting regulatory element involved in zein metabolism regulation
Ghir_A01G006730	Myb-binding site	CAACAG	396	6	+	Nicotiana tabacum
Ghir_A01G006730	MYB-like sequence	TAACCA	855	6	-	Arabidopsis thaliana
Ghir_A01G006730	MYB-like sequence	TAACCA	1455	6	+	Arabidopsis thaliana
Ghir_A01G007940	TCT-motif	TCTTAC	1252	6	-	Arabidopsis thaliana	part of a light responsive element
Ghir_A01G007940	TCT-motif	TCTTAC	1994	6	+	Arabidopsis thaliana	part of a light responsive element
Ghir_A01G007940	CGTCA-motif	CGTCA	1156	5	-	Hordeum vulgare	cis-acting regulatory element involved in the MeJA-responsiveness
Ghir_A01G007940	G-Box	CACGTG	292	6	+	Pisum sativum	cis-acting regulatory element involved in light responsiveness
Ghir_A01G007940	G-Box	CACGTG	353	6	+	Pisum sativum	cis-acting regulatory element involved in light responsiveness
Ghir_A01G007940	G-Box	CACGTT	938	6	-	Pisum sativum	cis-acting regulatory element involved in light responsiveness
Ghir_A01G007940	G-Box	CACGTG	979	6	+	Pisum sativum	cis-acting regulatory element involved in light responsiveness
Ghir_A01G007940	G-Box	CACGTG	1787	6	-	Pisum sativum	cis-acting regulatory element involved in light responsiveness
Ghir_A01G007940	O2-site	GTTGACGTGA	935	9	+	Zea mays	cis-acting regulatory element involved in zein metabolism regulation
Ghir_A01G007940	O2-site	GATGA(C/T)(A/G)TG(A/G)	1154	8	+	Zea mays	cis-acting regulatory element involved in zein metabolism regulation
Ghir_A01G007940	RY-element	CATGCATG	1426	8	-	Helianthus annuus	cis-acting regulatory element involved in seed-specific regulation
Ghir_A01G007940	AAGAA-motif	GAAAGAA	1547	7	-	Avena sativa
Ghir_A01G007940	MYB-like sequence	TAACCA	1013	6	-	Arabidopsis thaliana
Ghir_A01G007940	AT~TATA-box	TATATA	206	6	+	Arabidopsis thaliana
Ghir_A01G007940	AT~TATA-box	TATATA	1486	6	-	Arabidopsis thaliana
Ghir_A01G007940	ERE	ATTTTAAA	481	8	-	Nicotiana glutinos
Ghir_A01G007940	ERE	ATTTTAAA	622	8	+	Nicotiana glutinos
Ghir_A01G007940	ERE	ATTTTAAA	648	8	+	Nicotiana glutinos
Ghir_A01G007940	ERE	ATTTTAAA	812	8	+	Nicotiana glutinos
Ghir_A01G007940	ERE	ATTTTAAA	1200	8	+	Nicotiana glutinos
Ghir_A01G007940	TCA-element	CCATCTTTTT	361	10	-	Nicotiana tabacum	cis-acting element involved in salicylic acid responsiveness
Ghir_A01G007940	Myb	TAACTG	1387	6	-	Arabidopsis thaliana
Ghir_A01G007940	Myb	CAACTG	1649	6	+	Arabidopsis thaliana
Ghir_A01G007940	CAAT-box	CAAT	45	4	+	Nicotiana glutinosa
Ghir_A01G007940	CAAT-box	CAAAT	114	5	+	Pisum sativum	common cis-acting element in promoter and enhancer regions
Ghir_A01G007940	CAAT-box	CAAAT	121	5	+	Pisum sativum	common cis-acting element in promoter and enhancer regions
Ghir_A01G007940	CAAT-box	CAAAT	134	5	+	Pisum sativum	common cis-acting element in promoter and enhancer regions
Ghir_A01G007940	CAAT-box	CCAAT	147	5	+	Arabidopsis thaliana	common cis-acting element in promoter and enhancer regions
Ghir_A01G007940	CAAT-box	CAAT	148	4	+	Nicotiana glutinosa
Ghir_A01G007940	CAAT-box	CAAT	169	4	+	Nicotiana glutinosa
Ghir_A01G007940	CAAT-box	CCAAT	171	5	-	Arabidopsis thaliana	common cis-acting element in promoter and enhancer regions
Ghir_A01G007940	CAAT-box	CAAT	183	4	-	Nicotiana glutinosa
Ghir_A01G007940	CAAT-box	CAAT	211	4	-	Nicotiana glutinosa
Ghir_A01G007940	CAAT-box	CAAT	261	4	-	Nicotiana glutinosa
Ghir_A01G007940	CAAT-box	CAAT	271	4	+	Nicotiana glutinosa
Ghir_A01G007940	CAAT-box	CAAAT	329	5	+	Pisum sativum	common cis-acting element in promoter and enhancer regions
Ghir_A01G007940	CAAT-box	CAAT	345	4	-	Nicotiana glutinosa
Ghir_A01G007940	CAAT-box	CAAAT	417	5	-	Pisum sativum	common cis-acting element in promoter and enhancer regions
Ghir_A01G007940	CAAT-box	CAAT	512	4	+	Nicotiana glutinosa
Ghir_A01G007940	CAAT-box	CAAT	590	4	-	Nicotiana glutinosa
Ghir_A01G007940	CAAT-box	CAAAT	744	5	-	Pisum sativum	common cis-acting element in promoter and enhancer regions
Ghir_A01G007940	CAAT-box	CAAT	753	4	+	Nicotiana glutinosa
Ghir_A01G007940	CAAT-box	CAAT	821	4	-	Nicotiana glutinosa
Ghir_A01G007940	CAAT-box	CAAAT	931	5	-	Pisum sativum	common cis-acting element in promoter and enhancer regions
Ghir_A01G007940	CAAT-box	CCAAT	994	5	-	Arabidopsis thaliana	common cis-acting element in promoter and enhancer regions
Ghir_A01G007940	CAAT-box	TGCCAAC	1005	7	+	Petunia hybrida	common cis-acting element in promoter and enhancer regions
Ghir_A01G007940	CAAT-box	CAAAT	1061	5	-	Pisum sativum	common cis-acting element in promoter and enhancer regions
Ghir_A01G007940	CAAT-box	CCAAT	1236	5	-	Arabidopsis thaliana	common cis-acting element in promoter and enhancer regions
Ghir_A01G007940	CAAT-box	CAAT	1330	4	+	Nicotiana glutinosa
Ghir_A01G007940	CAAT-box	CAAT	1349	4	+	Nicotiana glutinosa
Ghir_A01G007940	CAAT-box	CAAT	1376	4	-	Nicotiana glutinosa
Ghir_A01G007940	CAAT-box	CAAT	1392	4	-	Nicotiana glutinosa
Ghir_A01G007940	CAAT-box	CAAT	1405	4	+	Nicotiana glutinosa
Ghir_A01G007940	CAAT-box	CAAT	1508	4	+	Nicotiana glutinosa
Ghir_A01G007940	CAAT-box	CAAT	1586	4	+	Nicotiana glutinosa
Ghir_A01G007940	CAAT-box	CCAAT	1640	5	-	Arabidopsis thaliana	common cis-acting element in promoter and enhancer regions
Ghir_A01G007940	CAAT-box	CAAT	1676	4	+	Nicotiana glutinosa
Ghir_A01G007940	CAAT-box	CAAT	1678	4	-	Nicotiana glutinosa
Ghir_A01G007940	CAAT-box	CAAT	1798	4	-	Nicotiana glutinosa
Ghir_A01G007940	CAAT-box	CCAAT	1919	5	+	Arabidopsis thaliana	common cis-acting element in promoter and enhancer regions
Ghir_A01G007940	CAAT-box	CAAT	1920	4	+	Nicotiana glutinosa
Ghir_A01G007940	as-1	TGACG	1156	5	+	Arabidopsis thaliana
Ghir_A01G007940	Unnamed__4	CTCC	890	4	+	Petroselinum hortense
Ghir_A01G007940	Unnamed__4	CTCC	1818	4	+	Petroselinum hortense
Ghir_A01G007940	MYB	CAACCA	996	6	-	Arabidopsis thaliana
Ghir_A01G007940	MYB	TAACCA	1013	6	-	Arabidopsis thaliana
Ghir_A01G007940	MYB	CAACCA	1260	6	-	Arabidopsis thaliana
Ghir_A01G007940	MYB	CAACCA	1589	6	-	Arabidopsis thaliana
Ghir_A01G007940	Box 4	ATTAAT	38	6	+	Petroselinum crispum	part of a conserved DNA module involved in light responsiveness
Ghir_A01G007940	Box 4	ATTAAT	422	6	+	Petroselinum crispum	part of a conserved DNA module involved in light responsiveness
Ghir_A01G007940	Box 4	ATTAAT	449	6	+	Petroselinum crispum	part of a conserved DNA module involved in light responsiveness
Ghir_A01G007940	Box 4	ATTAAT	541	6	+	Petroselinum crispum	part of a conserved DNA module involved in light responsiveness
Ghir_A01G007940	Box 4	ATTAAT	639	6	+	Petroselinum crispum	part of a conserved DNA module involved in light responsiveness
Ghir_A01G007940	Box 4	ATTAAT	775	6	+	Petroselinum crispum	part of a conserved DNA module involved in light responsiveness
Ghir_A01G007940	Box 4	ATTAAT	1080	6	-	Petroselinum crispum	part of a conserved DNA module involved in light responsiveness
Ghir_A01G007940	Box 4	ATTAAT	1776	6	-	Petroselinum crispum	part of a conserved DNA module involved in light responsiveness
Ghir_A01G007940	Box 4	ATTAAT	1870	6	-	Petroselinum crispum	part of a conserved DNA module involved in light responsiveness
Ghir_A01G007940	MYC	CAATTG	169	6	+	Arabidopsis thaliana
Ghir_A01G007940	MYC	CATTTG	329	6	-	Arabidopsis thaliana
Ghir_A01G007940	MYC	CAATTG	1676	6	-	Arabidopsis thaliana
Ghir_A01G007940	MYC	CATGTG	1882	6	+	Arabidopsis thaliana
Ghir_A01G007940		motif_sequence	555	4	+	organism	short_function
Ghir_A01G007940		motif_sequence	567	4	-	organism	short_function
Ghir_A01G007940		motif_sequence	1188	4	+	organism	short_function
Ghir_A01G007940		motif_sequence	1480	4	-	organism	short_function
Ghir_A01G007940		motif_sequence	1503	4	+	organism	short_function
Ghir_A01G007940		motif_sequence	1581	4	+	organism	short_function
Ghir_A01G007940		motif_sequence	1628	4	+	organism	short_function
Ghir_A01G007940		motif_sequence	1747	4	+	organism	short_function
Ghir_A01G007940		motif_sequence	1792	4	-	organism	short_function
Ghir_A01G007940		motif_sequence	1883	4	+	organism	short_function
Ghir_A01G007940		motif_sequence	1896	4	-	organism	short_function
Ghir_A01G007940	Unnamed__6	taTAAATATct	1740	10	+	Zea mays
Ghir_A01G007940	Unnamed__6	taTAAATATct	1753	10	+	Zea mays
Ghir_A01G007940	Unnamed__6	taTAAATATct	1794	10	-	Zea mays
Ghir_A01G007940	P-box	CCTTTTG	892	7	+	Oryza sativa	gibberellin-responsive element
Ghir_A01G007940	chs-CMA1a	TTACTTAA	56	8	+	Daucus carota	part of a light responsive element
Ghir_A01G007940	AE-box	AGAAACAA	1592	8	-	Arabidopsis thaliana	part of a module for light response
Ghir_A01G007940	GATA-motif	AAGGATAAGG	607	9	-	Solanum tuberosum	part of a light responsive element
Ghir_A01G007940	G-box	CACGTG	292	6	+	Arabidopsis thaliana	cis-acting regulatory element involved in light responsiveness
Ghir_A01G007940	G-box	ACACGTGT	352	8	+	Brassica napus	cis-acting regulatory element involved in light responsiveness
Ghir_A01G007940	G-box	CACGTG	353	6	+	Arabidopsis thaliana	cis-acting regulatory element involved in light responsiveness
Ghir_A01G007940	G-box	CACGTG	979	6	+	Arabidopsis thaliana	cis-acting regulatory element involved in light responsiveness
Ghir_A01G007940	G-box	CACGTC	1157	6	-	Zea mays	cis-acting regulatory element involved in light responsiveness
Ghir_A01G007940	G-box	CACGTG	1787	6	-	Arabidopsis thaliana	cis-acting regulatory element involved in light responsiveness
Ghir_A01G007940	TGACG-motif	TGACG	1156	5	+	Hordeum vulgare	cis-acting regulatory element involved in the MeJA-responsiveness
Ghir_A01G007940	Unnamed__1	CGTGG	1820	5	-	Zea mays
Ghir_A01G007940	MBS	CAACTG	1649	6	+	Arabidopsis thaliana	MYB binding site involved in drought-inducibility
Ghir_A01G007940	ARE	AAACCA	1465	6	-	Zea mays	cis-acting regulatory element essential for the anaerobic induction
Ghir_A01G007940	ARE	AAACCA	1764	6	+	Zea mays	cis-acting regulatory element essential for the anaerobic induction
Ghir_A01G007940	ARE	AAACCA	1913	6	+	Zea mays	cis-acting regulatory element essential for the anaerobic induction
Ghir_A01G007940	GT1-motif	GGTTAA	711	6	-	Arabidopsis thaliana	light responsive element
Ghir_A01G007940	GT1-motif	GGTTAA	1014	6	+	Arabidopsis thaliana	light responsive element
Ghir_A01G007940	GT1-motif	GGTTAA	1120	6	+	Arabidopsis thaliana	light responsive element
Ghir_A01G007940	TATA-box	ATTATA	25	6	+	Brassica napus	core promoter element around -30 of transcription start
Ghir_A01G007940	TATA-box	TATAA	26	5	-	Arabidopsis thaliana	core promoter element around -30 of transcription start
Ghir_A01G007940	TATA-box	TATA	27	4	+	Arabidopsis thaliana	core promoter element around -30 of transcription start
Ghir_A01G007940	TATA-box	TAAAGATT	46	8	-	Arabidopsis thaliana	core promoter element around -30 of transcription start
Ghir_A01G007940	TATA-box	TATAAGAA	64	8	-	Zea mays	core promoter element around -30 of transcription start
Ghir_A01G007940	TATA-box	TATAA	67	5	-	Arabidopsis thaliana	core promoter element around -30 of transcription start
Ghir_A01G007940	TATA-box	TATA	68	4	+	Arabidopsis thaliana	core promoter element around -30 of transcription start
Ghir_A01G007940	TATA-box	ATTATA	137	6	+	Brassica napus	core promoter element around -30 of transcription start
Ghir_A01G007940	TATA-box	TATAA	138	5	-	Arabidopsis thaliana	core promoter element around -30 of transcription start
Ghir_A01G007940	TATA-box	TATA	139	4	+	Arabidopsis thaliana	core promoter element around -30 of transcription start
Ghir_A01G007940	TATA-box	taTATAAAtc	202	9	-	Arabidopsis thaliana	core promoter element around -30 of transcription start
Ghir_A01G007940	TATA-box	TATATAA	205	7	-	Arabidopsis thaliana	core promoter element around -30 of transcription start
Ghir_A01G007940	TATA-box	TATATA	206	6	+	Arabidopsis thaliana	core promoter element around -30 of transcription start
Ghir_A01G007940	TATA-box	ATATAT	207	6	+	Brassica napus	core promoter element around -30 of transcription start
Ghir_A01G007940	TATA-box	TATA	208	4	+	Arabidopsis thaliana	core promoter element around -30 of transcription start
Ghir_A01G007940	TATA-box	ATTATA	339	6	+	Brassica napus	core promoter element around -30 of transcription start
Ghir_A01G007940	TATA-box	TATAA	340	5	-	Arabidopsis thaliana	core promoter element around -30 of transcription start
Ghir_A01G007940	TATA-box	TATA	341	4	+	Arabidopsis thaliana	core promoter element around -30 of transcription start
Ghir_A01G007940	TATA-box	TATAAAT	376	7	-	Brassica juncea	core promoter element around -30 of transcription start
Ghir_A01G007940	TATA-box	TATAAA	377	6	-	Helianthus annuus	core promoter element around -30 of transcription start
Ghir_A01G007940	TATA-box	TATAA	378	5	-	Arabidopsis thaliana	core promoter element around -30 of transcription start
Ghir_A01G007940	TATA-box	TATA	379	4	+	Arabidopsis thaliana	core promoter element around -30 of transcription start
Ghir_A01G007940	TATA-box	TATAAAA	405	7	-	Pisum sativum	core promoter element around -30 of transcription start
Ghir_A01G007940	TATA-box	TATAAA	406	6	-	Helianthus annuus	core promoter element around -30 of transcription start
Ghir_A01G007940	TATA-box	TATAA	407	5	-	Arabidopsis thaliana	core promoter element around -30 of transcription start
Ghir_A01G007940	TATA-box	TATATTTATATTT	408	12	+	Avena sativa	core promoter element around -30 of transcription start
Ghir_A01G007940	TATA-box	TATAAAA	434	7	-	Pisum sativum	core promoter element around -30 of transcription start
Ghir_A01G007940	TATA-box	TATAAA	435	6	-	Helianthus annuus	core promoter element around -30 of transcription start
Ghir_A01G007940	TATA-box	TATAA	436	5	-	Arabidopsis thaliana	core promoter element around -30 of transcription start
Ghir_A01G007940	TATA-box	TATA	437	4	+	Arabidopsis thaliana	core promoter element around -30 of transcription start
Ghir_A01G007940	TATA-box	TATAAAA	443	7	-	Pisum sativum	core promoter element around -30 of transcription start
Ghir_A01G007940	TATA-box	TATAAA	444	6	-	Helianthus annuus	core promoter element around -30 of transcription start
Ghir_A01G007940	TATA-box	TATAA	445	5	-	Arabidopsis thaliana	core promoter element around -30 of transcription start
Ghir_A01G007940	TATA-box	TATA	446	4	+	Arabidopsis thaliana	core promoter element around -30 of transcription start
Ghir_A01G007940	TATA-box	TATAAA	465	6	-	Helianthus annuus	core promoter element around -30 of transcription start
Ghir_A01G007940	TATA-box	TATAA	466	5	-	Arabidopsis thaliana	core promoter element around -30 of transcription start
Ghir_A01G007940	TATA-box	TATA	467	4	+	Arabidopsis thaliana	core promoter element around -30 of transcription start
Ghir_A01G007940	TATA-box	TATA	549	4	+	Arabidopsis thaliana	core promoter element around -30 of transcription start
Ghir_A01G007940	TATA-box	TATAA	609	5	-	Arabidopsis thaliana	core promoter element around -30 of transcription start
Ghir_A01G007940	TATA-box	TATA	610	4	+	Arabidopsis thaliana	core promoter element around -30 of transcription start
Ghir_A01G007940	TATA-box	TATAAAA	882	7	-	Pisum sativum	core promoter element around -30 of transcription start
Ghir_A01G007940	TATA-box	TATAAA	883	6	-	Helianthus annuus	core promoter element around -30 of transcription start
Ghir_A01G007940	TATA-box	TATAA	884	5	-	Arabidopsis thaliana	core promoter element around -30 of transcription start
Ghir_A01G007940	TATA-box	TATA	885	4	+	Arabidopsis thaliana	core promoter element around -30 of transcription start
Ghir_A01G007940	TATA-box	TATAAAA	913	7	-	Pisum sativum	core promoter element around -30 of transcription start
Ghir_A01G007940	TATA-box	TATAAA	914	6	-	Helianthus annuus	core promoter element around -30 of transcription start
Ghir_A01G007940	TATA-box	TATAA	915	5	-	Arabidopsis thaliana	core promoter element around -30 of transcription start
Ghir_A01G007940	TATA-box	TATA	916	4	+	Arabidopsis thaliana	core promoter element around -30 of transcription start
Ghir_A01G007940	TATA-box	ATATAA	946	6	+	Brassica oleracea	core promoter element around -30 of transcription start
Ghir_A01G007940	TATA-box	TATA	947	4	+	Arabidopsis thaliana	core promoter element around -30 of transcription start
Ghir_A01G007940	TATA-box	TATA	1142	4	-	Arabidopsis thaliana	core promoter element around -30 of transcription start
Ghir_A01G007940	TATA-box	TATA	1400	4	-	Arabidopsis thaliana	core promoter element around -30 of transcription start
Ghir_A01G007940	TATA-box	TATAA	1474	5	-	Arabidopsis thaliana	core promoter element around -30 of transcription start
Ghir_A01G007940	TATA-box	TATA	1475	4	-	Arabidopsis thaliana	core promoter element around -30 of transcription start
Ghir_A01G007940	TATA-box	ATTATA	1484	6	+	Brassica napus	core promoter element around -30 of transcription start
Ghir_A01G007940	TATA-box	TATATAA	1485	7	-	Arabidopsis thaliana	core promoter element around -30 of transcription start
Ghir_A01G007940	TATA-box	TATATA	1486	6	-	Arabidopsis thaliana	core promoter element around -30 of transcription start
Ghir_A01G007940	TATA-box	TATA	1488	4	-	Arabidopsis thaliana	core promoter element around -30 of transcription start
Ghir_A01G007940	TATA-box	ATTATA	1738	6	+	Brassica napus	core promoter element around -30 of transcription start
Ghir_A01G007940	TATA-box	TATAA	1739	5	-	Arabidopsis thaliana	core promoter element around -30 of transcription start
Ghir_A01G007940	TATA-box	TATA	1740	4	-	Arabidopsis thaliana	core promoter element around -30 of transcription start
Ghir_A01G007940	TATA-box	TATA	1753	4	-	Arabidopsis thaliana	core promoter element around -30 of transcription start
Ghir_A01G007940	TATA-box	TATTTAAA	1759	8	+	Arabidopsis thaliana	core promoter element around -30 of transcription start
Ghir_A01G007940	TATA-box	TATAA	1835	5	-	Arabidopsis thaliana	core promoter element around -30 of transcription start
Ghir_A01G007940	TATA-box	TATA	1836	4	-	Arabidopsis thaliana	core promoter element around -30 of transcription start
Ghir_A01G007940	TATA-box	TATTTAAA	1908	8	+	Arabidopsis thaliana	core promoter element around -30 of transcription start
Ghir_A01G007940	TATA-box	TACAAAA	1923	7	+	Oryza sativa	core promoter element around -30 of transcription start
Ghir_A01G007940	TATA-box	TACAAAA	1983	7	-	Oryza sativa	core promoter element around -30 of transcription start
Ghir_A01G007940	TATA-box	TATACA	1986	6	-	Helianthus annuus	core promoter element around -30 of transcription start
Ghir_A01G007940	TATA-box	TATA	1988	4	-	Arabidopsis thaliana	core promoter element around -30 of transcription start
Ghir_A01G007940	STRE	AGGGG	284	5	+	Arabidopsis thaliana
Ghir_A01G007940	GA-motif	ATAGATAA	1571	8	-	Arabidopsis thaliana	part of a light responsive element
Ghir_A01G007940	ABRE	CGCACGTGTC	290	9	+	Hordeum vulgare	cis-acting element involved in the abscisic acid responsiveness
Ghir_A01G007940	ABRE	CACGTG	292	6	+	Arabidopsis thaliana	cis-acting element involved in the abscisic acid responsiveness
Ghir_A01G007940	ABRE	ACGTG	293	5	+	Arabidopsis thaliana	cis-acting element involved in the abscisic acid responsiveness
Ghir_A01G007940	ABRE	CACGTG	353	6	+	Arabidopsis thaliana	cis-acting element involved in the abscisic acid responsiveness
Ghir_A01G007940	ABRE	ACGTG	354	5	+	Arabidopsis thaliana	cis-acting element involved in the abscisic acid responsiveness
Ghir_A01G007940	ABRE	ACGTG	939	5	+	Arabidopsis thaliana	cis-acting element involved in the abscisic acid responsiveness
Ghir_A01G007940	ABRE	CACGTG	979	6	+	Arabidopsis thaliana	cis-acting element involved in the abscisic acid responsiveness
Ghir_A01G007940	ABRE	ACGTG	980	5	+	Arabidopsis thaliana	cis-acting element involved in the abscisic acid responsiveness
Ghir_A01G007940	ABRE	ACGTG	1158	5	+	Arabidopsis thaliana	cis-acting element involved in the abscisic acid responsiveness
Ghir_A01G007940	ABRE	CACGTG	1787	6	-	Arabidopsis thaliana	cis-acting element involved in the abscisic acid responsiveness
Ghir_A01G007940	ABRE	ACGTG	1788	5	+	Arabidopsis thaliana	cis-acting element involved in the abscisic acid responsiveness
Ghir_A01G007940	ATCT-motif	AATCTAATCC	369	9	-	Pisum sativum	part of a conserved DNA module involved in light responsiveness
Ghir_A01G007940	DRE core	GCCGAC	1176	6	+	Arabidopsis thaliana
Ghir_A01G010290	TATA-box	TATAA	2	5	-	Arabidopsis thaliana	core promoter element around -30 of transcription start
Ghir_A01G010290	TATA-box	TATA	3	4	+	Arabidopsis thaliana	core promoter element around -30 of transcription start
Ghir_A01G010290	TATA-box	ATTATA	66	6	+	Brassica napus	core promoter element around -30 of transcription start
Ghir_A01G010290	TATA-box	TATAA	67	5	-	Arabidopsis thaliana	core promoter element around -30 of transcription start
Ghir_A01G010290	TATA-box	TATA	68	4	+	Arabidopsis thaliana	core promoter element around -30 of transcription start
Ghir_A01G010290	TATA-box	TACAAAA	93	7	-	Oryza sativa	core promoter element around -30 of transcription start
Ghir_A01G010290	TATA-box	ATATAA	158	6	+	Brassica oleracea	core promoter element around -30 of transcription start
Ghir_A01G010290	TATA-box	TATA	159	4	+	Arabidopsis thaliana	core promoter element around -30 of transcription start
Ghir_A01G010290	TATA-box	ATATAT	187	6	+	Brassica napus	core promoter element around -30 of transcription start
Ghir_A01G010290	TATA-box	TATATA	188	6	+	Arabidopsis thaliana	core promoter element around -30 of transcription start
Ghir_A01G010290	TATA-box	ATATAT	189	6	+	Brassica napus	core promoter element around -30 of transcription start
Ghir_A01G010290	TATA-box	TATA	190	4	+	Arabidopsis thaliana	core promoter element around -30 of transcription start
Ghir_A01G010290	TATA-box	ATATAA	204	6	+	Brassica oleracea	core promoter element around -30 of transcription start
Ghir_A01G010290	TATA-box	TATA	205	4	+	Arabidopsis thaliana	core promoter element around -30 of transcription start
Ghir_A01G010290	TATA-box	TATATAA	213	7	-	Arabidopsis thaliana	core promoter element around -30 of transcription start
Ghir_A01G010290	TATA-box	TATATA	214	6	+	Arabidopsis thaliana	core promoter element around -30 of transcription start
Ghir_A01G010290	TATA-box	ATATAT	215	6	+	Brassica napus	core promoter element around -30 of transcription start
Ghir_A01G010290	TATA-box	TATATA	216	6	+	Arabidopsis thaliana	core promoter element around -30 of transcription start
Ghir_A01G010290	TATA-box	ATATAA	217	6	+	Brassica oleracea	core promoter element around -30 of transcription start
Ghir_A01G010290	TATA-box	TATA	218	4	+	Arabidopsis thaliana	core promoter element around -30 of transcription start
Ghir_A01G010290	TATA-box	TATAAAT	224	7	-	Brassica juncea	core promoter element around -30 of transcription start
Ghir_A01G010290	TATA-box	TATAAA	225	6	-	Helianthus annuus	core promoter element around -30 of transcription start
Ghir_A01G010290	TATA-box	TATAA	226	5	-	Arabidopsis thaliana	core promoter element around -30 of transcription start
Ghir_A01G010290	TATA-box	TATA	227	4	+	Arabidopsis thaliana	core promoter element around -30 of transcription start
Ghir_A01G010290	TATA-box	TATAA	322	5	-	Arabidopsis thaliana	core promoter element around -30 of transcription start
Ghir_A01G010290	TATA-box	TATA	323	4	+	Arabidopsis thaliana	core promoter element around -30 of transcription start
Ghir_A01G010290	TATA-box	ccTATAAAaa	335	9	+	Arabidopsis thaliana	core promoter element around -30 of transcription start
Ghir_A01G010290	TATA-box	TATAAAT	380	7	-	Brassica juncea	core promoter element around -30 of transcription start
Ghir_A01G010290	TATA-box	TATAAA	381	6	-	Helianthus annuus	core promoter element around -30 of transcription start
Ghir_A01G010290	TATA-box	TATAA	382	5	-	Arabidopsis thaliana	core promoter element around -30 of transcription start
Ghir_A01G010290	TATA-box	TATA	383	4	+	Arabidopsis thaliana	core promoter element around -30 of transcription start
Ghir_A01G010290	TATA-box	TATA	424	4	+	Arabidopsis thaliana	core promoter element around -30 of transcription start
Ghir_A01G010290	TATA-box	TATA	429	4	+	Arabidopsis thaliana	core promoter element around -30 of transcription start
Ghir_A01G010290	TATA-box	taTATAAAtc	529	9	-	Arabidopsis thaliana	core promoter element around -30 of transcription start
Ghir_A01G010290	TATA-box	TATAAAT	530	7	-	Brassica juncea	core promoter element around -30 of transcription start
Ghir_A01G010290	TATA-box	TATAAA	531	6	-	Helianthus annuus	core promoter element around -30 of transcription start
Ghir_A01G010290	TATA-box	TATATAA	532	7	-	Arabidopsis thaliana	core promoter element around -30 of transcription start
Ghir_A01G010290	TATA-box	TATATA	533	6	+	Arabidopsis thaliana	core promoter element around -30 of transcription start
Ghir_A01G010290	TATA-box	ATATAT	534	6	+	Brassica napus	core promoter element around -30 of transcription start
Ghir_A01G010290	TATA-box	TATATA	535	6	+	Arabidopsis thaliana	core promoter element around -30 of transcription start
Ghir_A01G010290	TATA-box	ATATAA	536	6	+	Brassica oleracea	core promoter element around -30 of transcription start
Ghir_A01G010290	TATA-box	TATA	537	4	+	Arabidopsis thaliana	core promoter element around -30 of transcription start
Ghir_A01G010290	TATA-box	TATA	544	4	+	Arabidopsis thaliana	core promoter element around -30 of transcription start
Ghir_A01G010290	TATA-box	ATTATA	717	6	+	Brassica napus	core promoter element around -30 of transcription start
Ghir_A01G010290	TATA-box	TATAA	718	5	-	Arabidopsis thaliana	core promoter element around -30 of transcription start
Ghir_A01G010290	TATA-box	TATA	719	4	+	Arabidopsis thaliana	core promoter element around -30 of transcription start
Ghir_A01G010290	TATA-box	ATATAA	760	6	+	Brassica oleracea	core promoter element around -30 of transcription start
Ghir_A01G010290	TATA-box	TATA	761	4	+	Arabidopsis thaliana	core promoter element around -30 of transcription start
Ghir_A01G010290	TATA-box	TATAA	769	5	-	Arabidopsis thaliana	core promoter element around -30 of transcription start
Ghir_A01G010290	TATA-box	TATA	770	4	+	Arabidopsis thaliana	core promoter element around -30 of transcription start
Ghir_A01G010290	TATA-box	TATAA	820	5	-	Arabidopsis thaliana	core promoter element around -30 of transcription start
Ghir_A01G010290	TATA-box	TATA	821	4	+	Arabidopsis thaliana	core promoter element around -30 of transcription start
Ghir_A01G010290	TATA-box	TATAAAA	837	7	-	Pisum sativum	core promoter element around -30 of transcription start
Ghir_A01G010290	TATA-box	TATAAA	838	6	-	Helianthus annuus	core promoter element around -30 of transcription start
Ghir_A01G010290	TATA-box	TATAA	839	5	-	Arabidopsis thaliana	core promoter element around -30 of transcription start
Ghir_A01G010290	TATA-box	TATA	840	4	+	Arabidopsis thaliana	core promoter element around -30 of transcription start
Ghir_A01G010290	TATA-box	TATAAAA	850	7	-	Pisum sativum	core promoter element around -30 of transcription start
Ghir_A01G010290	TATA-box	TATAAA	851	6	-	Helianthus annuus	core promoter element around -30 of transcription start
Ghir_A01G010290	TATA-box	TATAA	852	5	-	Arabidopsis thaliana	core promoter element around -30 of transcription start
Ghir_A01G010290	TATA-box	TATA	853	4	+	Arabidopsis thaliana	core promoter element around -30 of transcription start
Ghir_A01G010290	TATA-box	TATA	866	4	+	Arabidopsis thaliana	core promoter element around -30 of transcription start
Ghir_A01G010290	TATA-box	TATA	1007	4	-	Arabidopsis thaliana	core promoter element around -30 of transcription start
Ghir_A01G010290	TATA-box	TATACA	1027	6	-	Helianthus annuus	core promoter element around -30 of transcription start
Ghir_A01G010290	TATA-box	TATA	1029	4	-	Arabidopsis thaliana	core promoter element around -30 of transcription start
Ghir_A01G010290	TATA-box	TATATAA	1063	7	-	Arabidopsis thaliana	core promoter element around -30 of transcription start
Ghir_A01G010290	TATA-box	TATATA	1064	6	-	Arabidopsis thaliana	core promoter element around -30 of transcription start
Ghir_A01G010290	TATA-box	ATATAT	1065	6	-	Brassica napus	core promoter element around -30 of transcription start
Ghir_A01G010290	TATA-box	TATATA	1066	6	-	Arabidopsis thaliana	core promoter element around -30 of transcription start
Ghir_A01G010290	TATA-box	ATATAA	1067	6	+	Brassica oleracea	core promoter element around -30 of transcription start
Ghir_A01G010290	TATA-box	TATA	1068	4	-	Arabidopsis thaliana	core promoter element around -30 of transcription start
Ghir_A01G010290	TATA-box	TATA	1194	4	-	Arabidopsis thaliana	core promoter element around -30 of transcription start
Ghir_A01G010290	TATA-box	TATA	1214	4	-	Arabidopsis thaliana	core promoter element around -30 of transcription start
Ghir_A01G010290	TATA-box	TATAAAA	1256	7	-	Pisum sativum	core promoter element around -30 of transcription start
Ghir_A01G010290	TATA-box	TATAAA	1257	6	-	Helianthus annuus	core promoter element around -30 of transcription start
Ghir_A01G010290	TATA-box	TATAA	1258	5	-	Arabidopsis thaliana	core promoter element around -30 of transcription start
Ghir_A01G010290	TATA-box	TATA	1259	4	-	Arabidopsis thaliana	core promoter element around -30 of transcription start
Ghir_A01G010290	TATA-box	TATACA	1302	6	-	Helianthus annuus	core promoter element around -30 of transcription start
Ghir_A01G010290	TATA-box	TATATA	1304	6	-	Arabidopsis thaliana	core promoter element around -30 of transcription start
Ghir_A01G010290	TATA-box	ATATAT	1305	6	-	Brassica napus	core promoter element around -30 of transcription start
Ghir_A01G010290	TATA-box	TATA	1306	4	-	Arabidopsis thaliana	core promoter element around -30 of transcription start
Ghir_A01G010290	TATA-box	TATAAAA	1475	7	-	Pisum sativum	core promoter element around -30 of transcription start
Ghir_A01G010290	TATA-box	TATAAA	1476	6	-	Helianthus annuus	core promoter element around -30 of transcription start
Ghir_A01G010290	TATA-box	TATATAA	1477	7	-	Arabidopsis thaliana	core promoter element around -30 of transcription start
Ghir_A01G010290	TATA-box	TATATA	1478	6	-	Arabidopsis thaliana	core promoter element around -30 of transcription start
Ghir_A01G010290	TATA-box	ATATAT	1479	6	-	Brassica napus	core promoter element around -30 of transcription start
Ghir_A01G010290	TATA-box	TATA	1480	4	-	Arabidopsis thaliana	core promoter element around -30 of transcription start
Ghir_A01G010290	TATA-box	ATATAT	1488	6	-	Brassica napus	core promoter element around -30 of transcription start
Ghir_A01G010290	TATA-box	TATA	1489	4	-	Arabidopsis thaliana	core promoter element around -30 of transcription start
Ghir_A01G010290	TATA-box	ATATAT	1546	6	-	Brassica napus	core promoter element around -30 of transcription start
Ghir_A01G010290	TATA-box	TATA	1547	4	-	Arabidopsis thaliana	core promoter element around -30 of transcription start
Ghir_A01G010290	TATA-box	TATAAATA	1710	8	-	Daucus carota	core promoter element around -30 of transcription start
Ghir_A01G010290	TATA-box	TATAAAT	1711	7	-	Brassica juncea	core promoter element around -30 of transcription start
Ghir_A01G010290	TATA-box	TATAAA	1712	6	-	Helianthus annuus	core promoter element around -30 of transcription start
Ghir_A01G010290	TATA-box	TATAA	1713	5	-	Arabidopsis thaliana	core promoter element around -30 of transcription start
Ghir_A01G010290	TATA-box	TATA	1714	4	-	Arabidopsis thaliana	core promoter element around -30 of transcription start
Ghir_A01G010290	TATA-box	ATATAA	1743	6	+	Brassica oleracea	core promoter element around -30 of transcription start
Ghir_A01G010290	TATA-box	TATA	1744	4	-	Arabidopsis thaliana	core promoter element around -30 of transcription start
Ghir_A01G010290	TATA-box	TATA	1868	4	-	Arabidopsis thaliana	core promoter element around -30 of transcription start
Ghir_A01G010290	GT1-motif	GGTTAA	951	6	-	Arabidopsis thaliana	light responsive element
Ghir_A01G010290	GT1-motif	GTGTGTGAA	1287	9	-	Solanum tuberosum	light responsive element
Ghir_A01G010290	GA-motif	ATAGATAA	180	8	+	Arabidopsis thaliana	part of a light responsive element
Ghir_A01G010290	GA-motif	ATAGATAA	1423	8	-	Arabidopsis thaliana	part of a light responsive element
Ghir_A01G010290	STRE	AGGGG	420	5	-	Arabidopsis thaliana
Ghir_A01G010290	STRE	AGGGG	592	5	-	Arabidopsis thaliana
Ghir_A01G010290	STRE	AGGGG	1202	5	+	Arabidopsis thaliana
Ghir_A01G010290	WUN-motif	AAATTACTA	131	9	+	Nicotiana glutinosa
Ghir_A01G010290	MBS	CAACTG	1345	6	+	Arabidopsis thaliana	MYB binding site involved in drought-inducibility
Ghir_A01G010290	ARE	AAACCA	18	6	-	Zea mays	cis-acting regulatory element essential for the anaerobic induction
Ghir_A01G010290	ARE	AAACCA	332	6	+	Zea mays	cis-acting regulatory element essential for the anaerobic induction
Ghir_A01G010290	ARE	AAACCA	918	6	-	Zea mays	cis-acting regulatory element essential for the anaerobic induction
Ghir_A01G010290	ARE	AAACCA	1732	6	+	Zea mays	cis-acting regulatory element essential for the anaerobic induction
Ghir_A01G010290	TATA	TATAAAAT	719	8	+	Arabidopsis thaliana
Ghir_A01G010290	TATA	TATAAAAT	1474	8	-	Arabidopsis thaliana
Ghir_A01G010290	Unnamed__6	taTAAATATct	383	10	+	Zea mays
Ghir_A01G010290	Unnamed__6	taTAAATATct	1068	10	+	Zea mays
Ghir_A01G010290	Unnamed__6	taTAAATATct	1707	10	-	Zea mays
Ghir_A01G010290		motif_sequence	1109	4	-	organism	short_function
Ghir_A01G010290		motif_sequence	1135	4	+	organism	short_function
Ghir_A01G010290		motif_sequence	1137	4	-	organism	short_function
Ghir_A01G010290		motif_sequence	1198	4	-	organism	short_function
Ghir_A01G010290		motif_sequence	1624	4	-	organism	short_function
Ghir_A01G010290		motif_sequence	1846	4	-	organism	short_function
Ghir_A01G010290		motif_sequence	1852	4	+	organism	short_function
Ghir_A01G010290	LTR	CCGAAA	1771	6	+	Hordeum vulgare	cis-acting element involved in low-temperature responsiveness
Ghir_A01G010290	Unnamed__4	CTCC	451	4	+	Petroselinum hortense
Ghir_A01G010290	Unnamed__4	CTCC	1391	4	-	Petroselinum hortense
Ghir_A01G010290	Unnamed__4	CTCC	1652	4	-	Petroselinum hortense
Ghir_A01G010290	Unnamed__4	CTCC	1854	4	+	Petroselinum hortense
Ghir_A01G010290	MYB	TAACCA	766	6	-	Arabidopsis thaliana
Ghir_A01G010290	MYB	CAACCA	1319	6	-	Arabidopsis thaliana
Ghir_A01G010290	MYB	CAACCA	1816	6	+	Arabidopsis thaliana
Ghir_A01G010290	AT-rich element	ATAGAAATCAA	288	10	+	Glycine max	binding site of AT-rich DNA binding protein (ATBP-1)
Ghir_A01G010290	Box 4	ATTAAT	326	6	+	Petroselinum crispum	part of a conserved DNA module involved in light responsiveness
Ghir_A01G010290	GCN4_motif	TGAGTCA	55	7	+	Oryza sativa	cis-regulatory element involved in endosperm expression
Ghir_A01G010290	ERE	ATTTTAAA	702	8	-	Nicotiana glutinos
Ghir_A01G010290	ERE	ATTTTAAA	777	8	-	Nicotiana glutinos
Ghir_A01G010290	ERE	ATTTTAAA	883	8	-	Nicotiana glutinos
Ghir_A01G010290	ERE	ATTTTAAA	892	8	+	Nicotiana glutinos
Ghir_A01G010290	ERE	ATTTTAAA	1408	8	-	Nicotiana glutinos
Ghir_A01G010290	AT~TATA-box	TATATA	188	6	+	Arabidopsis thaliana
Ghir_A01G010290	AT~TATA-box	TATATA	214	6	+	Arabidopsis thaliana
Ghir_A01G010290	AT~TATA-box	TATATA	216	6	+	Arabidopsis thaliana
Ghir_A01G010290	AT~TATA-box	TATATAAA	531	8	-	Arabidopsis thaliana
Ghir_A01G010290	AT~TATA-box	TATATA	533	6	+	Arabidopsis thaliana
Ghir_A01G010290	AT~TATA-box	TATATA	535	6	+	Arabidopsis thaliana
Ghir_A01G010290	AT~TATA-box	TATATA	1064	6	-	Arabidopsis thaliana
Ghir_A01G010290	AT~TATA-box	TATATA	1066	6	-	Arabidopsis thaliana
Ghir_A01G010290	AT~TATA-box	TATATA	1304	6	-	Arabidopsis thaliana
Ghir_A01G010290	AT~TATA-box	TATATAAA	1476	8	-	Arabidopsis thaliana
Ghir_A01G010290	AT~TATA-box	TATATA	1478	6	-	Arabidopsis thaliana
Ghir_A01G010290	AP-1	TGAGTTAG	249	8	+	Arabidopsis thaliana
Ghir_A01G010290	Myb	CAACTG	1345	6	+	Arabidopsis thaliana
Ghir_A01G010290	Myb	TAACTG	1785	6	-	Arabidopsis thaliana
Ghir_A01G010290	CAAT-box	CAAAT	27	5	+	Pisum sativum	common cis-acting element in promoter and enhancer regions
Ghir_A01G010290	CAAT-box	CAAT	44	4	+	Nicotiana glutinosa
Ghir_A01G010290	CAAT-box	CAAT	53	4	-	Nicotiana glutinosa
Ghir_A01G010290	CAAT-box	CAAT	75	4	+	Nicotiana glutinosa
Ghir_A01G010290	CAAT-box	CAAT	156	4	+	Nicotiana glutinosa
Ghir_A01G010290	CAAT-box	CAAT	247	4	-	Nicotiana glutinosa
Ghir_A01G010290	CAAT-box	CAAT	296	4	+	Nicotiana glutinosa
Ghir_A01G010290	CAAT-box	CCAAT	335	5	+	Arabidopsis thaliana	common cis-acting element in promoter and enhancer regions
Ghir_A01G010290	CAAT-box	CAAT	336	4	+	Nicotiana glutinosa
Ghir_A01G010290	CAAT-box	CAAT	345	4	-	Nicotiana glutinosa
Ghir_A01G010290	CAAT-box	CAAT	398	4	-	Nicotiana glutinosa
Ghir_A01G010290	CAAT-box	CAAT	439	4	-	Nicotiana glutinosa
Ghir_A01G010290	CAAT-box	CAAT	458	4	-	Nicotiana glutinosa
Ghir_A01G010290	CAAT-box	CCAAT	474	5	-	Arabidopsis thaliana	common cis-acting element in promoter and enhancer regions
Ghir_A01G010290	CAAT-box	CAAT	481	4	-	Nicotiana glutinosa
Ghir_A01G010290	CAAT-box	CAAAT	523	5	-	Pisum sativum	common cis-acting element in promoter and enhancer regions
Ghir_A01G010290	CAAT-box	CAAT	584	4	+	Nicotiana glutinosa
Ghir_A01G010290	CAAT-box	CAAAT	586	5	-	Pisum sativum	common cis-acting element in promoter and enhancer regions
Ghir_A01G010290	CAAT-box	CCAAT	605	5	-	Arabidopsis thaliana	common cis-acting element in promoter and enhancer regions
Ghir_A01G010290	CAAT-box	CAAAT	668	5	+	Pisum sativum	common cis-acting element in promoter and enhancer regions
Ghir_A01G010290	CAAT-box	CAAT	742	4	+	Nicotiana glutinosa
Ghir_A01G010290	CAAT-box	CAAAT	805	5	-	Pisum sativum	common cis-acting element in promoter and enhancer regions
Ghir_A01G010290	CAAT-box	CCAAT	916	5	-	Arabidopsis thaliana	common cis-acting element in promoter and enhancer regions
Ghir_A01G010290	CAAT-box	CAAAT	932	5	-	Pisum sativum	common cis-acting element in promoter and enhancer regions
Ghir_A01G010290	CAAT-box	CAAT	978	4	+	Nicotiana glutinosa
Ghir_A01G010290	CAAT-box	CCAAT	995	5	+	Arabidopsis thaliana	common cis-acting element in promoter and enhancer regions
Ghir_A01G010290	CAAT-box	CAAT	996	4	+	Nicotiana glutinosa
Ghir_A01G010290	CAAT-box	CAAAT	1014	5	+	Pisum sativum	common cis-acting element in promoter and enhancer regions
Ghir_A01G010290	CAAT-box	CAAT	1017	4	-	Nicotiana glutinosa
Ghir_A01G010290	CAAT-box	CCAAT	1036	5	-	Arabidopsis thaliana	common cis-acting element in promoter and enhancer regions
Ghir_A01G010290	CAAT-box	CAAAT	1048	5	-	Pisum sativum	common cis-acting element in promoter and enhancer regions
Ghir_A01G010290	CAAT-box	CAAT	1098	4	+	Nicotiana glutinosa
Ghir_A01G010290	CAAT-box	CAAAT	1149	5	-	Pisum sativum	common cis-acting element in promoter and enhancer regions
Ghir_A01G010290	CAAT-box	CCAAT	1183	5	+	Arabidopsis thaliana	common cis-acting element in promoter and enhancer regions
Ghir_A01G010290	CAAT-box	CAAT	1184	4	+	Nicotiana glutinosa
Ghir_A01G010290	CAAT-box	CAAAT	1247	5	-	Pisum sativum	common cis-acting element in promoter and enhancer regions
Ghir_A01G010290	CAAT-box	CAAT	1268	4	+	Nicotiana glutinosa
Ghir_A01G010290	CAAT-box	CAAAT	1279	5	+	Pisum sativum	common cis-acting element in promoter and enhancer regions
Ghir_A01G010290	CAAT-box	CAAT	1282	4	-	Nicotiana glutinosa
Ghir_A01G010290	CAAT-box	CAAT	1296	4	-	Nicotiana glutinosa
Ghir_A01G010290	CAAT-box	CAAT	1309	4	-	Nicotiana glutinosa
Ghir_A01G010290	CAAT-box	CAAAT	1340	5	+	Pisum sativum	common cis-acting element in promoter and enhancer regions
Ghir_A01G010290	CAAT-box	CAAT	1371	4	+	Nicotiana glutinosa
Ghir_A01G010290	CAAT-box	CCAAT	1388	5	-	Arabidopsis thaliana	common cis-acting element in promoter and enhancer regions
Ghir_A01G010290	CAAT-box	CAAT	1448	4	+	Nicotiana glutinosa
Ghir_A01G010290	CAAT-box	CAAT	1483	4	-	Nicotiana glutinosa
Ghir_A01G010290	CAAT-box	CAAT	1532	4	-	Nicotiana glutinosa
Ghir_A01G010290	CAAT-box	CAAT	1576	4	-	Nicotiana glutinosa
Ghir_A01G010290	CAAT-box	CAAAT	1680	5	-	Pisum sativum	common cis-acting element in promoter and enhancer regions
Ghir_A01G010290	CAAT-box	CAAAT	1719	5	+	Pisum sativum	common cis-acting element in promoter and enhancer regions
Ghir_A01G010290	CAAT-box	CAAT	1761	4	-	Nicotiana glutinosa
Ghir_A01G010290	CAAT-box	CCAAT	1819	5	+	Arabidopsis thaliana	common cis-acting element in promoter and enhancer regions
Ghir_A01G010290	CAAT-box	CAAT	1820	4	+	Nicotiana glutinosa
Ghir_A01G010290	CAAT-box	CAAT	1887	4	+	Nicotiana glutinosa
Ghir_A01G010290	CAAT-box	CAAAT	1893	5	+	Pisum sativum	common cis-acting element in promoter and enhancer regions
Ghir_A01G010290	CAAT-box	CAAAT	1934	5	+	Pisum sativum	common cis-acting element in promoter and enhancer regions
Ghir_A01G010290	W box	TTGACC	588	6	+	Arabidopsis thaliana
Ghir_A01G010290	W box	TTGACC	648	6	-	Arabidopsis thaliana
Ghir_A01G010290	I-box	TGATAATGT	1311	9	+	Solanum tuberosum	part of a light responsive element
Ghir_A01G010290	MYB-like sequence	TAACCA	766	6	-	Arabidopsis thaliana
Ghir_A01G010290	O2-site	GATGACATGG	35	9	-	Zea mays	cis-acting regulatory element involved in zein metabolism regulation
Ghir_A01G010290	O2-site	GATGATGTGG	1312	9	+	Zea mays	cis-acting regulatory element involved in zein metabolism regulation
Ghir_A01G011840	WUN-motif	AAATTACT	219	8	+	Nicotiana glutinosa
Ghir_A01G011840	WUN-motif	TTATTACAT	781	9	-	Nicotiana glutinosa
Ghir_A01G011840	WUN-motif	TTATTACAT	809	9	+	Nicotiana glutinosa
Ghir_A01G011840	ARE	AAACCA	42	6	-	Zea mays	cis-acting regulatory element essential for the anaerobic induction
Ghir_A01G011840	MYB recognition site	CCGTTG	1960	6	+	Arabidopsis thaliana
Ghir_A01G011840	ABRE3a	TACGTG	1425	6	-	Zea mays
Ghir_A01G011840	Unnamed__1	CGTGG	1435	5	-	Zea mays
Ghir_A01G011840	GA-motif	ATAGATAA	952	8	+	Arabidopsis thaliana	part of a light responsive element
Ghir_A01G011840	ABRE	ACGTG	1212	5	-	Arabidopsis thaliana	cis-acting element involved in the abscisic acid responsiveness
Ghir_A01G011840	ABRE	ACGTG	1425	5	-	Arabidopsis thaliana	cis-acting element involved in the abscisic acid responsiveness
Ghir_A01G011840	ABRE	ACGTG	1436	5	-	Arabidopsis thaliana	cis-acting element involved in the abscisic acid responsiveness
Ghir_A01G011840	ABRE	ACGTG	1768	5	+	Arabidopsis thaliana	cis-acting element involved in the abscisic acid responsiveness
Ghir_A01G011840	TATA-box	TATTTAAA	435	8	+	Arabidopsis thaliana	core promoter element around -30 of transcription start
Ghir_A01G011840	TATA-box	TATAAAA	610	7	-	Pisum sativum	core promoter element around -30 of transcription start
Ghir_A01G011840	TATA-box	TATAAA	611	6	-	Helianthus annuus	core promoter element around -30 of transcription start
Ghir_A01G011840	TATA-box	TATAA	612	5	-	Arabidopsis thaliana	core promoter element around -30 of transcription start
Ghir_A01G011840	TATA-box	TATA	613	4	+	Arabidopsis thaliana	core promoter element around -30 of transcription start
Ghir_A01G011840	TATA-box	ATTATA	619	6	+	Brassica napus	core promoter element around -30 of transcription start
Ghir_A01G011840	TATA-box	TATAA	620	5	-	Arabidopsis thaliana	core promoter element around -30 of transcription start
Ghir_A01G011840	TATA-box	TATA	621	4	+	Arabidopsis thaliana	core promoter element around -30 of transcription start
Ghir_A01G011840	TATA-box	ATTATA	661	6	+	Brassica napus	core promoter element around -30 of transcription start
Ghir_A01G011840	TATA-box	TATAA	662	5	-	Arabidopsis thaliana	core promoter element around -30 of transcription start
Ghir_A01G011840	TATA-box	TATA	663	4	+	Arabidopsis thaliana	core promoter element around -30 of transcription start
Ghir_A01G011840	TATA-box	TATATTTATATTT	725	12	-	Avena sativa	core promoter element around -30 of transcription start
Ghir_A01G011840	TATA-box	ATATAA	727	6	+	Brassica oleracea	core promoter element around -30 of transcription start
Ghir_A01G011840	TATA-box	TATA	728	4	+	Arabidopsis thaliana	core promoter element around -30 of transcription start
Ghir_A01G011840	TATA-box	ATATAT	735	6	+	Brassica napus	core promoter element around -30 of transcription start
Ghir_A01G011840	TATA-box	TATATA	736	6	+	Arabidopsis thaliana	core promoter element around -30 of transcription start
Ghir_A01G011840	TATA-box	ATATAT	737	6	+	Brassica napus	core promoter element around -30 of transcription start
Ghir_A01G011840	TATA-box	TATATA	738	6	+	Arabidopsis thaliana	core promoter element around -30 of transcription start
Ghir_A01G011840	TATA-box	ATATAA	739	6	+	Brassica oleracea	core promoter element around -30 of transcription start
Ghir_A01G011840	TATA-box	TATA	740	4	+	Arabidopsis thaliana	core promoter element around -30 of transcription start
Ghir_A01G011840	TATA-box	ATATAA	789	6	+	Brassica oleracea	core promoter element around -30 of transcription start
Ghir_A01G011840	TATA-box	TATA	790	4	+	Arabidopsis thaliana	core promoter element around -30 of transcription start
Ghir_A01G011840	TATA-box	ATATAT	816	6	+	Brassica napus	core promoter element around -30 of transcription start
Ghir_A01G011840	TATA-box	TATATA	817	6	+	Arabidopsis thaliana	core promoter element around -30 of transcription start
Ghir_A01G011840	TATA-box	ATATAT	818	6	+	Brassica napus	core promoter element around -30 of transcription start
Ghir_A01G011840	TATA-box	TATA	819	4	+	Arabidopsis thaliana	core promoter element around -30 of transcription start
Ghir_A01G011840	TATA-box	ATTATA	822	6	+	Brassica napus	core promoter element around -30 of transcription start
Ghir_A01G011840	TATA-box	TATAA	823	5	-	Arabidopsis thaliana	core promoter element around -30 of transcription start
Ghir_A01G011840	TATA-box	TATA	824	4	+	Arabidopsis thaliana	core promoter element around -30 of transcription start
Ghir_A01G011840	TATA-box	ATATAA	836	6	+	Brassica oleracea	core promoter element around -30 of transcription start
Ghir_A01G011840	TATA-box	TATA	837	4	+	Arabidopsis thaliana	core promoter element around -30 of transcription start
Ghir_A01G011840	TATA-box	ATTATA	943	6	+	Brassica napus	core promoter element around -30 of transcription start
Ghir_A01G011840	TATA-box	TATAA	944	5	-	Arabidopsis thaliana	core promoter element around -30 of transcription start
Ghir_A01G011840	TATA-box	TATA	945	4	+	Arabidopsis thaliana	core promoter element around -30 of transcription start
Ghir_A01G011840	TATA-box	TATA	994	4	+	Arabidopsis thaliana	core promoter element around -30 of transcription start
Ghir_A01G011840	TATA-box	ATATAT	1003	6	-	Brassica napus	core promoter element around -30 of transcription start
Ghir_A01G011840	TATA-box	TATA	1004	4	-	Arabidopsis thaliana	core promoter element around -30 of transcription start
Ghir_A01G011840	TATA-box	TACAAAA	1037	7	-	Oryza sativa	core promoter element around -30 of transcription start
Ghir_A01G011840	TATA-box	TATTTAAA	1091	8	+	Arabidopsis thaliana	core promoter element around -30 of transcription start
Ghir_A01G011840	TATA-box	ATTATA	1121	6	+	Brassica napus	core promoter element around -30 of transcription start
Ghir_A01G011840	TATA-box	TATAA	1122	5	-	Arabidopsis thaliana	core promoter element around -30 of transcription start
Ghir_A01G011840	TATA-box	TATA	1123	4	-	Arabidopsis thaliana	core promoter element around -30 of transcription start
Ghir_A01G011840	TATA-box	TATATTTATATTT	1166	12	+	Avena sativa	core promoter element around -30 of transcription start
Ghir_A01G011840	TATA-box	TATAAATA	1168	8	-	Daucus carota	core promoter element around -30 of transcription start
Ghir_A01G011840	TATA-box	TATAAAT	1169	7	-	Brassica juncea	core promoter element around -30 of transcription start
Ghir_A01G011840	TATA-box	TATAAA	1170	6	-	Helianthus annuus	core promoter element around -30 of transcription start
Ghir_A01G011840	TATA-box	TATAA	1171	5	-	Arabidopsis thaliana	core promoter element around -30 of transcription start
Ghir_A01G011840	TATA-box	TATA	1172	4	-	Arabidopsis thaliana	core promoter element around -30 of transcription start
Ghir_A01G011840	TATA-box	TATTTAAA	1174	8	+	Arabidopsis thaliana	core promoter element around -30 of transcription start
Ghir_A01G011840	TATA-box	TATTTAAA	1176	8	-	Arabidopsis thaliana	core promoter element around -30 of transcription start
Ghir_A01G011840	TATA-box	TATTTAAA	1193	8	-	Arabidopsis thaliana	core promoter element around -30 of transcription start
Ghir_A01G011840	TATA-box	TATAAAT	1205	7	-	Brassica juncea	core promoter element around -30 of transcription start
Ghir_A01G011840	TATA-box	TATAAA	1206	6	-	Helianthus annuus	core promoter element around -30 of transcription start
Ghir_A01G011840	TATA-box	TATAA	1207	5	-	Arabidopsis thaliana	core promoter element around -30 of transcription start
Ghir_A01G011840	TATA-box	TATA	1208	4	-	Arabidopsis thaliana	core promoter element around -30 of transcription start
Ghir_A01G011840	TATA-box	TATTTAAA	1226	8	+	Arabidopsis thaliana	core promoter element around -30 of transcription start
Ghir_A01G011840	TATA-box	ATATAA	1255	6	+	Brassica oleracea	core promoter element around -30 of transcription start
Ghir_A01G011840	TATA-box	TATA	1256	4	-	Arabidopsis thaliana	core promoter element around -30 of transcription start
Ghir_A01G011840	TATA-box	TATAAA	1282	6	-	Helianthus annuus	core promoter element around -30 of transcription start
Ghir_A01G011840	TATA-box	TATAA	1283	5	-	Arabidopsis thaliana	core promoter element around -30 of transcription start
Ghir_A01G011840	TATA-box	TATA	1284	4	-	Arabidopsis thaliana	core promoter element around -30 of transcription start
Ghir_A01G011840	TATA-box	TATA	1429	4	-	Arabidopsis thaliana	core promoter element around -30 of transcription start
Ghir_A01G011840	TATA-box	TATAAAT	1476	7	-	Brassica juncea	core promoter element around -30 of transcription start
Ghir_A01G011840	TATA-box	TATAAA	1477	6	-	Helianthus annuus	core promoter element around -30 of transcription start
Ghir_A01G011840	TATA-box	TATAA	1478	5	-	Arabidopsis thaliana	core promoter element around -30 of transcription start
Ghir_A01G011840	TATA-box	TATA	1479	4	-	Arabidopsis thaliana	core promoter element around -30 of transcription start
Ghir_A01G011840	TATA-box	ccTATAAAaa	1518	9	-	Arabidopsis thaliana	core promoter element around -30 of transcription start
Ghir_A01G011840	TATA-box	TATAAAA	1519	7	-	Pisum sativum	core promoter element around -30 of transcription start
Ghir_A01G011840	TATA-box	TATAAA	1520	6	-	Helianthus annuus	core promoter element around -30 of transcription start
Ghir_A01G011840	TATA-box	TATAA	1521	5	-	Arabidopsis thaliana	core promoter element around -30 of transcription start
Ghir_A01G011840	TATA-box	TATA	1522	4	-	Arabidopsis thaliana	core promoter element around -30 of transcription start
Ghir_A01G011840	TATA-box	ATATAT	1583	6	-	Brassica napus	core promoter element around -30 of transcription start
Ghir_A01G011840	TATA-box	TATATA	1584	6	-	Arabidopsis thaliana	core promoter element around -30 of transcription start
Ghir_A01G011840	TATA-box	ATATAT	1585	6	-	Brassica napus	core promoter element around -30 of transcription start
Ghir_A01G011840	TATA-box	TATA	1586	4	-	Arabidopsis thaliana	core promoter element around -30 of transcription start
Ghir_A01G011840	TATA-box	TACAAAA	1693	7	-	Oryza sativa	core promoter element around -30 of transcription start
Ghir_A01G011840	TATA-box	ATATAA	1735	6	+	Brassica oleracea	core promoter element around -30 of transcription start
Ghir_A01G011840	TATA-box	TATA	1736	4	-	Arabidopsis thaliana	core promoter element around -30 of transcription start
Ghir_A01G011840	TATA-box	ATATAA	1746	6	+	Brassica oleracea	core promoter element around -30 of transcription start
Ghir_A01G011840	TATA-box	TATA	1747	4	-	Arabidopsis thaliana	core promoter element around -30 of transcription start
Ghir_A01G011840	TATA-box	TATA	1989	4	-	Arabidopsis thaliana	core promoter element around -30 of transcription start
Ghir_A01G011840	GT1-motif	GGTTAA	357	6	-	Arabidopsis thaliana	light responsive element
Ghir_A01G011840	GT1-motif	GGTTAA	1652	6	+	Arabidopsis thaliana	light responsive element
Ghir_A01G011840	TC-rich repeats	ATTCTCTAAC	1272	9	+	Nicotiana tabacum	cis-acting element involved in defense and stress responsiveness
Ghir_A01G011840	CCAAT-box	CAACGG	1960	6	-	Hordeum vulgare	MYBHv1 binding site
Ghir_A01G011840	MRE	AACCTAA	1083	7	-	Petroselinum crispum	MYB binding site involved in light responsiveness
Ghir_A01G011840	TATA	TATAAAAT	609	8	-	Arabidopsis thaliana
Ghir_A01G011840	TATA	TATAAAAT	837	8	+	Arabidopsis thaliana
Ghir_A01G011840	TATA	TATAAAAT	1518	8	-	Arabidopsis thaliana
Ghir_A01G011840		motif_sequence	54	4	+	organism	short_function
Ghir_A01G011840		motif_sequence	241	4	+	organism	short_function
Ghir_A01G011840		motif_sequence	341	4	+	organism	short_function
Ghir_A01G011840		motif_sequence	374	4	+	organism	short_function
Ghir_A01G011840		motif_sequence	487	4	+	organism	short_function
Ghir_A01G011840		motif_sequence	897	4	+	organism	short_function
Ghir_A01G011840		motif_sequence	1872	4	-	organism	short_function
Ghir_A01G011840	TGACG-motif	TGACG	111	5	-	Hordeum vulgare	cis-acting regulatory element involved in the MeJA-responsiveness
Ghir_A01G011840	TATC-box	TATCCCA	144	7	+	Oryza sativa	cis-acting element involved in gibberellin-responsiveness
Ghir_A01G011840	G-box	TACGTG	1425	6	-	Arabidopsis thaliana	cis-acting regulatory element involved in light responsiveness
Ghir_A01G011840	GATA-motif	AAGGATAAGG	1721	9	-	Solanum tuberosum	part of a light responsive element
Ghir_A01G011840	ABRE4	CACGTA	1425	6	+	Zea mays
Ghir_A01G011840	CAAT-box	CAAT	16	4	+	Nicotiana glutinosa
Ghir_A01G011840	CAAT-box	CAAT	102	4	+	Nicotiana glutinosa
Ghir_A01G011840	CAAT-box	CAAT	128	4	-	Nicotiana glutinosa
Ghir_A01G011840	CAAT-box	CAAAT	138	5	+	Pisum sativum	common cis-acting element in promoter and enhancer regions
Ghir_A01G011840	CAAT-box	CAAT	246	4	+	Nicotiana glutinosa
Ghir_A01G011840	CAAT-box	CAAT	269	4	+	Nicotiana glutinosa
Ghir_A01G011840	CAAT-box	CAAAT	323	5	+	Pisum sativum	common cis-acting element in promoter and enhancer regions
Ghir_A01G011840	CAAT-box	CCAAT	332	5	+	Arabidopsis thaliana	common cis-acting element in promoter and enhancer regions
Ghir_A01G011840	CAAT-box	CAAT	333	4	+	Nicotiana glutinosa
Ghir_A01G011840	CAAT-box	CAAT	412	4	+	Nicotiana glutinosa
Ghir_A01G011840	CAAT-box	CAAT	471	4	-	Nicotiana glutinosa
Ghir_A01G011840	CAAT-box	CAAT	483	4	-	Nicotiana glutinosa
Ghir_A01G011840	CAAT-box	CAAT	497	4	+	Nicotiana glutinosa
Ghir_A01G011840	CAAT-box	CAAAT	596	5	-	Pisum sativum	common cis-acting element in promoter and enhancer regions
Ghir_A01G011840	CAAT-box	CAAT	624	4	-	Nicotiana glutinosa
Ghir_A01G011840	CAAT-box	CAAT	709	4	+	Nicotiana glutinosa
Ghir_A01G011840	CAAT-box	CAAT	828	4	-	Nicotiana glutinosa
Ghir_A01G011840	CAAT-box	CAAAT	860	5	+	Pisum sativum	common cis-acting element in promoter and enhancer regions
Ghir_A01G011840	CAAT-box	CAAAT	1234	5	-	Pisum sativum	common cis-acting element in promoter and enhancer regions
Ghir_A01G011840	CAAT-box	CAAAT	1267	5	-	Pisum sativum	common cis-acting element in promoter and enhancer regions
Ghir_A01G011840	CAAT-box	CAAT	1333	4	-	Nicotiana glutinosa
Ghir_A01G011840	CAAT-box	CAAT	1347	4	-	Nicotiana glutinosa
Ghir_A01G011840	CAAT-box	CAAAT	1352	5	+	Pisum sativum	common cis-acting element in promoter and enhancer regions
Ghir_A01G011840	CAAT-box	CAAAT	1357	5	+	Pisum sativum	common cis-acting element in promoter and enhancer regions
Ghir_A01G011840	CAAT-box	CAAAT	1362	5	+	Pisum sativum	common cis-acting element in promoter and enhancer regions
Ghir_A01G011840	CAAT-box	TGCCAAC	1389	7	+	Petunia hybrida	common cis-acting element in promoter and enhancer regions
Ghir_A01G011840	CAAT-box	CAAT	1536	4	-	Nicotiana glutinosa
Ghir_A01G011840	CAAT-box	CAAT	1564	4	-	Nicotiana glutinosa
Ghir_A01G011840	CAAT-box	CAAT	1577	4	+	Nicotiana glutinosa
Ghir_A01G011840	CAAT-box	CAAAT	1627	5	-	Pisum sativum	common cis-acting element in promoter and enhancer regions
Ghir_A01G011840	CAAT-box	CAAAT	1642	5	+	Pisum sativum	common cis-acting element in promoter and enhancer regions
Ghir_A01G011840	CAAT-box	CAAT	1645	4	-	Nicotiana glutinosa
Ghir_A01G011840	CAAT-box	CAAAT	1712	5	+	Pisum sativum	common cis-acting element in promoter and enhancer regions
Ghir_A01G011840	CAAT-box	CAAT	1813	4	-	Nicotiana glutinosa
Ghir_A01G011840	CAAT-box	CAAT	1946	4	+	Nicotiana glutinosa
Ghir_A01G011840	as-1	TGACG	111	5	-	Arabidopsis thaliana
Ghir_A01G011840	ERE	ATTTCATA	665	8	-	Nicotiana glutinos
Ghir_A01G011840	ERE	ATTTTAAA	1191	8	+	Nicotiana glutinos
Ghir_A01G011840	ERE	ATTTTAAA	1228	8	-	Nicotiana glutinos
Ghir_A01G011840	ERE	ATTTCATA	1404	8	-	Nicotiana glutinos
Ghir_A01G011840	ERE	ATTTTAAA	1545	8	+	Nicotiana glutinos
Ghir_A01G011840	AT~TATA-box	TATATA	736	6	+	Arabidopsis thaliana
Ghir_A01G011840	AT~TATA-box	TATATA	738	6	+	Arabidopsis thaliana
Ghir_A01G011840	AT~TATA-box	TATATA	817	6	+	Arabidopsis thaliana
Ghir_A01G011840	AT~TATA-box	TATATA	1584	6	-	Arabidopsis thaliana
Ghir_A01G011840	Box 4	ATTAAT	467	6	+	Petroselinum crispum	part of a conserved DNA module involved in light responsiveness
Ghir_A01G011840	Box 4	ATTAAT	546	6	+	Petroselinum crispum	part of a conserved DNA module involved in light responsiveness
Ghir_A01G011840	Box 4	ATTAAT	657	6	+	Petroselinum crispum	part of a conserved DNA module involved in light responsiveness
Ghir_A01G011840	Box 4	ATTAAT	759	6	+	Petroselinum crispum	part of a conserved DNA module involved in light responsiveness
Ghir_A01G011840	Box 4	ATTAAT	777	6	+	Petroselinum crispum	part of a conserved DNA module involved in light responsiveness
Ghir_A01G011840	Box 4	ATTAAT	985	6	+	Petroselinum crispum	part of a conserved DNA module involved in light responsiveness
Ghir_A01G011840	Box 4	ATTAAT	1446	6	-	Petroselinum crispum	part of a conserved DNA module involved in light responsiveness
Ghir_A01G011840	Box 4	ATTAAT	1450	6	-	Petroselinum crispum	part of a conserved DNA module involved in light responsiveness
Ghir_A01G011840	Box 4	ATTAAT	1556	6	-	Petroselinum crispum	part of a conserved DNA module involved in light responsiveness
Ghir_A01G011840	Box 4	ATTAAT	1560	6	-	Petroselinum crispum	part of a conserved DNA module involved in light responsiveness
Ghir_A01G011840	Unnamed__4	CTCC	899	4	+	Petroselinum hortense
Ghir_A01G011840	Unnamed__4	CTCC	1157	4	+	Petroselinum hortense
Ghir_A01G011840	Unnamed__4	CTCC	1707	4	-	Petroselinum hortense
Ghir_A01G011840	AT1-motif	AATTATTTTTTATT	842	13	-	Solanum tuberosum	part of a light responsive module
Ghir_A01G011840	G-Box	CACGTT	1212	6	+	Pisum sativum	cis-acting regulatory element involved in light responsiveness
Ghir_A01G011840	G-Box	CACGTT	1436	6	+	Pisum sativum	cis-acting regulatory element involved in light responsiveness
Ghir_A01G011840	G-Box	CACGTT	1767	6	-	Pisum sativum	cis-acting regulatory element involved in light responsiveness
Ghir_A01G011840	CGTCA-motif	CGTCA	111	5	+	Hordeum vulgare	cis-acting regulatory element involved in the MeJA-responsiveness
Ghir_A01G011840	AAGAA-motif	GAAAGAA	1935	7	+	Avena sativa
Ghir_A01G013580	I-box	TGATAATGT	7	9	-	Solanum tuberosum	part of a light responsive element
Ghir_A01G013580	AAGAA-motif	GAAAGAA	1337	7	+	Avena sativa
Ghir_A01G013580	AAGAA-motif	gGTAAAGAAA	1980	9	+	Avena sativa
Ghir_A01G013580	TCT-motif	TCTTAC	299	6	+	Arabidopsis thaliana	part of a light responsive element
Ghir_A01G013580	G-Box	CACGTT	1220	6	-	Pisum sativum	cis-acting regulatory element involved in light responsiveness
Ghir_A01G013580	CGTCA-motif	CGTCA	105	5	-	Hordeum vulgare	cis-acting regulatory element involved in the MeJA-responsiveness
Ghir_A01G013580	CGTCA-motif	CGTCA	1720	5	-	Hordeum vulgare	cis-acting regulatory element involved in the MeJA-responsiveness
Ghir_A01G013580	CGTCA-motif	CGTCA	1869	5	-	Hordeum vulgare	cis-acting regulatory element involved in the MeJA-responsiveness
Ghir_A01G013580	O2-site	GATGACATGG	1312	9	+	Zea mays	cis-acting regulatory element involved in zein metabolism regulation
Ghir_A01G013580	MYB	CAACCA	73	6	+	Arabidopsis thaliana
Ghir_A01G013580	MYB	CAACCA	1929	6	+	Arabidopsis thaliana
Ghir_A01G013580	Unnamed__4	CTCC	1037	4	+	Petroselinum hortense
Ghir_A01G013580	Unnamed__4	CTCC	1079	4	+	Petroselinum hortense
Ghir_A01G013580	Unnamed__4	CTCC	1111	4	+	Petroselinum hortense
Ghir_A01G013580	Unnamed__4	CTCC	1767	4	-	Petroselinum hortense
Ghir_A01G013580	Unnamed__4	CTCC	1852	4	+	Petroselinum hortense
Ghir_A01G013580	Unnamed__4	CTCC	1937	4	+	Petroselinum hortense
Ghir_A01G013580	MYC	CAATTG	77	6	+	Arabidopsis thaliana
Ghir_A01G013580	MYC	CATGTG	91	6	+	Arabidopsis thaliana
Ghir_A01G013580	MYC	CATTTG	1757	6	-	Arabidopsis thaliana
Ghir_A01G013580	Box 4	ATTAAT	581	6	+	Petroselinum crispum	part of a conserved DNA module involved in light responsiveness
Ghir_A01G013580	Box 4	ATTAAT	672	6	+	Petroselinum crispum	part of a conserved DNA module involved in light responsiveness
Ghir_A01G013580	TCA-element	CCATCTTTTT	1505	9	-	Nicotiana tabacum	cis-acting element involved in salicylic acid responsiveness
Ghir_A01G013580	Myb	TAACTG	443	6	+	Arabidopsis thaliana
Ghir_A01G013580	AT~TATA-box	TATATA	199	6	+	Arabidopsis thaliana
Ghir_A01G013580	AT~TATA-box	TATATAAA	253	8	-	Arabidopsis thaliana
Ghir_A01G013580	AT~TATA-box	TATATA	255	6	+	Arabidopsis thaliana
Ghir_A01G013580	AT~TATA-box	TATATA	257	6	+	Arabidopsis thaliana
Ghir_A01G013580	AT~TATA-box	TATATA	455	6	+	Arabidopsis thaliana
Ghir_A01G013580	AT~TATA-box	TATATA	1043	6	-	Arabidopsis thaliana
Ghir_A01G013580	AT~TATA-box	TATATA	1131	6	-	Arabidopsis thaliana
Ghir_A01G013580	ERE	ATTTTAAA	126	8	+	Nicotiana glutinos
Ghir_A01G013580	ERE	ATTTTAAA	544	8	+	Nicotiana glutinos
Ghir_A01G013580	ERE	ATTTTAAA	556	8	-	Nicotiana glutinos
Ghir_A01G013580	ERE	ATTTCATA	759	8	-	Nicotiana glutinos
Ghir_A01G013580	ERE	ATTTTAAA	795	8	+	Nicotiana glutinos
Ghir_A01G013580	ERE	ATTTTAAA	1636	8	+	Nicotiana glutinos
Ghir_A01G013580	as-1	TGACG	105	5	+	Arabidopsis thaliana
Ghir_A01G013580	as-1	TGACG	1720	5	+	Arabidopsis thaliana
Ghir_A01G013580	as-1	TGACG	1869	5	+	Arabidopsis thaliana
Ghir_A01G013580	CAAT-box	CAAT	14	4	+	Nicotiana glutinosa
Ghir_A01G013580	CAAT-box	CAAT	38	4	+	Nicotiana glutinosa
Ghir_A01G013580	CAAT-box	CCAAT	76	5	+	Arabidopsis thaliana	common cis-acting element in promoter and enhancer regions
Ghir_A01G013580	CAAT-box	CAAT	77	4	+	Nicotiana glutinosa
Ghir_A01G013580	CAAT-box	CAAT	79	4	-	Nicotiana glutinosa
Ghir_A01G013580	CAAT-box	CAAAT	137	5	+	Pisum sativum	common cis-acting element in promoter and enhancer regions
Ghir_A01G013580	CAAT-box	CAAT	183	4	-	Nicotiana glutinosa
Ghir_A01G013580	CAAT-box	CAAT	328	4	+	Nicotiana glutinosa
Ghir_A01G013580	CAAT-box	CAAT	345	4	-	Nicotiana glutinosa
Ghir_A01G013580	CAAT-box	CAAT	353	4	-	Nicotiana glutinosa
Ghir_A01G013580	CAAT-box	CAAT	375	4	+	Nicotiana glutinosa
Ghir_A01G013580	CAAT-box	CAAAT	422	5	-	Pisum sativum	common cis-acting element in promoter and enhancer regions
Ghir_A01G013580	CAAT-box	CAAT	435	4	+	Nicotiana glutinosa
Ghir_A01G013580	CAAT-box	CCAAT	439	5	+	Arabidopsis thaliana	common cis-acting element in promoter and enhancer regions
Ghir_A01G013580	CAAT-box	CAAT	440	4	+	Nicotiana glutinosa
Ghir_A01G013580	CAAT-box	CCAAT	470	5	+	Arabidopsis thaliana	common cis-acting element in promoter and enhancer regions
Ghir_A01G013580	CAAT-box	CAAT	471	4	+	Nicotiana glutinosa
Ghir_A01G013580	CAAT-box	CAAAT	521	5	-	Pisum sativum	common cis-acting element in promoter and enhancer regions
Ghir_A01G013580	CAAT-box	CCAAT	526	5	-	Arabidopsis thaliana	common cis-acting element in promoter and enhancer regions
Ghir_A01G013580	CAAT-box	CAAT	623	4	-	Nicotiana glutinosa
Ghir_A01G013580	CAAT-box	CAAAT	630	5	+	Pisum sativum	common cis-acting element in promoter and enhancer regions
Ghir_A01G013580	CAAT-box	CAAT	656	4	+	Nicotiana glutinosa
Ghir_A01G013580	CAAT-box	CAAT	733	4	+	Nicotiana glutinosa
Ghir_A01G013580	CAAT-box	CAAAT	963	5	+	Pisum sativum	common cis-acting element in promoter and enhancer regions
Ghir_A01G013580	CAAT-box	CAAT	1028	4	+	Nicotiana glutinosa
Ghir_A01G013580	CAAT-box	CAAT	1069	4	-	Nicotiana glutinosa
Ghir_A01G013580	CAAT-box	CAAAT	1143	5	-	Pisum sativum	common cis-acting element in promoter and enhancer regions
Ghir_A01G013580	CAAT-box	CAAAT	1195	5	+	Pisum sativum	common cis-acting element in promoter and enhancer regions
Ghir_A01G013580	CAAT-box	CAAAT	1210	5	+	Pisum sativum	common cis-acting element in promoter and enhancer regions
Ghir_A01G013580	CAAT-box	CAAT	1318	4	-	Nicotiana glutinosa
Ghir_A01G013580	CAAT-box	CCAAT	1324	5	-	Arabidopsis thaliana	common cis-acting element in promoter and enhancer regions
Ghir_A01G013580	CAAT-box	CAAT	1453	4	-	Nicotiana glutinosa
Ghir_A01G013580	CAAT-box	CAAT	1467	4	-	Nicotiana glutinosa
Ghir_A01G013580	CAAT-box	CAAAT	1487	5	-	Pisum sativum	common cis-acting element in promoter and enhancer regions
Ghir_A01G013580	CAAT-box	CAAT	1555	4	+	Nicotiana glutinosa
Ghir_A01G013580	CAAT-box	CAAAT	1578	5	+	Pisum sativum	common cis-acting element in promoter and enhancer regions
Ghir_A01G013580	CAAT-box	CAAT	1623	4	-	Nicotiana glutinosa
Ghir_A01G013580	CAAT-box	CAAAT	1653	5	-	Pisum sativum	common cis-acting element in promoter and enhancer regions
Ghir_A01G013580	CAAT-box	CAAAT	1757	5	+	Pisum sativum	common cis-acting element in promoter and enhancer regions
Ghir_A01G013580	CAAT-box	CAAT	1772	4	+	Nicotiana glutinosa
Ghir_A01G013580	CAAT-box	CAAT	1862	4	+	Nicotiana glutinosa
Ghir_A01G013580	CAAT-box	CAAT	1883	4	+	Nicotiana glutinosa
Ghir_A01G013580	CAAT-box	CCAAT	1896	5	+	Arabidopsis thaliana	common cis-acting element in promoter and enhancer regions
Ghir_A01G013580	CAAT-box	CAAT	1897	4	+	Nicotiana glutinosa
Ghir_A01G013580	GATA-motif	GATAGGA	21	7	-	Arabidopsis thaliana	part of a light responsive element
Ghir_A01G013580	TATC-box	TATCCCA	466	7	+	Oryza sativa	cis-acting element involved in gibberellin-responsiveness
Ghir_A01G013580	CAT-box	GCCACT	1107	6	+	Arabidopsis thaliana	cis-acting regulatory element related to meristem expression
Ghir_A01G013580	TGACG-motif	TGACG	105	5	+	Hordeum vulgare	cis-acting regulatory element involved in the MeJA-responsiveness
Ghir_A01G013580	TGACG-motif	TGACG	1720	5	+	Hordeum vulgare	cis-acting regulatory element involved in the MeJA-responsiveness
Ghir_A01G013580	TGACG-motif	TGACG	1869	5	+	Hordeum vulgare	cis-acting regulatory element involved in the MeJA-responsiveness
Ghir_A01G013580		motif_sequence	323	4	+	organism	short_function
Ghir_A01G013580		motif_sequence	943	4	-	organism	short_function
Ghir_A01G013580		motif_sequence	1077	4	+	organism	short_function
Ghir_A01G013580		motif_sequence	1264	4	-	organism	short_function
Ghir_A01G013580	TATA	TATAAAAT	634	8	+	Arabidopsis thaliana
Ghir_A01G013580	TATA	TATAAAAT	1136	8	-	Arabidopsis thaliana
Ghir_A01G013580	TATA	TATAAAAT	1385	8	-	Arabidopsis thaliana
Ghir_A01G013580	TATA	TATAAAAT	1647	8	+	Arabidopsis thaliana
Ghir_A01G013580	AE-box	AGAAACAA	1732	8	+	Arabidopsis thaliana	part of a module for light response
Ghir_A01G013580	LTR	CCGAAA	1459	6	+	Hordeum vulgare	cis-acting element involved in low-temperature responsiveness
Ghir_A01G013580	P-box	CCTTTTG	42	7	+	Oryza sativa	gibberellin-responsive element
Ghir_A01G013580	WRE3	CCACCT	1087	6	+	Pisum sativum
Ghir_A01G013580	CCAAT-box	CAACGG	1888	6	-	Hordeum vulgare	MYBHv1 binding site
Ghir_A01G013580	TATA-box	ATTATA	174	6	+	Brassica napus	core promoter element around -30 of transcription start
Ghir_A01G013580	TATA-box	TATAA	175	5	-	Arabidopsis thaliana	core promoter element around -30 of transcription start
Ghir_A01G013580	TATA-box	TATA	176	4	+	Arabidopsis thaliana	core promoter element around -30 of transcription start
Ghir_A01G013580	TATA-box	ATATAT	198	6	+	Brassica napus	core promoter element around -30 of transcription start
Ghir_A01G013580	TATA-box	TATATA	199	6	+	Arabidopsis thaliana	core promoter element around -30 of transcription start
Ghir_A01G013580	TATA-box	ATATAA	200	6	+	Brassica oleracea	core promoter element around -30 of transcription start
Ghir_A01G013580	TATA-box	TATA	201	4	+	Arabidopsis thaliana	core promoter element around -30 of transcription start
Ghir_A01G013580	TATA-box	ATTATA	205	6	+	Brassica napus	core promoter element around -30 of transcription start
Ghir_A01G013580	TATA-box	TATAA	206	5	-	Arabidopsis thaliana	core promoter element around -30 of transcription start
Ghir_A01G013580	TATA-box	TATA	207	4	+	Arabidopsis thaliana	core promoter element around -30 of transcription start
Ghir_A01G013580	TATA-box	TATAAAT	214	7	-	Brassica juncea	core promoter element around -30 of transcription start
Ghir_A01G013580	TATA-box	TATAAA	215	6	-	Helianthus annuus	core promoter element around -30 of transcription start
Ghir_A01G013580	TATA-box	TATAA	216	5	-	Arabidopsis thaliana	core promoter element around -30 of transcription start
Ghir_A01G013580	TATA-box	TATA	217	4	+	Arabidopsis thaliana	core promoter element around -30 of transcription start
Ghir_A01G013580	TATA-box	TACAAAA	226	7	+	Oryza sativa	core promoter element around -30 of transcription start
Ghir_A01G013580	TATA-box	taTATAAAtc	251	9	-	Arabidopsis thaliana	core promoter element around -30 of transcription start
Ghir_A01G013580	TATA-box	TATAAAT	252	7	-	Brassica juncea	core promoter element around -30 of transcription start
Ghir_A01G013580	TATA-box	TATAAA	253	6	-	Helianthus annuus	core promoter element around -30 of transcription start
Ghir_A01G013580	TATA-box	TATATAA	254	7	-	Arabidopsis thaliana	core promoter element around -30 of transcription start
Ghir_A01G013580	TATA-box	TATATA	255	6	+	Arabidopsis thaliana	core promoter element around -30 of transcription start
Ghir_A01G013580	TATA-box	ATATAT	256	6	+	Brassica napus	core promoter element around -30 of transcription start
Ghir_A01G013580	TATA-box	TATATA	257	6	+	Arabidopsis thaliana	core promoter element around -30 of transcription start
Ghir_A01G013580	TATA-box	ATATAA	258	6	+	Brassica oleracea	core promoter element around -30 of transcription start
Ghir_A01G013580	TATA-box	TATA	259	4	+	Arabidopsis thaliana	core promoter element around -30 of transcription start
Ghir_A01G013580	TATA-box	TATAAAA	339	7	-	Pisum sativum	core promoter element around -30 of transcription start
Ghir_A01G013580	TATA-box	TATAAA	340	6	-	Helianthus annuus	core promoter element around -30 of transcription start
Ghir_A01G013580	TATA-box	TATAA	341	5	-	Arabidopsis thaliana	core promoter element around -30 of transcription start
Ghir_A01G013580	TATA-box	TATA	342	4	+	Arabidopsis thaliana	core promoter element around -30 of transcription start
Ghir_A01G013580	TATA-box	ATATAT	454	6	+	Brassica napus	core promoter element around -30 of transcription start
Ghir_A01G013580	TATA-box	TATATA	455	6	+	Arabidopsis thaliana	core promoter element around -30 of transcription start
Ghir_A01G013580	TATA-box	ATATAA	456	6	+	Brassica oleracea	core promoter element around -30 of transcription start
Ghir_A01G013580	TATA-box	TATA	457	4	+	Arabidopsis thaliana	core promoter element around -30 of transcription start
Ghir_A01G013580	TATA-box	TATAAGAA	484	8	-	Zea mays	core promoter element around -30 of transcription start
Ghir_A01G013580	TATA-box	TATAA	487	5	-	Arabidopsis thaliana	core promoter element around -30 of transcription start
Ghir_A01G013580	TATA-box	TATA	488	4	+	Arabidopsis thaliana	core promoter element around -30 of transcription start
Ghir_A01G013580	TATA-box	TATAAAT	501	7	-	Brassica juncea	core promoter element around -30 of transcription start
Ghir_A01G013580	TATA-box	TATAAA	502	6	-	Helianthus annuus	core promoter element around -30 of transcription start
Ghir_A01G013580	TATA-box	TATAA	503	5	-	Arabidopsis thaliana	core promoter element around -30 of transcription start
Ghir_A01G013580	TATA-box	TATA	504	4	+	Arabidopsis thaliana	core promoter element around -30 of transcription start
Ghir_A01G013580	TATA-box	ATTATA	539	6	+	Brassica napus	core promoter element around -30 of transcription start
Ghir_A01G013580	TATA-box	TATAA	540	5	-	Arabidopsis thaliana	core promoter element around -30 of transcription start
Ghir_A01G013580	TATA-box	TATA	541	4	+	Arabidopsis thaliana	core promoter element around -30 of transcription start
Ghir_A01G013580	TATA-box	TATTTAAA	563	8	+	Arabidopsis thaliana	core promoter element around -30 of transcription start
Ghir_A01G013580	TATA-box	TATAA	592	5	-	Arabidopsis thaliana	core promoter element around -30 of transcription start
Ghir_A01G013580	TATA-box	TATA	593	4	+	Arabidopsis thaliana	core promoter element around -30 of transcription start
Ghir_A01G013580	TATA-box	ATATAA	633	6	+	Brassica oleracea	core promoter element around -30 of transcription start
Ghir_A01G013580	TATA-box	TATA	634	4	+	Arabidopsis thaliana	core promoter element around -30 of transcription start
Ghir_A01G013580	TATA-box	ATTATA	676	6	+	Brassica napus	core promoter element around -30 of transcription start
Ghir_A01G013580	TATA-box	TATAA	677	5	-	Arabidopsis thaliana	core promoter element around -30 of transcription start
Ghir_A01G013580	TATA-box	TATA	678	4	+	Arabidopsis thaliana	core promoter element around -30 of transcription start
Ghir_A01G013580	TATA-box	TATA	706	4	+	Arabidopsis thaliana	core promoter element around -30 of transcription start
Ghir_A01G013580	TATA-box	ATATAT	756	6	+	Brassica napus	core promoter element around -30 of transcription start
Ghir_A01G013580	TATA-box	TATA	757	4	+	Arabidopsis thaliana	core promoter element around -30 of transcription start
Ghir_A01G013580	TATA-box	TACATAAA	805	8	+	Oryza sativa	core promoter element around -30 of transcription start
Ghir_A01G013580	TATA-box	TATA	863	4	+	Arabidopsis thaliana	core promoter element around -30 of transcription start
Ghir_A01G013580	TATA-box	ATTATA	952	6	+	Brassica napus	core promoter element around -30 of transcription start
Ghir_A01G013580	TATA-box	TATAA	953	5	-	Arabidopsis thaliana	core promoter element around -30 of transcription start
Ghir_A01G013580	TATA-box	TATA	954	4	+	Arabidopsis thaliana	core promoter element around -30 of transcription start
Ghir_A01G013580	TATA-box	ATTATA	1041	6	+	Brassica napus	core promoter element around -30 of transcription start
Ghir_A01G013580	TATA-box	TATATAA	1042	7	-	Arabidopsis thaliana	core promoter element around -30 of transcription start
Ghir_A01G013580	TATA-box	TATATA	1043	6	-	Arabidopsis thaliana	core promoter element around -30 of transcription start
Ghir_A01G013580	TATA-box	ATATAA	1044	6	+	Brassica oleracea	core promoter element around -30 of transcription start
Ghir_A01G013580	TATA-box	TATA	1045	4	-	Arabidopsis thaliana	core promoter element around -30 of transcription start
Ghir_A01G013580	TATA-box	ATATAT	1130	6	-	Brassica napus	core promoter element around -30 of transcription start
Ghir_A01G013580	TATA-box	TATATA	1131	6	-	Arabidopsis thaliana	core promoter element around -30 of transcription start
Ghir_A01G013580	TATA-box	ATATAT	1132	6	-	Brassica napus	core promoter element around -30 of transcription start
Ghir_A01G013580	TATA-box	TATA	1133	4	-	Arabidopsis thaliana	core promoter element around -30 of transcription start
Ghir_A01G013580	TATA-box	TATAAAA	1137	7	-	Pisum sativum	core promoter element around -30 of transcription start
Ghir_A01G013580	TATA-box	TATAAA	1138	6	-	Helianthus annuus	core promoter element around -30 of transcription start
Ghir_A01G013580	TATA-box	TATAA	1139	5	-	Arabidopsis thaliana	core promoter element around -30 of transcription start
Ghir_A01G013580	TATA-box	TATA	1140	4	-	Arabidopsis thaliana	core promoter element around -30 of transcription start
Ghir_A01G013580	TATA-box	TATTTAAA	1167	8	+	Arabidopsis thaliana	core promoter element around -30 of transcription start
Ghir_A01G013580	TATA-box	TATTTAAA	1184	8	+	Arabidopsis thaliana	core promoter element around -30 of transcription start
Ghir_A01G013580	TATA-box	TATTTAAA	1186	8	-	Arabidopsis thaliana	core promoter element around -30 of transcription start
Ghir_A01G013580	TATA-box	ATATAA	1368	6	+	Brassica oleracea	core promoter element around -30 of transcription start
Ghir_A01G013580	TATA-box	TATA	1369	4	-	Arabidopsis thaliana	core promoter element around -30 of transcription start
Ghir_A01G013580	TATA-box	ATTATA	1380	6	+	Brassica napus	core promoter element around -30 of transcription start
Ghir_A01G013580	TATA-box	TATAA	1381	5	-	Arabidopsis thaliana	core promoter element around -30 of transcription start
Ghir_A01G013580	TATA-box	TATA	1382	4	-	Arabidopsis thaliana	core promoter element around -30 of transcription start
Ghir_A01G013580	TATA-box	TATAAAA	1386	7	-	Pisum sativum	core promoter element around -30 of transcription start
Ghir_A01G013580	TATA-box	TATAAA	1387	6	-	Helianthus annuus	core promoter element around -30 of transcription start
Ghir_A01G013580	TATA-box	TATAA	1388	5	-	Arabidopsis thaliana	core promoter element around -30 of transcription start
Ghir_A01G013580	TATA-box	TATA	1389	4	-	Arabidopsis thaliana	core promoter element around -30 of transcription start
Ghir_A01G013580	TATA-box	TACAAAA	1401	7	-	Oryza sativa	core promoter element around -30 of transcription start
Ghir_A01G013580	TATA-box	ATATAA	1537	6	+	Brassica oleracea	core promoter element around -30 of transcription start
Ghir_A01G013580	TATA-box	TATA	1538	4	-	Arabidopsis thaliana	core promoter element around -30 of transcription start
Ghir_A01G013580	TATA-box	TATAA	1560	5	-	Arabidopsis thaliana	core promoter element around -30 of transcription start
Ghir_A01G013580	TATA-box	TATA	1561	4	-	Arabidopsis thaliana	core promoter element around -30 of transcription start
Ghir_A01G013580	TATA-box	TATAA	1646	5	-	Arabidopsis thaliana	core promoter element around -30 of transcription start
Ghir_A01G013580	TATA-box	TATA	1647	4	-	Arabidopsis thaliana	core promoter element around -30 of transcription start
Ghir_A01G013580	TATA-box	ATTATA	1684	6	+	Brassica napus	core promoter element around -30 of transcription start
Ghir_A01G013580	TATA-box	TATAA	1685	5	-	Arabidopsis thaliana	core promoter element around -30 of transcription start
Ghir_A01G013580	TATA-box	TATA	1686	4	-	Arabidopsis thaliana	core promoter element around -30 of transcription start
Ghir_A01G013580	TATA-box	ATATAA	1846	6	+	Brassica oleracea	core promoter element around -30 of transcription start
Ghir_A01G013580	TATA-box	TATA	1847	4	-	Arabidopsis thaliana	core promoter element around -30 of transcription start
Ghir_A01G013580	TATA-box	ATTATA	1948	6	+	Brassica napus	core promoter element around -30 of transcription start
Ghir_A01G013580	TATA-box	TATAA	1949	5	-	Arabidopsis thaliana	core promoter element around -30 of transcription start
Ghir_A01G013580	TATA-box	TATA	1950	4	-	Arabidopsis thaliana	core promoter element around -30 of transcription start
Ghir_A01G013580	ABRE	GCAACGTGTC	1218	10	+	Hordeum vulgare	cis-acting element involved in the abscisic acid responsiveness
Ghir_A01G013580	ABRE	ACGTG	1221	5	+	Arabidopsis thaliana	cis-acting element involved in the abscisic acid responsiveness
Ghir_A01G013580	MYB recognition site	CCGTTG	1888	6	+	Arabidopsis thaliana
Ghir_A01G013580	ARE	AAACCA	190	6	+	Zea mays	cis-acting regulatory element essential for the anaerobic induction
Ghir_A01G013580	ARE	AAACCA	1283	6	+	Zea mays	cis-acting regulatory element essential for the anaerobic induction
Ghir_A01G013580	ARE	AAACCA	1876	6	-	Zea mays	cis-acting regulatory element essential for the anaerobic induction
Ghir_A01G015070	chs-CMA1a	TTACTTAA	622	8	+	Daucus carota	part of a light responsive element
Ghir_A01G015070		motif_sequence	259	4	+	organism	short_function
Ghir_A01G015070		motif_sequence	386	4	-	organism	short_function
Ghir_A01G015070		motif_sequence	402	4	+	organism	short_function
Ghir_A01G015070		motif_sequence	474	4	+	organism	short_function
Ghir_A01G015070		motif_sequence	528	4	-	organism	short_function
Ghir_A01G015070		motif_sequence	635	4	+	organism	short_function
Ghir_A01G015070		motif_sequence	696	4	-	organism	short_function
Ghir_A01G015070		motif_sequence	731	4	+	organism	short_function
Ghir_A01G015070		motif_sequence	751	4	-	organism	short_function
Ghir_A01G015070		motif_sequence	862	4	-	organism	short_function
Ghir_A01G015070		motif_sequence	923	4	-	organism	short_function
Ghir_A01G015070		motif_sequence	943	4	+	organism	short_function
Ghir_A01G015070		motif_sequence	952	4	+	organism	short_function
Ghir_A01G015070		motif_sequence	1086	4	-	organism	short_function
Ghir_A01G015070		motif_sequence	1149	4	-	organism	short_function
Ghir_A01G015070		motif_sequence	1519	4	-	organism	short_function
Ghir_A01G015070		motif_sequence	1674	4	-	organism	short_function
Ghir_A01G015070		motif_sequence	1985	4	+	organism	short_function
Ghir_A01G015070		motif_sequence	1995	4	+	organism	short_function
Ghir_A01G015070	G-box	TAACACGTAG	32	9	-	Brassica oleracea	cis-acting regulatory element involved in light responsiveness
Ghir_A01G015070	CAT-box	GCCACT	1244	6	+	Arabidopsis thaliana	cis-acting regulatory element related to meristem expression
Ghir_A01G015070	ARE	AAACCA	814	6	+	Zea mays	cis-acting regulatory element essential for the anaerobic induction
Ghir_A01G015070	ARE	AAACCA	1787	6	+	Zea mays	cis-acting regulatory element essential for the anaerobic induction
Ghir_A01G015070	ARE	AAACCA	1967	6	+	Zea mays	cis-acting regulatory element essential for the anaerobic induction
Ghir_A01G015070	STRE	AGGGG	43	5	-	Arabidopsis thaliana
Ghir_A01G015070	STRE	AGGGG	680	5	-	Arabidopsis thaliana
Ghir_A01G015070	STRE	AGGGG	1009	5	-	Arabidopsis thaliana
Ghir_A01G015070	STRE	AGGGG	1817	5	+	Arabidopsis thaliana
Ghir_A01G015070	ABRE	ACGTG	506	5	-	Arabidopsis thaliana	cis-acting element involved in the abscisic acid responsiveness
Ghir_A01G015070	MSA-like	(T/C)C(T/C)AACGG(T/C)(T/C)A	1489	8.5	-	Catharanthus roseus	cis-acting element involved in cell cycle regulation
Ghir_A01G015070	GT1-motif	GGTTAAT	38	7	-	Avena sativa	light responsive element
Ghir_A01G015070	GT1-motif	GGTTAA	39	6	-	Arabidopsis thaliana	light responsive element
Ghir_A01G015070	GT1-motif	GGTTAAT	1392	7	-	Avena sativa	light responsive element
Ghir_A01G015070	GT1-motif	GGTTAA	1393	6	-	Arabidopsis thaliana	light responsive element
Ghir_A01G015070	TC-rich repeats	GTTTTCTTAC	90	9	-	Nicotiana tabacum	cis-acting element involved in defense and stress responsiveness
Ghir_A01G015070	TC-rich repeats	ATTCTCTAAC	954	9	+	Nicotiana tabacum	cis-acting element involved in defense and stress responsiveness
Ghir_A01G015070	TATA-box	TATAA	88	5	-	Arabidopsis thaliana	core promoter element around -30 of transcription start
Ghir_A01G015070	TATA-box	TATA	89	4	+	Arabidopsis thaliana	core promoter element around -30 of transcription start
Ghir_A01G015070	TATA-box	TATAAATA	191	8	-	Daucus carota	core promoter element around -30 of transcription start
Ghir_A01G015070	TATA-box	TATAAAT	192	7	-	Brassica juncea	core promoter element around -30 of transcription start
Ghir_A01G015070	TATA-box	TATAAA	193	6	-	Helianthus annuus	core promoter element around -30 of transcription start
Ghir_A01G015070	TATA-box	TATAA	194	5	-	Arabidopsis thaliana	core promoter element around -30 of transcription start
Ghir_A01G015070	TATA-box	TATA	195	4	+	Arabidopsis thaliana	core promoter element around -30 of transcription start
Ghir_A01G015070	TATA-box	ATATAT	255	6	+	Brassica napus	core promoter element around -30 of transcription start
Ghir_A01G015070	TATA-box	TATA	256	4	+	Arabidopsis thaliana	core promoter element around -30 of transcription start
Ghir_A01G015070	TATA-box	TATTTAAA	576	8	+	Arabidopsis thaliana	core promoter element around -30 of transcription start
Ghir_A01G015070	TATA-box	TATACA	586	6	-	Helianthus annuus	core promoter element around -30 of transcription start
Ghir_A01G015070	TATA-box	TATA	588	4	+	Arabidopsis thaliana	core promoter element around -30 of transcription start
Ghir_A01G015070	TATA-box	TATA	631	4	+	Arabidopsis thaliana	core promoter element around -30 of transcription start
Ghir_A01G015070	TATA-box	TACAAAA	1059	7	+	Oryza sativa	core promoter element around -30 of transcription start
Ghir_A01G015070	TATA-box	TATA	1261	4	-	Arabidopsis thaliana	core promoter element around -30 of transcription start
Ghir_A01G015070	TATA-box	TATAAAA	1623	7	-	Pisum sativum	core promoter element around -30 of transcription start
Ghir_A01G015070	TATA-box	TATAAA	1624	6	-	Helianthus annuus	core promoter element around -30 of transcription start
Ghir_A01G015070	TATA-box	TATAA	1625	5	-	Arabidopsis thaliana	core promoter element around -30 of transcription start
Ghir_A01G015070	TATA-box	TATA	1626	4	-	Arabidopsis thaliana	core promoter element around -30 of transcription start
Ghir_A01G015070	TATA-box	TATAA	1654	5	-	Arabidopsis thaliana	core promoter element around -30 of transcription start
Ghir_A01G015070	TATA-box	TATA	1655	4	-	Arabidopsis thaliana	core promoter element around -30 of transcription start
Ghir_A01G015070	TATA-box	ccTATAAAaa	1960	9	+	Arabidopsis thaliana	core promoter element around -30 of transcription start
Ghir_A01G015070	TATA-box	TATATA	1962	6	-	Arabidopsis thaliana	core promoter element around -30 of transcription start
Ghir_A01G015070	TATA-box	ATATAA	1963	6	+	Brassica oleracea	core promoter element around -30 of transcription start
Ghir_A01G015070	TATA-box	TATA	1964	4	-	Arabidopsis thaliana	core promoter element around -30 of transcription start
Ghir_A01G015070	O2-site	GATGATGTGG	137	9	-	Zea mays	cis-acting regulatory element involved in zein metabolism regulation
Ghir_A01G015070	O2-site	GATGACATGG	639	9	-	Zea mays	cis-acting regulatory element involved in zein metabolism regulation
Ghir_A01G015070	RY-element	CATGCATG	699	8	+	Helianthus annuus	cis-acting regulatory element involved in seed-specific regulation
Ghir_A01G015070	Box II	TGGTAATAA	534	9	-	Solanum tuberosum	part of a light responsive element
Ghir_A01G015070	G-Box	CACGTT	506	6	+	Pisum sativum	cis-acting regulatory element involved in light responsiveness
Ghir_A01G015070	Myb-binding site	CAACAG	176	6	+	Nicotiana tabacum
Ghir_A01G015070	CAAT-box	CAAAT	22	5	+	Pisum sativum	common cis-acting element in promoter and enhancer regions
Ghir_A01G015070	CAAT-box	CAAT	50	4	+	Nicotiana glutinosa
Ghir_A01G015070	CAAT-box	CAAT	99	4	+	Nicotiana glutinosa
Ghir_A01G015070	CAAT-box	CAAAT	117	5	+	Pisum sativum	common cis-acting element in promoter and enhancer regions
Ghir_A01G015070	CAAT-box	CAAT	128	4	+	Nicotiana glutinosa
Ghir_A01G015070	CAAT-box	CAAAT	217	5	+	Pisum sativum	common cis-acting element in promoter and enhancer regions
Ghir_A01G015070	CAAT-box	CCAAT	297	5	+	Arabidopsis thaliana	common cis-acting element in promoter and enhancer regions
Ghir_A01G015070	CAAT-box	CAAT	298	4	+	Nicotiana glutinosa
Ghir_A01G015070	CAAT-box	CAAT	302	4	+	Nicotiana glutinosa
Ghir_A01G015070	CAAT-box	CAAAT	373	5	+	Pisum sativum	common cis-acting element in promoter and enhancer regions
Ghir_A01G015070	CAAT-box	CAAT	383	4	-	Nicotiana glutinosa
Ghir_A01G015070	CAAT-box	CAAT	482	4	+	Nicotiana glutinosa
Ghir_A01G015070	CAAT-box	CAAAT	541	5	+	Pisum sativum	common cis-acting element in promoter and enhancer regions
Ghir_A01G015070	CAAT-box	CCAAT	595	5	+	Arabidopsis thaliana	common cis-acting element in promoter and enhancer regions
Ghir_A01G015070	CAAT-box	CAAT	596	4	+	Nicotiana glutinosa
Ghir_A01G015070	CAAT-box	CAAT	600	4	+	Nicotiana glutinosa
Ghir_A01G015070	CAAT-box	CAAAT	710	5	-	Pisum sativum	common cis-acting element in promoter and enhancer regions
Ghir_A01G015070	CAAT-box	CAAT	722	4	+	Nicotiana glutinosa
Ghir_A01G015070	CAAT-box	CAAT	901	4	+	Nicotiana glutinosa
Ghir_A01G015070	CAAT-box	CAAT	1108	4	+	Nicotiana glutinosa
Ghir_A01G015070	CAAT-box	CAAAT	1110	5	-	Pisum sativum	common cis-acting element in promoter and enhancer regions
Ghir_A01G015070	CAAT-box	CAAT	1118	4	+	Nicotiana glutinosa
Ghir_A01G015070	CAAT-box	CAAAT	1120	5	-	Pisum sativum	common cis-acting element in promoter and enhancer regions
Ghir_A01G015070	CAAT-box	CAAT	1133	4	-	Nicotiana glutinosa
Ghir_A01G015070	CAAT-box	CAAAT	1153	5	-	Pisum sativum	common cis-acting element in promoter and enhancer regions
Ghir_A01G015070	CAAT-box	CAAAT	1211	5	+	Pisum sativum	common cis-acting element in promoter and enhancer regions
Ghir_A01G015070	CAAT-box	CAAAT	1239	5	-	Pisum sativum	common cis-acting element in promoter and enhancer regions
Ghir_A01G015070	CAAT-box	CAAT	1251	4	+	Nicotiana glutinosa
Ghir_A01G015070	CAAT-box	CAAT	1342	4	-	Nicotiana glutinosa
Ghir_A01G015070	CAAT-box	TGCCAAC	1401	7	+	Petunia hybrida	common cis-acting element in promoter and enhancer regions
Ghir_A01G015070	CAAT-box	TGCCAAC	1452	7	-	Petunia hybrida	common cis-acting element in promoter and enhancer regions
Ghir_A01G015070	CAAT-box	CAAT	1529	4	+	Nicotiana glutinosa
Ghir_A01G015070	CAAT-box	CAAT	1671	4	-	Nicotiana glutinosa
Ghir_A01G015070	CAAT-box	CAAAT	1699	5	+	Pisum sativum	common cis-acting element in promoter and enhancer regions
Ghir_A01G015070	CAAT-box	CAAT	1775	4	+	Nicotiana glutinosa
Ghir_A01G015070	CAAT-box	CCAAT	1835	5	+	Arabidopsis thaliana	common cis-acting element in promoter and enhancer regions
Ghir_A01G015070	CAAT-box	CAAT	1836	4	+	Nicotiana glutinosa
Ghir_A01G015070	CAAT-box	CAAAT	1868	5	+	Pisum sativum	common cis-acting element in promoter and enhancer regions
Ghir_A01G015070	CAAT-box	CCAAT	1887	5	+	Arabidopsis thaliana	common cis-acting element in promoter and enhancer regions
[truncated: 47,707 more rows]
