# Supplementary material for: Rapid Identification of Pollen- and Anther-Specific Genes in Response to High-Temperature Stress Based on Transcriptome Profiling Analysis in Cotton
Source: Int J Mol Sci. 2022 Mar 21;23(6):3378. doi: 10.3390/ijms23063378 (PMC8954629; doi:10.3390/ijms23063378)
Supplement: Supplementary file 1 [file ijms-23-03378-s001.zip › Table S/Table S11 The expression profile of H05 pollen under NT and HT condition (count value).xlsx]

## Sheet: Sheet1
gene ID	NTpollen	HTpollen
Ghir_A01G000010	4	11
Ghir_A01G000020	0	0
Ghir_A01G000030	27	64
Ghir_A01G000040	1	14
Ghir_A01G000050	0	0
Ghir_A01G000060	0	2
Ghir_A01G000070	0	0
Ghir_A01G000080	0	0
Ghir_A01G000090	0	0
Ghir_A01G000100	1	2
Ghir_A01G000110	0	0
Ghir_A01G000120	91.12	0
Ghir_A01G000130	14	0
Ghir_A01G000140	0	0
Ghir_A01G000150	6	0
Ghir_A01G000160	0	0
Ghir_A01G000170	0	0
Ghir_A01G000180	0	0
Ghir_A01G000190	7	29
Ghir_A01G000200	0	0
Ghir_A01G000210	54	36.41
Ghir_A01G000220	16	13
Ghir_A01G000230	0	1
Ghir_A01G000240	1	2
Ghir_A01G000250	0	0
Ghir_A01G000260	22	8
Ghir_A01G000270	87	92
Ghir_A01G000280	576.92	663
Ghir_A01G000290	81	48
Ghir_A01G000300	27	20
Ghir_A01G000310	0	0
Ghir_A01G000320	428	733
Ghir_A01G000330	6	0
Ghir_A01G000340	0	0
Ghir_A01G000350	496	804.82
Ghir_A01G000360	1	9
Ghir_A01G000370	0	0
Ghir_A01G000380	0	1
Ghir_A01G000390	15	16
Ghir_A01G000400	162	120
Ghir_A01G000410	0	0
Ghir_A01G000420	0	6
Ghir_A01G000430	0	0
Ghir_A01G000440	36	14.64
Ghir_A01G000450	0	1
Ghir_A01G000460	6.65	0
Ghir_A01G000470	0	0
Ghir_A01G000480	0	3
Ghir_A01G000490	26	62
Ghir_A01G000500	0	0
Ghir_A01G000510	0	0
Ghir_A01G000520	0	0
Ghir_A01G000530	0	0
Ghir_A01G000540	1	0
Ghir_A01G000550	26	23
Ghir_A01G000560	2	0
Ghir_A01G000570	3	4
Ghir_A01G000580	58	62.62
Ghir_A01G000590	1382.02	1613.89
Ghir_A01G000600	0	0
Ghir_A01G000610	0	0
Ghir_A01G000620	0	0
Ghir_A01G000630	0	0
Ghir_A01G000640	0	0
Ghir_A01G000650	0	0
Ghir_A01G000660	0	0
Ghir_A01G000670	0	0
Ghir_A01G000680	0	0
Ghir_A01G000690	0	9
Ghir_A01G000700	0	0
Ghir_A01G000710	0	0
Ghir_A01G000720	0	0
Ghir_A01G000730	0	0
Ghir_A01G000740	0	0
Ghir_A01G000750	16	3
Ghir_A01G000760	21	11
Ghir_A01G000770	4204.17	3648.78
Ghir_A01G000780	0	0
Ghir_A01G000790	37	14
Ghir_A01G000800	0	0
Ghir_A01G000810	12	9
Ghir_A01G000820	19	18
Ghir_A01G000830	0	0
Ghir_A01G000840	0	2
Ghir_A01G000850	0	0
Ghir_A01G000860	0	0
Ghir_A01G000870	0	0
Ghir_A01G000880	25	43
Ghir_A01G000890	0	1
Ghir_A01G000900	0	0
Ghir_A01G000910	0	2
Ghir_A01G000920	13	25
Ghir_A01G000930	2	3
Ghir_A01G000940	0	0
Ghir_A01G000950	1043	851
Ghir_A01G000960	13	11
Ghir_A01G000970	18	18
Ghir_A01G000980	20	51.57
Ghir_A01G000990	0	0
Ghir_A01G001000	50	56
Ghir_A01G001010	211.28	159.86
Ghir_A01G001020	0	0
Ghir_A01G001030	0	0
Ghir_A01G001040	39811	40078
Ghir_A01G001050	0	0
Ghir_A01G001060	0	0
Ghir_A01G001070	16.75	13.47
Ghir_A01G001080	0	0
Ghir_A01G001090	0	0
Ghir_A01G001100	13	6
Ghir_A01G001110	0	0
Ghir_A01G001120	124.54	116
Ghir_A01G001130	22	2
Ghir_A01G001140	1	0
Ghir_A01G001150	17.75	12.27
Ghir_A01G001160	8.25	7.73
Ghir_A01G001170	3	3
Ghir_A01G001180	0	1
Ghir_A01G001190	116.24	114
Ghir_A01G001200	14	5
Ghir_A01G001210	0	3
Ghir_A01G001220	8044	6754.99
Ghir_A01G001230	18	8
Ghir_A01G001240	0	0
Ghir_A01G001250	0	0
Ghir_A01G001260	0	0
Ghir_A01G001270	0	0
Ghir_A01G001280	0	0
Ghir_A01G001290	31	4
Ghir_A01G001300	122	49
Ghir_A01G001310	0	1
Ghir_A01G001320	102	180
Ghir_A01G001330	4366	3512.38
Ghir_A01G001340	6	25
Ghir_A01G001350	20864	26002.6
Ghir_A01G001360	787	2395
Ghir_A01G001370	0	0
Ghir_A01G001380	0	0
Ghir_A01G001390	0	1
Ghir_A01G001400	1452.33	1300.89
Ghir_A01G001410	320.6	210.27
Ghir_A01G001420	17	15
Ghir_A01G001430	82.85	87.85
Ghir_A01G001440	24	8.52
Ghir_A01G001450	122	125
Ghir_A01G001460	91	104
Ghir_A01G001470	2	30
Ghir_A01G001480	0	0
Ghir_A01G001490	181.8	312.41
Ghir_A01G001500	38	43
Ghir_A01G001510	52	20
Ghir_A01G001520	9	80
Ghir_A01G001530	0	5.37
Ghir_A01G001540	22	29
Ghir_A01G001550	114.3	204.32
Ghir_A01G001560	207	196.29
Ghir_A01G001570	0	3
Ghir_A01G001580	6	8
Ghir_A01G001590	24	45
Ghir_A01G001600	0	0
Ghir_A01G001610	0	0
Ghir_A01G001620	0	0
Ghir_A01G001630	44	58
Ghir_A01G001640	0	0
Ghir_A01G001650	0	0
Ghir_A01G001660	0	0
Ghir_A01G001670	0	1
Ghir_A01G001680	0	16.41
Ghir_A01G001690	0	0
Ghir_A01G001700	0	0
Ghir_A01G001710	0	2
Ghir_A01G001720	0	0
Ghir_A01G001730	0	0
Ghir_A01G001740	4	2
Ghir_A01G001750	103	104
Ghir_A01G001760	0	0
Ghir_A01G001770	0	0
Ghir_A01G001780	0	0
Ghir_A01G001790	0	1
Ghir_A01G001800	0	0
Ghir_A01G001810	0	0
Ghir_A01G001820	0	0
Ghir_A01G001830	0	0
Ghir_A01G001840	0	0
Ghir_A01G001850	0	0
Ghir_A01G001860	0	0
Ghir_A01G001870	2	0
Ghir_A01G001880	0	0
Ghir_A01G001890	0	0
Ghir_A01G001900	0	0
Ghir_A01G001910	0	0
Ghir_A01G001920	0	0
Ghir_A01G001930	1	0
Ghir_A01G001940	0	0
Ghir_A01G001950	20	16
Ghir_A01G001960	0	0
Ghir_A01G001970	0	0
Ghir_A01G001980	0	0
Ghir_A01G001990	35.92	50.09
Ghir_A01G002000	23	13
Ghir_A01G002010	5	5
Ghir_A01G002020	7	1
Ghir_A01G002030	0	2.43
Ghir_A01G002040	6	6.07
Ghir_A01G002050	2	4
Ghir_A01G002060	0	1
Ghir_A01G002070	0	0
Ghir_A01G002080	14	2.33
Ghir_A01G002090	5	1
Ghir_A01G002100	39	36
Ghir_A01G002110	127	82
Ghir_A01G002120	44	15
Ghir_A01G002130	21	2
Ghir_A01G002140	61.5	22
Ghir_A01G002150	2	2
Ghir_A01G002160	0	2
Ghir_A01G002170	0	0
Ghir_A01G002180	0	0
Ghir_A01G002190	0	0
Ghir_A01G002200	109.8	161.18
Ghir_A01G002210	5	0
Ghir_A01G002220	0	0
Ghir_A01G002230	0	0
Ghir_A01G002240	56	30.41
Ghir_A01G002250	0	0
Ghir_A01G002260	192	216
Ghir_A01G002270	0	5
Ghir_A01G002280	0	0
Ghir_A01G002290	0	0
Ghir_A01G002300	17	17.81
Ghir_A01G002310	3	0
Ghir_A01G002320	15	0
Ghir_A01G002330	0	0
Ghir_A01G002340	0	0
Ghir_A01G002350	138.74	77.77
Ghir_A01G002360	1	4
Ghir_A01G002370	3	0
Ghir_A01G002380	22	22.32
Ghir_A01G002390	0	0
Ghir_A01G002400	22	4
Ghir_A01G002410	283.12	331.7
Ghir_A01G002420	1	1
Ghir_A01G002430	0	0
Ghir_A01G002440	21	21
Ghir_A01G002450	446	680
Ghir_A01G002460	210	168.74
Ghir_A01G002470	75.2	103.85
Ghir_A01G002480	0	0
Ghir_A01G002490	22	52
Ghir_A01G002500	13	25
Ghir_A01G002510	0	0
Ghir_A01G002520	322	189
Ghir_A01G002530	0	0
Ghir_A01G002540	0	0
Ghir_A01G002550	21	61.47
Ghir_A01G002560	40	42
Ghir_A01G002570	0	0
Ghir_A01G002580	3332.91	3414
Ghir_A01G002590	2424	1918
Ghir_A01G002600	3	0
Ghir_A01G002610	0	0
Ghir_A01G002620	0	2
Ghir_A01G002630	0	0
Ghir_A01G002640	16.22	4.24
Ghir_A01G002650	315.21	287.31
Ghir_A01G002660	16	6
Ghir_A01G002670	9	16
Ghir_A01G002680	139.24	133.46
Ghir_A01G002690	0	0
Ghir_A01G002700	1	0
Ghir_A01G002710	2	0
Ghir_A01G002720	0	0
Ghir_A01G002730	11	2
Ghir_A01G002740	0	0
Ghir_A01G002750	7	2
Ghir_A01G002760	0	0
Ghir_A01G002770	0	0
Ghir_A01G002780	0	2
Ghir_A01G002790	4	5
Ghir_A01G002800	0	0
Ghir_A01G002810	0	0
Ghir_A01G002820	1	0
Ghir_A01G002830	15.59	13
Ghir_A01G002840	0	0
Ghir_A01G002850	0	0
Ghir_A01G002860	0	0
Ghir_A01G002870	48.84	56.26
Ghir_A01G002880	0	16
Ghir_A01G002890	5	1
Ghir_A01G002900	0	0
Ghir_A01G002910	0	0
Ghir_A01G002920	55	131
Ghir_A01G002930	5	1
Ghir_A01G002940	4	1
Ghir_A01G002950	662	641
Ghir_A01G002960	0	3.53
Ghir_A01G002970	0	0
Ghir_A01G002980	0	0
Ghir_A01G002990	146	92
Ghir_A01G003000	29836.3	28396.3
Ghir_A01G003010	4	0
Ghir_A01G003020	4.97	2.04
Ghir_A01G003030	0	0
Ghir_A01G003040	2	3
Ghir_A01G003050	0	0
Ghir_A01G003060	0	0
Ghir_A01G003070	0	2
Ghir_A01G003080	0	0
Ghir_A01G003090	0	1
Ghir_A01G003100	13.17	14.5
Ghir_A01G003110	48	27
Ghir_A01G003120	315	315.57
Ghir_A01G003130	17	0
Ghir_A01G003140	13	7.5
Ghir_A01G003150	8	3.7
Ghir_A01G003160	0	2
Ghir_A01G003170	0	0
Ghir_A01G003180	0	0
Ghir_A01G003190	6	3
Ghir_A01G003200	0	1
Ghir_A01G003210	0	0
Ghir_A01G003220	0	0
Ghir_A01G003230	0	2
Ghir_A01G003240	0	1
Ghir_A01G003250	0	4.27
Ghir_A01G003260	0	0
Ghir_A01G003270	0	0
Ghir_A01G003280	0	0
Ghir_A01G003290	0	0
Ghir_A01G003300	0	0
Ghir_A01G003310	0	0
Ghir_A01G003320	0	0
Ghir_A01G003330	0	0
Ghir_A01G003340	72.04	98.74
Ghir_A01G003350	815	805
Ghir_A01G003360	0	1
Ghir_A01G003370	0	0
Ghir_A01G003380	5	3
Ghir_A01G003390	0	4
Ghir_A01G003400	0	0
Ghir_A01G003410	0	1
Ghir_A01G003420	255.87	231.65
Ghir_A01G003430	28.84	53.82
Ghir_A01G003440	0	0
Ghir_A01G003450	0	4
Ghir_A01G003460	0	0
Ghir_A01G003470	16.64	41.48
Ghir_A01G003480	0	0
Ghir_A01G003490	0	0
Ghir_A01G003500	0	0
Ghir_A01G003510	0	0
Ghir_A01G003520	0	4
Ghir_A01G003530	0	0
Ghir_A01G003540	0	0
Ghir_A01G003550	356.14	337.35
Ghir_A01G003560	0	2
Ghir_A01G003570	0	2
Ghir_A01G003580	0	0
Ghir_A01G003590	0	2
Ghir_A01G003600	5	0
Ghir_A01G003610	21	24.33
Ghir_A01G003620	0	0
Ghir_A01G003630	0	0
Ghir_A01G003640	42	40
Ghir_A01G003650	0	0
Ghir_A01G003660	0	0
Ghir_A01G003670	0	0
Ghir_A01G003680	0	0
Ghir_A01G003690	4	0
Ghir_A01G003700	0	0
Ghir_A01G003710	0	0
Ghir_A01G003720	0	0
Ghir_A01G003730	0	0
Ghir_A01G003740	0	0
Ghir_A01G003750	0	0
Ghir_A01G003760	0	0
Ghir_A01G003770	0	0
Ghir_A01G003780	0	0
Ghir_A01G003790	0	14
Ghir_A01G003800	0	0
Ghir_A01G003810	0	0
Ghir_A01G003820	0	0
Ghir_A01G003830	52	34
Ghir_A01G003840	39	28
Ghir_A01G003850	0	2.01
Ghir_A01G003860	0	2
Ghir_A01G003870	0	0
Ghir_A01G003880	0	0
Ghir_A01G003890	0	0
Ghir_A01G003900	6	3
Ghir_A01G003910	358	1208
Ghir_A01G003920	286	339
Ghir_A01G003930	0	0
Ghir_A01G003940	0	0
Ghir_A01G003950	0	0
Ghir_A01G003960	0	0
Ghir_A01G003970	0	0
Ghir_A01G003980	0	0
Ghir_A01G003990	0	0
Ghir_A01G004000	0	0
Ghir_A01G004010	50	58.41
Ghir_A01G004020	13	9
Ghir_A01G004030	0	0
Ghir_A01G004040	0	0
Ghir_A01G004050	8	8
Ghir_A01G004060	23	32
Ghir_A01G004070	0	8
Ghir_A01G004080	0	4.92
Ghir_A01G004090	4	4
Ghir_A01G004100	11	12
Ghir_A01G004110	0	0
Ghir_A01G004120	0	0
Ghir_A01G004130	31	9
Ghir_A01G004140	0	0
Ghir_A01G004150	0	0
Ghir_A01G004160	0	0
Ghir_A01G004170	10	51
Ghir_A01G004180	0	0
Ghir_A01G004190	0	0
Ghir_A01G004200	0	0
Ghir_A01G004210	0	0
Ghir_A01G004220	0	1
Ghir_A01G004230	44.6	23
Ghir_A01G004240	0	0
Ghir_A01G004250	0	0
Ghir_A01G004260	16	7
Ghir_A01G004270	0	0
Ghir_A01G004280	0	0
Ghir_A01G004290	0	0
Ghir_A01G004300	118.43	164.72
Ghir_A01G004310	0	0
Ghir_A01G004320	0	0
Ghir_A01G004330	8	3
Ghir_A01G004340	28	21
Ghir_A01G004350	32	66
Ghir_A01G004360	27	5
Ghir_A01G004370	89	95
Ghir_A01G004380	0	1.63
Ghir_A01G004390	1	0
Ghir_A01G004400	0	0
Ghir_A01G004410	0	0
Ghir_A01G004420	0	0
Ghir_A01G004430	21	22
Ghir_A01G004440	1	0
Ghir_A01G004450	0	0
Ghir_A01G004460	0	0
Ghir_A01G004470	9	1
Ghir_A01G004480	0	0
Ghir_A01G004490	0	2
Ghir_A01G004500	0	0
Ghir_A01G004510	0	3
Ghir_A01G004520	37	9
Ghir_A01G004530	3	0
Ghir_A01G004540	26	13.23
Ghir_A01G004550	9	6
Ghir_A01G004560	0	0
Ghir_A01G004570	0	0
Ghir_A01G004580	0	0
Ghir_A01G004590	33.17	10.15
Ghir_A01G004600	0	0
Ghir_A01G004610	182.87	204.9
Ghir_A01G004620	14	30
Ghir_A01G004630	0	0
Ghir_A01G004640	0	0
Ghir_A01G004650	6	21
Ghir_A01G004660	0	0
Ghir_A01G004670	0	0
Ghir_A01G004680	90.46	118.01
Ghir_A01G004690	164.19	170.42
Ghir_A01G004700	5	5.2
Ghir_A01G004710	0	4
Ghir_A01G004720	89.9	62.41
Ghir_A01G004730	0	0
Ghir_A01G004740	0	0
Ghir_A01G004750	0	0
Ghir_A01G004760	0	0
Ghir_A01G004770	12	5
Ghir_A01G004780	0	0
Ghir_A01G004790	0	0
Ghir_A01G004800	0	0
Ghir_A01G004810	0	0
Ghir_A01G004820	0	0
Ghir_A01G004830	0	0
Ghir_A01G004840	58	30
Ghir_A01G004850	26.83	53.51
Ghir_A01G004860	0	3
Ghir_A01G004870	0	0
Ghir_A01G004880	0	0
Ghir_A01G004890	11	29.78
Ghir_A01G004900	313	264.93
Ghir_A01G004910	3	0
Ghir_A01G004920	0	0
Ghir_A01G004930	2	1
Ghir_A01G004940	0	0
Ghir_A01G004950	0	0
Ghir_A01G004960	0	0
Ghir_A01G004970	0	0
Ghir_A01G004980	0	0
Ghir_A01G004990	0	0
Ghir_A01G005000	22.95	12
Ghir_A01G005010	17	13
Ghir_A01G005020	6	17
Ghir_A01G005030	0	0
Ghir_A01G005040	0	0
Ghir_A01G005050	65	67
Ghir_A01G005060	3	24
Ghir_A01G005070	11728.1	11058.5
Ghir_A01G005080	0	0
Ghir_A01G005090	0	0
Ghir_A01G005100	0	1
Ghir_A01G005110	0	0
Ghir_A01G005120	2	0
Ghir_A01G005130	554	532
Ghir_A01G005140	20	11
Ghir_A01G005150	155	112
Ghir_A01G005160	10	17
Ghir_A01G005170	2	0
Ghir_A01G005180	4	1
Ghir_A01G005190	0	0
Ghir_A01G005200	0	0
Ghir_A01G005210	1	2
Ghir_A01G005220	51	81
Ghir_A01G005230	21	15
Ghir_A01G005240	0	0
Ghir_A01G005250	0	0
Ghir_A01G005260	0	0
Ghir_A01G005270	0	0
Ghir_A01G005280	0	0
Ghir_A01G005290	0	0
Ghir_A01G005300	6	0
Ghir_A01G005310	2	0
Ghir_A01G005320	8	13
Ghir_A01G005330	0	0
Ghir_A01G005340	11	12
Ghir_A01G005350	0	0
Ghir_A01G005360	37	12
Ghir_A01G005370	4	5
Ghir_A01G005380	0	0
Ghir_A01G005390	190	278
Ghir_A01G005400	1643.22	2432.44
Ghir_A01G005410	1578.36	1940.41
Ghir_A01G005420	155	126.74
Ghir_A01G005430	15	6
Ghir_A01G005440	8	7
Ghir_A01G005450	0	0
Ghir_A01G005460	0	0
Ghir_A01G005470	0	0
Ghir_A01G005480	20	5
Ghir_A01G005490	136	132.41
Ghir_A01G005500	0	0
Ghir_A01G005510	0	0
Ghir_A01G005520	0	0
Ghir_A01G005530	0	0
Ghir_A01G005540	0	0
Ghir_A01G005550	0	0
Ghir_A01G005560	36	75
Ghir_A01G005570	2	6
Ghir_A01G005580	0	0
Ghir_A01G005590	0	0
Ghir_A01G005600	229.78	1.19
Ghir_A01G005610	0	0
Ghir_A01G005620	0	0
Ghir_A01G005630	0	0
Ghir_A01G005640	0	0
Ghir_A01G005650	0	0
Ghir_A01G005660	0	0
Ghir_A01G005670	5	0
Ghir_A01G005680	0	0
Ghir_A01G005690	72	87
Ghir_A01G005700	12	1
Ghir_A01G005710	12	2
Ghir_A01G005720	61	55.56
Ghir_A01G005730	0	0.26
Ghir_A01G005740	0	0
Ghir_A01G005750	0	0
Ghir_A01G005760	2	8
Ghir_A01G005770	0	0
Ghir_A01G005780	5	1
Ghir_A01G005790	21	0
Ghir_A01G005800	0	0
Ghir_A01G005810	2	0
Ghir_A01G005820	0	0
Ghir_A01G005830	0	0
Ghir_A01G005840	18	6.75
Ghir_A01G005850	98	182
Ghir_A01G005860	0	0
Ghir_A01G005870	0	0
Ghir_A01G005880	0	4
Ghir_A01G005890	0	0
Ghir_A01G005900	0	0
Ghir_A01G005910	0	0
Ghir_A01G005920	0	0
Ghir_A01G005930	0	0
Ghir_A01G005940	0	0
Ghir_A01G005950	0	4
Ghir_A01G005960	0	0
Ghir_A01G005970	9	0
Ghir_A01G005980	29	16
Ghir_A01G005990	0	0
Ghir_A01G006000	65	52
Ghir_A01G006010	0	0
Ghir_A01G006020	0	0
Ghir_A01G006030	0	0
Ghir_A01G006040	0	0
Ghir_A01G006050	19	10
Ghir_A01G006060	0	3
Ghir_A01G006070	10	0
Ghir_A01G006080	19	20
Ghir_A01G006090	0	0
Ghir_A01G006100	41	28
Ghir_A01G006110	0	2
Ghir_A01G006120	0	0
Ghir_A01G006130	38	0
Ghir_A01G006140	0	0
Ghir_A01G006150	0	0
Ghir_A01G006160	0	0
Ghir_A01G006170	0	0
Ghir_A01G006180	0	0
Ghir_A01G006190	0	0
Ghir_A01G006200	0	0
Ghir_A01G006210	0	0
Ghir_A01G006220	0	0
Ghir_A01G006230	0	0
Ghir_A01G006240	0	0
Ghir_A01G006250	0	0
Ghir_A01G006260	94	27
Ghir_A01G006270	5	0
Ghir_A01G006280	0	0
Ghir_A01G006290	97	102
Ghir_A01G006300	0	0
Ghir_A01G006310	0	0
Ghir_A01G006320	15	5
Ghir_A01G006330	0	0
Ghir_A01G006340	21	63
Ghir_A01G006350	0	0
Ghir_A01G006360	0	0
Ghir_A01G006370	0	1
Ghir_A01G006380	0	0
Ghir_A01G006390	22	2
Ghir_A01G006400	3	0
Ghir_A01G006410	1	1
Ghir_A01G006420	78	81
Ghir_A01G006430	410	332
Ghir_A01G006440	0	0
Ghir_A01G006450	0	2
Ghir_A01G006460	0	0
Ghir_A01G006470	0	0
Ghir_A01G006480	0	0
Ghir_A01G006490	100	140.27
Ghir_A01G006500	8	0
Ghir_A01G006510	0	0
Ghir_A01G006520	33	79
Ghir_A01G006530	6	16.54
Ghir_A01G006540	0	0
Ghir_A01G006550	0	0
Ghir_A01G006560	0	7
Ghir_A01G006570	0	0
Ghir_A01G006580	0	0
Ghir_A01G006590	85	37
Ghir_A01G006600	652	576.01
Ghir_A01G006610	0	0
Ghir_A01G006620	2	1
Ghir_A01G006630	0	0
Ghir_A01G006640	18	14
Ghir_A01G006650	574	814
Ghir_A01G006660	0	0
Ghir_A01G006670	10459.1	12178.6
Ghir_A01G006680	22	44
Ghir_A01G006690	0	0
Ghir_A01G006700	0	0
Ghir_A01G006710	18	15.12
Ghir_A01G006720	0	0
Ghir_A01G006730	360	376
Ghir_A01G006740	0	0
Ghir_A01G006750	52	39
Ghir_A01G006760	0	0
Ghir_A01G006770	0	0
Ghir_A01G006780	0	0
Ghir_A01G006790	0	0
Ghir_A01G006800	0	0
Ghir_A01G006810	0	0
Ghir_A01G006820	5	0
Ghir_A01G006830	0	1
Ghir_A01G006840	48.78	30.66
Ghir_A01G006850	0	0
Ghir_A01G006860	0	0
Ghir_A01G006870	0	0
Ghir_A01G006880	11	1
Ghir_A01G006890	0	0
Ghir_A01G006900	0	0
Ghir_A01G006910	1	0
Ghir_A01G006920	0	1
Ghir_A01G006930	0	0
Ghir_A01G006940	615.19	718.35
Ghir_A01G006950	0	0
Ghir_A01G006960	5	7
Ghir_A01G006970	0	0
Ghir_A01G006980	48	53.55
Ghir_A01G006990	0	0
Ghir_A01G007000	0	0
Ghir_A01G007010	0	0
Ghir_A01G007020	1	11
Ghir_A01G007030	23	24
Ghir_A01G007040	0	0
Ghir_A01G007050	0	0
Ghir_A01G007060	0	0
Ghir_A01G007070	34	1
Ghir_A01G007080	26	34
Ghir_A01G007090	13.83	0
Ghir_A01G007100	184.14	0
Ghir_A01G007110	154	141.01
Ghir_A01G007120	43	47
Ghir_A01G007130	8.65	3.5
Ghir_A01G007140	1	3
Ghir_A01G007150	0	0
Ghir_A01G007160	0	0
Ghir_A01G007170	66	61
Ghir_A01G007180	0	0
Ghir_A01G007190	0	5
Ghir_A01G007200	0	0
Ghir_A01G007210	1059.15	1084.49
Ghir_A01G007220	5	1
Ghir_A01G007230	0	0
Ghir_A01G007240	0	0
Ghir_A01G007250	61	83
Ghir_A01G007260	3	2
Ghir_A01G007270	0	0
Ghir_A01G007280	0	0
Ghir_A01G007290	0	0
Ghir_A01G007300	24	19
Ghir_A01G007310	0	0
Ghir_A01G007320	12	13
Ghir_A01G007330	0	0
Ghir_A01G007340	0	11.4
Ghir_A01G007350	0	0
Ghir_A01G007360	0	0
Ghir_A01G007370	496.56	711.79
Ghir_A01G007380	0	0
Ghir_A01G007390	20	5
Ghir_A01G007400	0	0
Ghir_A01G007410	0	0
Ghir_A01G007420	0	0
Ghir_A01G007430	0	0
Ghir_A01G007440	86	93
Ghir_A01G007450	0	1
Ghir_A01G007460	1	2
Ghir_A01G007470	0	0
Ghir_A01G007480	0	0
Ghir_A01G007490	0	0
Ghir_A01G007500	0	0
Ghir_A01G007510	0	0
Ghir_A01G007520	0	0
Ghir_A01G007530	2	0
Ghir_A01G007540	0	0
Ghir_A01G007550	0	1
Ghir_A01G007560	0	0
Ghir_A01G007570	6	12
Ghir_A01G007580	0	1
Ghir_A01G007590	35	41
Ghir_A01G007600	32.69	0
Ghir_A01G007610	0	0
Ghir_A01G007620	0	1
Ghir_A01G007630	0	0
Ghir_A01G007640	5	0
Ghir_A01G007650	5.4	0
Ghir_A01G007660	2	5
Ghir_A01G007670	0	0
Ghir_A01G007680	0	1
Ghir_A01G007690	0	0
Ghir_A01G007700	0	0
Ghir_A01G007710	61.43	87.2
Ghir_A01G007720	5	8
Ghir_A01G007730	0	0
Ghir_A01G007740	1687.68	2003.55
Ghir_A01G007750	0	0
Ghir_A01G007760	0	0
Ghir_A01G007770	0	0
Ghir_A01G007780	7	0
Ghir_A01G007790	0	0
Ghir_A01G007800	3	16
Ghir_A01G007810	6	4
Ghir_A01G007820	0	0
Ghir_A01G007830	0	0
Ghir_A01G007840	0	0
Ghir_A01G007850	0	0
Ghir_A01G007860	0	0
Ghir_A01G007870	0	0
Ghir_A01G007880	0	0
Ghir_A01G007890	0	0
Ghir_A01G007900	114	89
Ghir_A01G007910	0	0
Ghir_A01G007920	0	0
Ghir_A01G007930	0	0
Ghir_A01G007940	40	65
Ghir_A01G007950	49	106.78
Ghir_A01G007960	0	0
Ghir_A01G007970	0	0
Ghir_A01G007980	4	0
Ghir_A01G007990	0	1.48
Ghir_A01G008000	5	0
Ghir_A01G008010	0	0
Ghir_A01G008020	0	0
Ghir_A01G008030	4	0
Ghir_A01G008040	0	0
Ghir_A01G008050	0	0
Ghir_A01G008060	0	0
Ghir_A01G008070	0	0
Ghir_A01G008080	7	1
Ghir_A01G008090	0	1
Ghir_A01G008100	6	0
Ghir_A01G008110	0	0
Ghir_A01G008120	0	0
Ghir_A01G008130	11	14.71
Ghir_A01G008140	0	2.34
Ghir_A01G008150	3	7
Ghir_A01G008160	0	3
Ghir_A01G008170	25.96	49.77
Ghir_A01G008180	0	4
Ghir_A01G008190	78	35
Ghir_A01G008200	0	0
Ghir_A01G008210	0	0
Ghir_A01G008220	0	0
Ghir_A01G008230	7	1
Ghir_A01G008240	0	0
Ghir_A01G008250	0	1
Ghir_A01G008260	0	0
Ghir_A01G008270	0	0
Ghir_A01G008280	0	0
Ghir_A01G008290	1	0
Ghir_A01G008300	4	1
Ghir_A01G008310	0	0
Ghir_A01G008320	0	0
Ghir_A01G008330	509.5	726.98
Ghir_A01G008340	0	5.28
Ghir_A01G008350	149.53	92.42
Ghir_A01G008360	0	0
Ghir_A01G008370	0	5
Ghir_A01G008380	0	0
Ghir_A01G008390	0	0
Ghir_A01G008400	0	0
Ghir_A01G008410	0	0
Ghir_A01G008420	1	1
Ghir_A01G008430	0	0
Ghir_A01G008440	2381.95	1685.24
Ghir_A01G008450	18	9
Ghir_A01G008460	0	3
Ghir_A01G008470	1230.41	977.87
Ghir_A01G008480	0	0
Ghir_A01G008490	0	0
Ghir_A01G008500	6	1
Ghir_A01G008510	29	7
Ghir_A01G008520	3	0
Ghir_A01G008530	0	0
Ghir_A01G008540	0	0
Ghir_A01G008550	0	1
Ghir_A01G008560	9	0
Ghir_A01G008570	0	0
Ghir_A01G008580	0	1
Ghir_A01G008590	0	0
Ghir_A01G008600	0	0
Ghir_A01G008610	0	0
Ghir_A01G008620	0	0
Ghir_A01G008630	0	0
Ghir_A01G008640	7	2
Ghir_A01G008650	0	0
Ghir_A01G008660	0	0
Ghir_A01G008670	0	0
Ghir_A01G008680	1	0
Ghir_A01G008690	0	0
Ghir_A01G008700	0	0
Ghir_A01G008710	0	0
Ghir_A01G008720	0	0
Ghir_A01G008730	0	0
Ghir_A01G008740	0	0
Ghir_A01G008750	0	0
Ghir_A01G008760	40.2	12.34
Ghir_A01G008770	0	0
Ghir_A01G008780	0	0
Ghir_A01G008790	0	0
Ghir_A01G008800	0	0
Ghir_A01G008810	187.27	35.71
Ghir_A01G008820	151.39	199.29
Ghir_A01G008830	0	0
Ghir_A01G008840	0	5
Ghir_A01G008850	0	0
Ghir_A01G008860	0	0
Ghir_A01G008870	33	20
Ghir_A01G008880	0	0
Ghir_A01G008890	0	0
Ghir_A01G008900	0	0
Ghir_A01G008910	0	0
Ghir_A01G008920	0	0
Ghir_A01G008930	2	2
Ghir_A01G008940	0	0
Ghir_A01G008950	0	0
Ghir_A01G008960	0	0
Ghir_A01G008970	0	0
Ghir_A01G008980	0	2
Ghir_A01G008990	0	0
Ghir_A01G009000	0	2
Ghir_A01G009010	1	0
Ghir_A01G009020	0	0
Ghir_A01G009030	0	0
Ghir_A01G009040	34	7
Ghir_A01G009050	544.42	741.02
Ghir_A01G009060	5	0
Ghir_A01G009070	0	0
Ghir_A01G009080	5	0
Ghir_A01G009090	0	0
Ghir_A01G009100	0	0
Ghir_A01G009110	0	0
Ghir_A01G009120	0	0
Ghir_A01G009130	49	33.14
Ghir_A01G009140	1	0
Ghir_A01G009150	2	0
Ghir_A01G009160	0	0
Ghir_A01G009170	0	0
Ghir_A01G009180	0	1.18
Ghir_A01G009190	35.87	60.77
Ghir_A01G009200	124	193.02
Ghir_A01G009210	0	0
Ghir_A01G009220	12.62	6
Ghir_A01G009230	0	0
Ghir_A01G009240	29.62	34
Ghir_A01G009250	7	5
Ghir_A01G009260	0	0
Ghir_A01G009270	250	275
Ghir_A01G009280	11	1
Ghir_A01G009290	0	0
Ghir_A01G009300	2	2
Ghir_A01G009310	58	40
Ghir_A01G009320	2	4
Ghir_A01G009330	0	5
Ghir_A01G009340	0	1
Ghir_A01G009350	92	120.89
Ghir_A01G009360	0	2
Ghir_A01G009370	0	0
Ghir_A01G009380	0	0
Ghir_A01G009390	6	4
Ghir_A01G009400	0	0
Ghir_A01G009410	0	0
Ghir_A01G009420	16	29.98
Ghir_A01G009430	0	0
Ghir_A01G009440	14	3.35
Ghir_A01G009450	81	147.28
Ghir_A01G009460	528	598.88
Ghir_A01G009470	28	33.01
Ghir_A01G009480	0	3
Ghir_A01G009490	117	120.17
Ghir_A01G009500	11.79	25.74
Ghir_A01G009510	12	1
Ghir_A01G009520	0	0
Ghir_A01G009530	0	0
Ghir_A01G009540	191	310
Ghir_A01G009550	0	0
Ghir_A01G009560	0	0
Ghir_A01G009570	0	0
Ghir_A01G009580	0	0
Ghir_A01G009590	0	0
Ghir_A01G009600	74.49	159.89
Ghir_A01G009610	47	31.54
Ghir_A01G009620	55	96
Ghir_A01G009630	7	0
Ghir_A01G009640	0	0
Ghir_A01G009650	29.76	7.68
Ghir_A01G009660	318.95	337.19
Ghir_A01G009670	0	2
Ghir_A01G009680	1	0
Ghir_A01G009690	0	0
Ghir_A01G009700	362	322.95
Ghir_A01G009710	2822.88	2789.52
Ghir_A01G009720	4	4
Ghir_A01G009730	21	1.12
Ghir_A01G009740	7	0
Ghir_A01G009750	54.94	24
Ghir_A01G009760	163	162.01
Ghir_A01G009770	55	48
Ghir_A01G009780	0	0
Ghir_A01G009790	17	14
Ghir_A01G009800	1	1
Ghir_A01G009810	0	0
Ghir_A01G009820	445	443
Ghir_A01G009830	0	0
Ghir_A01G009840	2.44	0
Ghir_A01G009850	27.56	0
Ghir_A01G009860	31	9
Ghir_A01G009870	208.18	142.08
Ghir_A01G009880	0	0
Ghir_A01G009890	0	0
Ghir_A01G009900	0	0
Ghir_A01G009910	5	3
Ghir_A01G009920	37.47	29
Ghir_A01G009930	33.83	48.5
Ghir_A01G009940	0	0
Ghir_A01G009950	8	1
Ghir_A01G009960	0	0
Ghir_A01G009970	29	6
Ghir_A01G009980	0	0
Ghir_A01G009990	1	0
Ghir_A01G010000	0	0
Ghir_A01G010010	0	0
Ghir_A01G010020	69.74	108.24
Ghir_A01G010030	31	38
Ghir_A01G010040	0	2
Ghir_A01G010050	0	0
Ghir_A01G010060	15	9
Ghir_A01G010070	0	2
Ghir_A01G010080	277.75	372.58
Ghir_A01G010090	2	3
Ghir_A01G010100	0	0
Ghir_A01G010110	0	0
Ghir_A01G010120	0	0
Ghir_A01G010130	0	0
Ghir_A01G010140	461.64	728.1
Ghir_A01G010150	5	5
Ghir_A01G010160	0	0
Ghir_A01G010170	32	42.11
Ghir_A01G010180	0	4
Ghir_A01G010190	0	0
Ghir_A01G010200	0	0
Ghir_A01G010210	0	0
Ghir_A01G010220	0	0
Ghir_A01G010230	0	0
Ghir_A01G010240	73	60.18
Ghir_A01G010250	4	2
Ghir_A01G010260	0	3
Ghir_A01G010270	0	0
Ghir_A01G010280	0	0
Ghir_A01G010290	2090	2885
Ghir_A01G010300	0	0
Ghir_A01G010310	0	1
Ghir_A01G010320	0	1
Ghir_A01G010330	1	0
Ghir_A01G010340	0	10.02
Ghir_A01G010350	0	0
Ghir_A01G010360	33	6.15
Ghir_A01G010370	32	58
Ghir_A01G010380	10	23
Ghir_A01G010390	2698.02	2352.1
Ghir_A01G010400	4	0
Ghir_A01G010410	0	8
Ghir_A01G010420	0	0
Ghir_A01G010430	0	0
Ghir_A01G010440	0	0
Ghir_A01G010450	32.32	30.33
Ghir_A01G010460	0	0
Ghir_A01G010470	7027.24	5806.27
Ghir_A01G010480	116.93	165.62
Ghir_A01G010490	485	502
Ghir_A01G010500	8	3
Ghir_A01G010510	71	164
Ghir_A01G010520	0	1
Ghir_A01G010530	61	20
Ghir_A01G010540	42	88
Ghir_A01G010550	18	5
Ghir_A01G010560	0	0
Ghir_A01G010570	0	0
Ghir_A01G010580	0	0
Ghir_A01G010590	0	0
Ghir_A01G010600	0	0
Ghir_A01G010610	0	0
Ghir_A01G010620	60	74.39
Ghir_A01G010630	3	0
Ghir_A01G010640	0	0
Ghir_A01G010650	0	0
Ghir_A01G010660	5	1
Ghir_A01G010670	0	0
Ghir_A01G010680	0	0
Ghir_A01G010690	0	0
Ghir_A01G010700	0	0
Ghir_A01G010710	38864.4	38633.2
Ghir_A01G010720	0	0
Ghir_A01G010730	0	0
Ghir_A01G010740	0	0
Ghir_A01G010750	0	0
Ghir_A01G010760	0	0
Ghir_A01G010770	3	0
Ghir_A01G010780	0	0
Ghir_A01G010790	0	0
Ghir_A01G010800	5	31
Ghir_A01G010810	3	1.48
Ghir_A01G010820	0	0
Ghir_A01G010830	13	0
Ghir_A01G010840	0	0
Ghir_A01G010850	2	11
Ghir_A01G010860	21	19
Ghir_A01G010870	0	0
Ghir_A01G010880	0	0
Ghir_A01G010890	53	23
Ghir_A01G010900	101.12	6
Ghir_A01G010910	0	0
Ghir_A01G010920	0	0
Ghir_A01G010930	0	0
Ghir_A01G010940	0	0
Ghir_A01G010950	10	2
Ghir_A01G010960	0	0
Ghir_A01G010970	0	0
Ghir_A01G010980	0	0
Ghir_A01G010990	290	260
Ghir_A01G011000	0	0
Ghir_A01G011010	0	0
Ghir_A01G011020	5	0
Ghir_A01G011030	16	5
Ghir_A01G011040	0	0
Ghir_A01G011050	0	0
Ghir_A01G011060	0	0
Ghir_A01G011070	0	0
Ghir_A01G011080	0	0
Ghir_A01G011090	6	2.15
Ghir_A01G011100	0	0
Ghir_A01G011110	24	59
Ghir_A01G011120	0	0
Ghir_A01G011130	0	0
Ghir_A01G011140	0	0
Ghir_A01G011150	1	3
Ghir_A01G011160	5	6.6
Ghir_A01G011170	3	6
Ghir_A01G011180	0	0
Ghir_A01G011190	0	0
Ghir_A01G011200	0	0
Ghir_A01G011210	20.26	23.51
Ghir_A01G011220	0	0
Ghir_A01G011230	0	0
Ghir_A01G011240	16	13
Ghir_A01G011250	0	0
Ghir_A01G011260	0	0
Ghir_A01G011270	4.3	9.71
Ghir_A01G011280	0	0
Ghir_A01G011290	0	9
Ghir_A01G011300	19	29.15
Ghir_A01G011310	73	90
Ghir_A01G011320	0	0
Ghir_A01G011330	18.35	22
Ghir_A01G011340	9	0
Ghir_A01G011350	0	0
Ghir_A01G011360	0	0
Ghir_A01G011370	0	0
Ghir_A01G011380	0	3
Ghir_A01G011390	111.73	104.02
Ghir_A01G011400	0.27	0.98
Ghir_A01G011410	82	4
Ghir_A01G011420	0	2
Ghir_A01G011430	0	0
Ghir_A01G011440	0	0
Ghir_A01G011450	5	15
Ghir_A01G011460	4	9
Ghir_A01G011470	3	0
Ghir_A01G011480	21	12
Ghir_A01G011490	0	0
Ghir_A01G011500	0	1
Ghir_A01G011510	0	0
Ghir_A01G011520	0	0
Ghir_A01G011530	0	1
Ghir_A01G011540	100	148.84
Ghir_A01G011550	159	141
Ghir_A01G011560	3	4
Ghir_A01G011570	10	2
Ghir_A01G011580	0	0
Ghir_A01G011590	397.71	343.86
Ghir_A01G011600	53	69
Ghir_A01G011610	3909.57	3113.2
Ghir_A01G011620	0	0
Ghir_A01G011630	151	245
Ghir_A01G011640	0	0
Ghir_A01G011650	279	371.79
Ghir_A01G011660	11	2
Ghir_A01G011670	0	0
Ghir_A01G011680	0	0
Ghir_A01G011690	0	0
Ghir_A01G011700	30	24.5
Ghir_A01G011710	41	15
Ghir_A01G011720	0	0
Ghir_A01G011730	137	129
Ghir_A01G011740	56	49.94
Ghir_A01G011750	1	1
Ghir_A01G011760	481.23	751.72
Ghir_A01G011770	119194	94241.6
Ghir_A01G011780	0	0
Ghir_A01G011790	0	0
Ghir_A01G011800	0	0
Ghir_A01G011810	8	1
Ghir_A01G011820	0	0
Ghir_A01G011830	55.88	46.37
Ghir_A01G011840	1000.5	983.74
Ghir_A01G011850	0	0
Ghir_A01G011860	16.5	5
Ghir_A01G011870	13	9.08
Ghir_A01G011880	46	63.69
Ghir_A01G011890	0	0
Ghir_A01G011900	0	1
Ghir_A01G011910	0	0
Ghir_A01G011920	0	0
Ghir_A01G011930	0	0
Ghir_A01G011940	0	0
Ghir_A01G011950	0	0
Ghir_A01G011960	10	12
Ghir_A01G011970	3	0
Ghir_A01G011980	0	0
Ghir_A01G011990	3	1
Ghir_A01G012000	649	711
Ghir_A01G012010	19	45.92
Ghir_A01G012020	0	0
Ghir_A01G012030	0	0
Ghir_A01G012040	0	0
Ghir_A01G012050	0	0
Ghir_A01G012060	0	0
Ghir_A01G012070	0	0
Ghir_A01G012080	0	0
Ghir_A01G012090	0	0
Ghir_A01G012100	9	9
Ghir_A01G012110	0	0
Ghir_A01G012120	0	0
Ghir_A01G012130	427.87	406.43
Ghir_A01G012140	3	0
Ghir_A01G012150	29.78	28.32
Ghir_A01G012160	0	0
Ghir_A01G012170	0	0
Ghir_A01G012180	0	0
Ghir_A01G012190	0	0
Ghir_A01G012200	1410.84	2885.2
Ghir_A01G012210	0	0
Ghir_A01G012220	0	0
Ghir_A01G012230	0	0
Ghir_A01G012240	62.18	31.23
Ghir_A01G012250	31.19	44.2
Ghir_A01G012260	156.76	111.19
Ghir_A01G012270	3	0
Ghir_A01G012280	15	7
Ghir_A01G012290	23	9
Ghir_A01G012300	0	0
Ghir_A01G012310	3	8
Ghir_A01G012320	0	0
Ghir_A01G012330	0	0
Ghir_A01G012340	0	0
Ghir_A01G012350	0	0
Ghir_A01G012360	0	0
Ghir_A01G012370	2	0
Ghir_A01G012380	0	0
Ghir_A01G012390	0	12
Ghir_A01G012400	0	0
Ghir_A01G012410	0	3
Ghir_A01G012420	0	1
Ghir_A01G012430	251.12	360.66
Ghir_A01G012440	0	0
Ghir_A01G012450	0	0
Ghir_A01G012460	408	612
Ghir_A01G012470	0	0
Ghir_A01G012480	0	0
Ghir_A01G012490	11	1
Ghir_A01G012500	43	95
Ghir_A01G012510	7	2.17
Ghir_A01G012520	208	165
Ghir_A01G012530	145	253.34
Ghir_A01G012540	0	0
Ghir_A01G012550	0	0
Ghir_A01G012560	0	0
Ghir_A01G012570	3837.71	3469.57
Ghir_A01G012580	374	179
Ghir_A01G012590	185	220.4
Ghir_A01G012600	0	1
Ghir_A01G012610	8	9.15
Ghir_A01G012620	0	0
Ghir_A01G012630	0	0
Ghir_A01G012640	0	0
Ghir_A01G012650	0	0
Ghir_A01G012660	20	28
Ghir_A01G012670	2	0
Ghir_A01G012680	0	0
Ghir_A01G012690	151	165
Ghir_A01G012700	0	2
Ghir_A01G012710	0	2
Ghir_A01G012720	5	8
Ghir_A01G012730	0	0
Ghir_A01G012740	3	12.15
Ghir_A01G012750	34.04	22.14
Ghir_A01G012760	104.96	105.47
Ghir_A01G012770	0	0
Ghir_A01G012780	0	0
Ghir_A01G012790	0	0
Ghir_A01G012800	0	0
Ghir_A01G012810	0	0
Ghir_A01G012820	0	0
Ghir_A01G012830	0	0
Ghir_A01G012840	11	5
Ghir_A01G012850	0	0
Ghir_A01G012860	14	13.65
Ghir_A01G012870	18.72	13.3
Ghir_A01G012880	0	0
Ghir_A01G012890	13	6
Ghir_A01G012900	4	10.06
Ghir_A01G012910	201	294.07
Ghir_A01G012920	0	0
Ghir_A01G012930	0	0
Ghir_A01G012940	0	0
Ghir_A01G012950	0	0
Ghir_A01G012960	0	0
Ghir_A01G012970	0	11
Ghir_A01G012980	126	188
Ghir_A01G012990	71	345
Ghir_A01G013000	0	0
Ghir_A01G013010	36.98	5.79
Ghir_A01G013020	0	2
Ghir_A01G013030	0	0
Ghir_A01G013040	0	0
Ghir_A01G013050	80	67
Ghir_A01G013060	0	1
Ghir_A01G013070	0	0
Ghir_A01G013080	16	4
Ghir_A01G013090	0	0
Ghir_A01G013100	0	0
Ghir_A01G013110	0	0
Ghir_A01G013120	0	1
Ghir_A01G013130	0	0
Ghir_A01G013140	0	0
Ghir_A01G013150	1424.25	1743.54
Ghir_A01G013160	0	0
Ghir_A01G013170	389.77	500.5
Ghir_A01G013180	8	8.8
Ghir_A01G013190	0	0
Ghir_A01G013200	0	0
Ghir_A01G013210	76	51.49
Ghir_A01G013220	30	6
Ghir_A01G013230	0	0
Ghir_A01G013240	5	0
Ghir_A01G013250	0	1
Ghir_A01G013260	1	2
Ghir_A01G013270	535.4	734.35
Ghir_A01G013280	0	0
Ghir_A01G013290	0	0
Ghir_A01G013300	1	0
Ghir_A01G013310	0	2
Ghir_A01G013320	0	6
Ghir_A01G013330	0	0
Ghir_A01G013340	0	1
Ghir_A01G013350	0	0
Ghir_A01G013360	25	22
Ghir_A01G013370	83.76	119.67
Ghir_A01G013380	7	0
Ghir_A01G013390	0	0
Ghir_A01G013400	0	0
Ghir_A01G013410	5	2
Ghir_A01G013420	0	0
Ghir_A01G013430	0	0
Ghir_A01G013440	832	1232
Ghir_A01G013450	10	0
Ghir_A01G013460	19	68.86
Ghir_A01G013470	4	0
Ghir_A01G013480	90	151
Ghir_A01G013490	77.48	107.32
Ghir_A01G013500	10	21
Ghir_A01G013510	0	0
Ghir_A01G013520	48.58	22.04
Ghir_A01G013530	379.6	300.94
Ghir_A01G013540	57	60
Ghir_A01G013550	4	0
Ghir_A01G013560	0	0
Ghir_A01G013570	2753.35	3527.95
Ghir_A01G013580	1704.65	1050.75
Ghir_A01G013590	0	0
Ghir_A01G013600	0	0
Ghir_A01G013610	0	0
Ghir_A01G013620	0	0
Ghir_A01G013630	65	84.35
Ghir_A01G013640	0	0
Ghir_A01G013650	0	0
Ghir_A01G013660	0	0
Ghir_A01G013670	0	0
Ghir_A01G013680	4.39	5
Ghir_A01G013690	85	113.84
Ghir_A01G013700	0	0
Ghir_A01G013710	0	0
Ghir_A01G013720	0	0
Ghir_A01G013730	0	0
Ghir_A01G013740	0	0
Ghir_A01G013750	2	5
Ghir_A01G013760	0	0
Ghir_A01G013770	0	0
Ghir_A01G013780	0	0
Ghir_A01G013790	0	0
Ghir_A01G013800	0	0
Ghir_A01G013810	0	0
Ghir_A01G013820	13	2.18
Ghir_A01G013830	11	10
Ghir_A01G013840	88.39	97.3
Ghir_A01G013850	8	0
Ghir_A01G013860	0	0
Ghir_A01G013870	3.02	4.91
Ghir_A01G013880	3.98	5.01
Ghir_A01G013890	0	0
Ghir_A01G013900	0	0
Ghir_A01G013910	0	0
Ghir_A01G013920	0	0
Ghir_A01G013930	111	304
Ghir_A01G013940	0	1
Ghir_A01G013950	0	0
Ghir_A01G013960	0	0
Ghir_A01G013970	0	0
Ghir_A01G013980	0	0
Ghir_A01G013990	0	0
Ghir_A01G014000	0	0
Ghir_A01G014010	0	0
Ghir_A01G014020	0	0
Ghir_A01G014030	82	35.35
Ghir_A01G014040	0	0
Ghir_A01G014050	0	0
Ghir_A01G014060	0	0
Ghir_A01G014070	0	0
Ghir_A01G014080	0	0
Ghir_A01G014090	6	15
Ghir_A01G014100	0	0
Ghir_A01G014110	0	0
Ghir_A01G014120	0	0
Ghir_A01G014130	0	0
Ghir_A01G014140	230.84	150.93
Ghir_A01G014150	0	0
Ghir_A01G014160	0	0
Ghir_A01G014170	0	0
Ghir_A01G014180	61	74
Ghir_A01G014190	427	413
Ghir_A01G014200	13	0
Ghir_A01G014210	0	0
Ghir_A01G014220	18	0
Ghir_A01G014230	0	0
Ghir_A01G014240	0	0
Ghir_A01G014250	164.77	7.13
Ghir_A01G014260	6.58	18.87
Ghir_A01G014270	37	19
Ghir_A01G014280	2	24
Ghir_A01G014290	1	0
Ghir_A01G014300	0	0
Ghir_A01G014310	0	3
Ghir_A01G014320	0	0
Ghir_A01G014330	0	0
Ghir_A01G014340	29	28.26
Ghir_A01G014350	190.36	191.24
Ghir_A01G014360	0	0
Ghir_A01G014370	0	1
Ghir_A01G014380	0	0
Ghir_A01G014390	0	25
Ghir_A01G014400	1	23.83
Ghir_A01G014410	1	2
Ghir_A01G014420	5	8
Ghir_A01G014430	0	1.28
Ghir_A01G014440	15	40
Ghir_A01G014450	277.34	286.69
Ghir_A01G014460	2	2
Ghir_A01G014470	0	0
Ghir_A01G014480	3	0
Ghir_A01G014490	0	0
Ghir_A01G014500	32	62.19
Ghir_A01G014510	0	0
Ghir_A01G014520	0	0
Ghir_A01G014530	0	0
Ghir_A01G014540	0	0
Ghir_A01G014550	0	0
Ghir_A01G014560	0	0
Ghir_A01G014570	0	0
Ghir_A01G014580	0	0
Ghir_A01G014590	0	0
Ghir_A01G014600	0	0
Ghir_A01G014610	1.61	9.64
Ghir_A01G014620	45.27	25.65
Ghir_A01G014630	73	95
Ghir_A01G014640	55	95.17
Ghir_A01G014650	0	0
Ghir_A01G014660	0	0
Ghir_A01G014670	71	115
Ghir_A01G014680	0	0
Ghir_A01G014690	252.38	215.23
Ghir_A01G014700	493.65	552.91
Ghir_A01G014710	27	6.46
Ghir_A01G014720	0	3
Ghir_A01G014730	638.8	1089.43
Ghir_A01G014740	0	1
Ghir_A01G014750	14	17
Ghir_A01G014760	32	80
Ghir_A01G014770	0	0
Ghir_A01G014780	2744	2786
Ghir_A01G014790	13	34
Ghir_A01G014800	0	0
Ghir_A01G014810	1946	2471
Ghir_A01G014820	475.5	345.42
Ghir_A01G014830	0	0
Ghir_A01G014840	323	357
Ghir_A01G014850	0	1
Ghir_A01G014860	0	0
Ghir_A01G014870	10	6.27
Ghir_A01G014880	653.84	751.15
Ghir_A01G014890	6	1
Ghir_A01G014900	3	3
Ghir_A01G014910	0	0
Ghir_A01G014920	0	0
Ghir_A01G014930	48	19
Ghir_A01G014940	0	0
Ghir_A01G014950	0	0
Ghir_A01G014960	3	1
Ghir_A01G014970	0	0
Ghir_A01G014980	4	3
Ghir_A01G014990	5781.24	5042.27
Ghir_A01G015000	924	857
Ghir_A01G015010	33	78.99
Ghir_A01G015020	59	41
Ghir_A01G015030	0	4
Ghir_A01G015040	0	0
Ghir_A01G015050	18.46	26.75
Ghir_A01G015060	0	0
Ghir_A01G015070	13427	5410.03
Ghir_A01G015080	42483	45200.4
Ghir_A01G015090	0	5.35
Ghir_A01G015100	0	0
Ghir_A01G015110	0	0
Ghir_A01G015120	0	0
Ghir_A01G015130	0	0
Ghir_A01G015140	0	0
Ghir_A01G015150	7	2
Ghir_A01G015160	0	4
Ghir_A01G015170	10	13
Ghir_A01G015180	2	2
Ghir_A01G015190	22	28.27
Ghir_A01G015200	0	0
Ghir_A01G015210	416.91	576.17
Ghir_A01G015220	49	36
Ghir_A01G015230	0	1
Ghir_A01G015240	3	0
Ghir_A01G015250	15.11	8.07
Ghir_A01G015260	461.42	460.2
Ghir_A01G015270	198.31	244.8
Ghir_A01G015280	0	0
Ghir_A01G015290	54.08	63.31
Ghir_A01G015300	2.07	1.25
Ghir_A01G015310	0	0
Ghir_A01G015320	1	3
Ghir_A01G015330	0	1
Ghir_A01G015340	1342	997.96
Ghir_A01G015350	22.78	2.97
Ghir_A01G015360	45	48
Ghir_A01G015370	0	0
Ghir_A01G015380	10	1
Ghir_A01G015390	0	0
Ghir_A01G015400	0	0
Ghir_A01G015410	0	0
Ghir_A01G015420	29	56
Ghir_A01G015430	0	0
Ghir_A01G015440	214.03	187.1
Ghir_A01G015450	0	0
Ghir_A01G015460	440.87	754.03
Ghir_A01G015470	8	4
Ghir_A01G015480	0	0
Ghir_A01G015490	0	8
Ghir_A01G015500	4	3
Ghir_A01G015510	0	0
Ghir_A01G015520	58.04	56
Ghir_A01G015530	0	0
Ghir_A01G015540	0	3
Ghir_A01G015550	0	0
Ghir_A01G015560	0	2
Ghir_A01G015570	338.75	382.24
Ghir_A01G015580	83.39	99.22
Ghir_A01G015590	106.61	89.78
Ghir_A01G015600	0	4.31
Ghir_A01G015610	0	0
Ghir_A01G015620	0	0
Ghir_A01G015630	109.45	195.28
Ghir_A01G015640	0	0
Ghir_A01G015650	0	0
Ghir_A01G015660	1.03	2
Ghir_A01G015670	4	0
Ghir_A01G015680	0	0
Ghir_A01G015690	0	0
Ghir_A01G015700	0	0
Ghir_A01G015710	0	4
Ghir_A01G015720	1	3
Ghir_A01G015730	0	1
Ghir_A01G015740	0	0
Ghir_A01G015750	0	0
Ghir_A01G015760	0	0
Ghir_A01G015770	0	3
Ghir_A01G015780	0	0
Ghir_A01G015790	0	1
Ghir_A01G015800	0	0
Ghir_A01G015810	0	0
Ghir_A01G015820	0	0
Ghir_A01G015830	0	1
Ghir_A01G015840	0	3
Ghir_A01G015850	81.47	58.41
Ghir_A01G015860	0	0
Ghir_A01G015870	0	0
Ghir_A01G015880	0	0
Ghir_A01G015890	0	0
Ghir_A01G015900	0	0
Ghir_A01G015910	0	0
Ghir_A01G015920	0	0
Ghir_A01G015930	0	0
Ghir_A01G015940	2	0
Ghir_A01G015950	3	0
Ghir_A01G015960	0	0
Ghir_A01G015970	0	0
Ghir_A01G015980	0	1
Ghir_A01G015990	0	0
Ghir_A01G016000	0	0
Ghir_A01G016010	48	2
Ghir_A01G016020	61	66.59
Ghir_A01G016030	229.96	231.32
Ghir_A01G016040	432723	387845
Ghir_A01G016050	559.84	1519.64
Ghir_A01G016060	7	6
Ghir_A01G016070	0	0
Ghir_A01G016080	0	0
Ghir_A01G016090	25	13
Ghir_A01G016100	0	0
Ghir_A01G016110	1.46	0
Ghir_A01G016120	4	7
Ghir_A01G016130	0	0
Ghir_A01G016140	11	5
Ghir_A01G016150	0	0
Ghir_A01G016160	67	64.58
Ghir_A01G016170	0	0
Ghir_A01G016180	2	1
Ghir_A01G016190	37.82	51.27
Ghir_A01G016200	0	0
Ghir_A01G016210	18	9.77
Ghir_A01G016220	0	0
Ghir_A01G016230	0	0
Ghir_A01G016240	0	0
Ghir_A01G016250	0	0
Ghir_A01G016260	17	9
Ghir_A01G016270	0	0
Ghir_A01G016280	0	1
Ghir_A01G016290	0	1
Ghir_A01G016300	219	268
Ghir_A01G016310	0	1
Ghir_A01G016320	240.04	235.97
Ghir_A01G016330	0	0
Ghir_A01G016340	0	0
Ghir_A01G016350	0	2
Ghir_A01G016360	40	31
Ghir_A01G016370	0	0
Ghir_A01G016380	109	206.77
Ghir_A01G016390	0	0
Ghir_A01G016400	0	0
Ghir_A01G016410	2	0
Ghir_A01G016420	21	19.2
Ghir_A01G016430	0	5
Ghir_A01G016440	0	0
Ghir_A01G016450	0	0
Ghir_A01G016460	0	0
Ghir_A01G016470	5	0
Ghir_A01G016480	0	0
Ghir_A01G016490	0	0
Ghir_A01G016500	0	1
Ghir_A01G016510	0	0
Ghir_A01G016520	6	0
Ghir_A01G016530	0	0
Ghir_A01G016540	0	0
Ghir_A01G016550	0	0
Ghir_A01G016560	0	0
Ghir_A01G016570	0	0
Ghir_A01G016580	0	0
Ghir_A01G016590	0	0
Ghir_A01G016600	0	0
Ghir_A01G016610	0	0
Ghir_A01G016620	1	8
Ghir_A01G016630	0	0
Ghir_A01G016640	0	0
Ghir_A01G016650	0	0
Ghir_A01G016660	0	0
Ghir_A01G016670	0	0
Ghir_A01G016680	562.94	608.13
Ghir_A01G016690	0	0
Ghir_A01G016700	7	0
Ghir_A01G016710	0	0
Ghir_A01G016720	0	1
Ghir_A01G016730	0	0
Ghir_A01G016740	262	341
Ghir_A01G016750	8	15.15
Ghir_A01G016760	0	0
Ghir_A01G016770	33	24
Ghir_A01G016780	1	9
Ghir_A01G016790	0	0
Ghir_A01G016800	0	0
Ghir_A01G016810	11	7
Ghir_A01G016820	81	91
Ghir_A01G016830	3	2.29
Ghir_A01G016840	0	0
Ghir_A01G016850	16	12
Ghir_A01G016860	0	0
Ghir_A01G016870	0	7
Ghir_A01G016880	0	0
Ghir_A01G016890	2	13
Ghir_A01G016900	5	1
Ghir_A01G016910	1	5
Ghir_A01G016920	0	3
Ghir_A01G016930	1	4
Ghir_A01G016940	0	0
Ghir_A01G016950	10	1
Ghir_A01G016960	22	28
Ghir_A01G016970	15	11
Ghir_A01G016980	0	0
Ghir_A01G016990	0	0
Ghir_A01G017000	5	6
Ghir_A01G017010	0	0
Ghir_A01G017020	0	0
Ghir_A01G017030	2	0
Ghir_A01G017040	3	3
Ghir_A01G017050	0	0
Ghir_A01G017060	9	0
Ghir_A01G017070	0	0
Ghir_A01G017080	0	2
Ghir_A01G017090	0	0
Ghir_A01G017100	0	0
Ghir_A01G017110	0	0
Ghir_A01G017120	0	0
Ghir_A01G017130	0	1
Ghir_A01G017140	0	0
Ghir_A01G017150	0	0
Ghir_A01G017160	0	2
Ghir_A01G017170	0	0
Ghir_A01G017180	2	11
Ghir_A01G017190	0	0
Ghir_A01G017200	3546.03	3156.34
Ghir_A01G017210	0	0
Ghir_A01G017220	7	23
Ghir_A01G017230	3	0
Ghir_A01G017240	0	0
Ghir_A01G017250	0	0
Ghir_A01G017260	1	0
Ghir_A01G017270	1	0
Ghir_A01G017280	19	15.09
Ghir_A01G017290	0	0
Ghir_A01G017300	0	0
Ghir_A01G017310	0	0
Ghir_A01G017320	0	0
Ghir_A01G017330	0	8
Ghir_A01G017340	0	0
Ghir_A01G017350	0	0
Ghir_A01G017360	8	15
Ghir_A01G017370	0	0
Ghir_A01G017380	0	0
Ghir_A01G017390	0	3
Ghir_A01G017400	0	0
Ghir_A01G017410	191	235.92
Ghir_A01G017420	5	14.76
Ghir_A01G017430	0	0
Ghir_A01G017440	1	0
Ghir_A01G017450	5	8
Ghir_A01G017460	0	0
Ghir_A01G017470	30.38	64
Ghir_A01G017480	0	0
Ghir_A01G017490	0	0
Ghir_A01G017500	94.37	100.66
Ghir_A01G017510	0	0
Ghir_A01G017520	0	1
Ghir_A01G017530	0	0
Ghir_A01G017540	0	0
Ghir_A01G017550	0	0
Ghir_A01G017560	0	0
Ghir_A01G017570	14	22.55
Ghir_A01G017580	0	0
Ghir_A01G017590	0	0
Ghir_A01G017600	33	20.48
Ghir_A01G017610	38.92	21.33
Ghir_A01G017620	0	0
Ghir_A01G017630	0	0
Ghir_A01G017640	0	0
Ghir_A01G017650	0	0
Ghir_A01G017660	0	1
Ghir_A01G017670	1	1
Ghir_A01G017680	31	35.81
Ghir_A01G017690	0	0
Ghir_A01G017700	0	1
Ghir_A01G017710	0	0
Ghir_A01G017720	0	0
Ghir_A01G017730	0	0
Ghir_A01G017740	0	0
Ghir_A01G017750	0	0
Ghir_A01G017760	0	0
Ghir_A01G017770	0	0
Ghir_A01G017780	0	0
Ghir_A01G017790	0	0
Ghir_A01G017800	0	0
Ghir_A01G017810	0	9
Ghir_A01G017820	0	5.68
Ghir_A01G017830	54	24
Ghir_A01G017840	171	227
Ghir_A01G017850	0	0
Ghir_A01G017860	0	1
Ghir_A01G017870	0	4
Ghir_A01G017880	0	0
Ghir_A01G017890	0	0
Ghir_A01G017900	6	5
Ghir_A01G017910	0	0
Ghir_A01G017920	0	0
Ghir_A01G017930	0	0
Ghir_A01G017940	0	0
Ghir_A01G017950	0	1
Ghir_A01G017960	0	0
Ghir_A01G017970	0	0
Ghir_A01G017980	0	0
Ghir_A01G017990	9	14
Ghir_A01G018000	26.47	21.7
Ghir_A01G018010	8.42	11.16
Ghir_A01G018020	6	1
Ghir_A01G018030	0	1
Ghir_A01G018040	13	0
Ghir_A01G018050	2	3.1
Ghir_A01G018060	76	82.54
Ghir_A01G018070	87.85	68.46
Ghir_A01G018080	23	5
Ghir_A01G018090	0	0
Ghir_A01G018100	35	28
Ghir_A01G018110	0	2
Ghir_A01G018120	0	0
Ghir_A01G018130	0	0
Ghir_A01G018140	1	0
Ghir_A01G018150	0	0
Ghir_A01G018160	0	0
Ghir_A01G018170	42	47
Ghir_A01G018180	0	0
Ghir_A01G018190	3	0
Ghir_A01G018200	34	16
Ghir_A01G018210	0	0
Ghir_A01G018220	700	731
Ghir_A01G018230	0	1
Ghir_A01G018240	4	19.07
Ghir_A01G018250	0	0
Ghir_A01G018260	5	14
Ghir_A01G018270	0	0
Ghir_A01G018280	0	0
Ghir_A01G018290	0	0
Ghir_A01G018300	0	0
Ghir_A01G018310	2	0
Ghir_A01G018320	0	0
Ghir_A01G018330	14	0
Ghir_A01G018340	31.04	0
Ghir_A01G018350	15	0
Ghir_A01G018360	0	0
Ghir_A01G018370	0	0
Ghir_A01G018380	16522	16034.7
Ghir_A01G018390	0	0
Ghir_A01G018400	4	0
Ghir_A01G018410	0	0
Ghir_A01G018420	1	6
Ghir_A01G018430	0	0
Ghir_A01G018440	0	0
Ghir_A01G018450	0	0
Ghir_A01G018460	0	0
Ghir_A01G018470	3	2
Ghir_A01G018480	1340.99	1128.86
Ghir_A01G018490	0	0
Ghir_A01G018500	0	3
Ghir_A01G018510	331.79	623.64
Ghir_A01G018520	0	0
Ghir_A01G018530	3	7
Ghir_A01G018540	1	1
Ghir_A01G018550	0	1
Ghir_A01G018560	72.51	47.04
Ghir_A01G018570	0	0
Ghir_A01G018580	0	0
Ghir_A01G018590	0	0
Ghir_A01G018600	0	0
Ghir_A01G018610	0	3
Ghir_A01G018620	26	34.44
Ghir_A01G018630	0	0
Ghir_A01G018640	0	0
Ghir_A01G018650	0	0
Ghir_A01G018660	0	2
Ghir_A01G018670	0	0
Ghir_A01G018680	3	0
Ghir_A01G018690	2837.31	2481.9
Ghir_A01G018700	0	7
Ghir_A01G018710	10	23.88
Ghir_A01G018720	0	0
Ghir_A01G018730	0	0
Ghir_A01G018740	54	26
Ghir_A01G018750	0	0
Ghir_A01G018760	116	327
Ghir_A01G018770	0	0
Ghir_A01G018780	89.12	68.08
Ghir_A01G018790	22	8
Ghir_A01G018800	0	0
Ghir_A01G018810	0	0
Ghir_A01G018820	0	0
Ghir_A01G018830	186	562
Ghir_A01G018840	4	10
Ghir_A01G018850	0	0
Ghir_A01G018860	38.29	25.58
Ghir_A01G018870	0	4
Ghir_A01G018880	0	0
Ghir_A01G018890	0	0
Ghir_A01G018900	0	0
Ghir_A01G018910	0	0
Ghir_A01G018920	0	0
Ghir_A01G018930	0	0
Ghir_A01G018940	37.02	74.52
Ghir_A01G018950	0	1
Ghir_A01G018960	5	0
Ghir_A01G018970	47322.3	37789.8
Ghir_A01G018980	55185.9	46853.8
Ghir_A01G018990	2	3
Ghir_A01G019000	10.07	10.65
Ghir_A01G019010	0	3
Ghir_A01G019020	1	0
Ghir_A01G019030	8085.9	6697.91
Ghir_A01G019040	1280	1311
Ghir_A01G019050	523	533.77
Ghir_A01G019060	62	30
Ghir_A01G019070	10	15
Ghir_A01G019080	11	17
Ghir_A01G019090	0	0
Ghir_A01G019100	0	0
Ghir_A01G019110	22	5
Ghir_A01G019120	3	9
Ghir_A01G019130	213.63	2.2
Ghir_A01G019140	0	0
Ghir_A01G019150	0	0
Ghir_A01G019160	0	0
Ghir_A01G019170	0	0
Ghir_A01G019180	16.46	1
Ghir_A01G019190	37.16	48.08
Ghir_A01G019200	192.05	251.93
Ghir_A01G019210	88.05	157.39
Ghir_A01G019220	0	21.06
Ghir_A01G019230	442.83	1000.86
Ghir_A01G019240	7	23
Ghir_A01G019250	0	0
Ghir_A01G019260	0	0
Ghir_A01G019270	4	6
Ghir_A01G019280	4501.42	3923.53
Ghir_A01G019290	31	24
Ghir_A01G019300	0	0
Ghir_A01G019310	0	0
Ghir_A01G019320	17	29
Ghir_A01G019330	8	2
Ghir_A01G019340	40	7
Ghir_A01G019350	12	5.91
Ghir_A01G019360	0	10
Ghir_A01G019370	1	5
Ghir_A01G019380	2	1.81
Ghir_A01G019390	0	0
Ghir_A01G019400	0	0
Ghir_A01G019410	0	0
Ghir_A01G019420	0	0
Ghir_A01G019430	0	0
Ghir_A01G019440	0	0
Ghir_A01G019450	0	0
Ghir_A01G019460	0	0
Ghir_A01G019470	0	0
Ghir_A01G019480	103.19	83.21
Ghir_A01G019490	5	3
Ghir_A01G019500	0	1
Ghir_A01G019510	0	2
Ghir_A01G019520	57	46
Ghir_A01G019530	0	0
Ghir_A01G019540	0	0
Ghir_A01G019550	0	0
Ghir_A01G019560	1	2
Ghir_A01G019570	7	0
Ghir_A01G019580	0	0
Ghir_A01G019590	0	0
Ghir_A01G019600	820.26	705.22
Ghir_A01G019610	0	0
Ghir_A01G019620	0	0
Ghir_A01G019630	0	1
Ghir_A01G019640	903	1511.6
Ghir_A01G019650	14	0
Ghir_A01G019660	0	0
Ghir_A01G019670	0	0
Ghir_A01G019680	0	0
Ghir_A01G019690	0	0
Ghir_A01G019700	0	0
Ghir_A01G019710	0	0
Ghir_A01G019720	0	0
Ghir_A01G019730	0	0
Ghir_A01G019740	2	12
Ghir_A01G019750	0	0
Ghir_A01G019760	17	39.18
Ghir_A01G019770	0	0
Ghir_A01G019780	15	9
Ghir_A01G019790	0	0
Ghir_A01G019800	0	0
Ghir_A01G019810	0	1
Ghir_A01G019820	0	0
Ghir_A01G019830	27	86
Ghir_A01G019840	0	0
Ghir_A01G019850	0	0
Ghir_A01G019860	0	0
Ghir_A01G019870	52	126.6
Ghir_A01G019880	2	1
Ghir_A01G019890	0	0
Ghir_A01G019900	59	37
Ghir_A01G019910	0	0
Ghir_A01G019920	0	0
Ghir_A01G019930	15	21
Ghir_A01G019940	10	3
Ghir_A01G019950	3	1
Ghir_A01G019960	0	0
Ghir_A01G019970	0	0
Ghir_A01G019980	2	1
Ghir_A01G019990	0	0
[truncated: 68,200 more rows]
