# Supplementary material for: Rapid Identification of Pollen- and Anther-Specific Genes in Response to High-Temperature Stress Based on Transcriptome Profiling Analysis in Cotton
Source: Int J Mol Sci. 2022 Mar 21;23(6):3378. doi: 10.3390/ijms23063378 (PMC8954629; doi:10.3390/ijms23063378)
Supplement: Supplementary file 1 [file ijms-23-03378-s001.zip › Table S/Table S12 833 pollen DEGs ID description TPM.xlsx]

## Sheet: deseq_function_exp2
Gene ID	Signifi	Principle Transcript ID	Gene Name	Description	Species	Assembly	Chromosome	Start	End	Strand	Length (bp)	gene ID	NT3_5	NT5_6	NT6_7	NT7_8	NT8_9	NT9_10	NT10_11	NT11_12	NT12_13	NT13_14	NT14_16	NT16_19	NT19_24	NTroot	NTstem	NTleaf	NTbract	NTsepal	NTpetal	NTstigma	NTovlue	NTpollen	HTpollen
Ghir_A01G000120	down_regulated genes	Ghir_A01G000120.1	AC101	Actin-101	Gossypium hirsutum	HAU	A01	108457	110926	-	2470	Ghir_A01G000120	3.77	0.86	8.8	9.88	5.89	4.7	10.22	5.33	9.02	10.28	9.95	9.5	2.63	45.77	140.43	2.5	9.88	15.97	43.6	29.15	1.69	3.21	0
Ghir_A01G001130	down_regulated genes	Ghir_A01G001130.1	PIGU	Phosphatidylinositol glycan anchor biosynthesis class U protein	Gossypium hirsutum	HAU	A01	921130	926645	+	5516	Ghir_A01G001130	6.36	7.79	6.56	7.27	6.92	7.67	5.41	5.27	6.21	3.09	4.91	3.21	5.07	6.68	9.75	4.43	4.01	6.82	7.48	6.69	12.5	0.6	0.06
Ghir_A01G001290	down_regulated genes	Ghir_A01G001290.1	APUM7	Putative pumilio homolog 7, chloroplastic	Gossypium hirsutum	HAU	A01	1010636	1014697	-	4062	Ghir_A01G001290	2.38	9.9	8.25	10.74	6.69	5.66	7.81	5.21	4.73	3.88	4.28	6.55	4.19	7.41	4.52	0.67	0.52	1.19	9.23	4.99	10.83	0.58	0.09
Ghir_A01G001470	up_regulated genes	Ghir_A01G001470.1	At5g23290	Probable prefoldin subunit 5	Gossypium hirsutum	HAU	A01	1289578	1292297	-	2720	Ghir_A01G001470	27.83	42.23	17.41	29.38	28.64	21.87	20.97	23.47	24.5	19.21	19.68	14.34	15.2	32.11	24.48	19.8	17.22	33.32	29.22	34.86	51.41	0.08	1.25
Ghir_A01G001520	up_regulated genes	Ghir_A01G001520.1	NUT1	Nitrogen regulatory protein NUT1	Gossypium hirsutum	HAU	A01	1307044	1309497	-	2454	Ghir_A01G001520	0	0.06	0.53	1.24	0.52	2.04	2.71	2.59	1.54	1.99	2.04	2.98	2.23	0.55	0.03	0.12	0	0	1.12	0	0	0.22	1.99
Ghir_A01G005600	down_regulated genes	Ghir_A01G005600.1	NA	Cytochrome P450 CYP736A12	Gossypium hirsutum	HAU	A01	7960097	7972088	-	11992	Ghir_A01G005600	1.79	3.68	2.99	0.65	2.08	2.82	2.81	5.97	3.84	11.16	22.67	90.93	41.55	70.78	3.27	0.18	0.1	117.22	63.44	2.15	0.96	4.64	0.02
Ghir_A01G005790	down_regulated genes	Ghir_A01G005790.1	NAC056	NAC transcription factor 56	Gossypium hirsutum	HAU	A01	8356049	8358225	+	2177	Ghir_A01G005790	0.56	3.37	37.77	25.9	15.03	15.24	17.23	31.68	63.8	93.57	134.21	181.9	291.04	76.34	20.93	0.09	2.32	44.51	75.01	194.48	7.23	0.66	0
Ghir_A01G006130	down_regulated genes	Ghir_A01G006130.1	MIP1B	B-box domain protein 31	Gossypium hirsutum	HAU	A01	8866190	8871467	-	5278	Ghir_A01G006130	9.17	10.34	10.15	9.63	9.09	9.72	7.31	2.57	3.88	2.01	1.68	0.18	5.99	15.05	8.62	4.33	14.37	12.48	16.39	9.01	7.06	0.42	0
Ghir_A01G006390	down_regulated genes	Ghir_A01G006390.1	CIGR1	Chitin-inducible gibberellin-responsive protein 1	Gossypium hirsutum	HAU	A01	10223557	10227126	-	3570	Ghir_A01G006390	28.54	85.19	95.55	151.31	147.18	100.72	126.04	50.51	55.75	45.48	30.59	4.4	7.48	53.96	6.17	1.79	140.85	19.99	51.07	11.74	9.65	0.47	0.04
Ghir_A01G007070	down_regulated genes	Ghir_A01G007070.1	At5g41620	Uncharacterized protein At5g41620	Gossypium hirsutum	HAU	A01	11792764	11797187	+	4424	Ghir_A01G007070	15.45	10.02	7.06	5.32	4.6	4.03	3.11	3.75	1.36	3.43	4.95	13.15	19.28	17.55	14.69	3.82	2.6	20.13	21.03	10.83	30.28	0.66	0.02
Ghir_A01G007100	down_regulated genes	Ghir_A01G007100.1	CPK9	Calcium-dependent protein kinase 9	Gossypium hirsutum	HAU	A01	11865838	11871094	+	5257	Ghir_A01G007100	97.23	17.48	35.66	43.16	39.82	37.86	46.84	38.62	52.17	49.62	44.9	29.15	88.39	127.12	81.13	27.11	169.63	110.35	135.63	35.88	15.52	2.87	0
Ghir_A01G007600	down_regulated genes	Ghir_A01G007600.1	FIM1	Fimbrin-1	Gossypium hirsutum	HAU	A01	12794863	12801691	-	6829	Ghir_A01G007600	10.43	7.06	26.06	11.69	9.06	8.83	8.41	7.27	10.17	13.25	16.69	21.25	19.8	20.09	4.89	8.06	2.43	6.06	29.13	20.4	5.83	0.5	0
Ghir_A01G008810	down_regulated genes	Ghir_A01G008810.1	NA	Phosphoglycerate kinase, cytosolic	Gossypium hirsutum	HAU	A01	17017361	17020695	-	3335	Ghir_A01G008810	43.88	67.92	89.62	77.77	114.31	95.72	91.88	119.3	110.45	87.15	97.97	58.45	136.45	168.94	129.43	113.92	130.6	244.16	153.81	179.18	144.07	5.21	1.02
Ghir_A01G009730	down_regulated genes	Ghir_A01G009730.1	VHA-B2	V-type proton ATPase subunit B2	Gossypium hirsutum	HAU	A01	20527881	20536397	-	8517	Ghir_A01G009730	59.72	24.27	28.69	28.18	34.66	28.86	33.13	29.61	25.76	27.59	40.57	57.42	60.15	66.09	20.42	18.11	26.97	26.94	66.65	49.07	25.54	0.56	0.03
Ghir_A01G009850	down_regulated genes	Ghir_A01G009850.1	NA	NA	Gossypium hirsutum	HAU	A01	20918462	20920167	+	1706	Ghir_A01G009850	57.71	82.29	71.96	102.61	59	51.98	35.99	23.06	37.94	48.58	34.06	4.54	15.78	121.91	39.42	10.71	67.19	41.92	160.17	36.4	29.63	1.72	0
Ghir_A01G010900	down_regulated genes	Ghir_A01G010900.1	RD21A	Cysteine proteinase RD21A	Gossypium hirsutum	HAU	A01	27117160	27120591	-	3432	Ghir_A01G010900	149.63	96.06	74.99	67.05	82.41	77.64	95.41	146.79	213.35	331.4	505.19	1287.29	1098.44	328.22	111.42	147.8	76.15	119.19	318.02	120.17	90.54	2.77	0.17
Ghir_A01G011410	down_regulated genes	Ghir_A01G011410.1	CER2	Protein ECERIFERUM 2	Gossypium hirsutum	HAU	A01	33223212	33231196	+	7985	Ghir_A01G011410	1.83	4.64	6.4	1.75	2.47	4.94	7.9	14.46	26.66	36.87	51.39	138.8	169.36	7.12	2.11	7.56	3.88	8.11	7.7	7.81	0	3.08	0.15
Ghir_A01G012990	up_regulated genes	Ghir_A01G012990.1	lsm12a	Protein LSM12 homolog A	Gossypium hirsutum	HAU	A01	57938461	57942536	+	4076	Ghir_A01G012990	42.93	43.15	32.94	40.87	47.38	46.14	44.89	48.73	43.49	38.2	48.69	42.54	42.4	31.68	42.86	36.12	33.91	60.74	27.79	49.43	55.05	4.35	20.24
Ghir_A01G014250	down_regulated genes	Ghir_A01G014250.1	NA	NA	Gossypium hirsutum	HAU	A01	85412173	85415898	+	3726	Ghir_A01G014250	14.8	6.86	15.78	38.45	35.27	41.47	27.05	25.93	28.7	24.34	30.37	87.25	35.57	31	3.86	0.43	2.37	10.97	36.32	4.25	1.99	2.98	0.13
Ghir_A01G014280	up_regulated genes	Ghir_A01G014280.1	VAC14	Protein VAC14 homolog	Gossypium hirsutum	HAU	A01	85614536	85622356	-	7821	Ghir_A01G014280	1.52	3.42	10.14	8.57	6.24	4.48	5.55	5.48	3.84	4.74	5.72	6.57	10	6.96	7.43	3.31	1.62	3.65	6.17	7.76	9.42	0.04	0.55
Ghir_A01G014390	up_regulated genes	Ghir_A01G014390.1	TAF15	Transcription initiation factor TFIID subunit 15	Gossypium hirsutum	HAU	A01	86319919	86324529	+	4611	Ghir_A01G014390	1.19	6.02	8.95	6.45	5.08	3.59	3.17	2.49	2.83	2.21	1.35	1.03	0.86	1.71	3.68	3.1	0.81	1.28	1.59	3.23	8.03	0	0.97
Ghir_A01G014400	up_regulated genes	Ghir_A01G014400.1	TAF15	Transcription initiation factor TFIID subunit 15	Gossypium hirsutum	HAU	A01	86676875	86681936	+	5062	Ghir_A01G014400	6.9	12.92	12.57	11.93	14.76	7.51	10.14	6.34	6.68	6.88	5.98	4.81	4.91	2.39	8.55	6	2.87	3.33	5.15	7.18	15.17	0.03	0.79
Ghir_A01G016010	down_regulated genes	Ghir_A01G016010.1	MYB308	Myb-related protein 308	Gossypium hirsutum	HAU	A01	104581572	104583655	-	2084	Ghir_A01G016010	7.8	11.88	30.36	5.43	7.1	12.89	4	18.66	9.12	10.29	10.67	47.53	56.83	183.04	18.47	25.91	3.46	76.06	179.16	95.28	8.68	1.49	0.06
Ghir_A01G018340	down_regulated genes	Ghir_A01G018340.1	PMADS2	Floral homeotic protein PMADS 2	Gossypium hirsutum	HAU	A01	111337936	111343745	-	5810	Ghir_A01G018340	680.28	303.98	211.36	196.3	143.23	167.37	174.58	228.57	252.92	213.15	254.73	269.27	236.84	909.48	1.22	0.78	3.18	14.27	931.45	5.84	1.15	2.23	0
Ghir_A01G019130	down_regulated genes	Ghir_A01G019130.1	SDC	Serine decarboxylase	Gossypium hirsutum	HAU	A01	113040969	113044178	+	3210	Ghir_A01G019130	66.68	32.16	42.88	35.54	31.01	27.6	29.39	22.67	17.98	21.22	23.95	8.84	9.03	31.19	922.86	304.41	198.12	151.79	32.66	180.78	32.8	5.28	0.06
Ghir_A01G019220	up_regulated genes	Ghir_A01G019220.1	NCL1	Sodium/calcium exchanger NCL1	Gossypium hirsutum	HAU	A01	113194972	113195682	+	711	Ghir_A01G019220	0	0	0.27	0	0	14.8	5.15	16.55	12.78	5.51	5.72	2.05	7.32	0.61	0	0	0	0.24	0	0.13	0	0	2.57
Ghir_A01G020160	down_regulated genes	Ghir_A01G020160.1	PSK6	Putative phytosulfokines 6	Gossypium hirsutum	HAU	A01	115279410	115281311	+	1902	Ghir_A01G020160	46.04	1.08	5.84	3.2	1.74	3.66	3.55	4.9	5.25	5.68	11.3	41.83	54.53	25.42	11.56	0.67	1.47	1.66	33.99	15.35	5.13	2.18	0
Ghir_A01G020810	up_regulated genes	Ghir_A01G020810.1	S1FA2	DNA-binding protein S1FA2	Gossypium hirsutum	HAU	A01	116122796	116125285	+	2490	Ghir_A01G020810	177.66	73.25	46.11	57.47	60.59	59.59	51.77	61.78	56.49	52.17	58.1	57.75	36.77	115.82	77.2	36.12	83.3	141.39	114.02	177.23	60.92	0.31	2.75
Ghir_A01G021280	down_regulated genes	Ghir_A01G021280.1	ADF2	Actin-depolymerizing factor 2	Gossypium hirsutum	HAU	A01	116488454	116490379	+	1926	Ghir_A01G021280	17.93	13.32	17.26	11.11	9.38	10.77	13.02	13.52	16.35	17.41	22.34	29.4	43.13	72.61	68.81	12.5	25.06	34.8	69.15	20.07	15.12	0.74	0
Ghir_A01G021670	down_regulated genes	Ghir_A01G021670.1	HSP70	Heat shock cognate 70 kDa protein	Gossypium hirsutum	HAU	A01	116900015	116903101	-	3087	Ghir_A01G021670	0.6	11.67	157.23	93.35	89.01	61.74	87.06	89.15	73.07	93.59	75.9	51.4	25.77	45.03	85.92	90.34	23.75	10.2	32.48	43.49	78.06	2.53	0.13
Ghir_A01G021680	down_regulated genes	Ghir_A01G021680.1	HSP70	Heat shock cognate 70 kDa protein	Gossypium hirsutum	HAU	A01	116903685	116907366	+	3682	Ghir_A01G021680	268.27	52.44	169.49	208.48	158.65	115.93	168.38	163.27	165.69	158.7	252.87	70.11	24.48	76.58	101.02	62.48	40.5	190.38	88.03	97.05	128.2	1.06	0
Ghir_A01G021700	down_regulated genes	Ghir_A01G021700.1	aaeB	p-hydroxybenzoic acid efflux pump subunit AaeB	Gossypium hirsutum	HAU	A01	116918508	116921314	+	2807	Ghir_A01G021700	0.03	0.69	1.32	0.42	0.44	0.91	1.68	7.68	13.73	18.85	13.87	27.23	48.56	0.29	0.59	2.3	0.38	1.29	0.53	0.58	0.08	0.59	0
Ghir_A02G000530	down_regulated genes	Ghir_A02G000530.1	CIPK2	CBL-interacting protein kinase 2	Gossypium hirsutum	HAU	A02	329329	332141	-	2813	Ghir_A02G000530	11.9	21.46	38.74	34.91	27.45	15.56	18.85	19.39	32.86	32.24	29.56	62.22	39.71	34.9	12.84	39.89	26.27	99.4	32.04	88.09	58.54	1.13	0.1
Ghir_A02G001320	down_regulated genes	Ghir_A02G001320.1	3BETAHSD/D3	3beta-hydroxysteroid-dehydrogenase/decarboxylase isoform 3	Gossypium hirsutum	HAU	A02	1156146	1164291	+	8146	Ghir_A02G001320	4.5	6.51	5.03	4.81	2.67	2.22	2.2	2.61	2.01	1.62	1.03	1.44	1.03	0.68	11.08	1.33	0.68	2.43	0.64	3.14	6.2	0.5	0
Ghir_A02G002060	down_regulated genes	Ghir_A02G002060.1	RIC4	CRIB domain-containing protein RIC4	Gossypium hirsutum	HAU	A02	2144241	2146094	-	1854	Ghir_A02G002060	0.32	2.2	1.94	1.52	0.84	0.08	0.92	0.88	2.01	2.16	5.61	20.53	19.78	10.7	23.41	1.34	0.56	4.18	15.01	24	1.62	1.75	0
Ghir_A02G002610	up_regulated genes	Ghir_A02G002610.1	NA	NA	Gossypium hirsutum	HAU	A02	3041578	3043398	-	1821	Ghir_A02G002610	0	0	0.16	0.27	4.93	33.85	57.99	135.31	143.67	156.52	168.04	249.89	345.36	0.32	0.26	0	0.33	0.45	0.04	0.66	0.29	40.01	192.39
Ghir_A02G003030	up_regulated genes	Ghir_A02G003030.1	MED33A	Mediator of RNA polymerase II transcription subunit 33A	Gossypium hirsutum	HAU	A02	3501282	3512162	+	10881	Ghir_A02G003030	1.9	5.6	8.37	4.97	4.14	5.08	5.18	10.94	13.78	6.84	3.37	4.39	9.94	5	11.91	2.76	0.72	2.46	6.24	9.45	4.58	0.03	0.36
Ghir_A02G004040	up_regulated genes	Ghir_A02G004040.1	MD1	Malate dehydrogenase	Gossypium hirsutum	HAU	A02	4967524	4970653	-	3130	Ghir_A02G004040	242.12	233.15	172.26	127.59	105.43	82.5	82.91	107.33	106.66	83.84	107.43	105.77	136.29	289.22	207.06	134.37	206.16	260.36	261.57	300.66	160.93	0	0.73
Ghir_A02G005720	down_regulated genes	Ghir_A02G005720.1	MYB78	Transcription factor MYB78	Gossypium hirsutum	HAU	A02	8135039	8136671	-	1633	Ghir_A02G005720	14.71	15.33	13.09	12.29	15.11	12.12	7.56	5.64	12.74	15.04	18.22	7.16	26.08	2.34	1.19	0.17	1.76	0.59	3.77	1.98	12.74	2.12	0
Ghir_A02G006360	down_regulated genes	Ghir_A02G006360.1	SUC2	Sucrose transport protein SUC2	Gossypium hirsutum	HAU	A02	9861981	9868323	-	6343	Ghir_A02G006360	22.22	11.11	56.93	35.63	47.19	56.28	64.46	58.95	47.73	40.82	41.67	49.02	42.34	193.05	70.44	91.37	73.9	48.23	188.29	27.05	15.34	0.73	0.05
Ghir_A02G006370	down_regulated genes	Ghir_A02G006370.1	MED22B	Mediator of RNA polymerase II transcription subunit 22b	Gossypium hirsutum	HAU	A02	9890723	9894341	+	3619	Ghir_A02G006370	29.3	24.92	17.22	19.07	15.31	13.52	13.53	14.21	9.72	8.7	9.39	8.42	4.97	12.18	17.2	9.2	9.51	18.81	12.04	17.72	31.28	0.86	0.04
Ghir_A02G006790	down_regulated genes	Ghir_A02G006790.1	HERC2	E3 ubiquitin-protein ligase HERC2	Gossypium hirsutum	HAU	A02	11148359	11154504	+	6146	Ghir_A02G006790	7.98	20.07	32.3	18.26	14.05	10.48	12.77	7.45	8.89	8.15	9.05	10.22	16.57	6.62	8.8	6.32	6.97	5.01	7.15	9.98	25.9	0.43	0
Ghir_A02G006960	down_regulated genes	Ghir_A02G006960.1	ADH1	Alcohol dehydrogenase class-P	Gossypium hirsutum	HAU	A02	11551722	11554902	-	3181	Ghir_A02G006960	298.45	176.4	83.35	73.66	73.64	52.49	52.3	80.88	113.48	140.61	131.67	136.87	211.31	43.83	254.37	6.54	56.17	92.9	40.17	13.35	220.01	3.69	0.08
Ghir_A02G007200	down_regulated genes	Ghir_A02G007200.1	ACR3	ACT domain-containing protein ACR3	Gossypium hirsutum	HAU	A02	12104369	12109165	-	4797	Ghir_A02G007200	35.91	13.29	24.66	11.5	11	11.1	12.67	12.76	13.77	21.54	23.5	47.45	59.26	90.79	56.15	34.69	21.47	117.79	107.54	95.34	50.91	3.13	0
Ghir_A02G007230	down_regulated genes	Ghir_A02G007230.1	At1g21400	2-oxoisovalerate dehydrogenase subunit alpha 1, mitochondrial	Gossypium hirsutum	HAU	A02	12162418	12170103	-	7686	Ghir_A02G007230	0	0	0.24	0.08	0.29	0.1	0.04	2.1	6.69	9.72	15.54	65.98	44.88	0.07	0.68	0.1	1.41	6.55	0	0.58	2.8	0.99	0
Ghir_A02G007440	down_regulated genes	Ghir_A02G007440.1	PMADS2	Floral homeotic protein PMADS 2	Gossypium hirsutum	HAU	A02	13151076	13154558	-	3483	Ghir_A02G007440	375.04	396.46	208.58	176.13	144.57	133.47	143.49	190.11	252.15	297.45	390.32	652.3	559.9	524.97	0.77	0.72	0.84	5.43	544.35	8.68	0.51	7.14	0
Ghir_A02G008380	down_regulated genes	Ghir_A02G008380.1	AHL17	AT-hook motif nuclear-localized protein 17	Gossypium hirsutum	HAU	A02	18997033	18999253	-	2221	Ghir_A02G008380	2.46	1.02	1.25	2.11	4.52	3.41	2.97	4.09	2.59	2.26	2.47	1.28	1.96	1.63	2.32	1.32	0.32	0.8	1.52	0.61	0.2	1.41	0.19
Ghir_A02G010860	down_regulated genes	Ghir_A02G010860.1	LACS4	Long chain acyl-CoA synthetase 4	Gossypium hirsutum	HAU	A02	47366937	47373222	+	6286	Ghir_A02G010860	17.46	26.22	46.63	35.85	29.64	30.77	36.48	33.69	42.14	53.42	62.89	139.09	96.47	54.65	31.28	14.96	20.97	47.73	56.39	65.3	25.83	2.46	0.19
Ghir_A02G013310	down_regulated genes	Ghir_A02G013310.1	GPR107	Protein GPR107	Gossypium hirsutum	HAU	A02	85668658	85672124	+	3467	Ghir_A02G013310	2.77	2.62	152.33	22.1	4.87	4.49	3.26	2.72	3.66	1.23	2.04	1.94	5.21	8.73	7.76	2.49	1.79	2.01	9.92	4.15	2.1	1.1	0.09
Ghir_A02G013700	up_regulated genes	Ghir_A02G013700.1	G9	Polygalacturonase	Gossypium hirsutum	HAU	A02	89071519	89072788	+	1270	Ghir_A02G013700	0	0	0.01	61.49	169.83	0	8.47	0	0	0	0	0	319.85	0	0	0	0	0	0	0	0	0	25.51
Ghir_A02G015330	up_regulated genes	Ghir_A02G015330.1	Isy1	Pre-mRNA-splicing factor ISY1 homolog	Gossypium hirsutum	HAU	A02	100835049	100837247	-	2199	Ghir_A02G015330	15.7	15.71	13.85	15.24	13.19	11.45	10.73	9.21	8.81	7.74	9.58	8.68	7.21	16.52	15.66	9.23	6.4	14.44	17.83	24.39	24.46	0.07	1.02
Ghir_A02G016190	down_regulated genes	Ghir_A02G016190.1	IAA9	Auxin-responsive protein IAA9	Gossypium hirsutum	HAU	A02	104062283	104066695	+	4413	Ghir_A02G016190	29.29	30.33	25.02	16.79	14.47	10	10.64	7.69	7.46	7.75	7.26	3.95	7.75	16.07	30.16	11.93	10.74	13.71	17.26	10.2	48.38	0.75	0.03
Ghir_A02G018430	up_regulated genes	Ghir_A02G018430.1	UBC16	Probable ubiquitin-conjugating enzyme E2 16	Gossypium hirsutum	HAU	A02	107230438	107232506	-	2069	Ghir_A02G018430	44.25	24.53	43.27	23.4	18.2	12.95	18.17	20.03	14.34	14.04	24.9	27.55	27.56	16.58	32.33	18.91	15.47	16.01	18.1	31.95	24.86	1.46	9.84
Ghir_A03G001510	up_regulated genes	Ghir_A03G001510.1	At1g62620	Flavin-containing monooxygenase FMO GS-OX-like 3	Gossypium hirsutum	HAU	A03	2359379	2361997	+	2619	Ghir_A03G001510	1.37	7.1	6.6	5.09	4.93	4	3.13	2.89	4.24	3.77	2.44	0.95	1.14	2.3	9.6	12.98	6.01	10.22	2.81	7.47	12.61	0.03	0.68
Ghir_A03G002280	down_regulated genes	Ghir_A03G002280.1	HSFB2B	Heat stress transcription factor B-2b	Gossypium hirsutum	HAU	A03	3586493	3588804	-	2312	Ghir_A03G002280	14.8	9.89	35.75	39.42	24.15	13.92	16.44	12.36	20.17	27.71	28.36	18.01	11.77	40.08	5.08	5.35	7.21	24.55	42.56	16.98	39.95	0.84	0
Ghir_A03G002670	up_regulated genes	Ghir_A03G002670.1	NA	NA	Gossypium hirsutum	HAU	A03	4051485	4051819	+	335	Ghir_A03G002670	913.08	76.87	121.91	63.9	56.32	31.59	202.7	35.15	50.16	39.48	37.24	33.02	244.8	142.85	7.74	6.33	22.91	9.02	263.56	38.06	121.01	0.69	16.37
Ghir_A03G002790	down_regulated genes	Ghir_A03G002790.1	HSP83A	Heat shock protein 83	Gossypium hirsutum	HAU	A03	4241366	4243296	+	1931	Ghir_A03G002790	1.12	0.42	1.03	1.09	0.41	0	2.35	1.06	1.09	1.62	1.41	0.21	3.97	0.45	0.16	3.61	2.11	0.96	1.93	4.24	1.07	2.21	0
Ghir_A03G003270	down_regulated genes	Ghir_A03G003270.1	WRKY24	WRKY transcription factor WRKY24	Gossypium hirsutum	HAU	A03	4944326	4947855	+	3530	Ghir_A03G003270	61.86	62.16	134.4	194.98	141.06	143.36	114.55	27.29	63.93	59.83	25.83	6.74	31.15	167.53	21.19	4.26	78.62	45.27	183.2	51.11	14.75	0.56	0
Ghir_A03G003730	down_regulated genes	Ghir_A03G003730.1	4CLL7	4-coumarate--CoA ligase-like 7	Gossypium hirsutum	HAU	A03	5696765	5700606	+	3842	Ghir_A03G003730	9.27	3.74	12.75	11.63	13.18	9.02	11.8	11.33	7.88	9.03	10.1	20.54	25.27	7.27	7.06	3.38	11.17	20.17	7.81	26.64	4.2	2.63	0.02
Ghir_A03G004190	down_regulated genes	Ghir_A03G004190.1	LRR1	Leucine-rich repeat protein 1	Gossypium hirsutum	HAU	A03	6603581	6607197	+	3617	Ghir_A03G004190	119.84	104.46	38.83	52.74	46.97	51.76	60.67	79.86	142.1	138.57	170.69	138.09	151.8	77.67	55.24	35.36	56.65	93.51	67.24	151.39	76.33	1.59	0.05
Ghir_A03G004440	down_regulated genes	Ghir_A03G004440.1	HSP18.5-C	18.5 kDa class I heat shock protein	Gossypium hirsutum	HAU	A03	7311373	7312853	-	1481	Ghir_A03G004440	33.08	4.84	9.74	37.9	90.53	73.43	48.25	59.91	23.3	17.2	18.25	5.83	12.73	125.56	23.05	54.06	101.88	106.43	115.04	170.13	78.68	15.37	3.36
Ghir_A03G005090	up_regulated genes	Ghir_A03G005090.1	NA	NA	Gossypium hirsutum	HAU	A03	8688876	8693422	+	4547	Ghir_A03G005090	1.27	0.12	0.28	1.57	0.85	0.18	1.05	1.05	2.3	0.57	0.59	0.75	0.34	0.2	0.77	0.43	0.17	0.04	0.98	0.13	0.88	0.09	0.88
Ghir_A03G005760	down_regulated genes	Ghir_A03G005760.1	SR45A	Serine/arginine-rich splicing factor SR45a	Gossypium hirsutum	HAU	A03	10244940	10247947	+	3008	Ghir_A03G005760	10.22	12.69	70.69	45.8	26.53	28.12	25.06	20.21	19.77	22.47	31.28	24.01	10.34	17.98	51.5	50.29	29.39	75.44	22.75	43.04	81.43	6.83	1.22
Ghir_A03G006350	down_regulated genes	Ghir_A03G006350.1	SWEET10	Bidirectional sugar transporter SWEET10	Gossypium hirsutum	HAU	A03	12661522	12663237	+	1716	Ghir_A03G006350	44.35	78.34	86.53	28.66	19.95	20.54	14.29	19.42	32.14	46.13	68.56	75.72	168.24	130.42	0.06	0.26	0.1	1.2	134	110.75	19.01	2.08	0
Ghir_A03G007220	down_regulated genes	Ghir_A03G007220.1	NAT6	Nucleobase-ascorbate transporter 6	Gossypium hirsutum	HAU	A03	15699255	15706804	+	7550	Ghir_A03G007220	2.8	5.08	7.48	6.47	4.62	3.26	5.03	3.95	4.46	2.65	5.13	13.66	12.54	2.99	27.96	6.94	3.77	3.56	3.87	12.9	5.26	0.61	0
Ghir_A03G007820	up_regulated genes	Ghir_A03G007820.1	CHLP	Geranylgeranyl diphosphate reductase, chloroplastic	Gossypium hirsutum	HAU	A03	17914796	17917734	-	2939	Ghir_A03G007820	61.07	31.85	22.62	17.51	24.03	19.06	14.28	26.58	34.13	28.99	22.74	13.38	46.24	71.37	144.22	482.7	54.63	103.09	72.89	60.46	58.48	0.08	0.88
Ghir_A03G008180	down_regulated genes	Ghir_A03G008180.1	CLPB1	Chaperone protein ClpB1	Gossypium hirsutum	HAU	A03	19378632	19381765	+	3134	Ghir_A03G008180	0.15	2.3	5.81	1.93	1.55	1.44	1.08	0.18	0.81	0.93	0.4	0.17	2.14	1.37	1.72	0.78	1.08	1.77	1.58	0.85	6.16	1.52	0.02
Ghir_A03G010200	down_regulated genes	Ghir_A03G010200.1	At3g17800	UV-B-induced protein At3g17800, chloroplastic	Gossypium hirsutum	HAU	A03	45252873	45255251	+	2379	Ghir_A03G010200	42.38	21.33	58.08	48.33	35.09	25.12	27.7	30.22	29.32	29.2	25.07	25.15	17.84	44.5	28.98	47.74	22.38	27.67	45.31	32.16	35.53	0.8	0.03
Ghir_A03G011290	down_regulated genes	Ghir_A03G011290.1	SBH2	Sphinganine C4-monooxygenase 2	Gossypium hirsutum	HAU	A03	61291669	61293695	-	2027	Ghir_A03G011290	0.39	0.08	1.42	3.2	12.1	6.75	2.11	2.06	3.04	1.26	1.75	5.23	5.16	2.54	288.19	110.68	131.17	38.71	2.5	7.6	0.56	1.13	0
Ghir_A03G012220	down_regulated genes	Ghir_A03G012220.1	DTX40	Protein DETOXIFICATION 40	Gossypium hirsutum	HAU	A03	71207668	71211593	+	3926	Ghir_A03G012220	39.82	15.07	19.11	17.03	8.93	7.93	6.87	9.42	15.54	20.24	25.41	46.8	52.63	15.45	4.24	6.22	6.77	32.94	16.91	17.1	14.62	2.34	0.03
Ghir_A03G012470	down_regulated genes	Ghir_A03G012470.1	TPS6	Alpha,alpha-trehalose-phosphate synthase [UDP-forming] 6	Gossypium hirsutum	HAU	A03	73025124	73029839	-	4716	Ghir_A03G012470	115.8	52.48	101.81	44.35	39.43	39.03	29.43	37.87	39.15	34.72	26.24	19.24	46.42	33.4	30.17	13.58	30.32	27.85	37.19	42.65	40.28	0.64	0
Ghir_A03G012790	down_regulated genes	Ghir_A03G012790.1	AHK3	Histidine kinase 3	Gossypium hirsutum	HAU	A03	75985934	75993351	+	7418	Ghir_A03G012790	17.4	6.49	20.4	6.04	7.99	5.96	5.09	3.69	5.01	4.69	2.63	4.43	10.64	14.88	11.39	10.08	3.75	12.65	16.23	17.74	7.59	0.35	0.01
Ghir_A03G014110	down_regulated genes	Ghir_A03G014110.1	At1g67360	REF/SRPP-like protein At1g67360	Gossypium hirsutum	HAU	A03	91559844	91561453	-	1610	Ghir_A03G014110	153.1	44.31	232.35	97.81	46.19	32.41	28.03	30.3	39.34	47.51	56.69	61.05	25.82	73.43	135.96	198.29	89.5	308.47	89.39	239.35	230.73	4.36	0.05
Ghir_A03G014360	down_regulated genes	Ghir_A03G014360.1	NA	NA	Gossypium hirsutum	HAU	A03	92608856	92615295	-	6440	Ghir_A03G014360	5.04	9.22	23.92	12.92	12.2	7.68	8.61	4.06	4.74	2.78	2.17	1.63	4.67	7.98	8.37	6.45	3.62	2.87	9.63	7.83	11.97	0.76	0.09
Ghir_A03G014790	up_regulated genes	Ghir_A03G014790.1	GOLIM4	Golgi integral membrane protein 4	Gossypium hirsutum	HAU	A03	95304640	95305128	+	489	Ghir_A03G014790	0	0	0	0	0	0	0	0	0	0.89	0	1.14	0.25	0	0	0	0.65	0	0	0	0	0	5.34
Ghir_A03G019180	down_regulated genes	Ghir_A03G019180.1	AOMI	Ubiquinol oxidase, mitochondrial	Gossypium hirsutum	HAU	A03	108435693	108438872	-	3180	Ghir_A03G019180	38.12	9.75	22.25	27.65	19.94	17.19	26.28	20.32	18.47	14.91	16.71	7.9	17.71	141.23	6.17	23.24	44.75	109.81	171.12	28.34	13.71	1.55	0.03
Ghir_A03G019770	down_regulated genes	Ghir_A03G019770.1	NA	15-cis-zeta-carotene isomerase, chloroplastic	Gossypium hirsutum	HAU	A03	109612969	109613613	-	645	Ghir_A03G019770	49.12	20.36	7.66	11.92	0	0	0	4.59	21.24	21.5	18.04	10.05	4.43	0	21.12	0	11.27	0	0	0	10.16	205.95	0
Ghir_A03G019990	down_regulated genes	Ghir_A03G019990.1	WIH2	Cysteine-rich and transmembrane domain-containing protein WIH2	Gossypium hirsutum	HAU	A03	109815486	109818812	+	3327	Ghir_A03G019990	130.54	86.76	152.38	84	55.25	61.91	54.91	43.44	45.02	53.41	67.33	131.73	125.17	137.11	15.04	14.55	35.71	21	171.43	31.37	10.85	0.72	0
Ghir_A03G020390	down_regulated genes	Ghir_A03G020390.1	UGT84A13	Gallate 1-beta-glucosyltransferase	Gossypium hirsutum	HAU	A03	110195208	110197063	-	1856	Ghir_A03G020390	19.78	9.43	15.16	14.93	10.57	9.63	19.19	57.28	83.6	82.62	72.5	164.53	177.61	33.15	21.46	111.04	38.92	265.53	30.53	12.79	21.32	1.91	0.03
Ghir_A03G020680	down_regulated genes	Ghir_A03G020680.1	ABF3	ABSCISIC ACID-INSENSITIVE 5-like protein 6	Gossypium hirsutum	HAU	A03	110460181	110463237	-	3057	Ghir_A03G020680	20.09	12.27	51	18.51	13.75	14.57	12.99	12.18	7.38	11.88	10.9	7.17	8.71	27.4	12.88	20.56	3.02	21.58	39.95	83.08	30.69	0.96	0.11
Ghir_A03G020710	down_regulated genes	Ghir_A03G020710.1	CYP707A4	Abscisic acid 8'-hydroxylase 4	Gossypium hirsutum	HAU	A03	110547020	110551712	+	4693	Ghir_A03G020710	2.81	0.69	4.62	3.52	2.66	2.07	5.22	3.81	1.14	0.75	0.9	1.31	3.14	1	4.97	2.3	18.28	107.04	1.75	0.47	0.03	7.18	0.87
Ghir_A03G021260	down_regulated genes	Ghir_A03G021260.1	CAP1	Cyclase-associated protein 1	Gossypium hirsutum	HAU	A03	111100029	111104519	-	4491	Ghir_A03G021260	0.66	1.87	2.19	5.54	15.57	11.16	12.42	14.38	7.06	5.26	5.49	5.3	6.16	1.85	4.79	2.58	0.49	7.57	1.5	16.83	2.79	0.9	0.04
Ghir_A03G023000	down_regulated genes	Ghir_A03G023000.1	KEA3	K(+) efflux antiporter 3, chloroplastic	Gossypium hirsutum	HAU	A03	112523990	112529630	+	5641	Ghir_A03G023000	0.75	2.58	5.2	1.19	1.08	1.06	0.95	0.54	0.63	0.56	0.61	0.75	1.98	1.16	8.77	19	3.86	3.31	2.21	0.8	0.11	1.38	0.04
Ghir_A04G002850	down_regulated genes	Ghir_A04G002850.1	NAC072	NAC domain-containing protein 72	Gossypium hirsutum	HAU	A04	6058052	6059701	-	1650	Ghir_A04G002850	104.9	78.9	145.1	53.46	67.01	69.06	30.33	16.82	22.19	45.51	59.16	95.63	321.24	306.71	0.87	1.33	60	9.31	302.88	22.63	1.96	2.28	0
Ghir_A04G003200	down_regulated genes	Ghir_A04G003200.1	NA	Metallothionein-like protein type 3	Gossypium hirsutum	HAU	A04	7144500	7151626	+	7127	Ghir_A04G003200	130.71	0.75	7.94	4.4	7.9	4.23	4.81	3.83	10.23	9.03	11.07	30.51	95.07	49.79	85.67	23.16	392.28	120.46	53.3	12.21	0.8	3.02	0
Ghir_A04G005470	down_regulated genes	Ghir_A04G005470.1	SYP121	Syntaxin-121	Gossypium hirsutum	HAU	A04	18091824	18094130	+	2307	Ghir_A04G005470	45.26	91.25	88.79	171.68	132.96	122.35	120.74	13.87	42.75	31.82	16.52	1.38	9.2	93.02	33.67	3.21	78.36	64.53	108.33	43.27	52.85	0.68	0
Ghir_A04G007190	down_regulated genes	Ghir_A04G007190.1	FBA6	Fructose-bisphosphate aldolase 6, cytosolic	Gossypium hirsutum	HAU	A04	53944580	53949081	+	4502	Ghir_A04G007190	92.82	74.83	59.24	93.65	97.41	58.82	49.61	54.12	66.23	49.26	54.25	40.65	51.16	186.7	106.67	43.91	73.36	97.32	172.91	115.16	64.49	1.56	0.2
Ghir_A04G007780	down_regulated genes	Ghir_A04G007780.1	PIP5K9	Phosphatidylinositol 4-phosphate 5-kinase 9	Gossypium hirsutum	HAU	A04	61435754	61449043	+	13290	Ghir_A04G007780	0.77	0.36	3.51	2.45	1.63	0.68	0.73	1.06	1.04	1.53	1.49	5.77	3.8	1.23	1.08	0.23	0	1.37	1.53	3.98	3.35	0.76	0.04
Ghir_A04G008250	down_regulated genes	Ghir_A04G008250.1	PIP2-2	Aquaporin PIP2-2	Gossypium hirsutum	HAU	A04	64614950	64616656	+	1707	Ghir_A04G008250	23.12	5.43	10.27	4.47	1.99	4.23	3.97	5.59	7.99	15.02	34.28	37.29	27.17	63.15	637.34	285.93	64.12	269.27	64.23	303.51	14.92	2.71	0
Ghir_A04G008260	down_regulated genes	Ghir_A04G008260.1	VATG	V-type proton ATPase subunit G	Gossypium hirsutum	HAU	A04	64666556	64668939	+	2384	Ghir_A04G008260	275.58	170.57	86.08	97.25	96.57	96.88	107.16	92.4	88.37	106.98	127.08	152.7	142.58	344.18	216.8	95.2	194.31	346.14	378.98	468.92	107.91	2.3	0.27
Ghir_A04G009100	down_regulated genes	Ghir_A04G009100.1	FES1	Hsp70 nucleotide exchange factor FES1	Gossypium hirsutum	HAU	A04	69759115	69762508	+	3394	Ghir_A04G009100	19.6	22.49	37.8	25.38	26.41	17.71	16	17.97	16.23	19.23	17.44	6.73	16.65	9.33	19.64	21.9	21.68	26.81	7.66	32.01	40.66	1.92	0.24
Ghir_A04G010560	down_regulated genes	Ghir_A04G010560.1	NPF2.13	Protein NRT1/ PTR FAMILY 2.13	Gossypium hirsutum	HAU	A04	75492592	75495585	-	2994	Ghir_A04G010560	7.87	1.61	2.43	1.78	1.33	2.62	1.8	1.7	1.66	0.83	0.77	2.39	1.51	19.12	1.59	34.24	3	40.6	17.95	5.62	14.29	1.2	0
Ghir_A04G010910	down_regulated genes	Ghir_A04G010910.1	NAC083	NAC domain-containing protein 83	Gossypium hirsutum	HAU	A04	77212509	77214852	-	2344	Ghir_A04G010910	55.28	16.06	36.32	31.88	61.22	48.79	35.21	39.8	35.34	58.1	101.01	166.15	28.01	79.49	47.05	31.41	5.61	12.38	86.08	26.15	3.97	1.39	0
Ghir_A04G011570	down_regulated genes	Ghir_A04G011570.1	MIP1A	B-box domain protein 30	Gossypium hirsutum	HAU	A04	79251245	79252153	+	909	Ghir_A04G011570	12.23	3.36	0.21	0.85	1.11	0	0.73	0.79	1.01	0.86	1.83	0	0.09	1.1	26.2	11.38	4.27	6.62	1.91	2.49	6.38	2.56	0
Ghir_A04G011610	down_regulated genes	Ghir_A04G011610.1	CYP86B1	Cytochrome P450 86B1	Gossypium hirsutum	HAU	A04	79293907	79296471	-	2565	Ghir_A04G011610	0.45	8.44	9.48	0.18	0.15	0.05	0.06	0	0	0	0	0	0	0.06	0.09	0.43	0	0	0	7.23	0	2.85	0
Ghir_A04G013070	down_regulated genes	Ghir_A04G013070.1	CCOAOMT1	Caffeoyl-CoA O-methyltransferase 1	Gossypium hirsutum	HAU	A04	81785460	81787503	-	2044	Ghir_A04G013070	11.03	28.49	33.58	111.08	98.47	65.25	75.19	87.05	138.12	63.8	20.29	4.09	4.42	33.64	583.28	33.27	92.25	67.69	32.21	22.43	26.57	8.52	0.06
Ghir_A04G015460	down_regulated genes	Ghir_A04G015460.1	PXG4	Probable peroxygenase 4	Gossypium hirsutum	HAU	A04	84622389	84625944	-	3556	Ghir_A04G015460	5.98	5.13	2.65	3.2	3.14	2.35	7.86	3.31	3.49	8.58	17.22	32.7	24.38	24.9	21.89	3.95	26.89	56.74	22.98	45.31	4.64	1.5	0
Ghir_A04G015700	up_regulated genes	Ghir_A04G015700.1	NA	NA	Gossypium hirsutum	HAU	A04	84792865	84796148	+	3284	Ghir_A04G015700	3.61	5.15	3.24	6.12	4.03	3.3	2.41	2.68	4.44	2.4	2.7	5.99	3.65	0.86	4.02	17.81	4.25	7.23	0.9	7.2	6.72	0.17	1.69
Ghir_A04G016360	down_regulated genes	Ghir_A04G016360.1	NA	Delta-1-pyrroline-5-carboxylate synthase	Gossypium hirsutum	HAU	Scaffold3264	44224	50145	-	5922	Ghir_A04G016360	6.67	0.76	27.09	14.12	11.86	6.29	6.64	4.13	4.28	2.55	4.91	6.39	24.64	0.79	4.39	2.99	4.2	16.64	0.44	2.3	3.4	3.91	0
Ghir_A05G000060	down_regulated genes	Ghir_A05G000060.1	At3g13620	Probable polyamine transporter At3g13620	Gossypium hirsutum	HAU	A05	188463	190302	+	1840	Ghir_A05G000060	38.2	36.37	174.39	354.26	238.33	232.46	197.23	162.93	173.49	136.84	111.01	6.06	3.57	41.09	2.05	3.47	117.02	4.98	44.36	5.14	1.72	2.4	0.41
Ghir_A05G001250	down_regulated genes	Ghir_A05G001250.1	2021-03-02	Mitochondrial amidoxime reducing component 2	Gossypium hirsutum	HAU	A05	1340984	1344143	-	3160	Ghir_A05G001250	49.71	43.55	71.36	46.79	32.39	34.57	32.25	51.63	66.52	70.22	71.73	67.56	87.1	57.4	10.73	2.15	20.55	147.51	58.98	82.58	144.76	1.01	0.08
Ghir_A05G001590	down_regulated genes	Ghir_A05G001590.1	BCB	Blue copper protein	Gossypium hirsutum	HAU	A05	1590281	1591702	-	1422	Ghir_A05G001590	50.92	80.19	65.33	361.51	335	310.36	537.66	195.36	180.62	104.55	93.66	18.96	9.8	252.15	27.45	23.43	1320.55	114.9	285.27	63.42	2.69	2.45	0
Ghir_A05G001700	down_regulated genes	Ghir_A05G001700.1	SPX1	SPX domain-containing protein 1	Gossypium hirsutum	HAU	A05	1722345	1725310	+	2966	Ghir_A05G001700	7.94	22.61	2.22	2.6	4.19	5.4	5.91	6.66	4.77	4.61	2.21	3.69	31.21	59.51	4.64	3.33	6.41	3.97	57.83	93.88	22.37	1.9	0.07
Ghir_A05G001850	down_regulated genes	Ghir_A05G001850.1	NFD4	Protein NUCLEAR FUSION DEFECTIVE 4	Gossypium hirsutum	HAU	A05	1826047	1831678	+	5632	Ghir_A05G001850	0.33	0	0.83	0.31	0.54	0.17	0.28	1.33	2.11	24.83	41.73	240.98	298.7	0.57	1.93	5.22	0.59	1.76	0.76	0.98	0.37	1.15	0
Ghir_A05G001890	down_regulated genes	Ghir_A05G001890.1	NA	Early nodulin-93	Gossypium hirsutum	HAU	A05	1857598	1858916	-	1319	Ghir_A05G001890	28.91	3.15	3.29	0	0.25	0.45	0	0.43	0	0	0.29	1.7	3.32	5.41	4.55	1.04	0.14	0	6.96	5.15	13.23	9.43	0
Ghir_A05G002420	down_regulated genes	Ghir_A05G002420.1	NYC1	Probable chlorophyll(ide) b reductase NYC1, chloroplastic	Gossypium hirsutum	HAU	A05	2359271	2363192	+	3922	Ghir_A05G002420	3.41	6.07	10.76	5.67	8.4	7.12	6.5	4.77	3.5	6.16	9.79	35.25	26.58	29.56	2.86	10.07	22.61	12.61	35.66	8.63	6.44	0.71	0.05
Ghir_A05G002810	up_regulated genes	Ghir_A05G002810.1	DSP8	Putative dual specificity protein phosphatase DSP8	Gossypium hirsutum	HAU	A05	2725661	2728509	+	2849	Ghir_A05G002810	16.34	9.7	13.89	13.21	10.8	11.66	6.35	11.32	7.97	8.37	7.06	10.54	8.43	19.8	26.98	8.16	11.58	31.57	24.39	23.47	10.87	0.03	0.68
Ghir_A05G003740	down_regulated genes	Ghir_A05G003740.1	SS	Sucrose synthase	Gossypium hirsutum	HAU	A05	3564044	3568682	-	4639	Ghir_A05G003740	40.28	78.26	97.39	53.33	34.18	20.71	25.21	43.71	56.26	25.63	26.2	39.7	105.77	129.14	594.77	33.86	165.8	295.66	121.75	225.88	311.6	1.18	0
Ghir_A05G004170	down_regulated genes	Ghir_A05G004170.1	HSP17.9-D	17.9 kDa class II heat shock protein	Gossypium hirsutum	HAU	A05	3920821	3921884	+	1064	Ghir_A05G004170	130.46	93.14	19.87	36.2	52.83	38.13	17.11	15.32	14.67	7.97	8.58	2.2	94.09	593.48	36.46	846.77	532.97	255.92	529.18	1244.74	113.3	9.77	0.23
Ghir_A05G005410	down_regulated genes	Ghir_A05G005410.1	GAPN	NADP-dependent glyceraldehyde-3-phosphate dehydrogenase	Gossypium hirsutum	HAU	A05	5127051	5131222	+	4172	Ghir_A05G005410	5.1	18.21	7.28	14.05	14.47	10.84	5.98	4.7	2.92	0.86	0.2	0.13	0.02	2.85	44.97	168.7	106.92	125.38	2.35	26.91	17.91	0.63	0.02
Ghir_A05G005570	up_regulated genes	Ghir_A05G005570.1	At2g25430	Putative clathrin assembly protein At2g25430	Gossypium hirsutum	HAU	A05	5252401	5256884	+	4484	Ghir_A05G005570	7.5	14.62	13.24	16.47	13.91	8.33	17.28	9.5	9.79	10.08	8.36	4.2	3.7	5.1	18.02	10.11	7.24	6.33	4.26	17.32	18.75	0.04	0.49
Ghir_A05G006680	down_regulated genes	Ghir_A05G006680.1	PMA4	Plasma membrane ATPase 4	Gossypium hirsutum	HAU	A05	6089158	6094064	-	4907	Ghir_A05G006680	0.52	0.5	1.7	1.6	2.01	1.33	1.72	1.37	0.28	1.08	0.68	1.93	1.44	5.47	1.17	11.84	12.85	3.88	5.34	26.17	2.45	1.36	0.04
Ghir_A05G008240	down_regulated genes	Ghir_A05G008240.1	At2g27310	F-box protein At2g27310	Gossypium hirsutum	HAU	A05	7530733	7531787	-	1055	Ghir_A05G008240	0.45	0.25	9.45	2.43	2.7	2.53	1.73	0.62	1.26	1.91	3.42	20.37	3.26	1.83	0.31	2.42	1.91	4.72	2.41	0.08	0.52	2.71	0.07
Ghir_A05G008490	down_regulated genes	Ghir_A05G008490.1	GALT29A	Beta-1,6-galactosyltransferase GALT29A	Gossypium hirsutum	HAU	A05	7799000	7801556	-	2557	Ghir_A05G008490	4.77	12.02	8.31	7.7	5.67	4.11	5.78	4.41	7.19	4.77	4.22	5.6	3.44	20.69	4.79	6.73	2.41	4.82	21.18	10.28	5.32	0.88	0.05
Ghir_A05G008990	down_regulated genes	Ghir_A05G008990.1	At5g58620	Zinc finger CCCH domain-containing protein 66	Gossypium hirsutum	HAU	A05	8280554	8283919	-	3366	Ghir_A05G008990	76.51	51.98	157.56	136.63	107.18	70.63	69.52	51.81	58.78	50.32	36.77	24.76	54.79	99.03	30.11	27.84	28.74	22.62	107.46	26.39	49.08	0.75	0
Ghir_A05G009000	down_regulated genes	Ghir_A05G009000.1	SMXL7	Protein SMAX1-LIKE 7	Gossypium hirsutum	HAU	A05	8287530	8293026	-	5497	Ghir_A05G009000	20.01	4.38	8.88	7.21	8.28	4.82	5.06	3.76	2.96	3.49	3.44	2.64	10.26	19.58	60.49	23.01	4.11	14.56	21.51	13.62	18.13	0.33	0.03
Ghir_A05G009320	down_regulated genes	Ghir_A05G009320.1	TUBB2	Tubulin beta-2 chain	Gossypium hirsutum	HAU	A05	8539511	8541816	+	2306	Ghir_A05G009320	413.78	270.31	150.06	141.56	109.41	90.81	88.77	113.39	126.63	77.64	66.59	16.48	31.41	152.82	477.83	383.68	131.29	292.66	130.87	342.69	528.8	9.59	2.25
Ghir_A05G009480	down_regulated genes	Ghir_A05G009480.1	AIP1	Protein phosphatase 2C 3	Gossypium hirsutum	HAU	A05	8641869	8644623	-	2755	Ghir_A05G009480	4.79	30.58	13.17	11.6	15.8	14.23	7.88	3.92	11.77	15.87	15.07	41.49	19.18	21.04	12.19	4.74	7.66	21.28	23.81	54.47	46.15	0.62	0
Ghir_A05G009880	down_regulated genes	Ghir_A05G009880.1	HSP70	Heat shock cognate 70 kDa protein	Gossypium hirsutum	HAU	A05	8935008	8938142	-	3135	Ghir_A05G009880	20.62	11.93	9.41	6.2	6.63	3.84	5.63	2.75	4.85	2.35	4.83	0.77	6.61	37.57	68.26	126.92	160.96	239.8	38.92	156.1	28.74	5.47	0.22
Ghir_A05G010280	down_regulated genes	Ghir_A05G010280.1	APX1	L-ascorbate peroxidase 1, cytosolic	Gossypium hirsutum	HAU	A05	9277856	9281008	+	3153	Ghir_A05G010280	261.87	217.1	288.39	213.48	142.93	101.56	120.56	107.99	145.36	122.04	163.24	83.14	232.46	346.96	204.17	296.84	258.61	222.5	310.78	418.18	285.45	2.15	0.26
Ghir_A05G010290	down_regulated genes	Ghir_A05G010290.1	MPK3	Mitogen-activated protein kinase 3	Gossypium hirsutum	HAU	A05	9281369	9285345	+	3977	Ghir_A05G010290	48.64	30.9	88.67	120.36	95.17	99.64	103.94	32.7	73.62	90.48	84.9	52.46	45.02	144.01	7.74	0.74	24.37	7.7	155.07	14.53	4.21	0.55	0
Ghir_A05G010390	down_regulated genes	Ghir_A05G010390.1	LRR1	Leucine-rich repeat protein 1	Gossypium hirsutum	HAU	A05	9354455	9357980	-	3526	Ghir_A05G010390	135.32	82.55	127.54	102.78	74.11	56.3	89.18	82.59	84.94	71.92	74.65	59.82	62.54	81.19	92.24	53.94	150.74	122.65	91.31	133.31	86.09	1.73	0
Ghir_A05G010640	down_regulated genes	Ghir_A05G010640.1	EDR2L	Protein ENHANCED DISEASE RESISTANCE 2-like	Gossypium hirsutum	HAU	A05	9542231	9549870	-	7640	Ghir_A05G010640	0.97	1.37	2.01	1.32	1.91	0.91	1.25	0.95	1.74	2.09	3.89	11.3	5.85	2.54	1.97	0.32	0.56	2.95	3.6	6.25	3.39	0.84	0.04
Ghir_A05G011260	down_regulated genes	Ghir_A05G011260.1	SKOR	Potassium channel SKOR	Gossypium hirsutum	HAU	A05	10150620	10163681	-	13062	Ghir_A05G011260	0.27	0.24	2.05	0.6	0.32	0.13	0.3	0.1	0.11	0.27	0.16	0.05	0	0.66	7.21	3.97	0.57	2.4	0.66	0.98	0.53	0.82	0.02
Ghir_A05G011560	down_regulated genes	Ghir_A05G011560.1	At4g20800	Berberine bridge enzyme-like 17	Gossypium hirsutum	HAU	A05	10508366	10510024	+	1659	Ghir_A05G011560	0	0	0	0.42	0.68	0	0	0.16	0.38	0.82	0.2	0.43	0.22	0	0	0	0	0	0	0	0	1.39	0.08
Ghir_A05G012680	down_regulated genes	Ghir_A05G012680.1	ADS3	Palmitoyl-monogalactosyldiacylglycerol delta-7 desaturase, chloroplastic	Gossypium hirsutum	HAU	A05	11705439	11707825	+	2387	Ghir_A05G012680	1.26	0.55	1.17	1.33	17.31	11.47	12.44	10.54	5.19	7.11	3.01	0.83	0.68	0.49	3.8	46.23	11.66	1.52	0.4	4.69	2.73	1.46	0.09
Ghir_A05G013060	down_regulated genes	Ghir_A05G013060.1	GLYK	D-glycerate 3-kinase, chloroplastic	Gossypium hirsutum	HAU	A05	12020624	12024881	+	4258	Ghir_A05G013060	2.5	0.97	2.83	1.35	0.38	1.48	0.49	0.08	0	0.13	0.16	0.12	0.18	1.56	7.94	30.1	6.61	2.23	1.24	2.17	6.03	1.01	0
Ghir_A05G013070	down_regulated genes	Ghir_A05G013070.1	IAA16	Auxin-responsive protein IAA16	Gossypium hirsutum	HAU	A05	12028044	12029532	-	1489	Ghir_A05G013070	23.97	153.91	49	103.88	108.47	102.03	191.83	187.34	176.69	180.92	189.23	93.88	37.96	44.79	109.14	9.27	68.22	45.77	47.87	158.24	55.1	1.22	0
Ghir_A05G013810	up_regulated genes	Ghir_A05G013810.1	NA	NA	Gossypium hirsutum	HAU	A05	12779715	12788903	-	9189	Ghir_A05G013810	2.43	5.85	14.72	8.3	7.29	5.23	7.06	2.48	2.22	2.45	2.64	2.17	3.39	2.68	3.65	1.87	4.08	0.93	4.88	4.95	7.29	0.1	0.78
Ghir_A05G014250	down_regulated genes	Ghir_A05G014250.1	HSP17.4B	17.4 kDa class III heat shock protein	Gossypium hirsutum	HAU	A05	13255124	13256204	-	1081	Ghir_A05G014250	1.34	4.16	0.88	1.8	1.09	0.54	0.42	0.36	0.35	0.07	0.36	0	0.24	1.63	0.97	1.89	5.34	2.95	0.33	1.21	0.82	2.49	0
Ghir_A05G015440	down_regulated genes	Ghir_A05G015440.1	BHLH144	Transcription factor bHLH144	Gossypium hirsutum	HAU	A05	14423691	14427066	-	3376	Ghir_A05G015440	20.96	50.45	34.12	84.82	68.44	52.84	161.69	37.12	52.75	44.59	24.38	9.39	10.89	174.83	77.42	20.18	72.4	88.28	201.8	76.49	55.89	0.76	0.08
Ghir_A05G016120	down_regulated genes	Ghir_A05G016120.1	PDC1	Pyruvate decarboxylase 1	Gossypium hirsutum	HAU	A05	15204083	15209023	-	4941	Ghir_A05G016120	30.68	5.46	11.76	6.47	6.41	6	9.61	11.36	17.87	29.86	44.51	28.47	17.21	28.79	8.57	4.62	4.73	9.61	31.98	11.16	40.46	0.92	0
Ghir_A05G017130	down_regulated genes	Ghir_A05G017130.1	FHY	Bifunctional riboflavin kinase/FMN phosphatase	Gossypium hirsutum	HAU	A05	16237540	16241143	+	3604	Ghir_A05G017130	12.73	22.62	16.64	12.28	10.94	9.49	8.99	8.98	14.61	23.75	43.62	156.89	61.5	20.66	20.63	8.7	10.18	15.75	24.89	26.84	15.94	1.72	0.15
Ghir_A05G017830	down_regulated genes	Ghir_A05G017830.1	PAP	Plastid-lipid-associated protein, chloroplastic	Gossypium hirsutum	HAU	A05	16999441	17003305	+	3865	Ghir_A05G017830	11.46	7.85	21.44	13.28	18.2	15.45	15.87	18.06	20.94	15.98	17.81	14.13	9.33	19.1	20.05	55.84	60.97	67.17	19.21	61.51	14.29	2.25	0
Ghir_A05G018510	up_regulated genes	Ghir_A05G018510.1	NA	NA	Gossypium hirsutum	HAU	A05	17459810	17462163	-	2354	Ghir_A05G018510	27.95	24.6	17.69	12.53	10.78	8.62	11.89	11.5	12.13	11.24	11.49	14.66	13.24	17.96	13.02	5.53	12.34	23.86	21.29	23.8	18.37	0.38	2.5
Ghir_A05G018520	down_regulated genes	Ghir_A05G018520.1	COR47	Dehydrin COR47	Gossypium hirsutum	HAU	A05	17503003	17504458	+	1456	Ghir_A05G018520	772.56	1253.49	775.05	1458.31	1126.9	1261.15	1521.71	998.53	670.62	461.75	361.51	132.72	141.86	3234.27	1752.71	137.72	2097.17	799.62	3746.74	894.93	78.94	2.65	0.05
Ghir_A05G020740	down_regulated genes	Ghir_A05G020740.1	AMY1.1	Alpha-amylase	Gossypium hirsutum	HAU	A05	20021849	20024654	-	2806	Ghir_A05G020740	2.42	5.4	9.3	14.8	23.88	26.02	19.34	22.44	73.33	159.51	308.97	758.89	1033.69	6.95	3.64	0.03	0.2	0.83	4.65	4.43	0.34	0.96	0.03
Ghir_A05G021080	down_regulated genes	Ghir_A05G021080.1	RD21A	Cysteine proteinase RD21A	Gossypium hirsutum	HAU	A05	20404225	20408450	+	4226	Ghir_A05G021080	18.14	19.14	86.89	36.84	35.37	44.27	42.29	48.01	82.75	92.25	119.49	179.01	214.77	242.62	38.72	12.95	29.48	84.63	252.88	61.53	22.41	0.96	0.09
Ghir_A05G023830	up_regulated genes	Ghir_A05G023830.1	TRAF6	TNF receptor-associated factor 6	Gossypium hirsutum	HAU	A05	23691248	23693188	+	1941	Ghir_A05G023830	52.18	19.46	19.23	14.01	9	12.67	16.25	19.18	12.31	13.02	10.5	10.64	8.89	15.08	16.14	9.86	10.9	20.69	14.62	34.84	20.66	0	1.58
Ghir_A05G023900	down_regulated genes	Ghir_A05G023900.1	At4g08300	WAT1-related protein At4g08300	Gossypium hirsutum	HAU	A05	23757084	23759660	+	2577	Ghir_A05G023900	8.7	98.35	178.58	108.32	90.04	116.54	97.9	232	272.92	314.65	340.17	435	753.8	3.37	168.92	3.65	4.05	0.47	3.98	3.78	1.16	2.15	0
Ghir_A05G023920	down_regulated genes	Ghir_A05G023920.1	At1g21890	WAT1-related protein At1g21890	Gossypium hirsutum	HAU	A05	23785220	23788311	+	3092	Ghir_A05G023920	37.85	13.49	76.17	28.25	20.91	33.85	26.61	45.4	50.89	89.28	172.59	389.02	321.53	5.29	62	1.79	0.27	1.51	3.52	1.16	0.34	6.21	0.04
Ghir_A05G024870	down_regulated genes	Ghir_A05G024870.1	GT-2	Trihelix transcription factor GT-2	Gossypium hirsutum	HAU	A05	25361169	25365810	+	4642	Ghir_A05G024870	2.46	2.77	3.61	4.77	5.31	5.7	3.73	3.58	2.58	5.13	7.17	23.41	20.68	18.41	17.55	16.98	2.61	20.67	18.5	39.05	13.55	0.32	0.01
Ghir_A05G024880	down_regulated genes	Ghir_A05G024880.1	GT-2	Trihelix transcription factor GT-2	Gossypium hirsutum	HAU	A05	25366535	25369947	-	3413	Ghir_A05G024880	2.36	2.63	8.94	3.14	3.79	6.21	3.95	5.46	4.41	11.5	17.05	54.81	20.87	19.93	31.77	15.79	4.47	57.35	27.25	21.3	8.49	0.47	0
Ghir_A05G028630	up_regulated genes	Ghir_A05G028630.1	ANN4	Annexin D4	Gossypium hirsutum	HAU	A05	32020595	32023745	+	3151	Ghir_A05G028630	0.88	0	0	0	0.25	0	0	0	0	0.13	0.13	0.31	0.24	6.85	5.06	3.39	39.68	82.3	7.96	4.9	2.45	0.41	2.31
Ghir_A05G028990	up_regulated genes	Ghir_A05G028990.1	DBP7	ATP-dependent RNA helicase DBP7	Gossypium hirsutum	HAU	A05	33084809	33089412	-	4604	Ghir_A05G028990	6.84	6.27	6.9	4.88	3.27	3.88	3.17	2.67	2.34	1.93	1.23	0.87	1.35	1.54	5.92	1.21	3.69	5.4	1.34	8.35	11.53	0.02	0.79
Ghir_A05G029390	down_regulated genes	Ghir_A05G029390.1	ZIFL1	Protein ZINC INDUCED FACILITATOR-LIKE 1	Gossypium hirsutum	HAU	A05	34495277	34501483	+	6207	Ghir_A05G029390	125.37	37.68	86.74	67.88	49.62	28.79	56.27	56.59	76.89	109.12	143.19	103.56	49.35	23.57	8.27	8.07	8.96	14.07	29.15	37.64	7.49	2.84	0.3
Ghir_A05G029770	down_regulated genes	Ghir_A05G029770.1	NAC078	NAC domain-containing protein 78	Gossypium hirsutum	HAU	A05	36005026	36009724	-	4699	Ghir_A05G029770	46.6	37.4	57.53	39.26	28.68	27.6	26.54	24.88	26.98	27.11	28.99	34.79	45.36	71.85	21.95	14.88	26.33	30.31	79.71	36.41	22.8	0.42	0.03
Ghir_A05G030630	down_regulated genes	Ghir_A05G030630.1	RPL35	60S ribosomal protein L35	Gossypium hirsutum	HAU	A05	38681136	38683339	-	2204	Ghir_A05G030630	34.37	30.56	34.51	27.78	27.56	26.02	26.34	17.69	24.1	17.14	19.03	9.79	5.36	35.23	21.91	23.91	18.92	32.94	29.59	32.11	31.95	1.63	0
Ghir_A05G031610	up_regulated genes	Ghir_A05G031610.1	atpF	ATP synthase subunit b	Gossypium hirsutum	HAU	A05	44078088	44083402	-	5315	Ghir_A05G031610	10.36	2.38	7.17	2.9	2.24	2.28	2.42	2.47	1.4	1.43	2.18	2.2	1.19	1.95	2.47	2.38	1.04	2.59	2.18	5.41	4.56	0.05	0.56
Ghir_A05G031920	down_regulated genes	Ghir_A05G031920.1	TIFY6B	Protein TIFY 6B	Gossypium hirsutum	HAU	A05	46624726	46627368	+	2643	Ghir_A05G031920	7.51	24.26	4.79	6.46	6.6	8.91	20.64	21.2	105.26	168.54	189.54	108.75	57.02	104.86	23.58	21.06	54.76	272.64	114.72	292.89	57.37	1.08	0
Ghir_A05G033900	up_regulated genes	Ghir_A05G033900.1	NA	NA	Gossypium hirsutum	HAU	A05	74434546	74437108	+	2563	Ghir_A05G033900	116.81	41.64	91.25	80.92	53.83	36.04	40.63	23.39	16.98	24.1	23.8	7.54	6.14	37.42	12.35	7.7	30.81	14.84	42.57	30.85	22.71	0.33	2.24
Ghir_A05G033920	down_regulated genes	Ghir_A05G033920.1	NA	NA	Gossypium hirsutum	HAU	A05	74501003	74502177	+	1175	Ghir_A05G033920	118.84	95.86	66.89	53.94	69.26	65.17	170.55	14.04	75.82	108.63	27.57	3.76	13.39	674.37	156.05	17.57	347.74	706.6	716.91	298.03	81.59	2.05	0
Ghir_A05G035690	down_regulated genes	Ghir_A05G035690.1	SCPL28	Serine carboxypeptidase-like 28	Gossypium hirsutum	HAU	A05	85558295	85562338	-	4044	Ghir_A05G035690	0	0	0.62	0.73	0	0.2	0.18	0.03	0	0.22	0	0.09	0.1	0	0	0	0	0	0	1.9	0	2.57	0
Ghir_A05G037590	down_regulated genes	Ghir_A05G037590.1	qbdA	Quinohemoprotein alcohol dehydrogenase ADH IIB	Gossypium hirsutum	HAU	A05	99204312	99205857	+	1546	Ghir_A05G037590	105.1	104.91	57.52	30.83	12.58	12.47	5.88	6.15	67.06	16.76	4.11	14.36	24.83	17.07	41.32	19.62	44.87	125.53	26.11	107.54	89.84	52.26	10.08
Ghir_A05G038240	down_regulated genes	Ghir_A05G038240.1	NA	NA	Gossypium hirsutum	HAU	A05	100988252	100992183	+	3932	Ghir_A05G038240	11.38	8.68	96.38	19.96	10.97	9.26	8.52	7.67	14.69	17.11	25.19	57.62	25.66	49.88	6.25	2.49	5.09	18.36	51.35	18.53	9.75	0.87	0
Ghir_A05G039690	down_regulated genes	Ghir_A05G039690.1	PSAN	Photosystem I reaction center subunit N, chloroplastic	Gossypium hirsutum	HAU	A05	104213743	104216733	-	2991	Ghir_A05G039690	17.78	3.37	9.69	3.63	2.86	2.56	3.95	3.64	5.57	3.2	3.46	4.61	2.87	35.09	130.79	156.89	102.42	47.76	37.59	13.13	4.12	0.67	0.1
Ghir_A05G040910	down_regulated genes	Ghir_A05G040910.1	TERT	Telomerase reverse transcriptase	Gossypium hirsutum	HAU	A05	106355045	106362767	+	7723	Ghir_A05G040910	0.33	0.42	0.67	0.73	0.7	0.3	0.36	0.2	0.12	0.02	0.14	0.05	0.07	0	0.05	0.16	0.02	0	0	0	1.14	0.33	0
Ghir_A05G041650	down_regulated genes	Ghir_A05G041650.1	At5g05200	Uncharacterized aarF domain-containing protein kinase At5g05200, chloroplastic	Gossypium hirsutum	HAU	A05	107756276	107761164	+	4889	Ghir_A05G041650	16.29	5	12.14	6.62	4.47	4.59	6.39	8.2	3.9	2.93	4.83	3.61	3	3.59	6.43	7.7	5.53	7.97	5.41	7.22	4.19	1.37	0.08
Ghir_A05G042140	down_regulated genes	Ghir_A05G042140.1	NA	NA	Gossypium hirsutum	HAU	A05	108356679	108360794	+	4116	Ghir_A05G042140	19.87	20.34	16.29	9.51	9.41	8.06	6.16	12.39	12.57	10.76	9.09	10.36	1.93	1.8	23.47	19.61	7.36	38.18	1.61	14.44	45.64	1.97	0.11
Ghir_A05G042800	down_regulated genes	Ghir_A05G042800.1	At5g07050	WAT1-related protein At5g07050	Gossypium hirsutum	HAU	A05	109143496	109147735	+	4240	Ghir_A05G042800	0	0	0.08	0	0	0	0	0	0.02	0	0.16	0.28	0.11	0	0.22	0.58	0.39	2.78	0.09	0	0	0.75	0
Ghir_A06G002430	up_regulated genes	Ghir_A06G002430.1	NA	Uncharacterized protein KIAA0930 homolog	Gossypium hirsutum	HAU	A06	2744684	2749145	+	4462	Ghir_A06G002430	7.49	7.78	11.74	4.31	6.47	6.33	5.03	4.99	2.85	4.08	3.21	3.34	3.71	4.73	8.8	4.66	3.82	4.48	4.9	7.13	12.89	0.13	1.1
Ghir_A06G003070	down_regulated genes	Ghir_A06G003070.1	CTR1	Serine/threonine-protein kinase CTR1	Gossypium hirsutum	HAU	A06	3871954	3879898	+	7945	Ghir_A06G003070	4.09	1.54	5.45	5.14	6.2	8.96	12.42	14.88	20.87	28.44	37.84	78.96	128.82	54.59	0.14	1.07	2.95	4.33	60.79	12.29	3.32	1.22	0.07
Ghir_A06G003520	down_regulated genes	Ghir_A06G003520.1	At1g22430	Alcohol dehydrogenase-like 1	Gossypium hirsutum	HAU	A06	4468468	4471483	+	3016	Ghir_A06G003520	1.34	1.62	0.33	0.35	1.15	0.66	0.35	0	0.04	0	0.09	0.09	0	0	14.29	9.29	2.64	0.19	0	12.27	148.82	0.97	0
Ghir_A06G003880	down_regulated genes	Ghir_A06G003880.1	RAP2-4	Ethylene-responsive transcription factor RAP2-4	Gossypium hirsutum	HAU	A06	5151858	5153802	-	1945	Ghir_A06G003880	143.91	66.29	58.17	53.31	39.92	32.94	47.2	19.06	27.98	27.55	36.53	2.53	16.44	146.63	106.81	72.8	113	82.58	171.91	67.93	166.09	0.82	0
Ghir_A06G004800	down_regulated genes	Ghir_A06G004800.1	NAC002	NAC domain-containing protein 2	Gossypium hirsutum	HAU	A06	7911447	7914449	-	3003	Ghir_A06G004800	146.04	267.01	284.17	404.68	303.23	223.52	160.54	97.35	107.02	99.04	73.3	14.04	55.39	138.35	27.65	60.18	206.76	54.17	142.72	161.38	35.51	2.68	0.02
Ghir_A06G005270	up_regulated genes	Ghir_A06G005270.1	At2g13100	Putative glycerol-3-phosphate transporter 5	Gossypium hirsutum	HAU	A06	8739840	8741648	-	1809	Ghir_A06G005270	4.16	2.72	6.2	3.63	2.85	2.38	2.05	2.42	2.7	3.37	3.63	2.4	1.78	4.19	3.78	2.17	2.67	2.67	3.36	2.45	4.7	0.09	1.34
Ghir_A06G006490	up_regulated genes	Ghir_A06G006490.1	DDB_G0289029	IST1-like protein	Gossypium hirsutum	HAU	A06	12393542	12396582	-	3041	Ghir_A06G006490	0.23	1.03	2.64	1.01	0.71	0.52	0.23	0.82	0.72	0.68	0.49	0.41	1.14	0.4	3.23	1.11	0.24	0.75	0.7	2.43	4.01	0	0.79
Ghir_A06G007160	down_regulated genes	Ghir_A06G007160.1	PRO1	Profilin-1	Gossypium hirsutum	HAU	A06	16851357	16853443	-	2087	Ghir_A06G007160	301.18	82.31	78.06	66.91	52.21	39.85	52.8	62.53	71.12	62.59	76.18	73.29	107.43	417.2	225.55	100.58	232.05	316.5	414.47	361.68	86.32	3.05	0
Ghir_A06G008070	down_regulated genes	Ghir_A06G008070.1	At3g45310	Thiol protease aleurain-like	Gossypium hirsutum	HAU	A06	20254651	20257552	-	2902	Ghir_A06G008070	162.08	81.06	56.89	72.21	58.2	61.02	55.95	66.38	83.88	215.89	364.46	1631.13	1383.34	201.56	262.27	142.74	157.65	255.02	193.96	213.61	118.81	4.63	0
Ghir_A06G008460	down_regulated genes	Ghir_A06G008460.1	SS	Sucrose synthase	Gossypium hirsutum	HAU	A06	22788216	22792872	-	4657	Ghir_A06G008460	6.62	7.54	17.51	11.2	5.34	6.05	7.8	7.56	13.25	8.71	3.9	1.01	1.77	5.44	140	2.81	3.9	35.02	4.48	14.76	32.89	0.76	0
Ghir_A06G008720	down_regulated genes	Ghir_A06G008720.1	LKR/SDH	Alpha-aminoadipic semialdehyde synthase	Gossypium hirsutum	HAU	A06	24639626	24648118	-	8493	Ghir_A06G008720	10.33	8.83	54.59	14.61	29.49	28.47	22.69	11.09	20.65	32.99	45.01	132.11	203.24	44.43	3.83	1.7	2.31	16.7	54.06	18.97	13.47	1.38	0
Ghir_A06G010020	down_regulated genes	Ghir_A06G010020.1	YUC6	Indole-3-pyruvate monooxygenase YUCCA6	Gossypium hirsutum	HAU	A06	35022062	35026093	+	4032	Ghir_A06G010020	0	0	0.14	0.1	0	0	0.25	0.53	2.75	1.95	2.62	3.71	2.99	0.69	1.12	0.52	0	0.38	0.54	1.77	0	11.03	2.27
Ghir_A06G010230	down_regulated genes	Ghir_A06G010230.1	RPS12	40S ribosomal protein S12	Gossypium hirsutum	HAU	A06	35861732	35866526	+	4795	Ghir_A06G010230	45.15	15.27	8.47	17.77	17.1	19.55	13.05	16.12	11.9	11.33	10.95	6.33	7.74	22.71	32.5	23.74	19.38	33.02	21.51	16.86	44.58	2.82	0.71
Ghir_A06G010250	down_regulated genes	Ghir_A06G010250.1	CIPK6	CBL-interacting serine/threonine-protein kinase 6	Gossypium hirsutum	HAU	A06	36067436	36069441	-	2006	Ghir_A06G010250	402.53	199.4	161.41	226.57	227.69	195.28	239.19	135.52	145.27	121.59	78.41	28.26	170.5	828.2	281.55	759.1	95.72	896.77	819.35	172.56	61.55	1.94	0.09
Ghir_A06G013680	down_regulated genes	Ghir_A06G013680.1	NDB2	External alternative NAD(P)H-ubiquinone oxidoreductase B2, mitochondrial	Gossypium hirsutum	HAU	A06	90105550	90110711	-	5162	Ghir_A06G013680	8.16	34.12	20.74	20.95	13.33	7.88	19.58	11.09	21.7	28.11	44.27	30.54	28.79	59.68	2.91	4.01	25.76	26.13	80.33	43.99	22.06	4.06	0.22
Ghir_A06G013690	down_regulated genes	Ghir_A06G013690.1	NDA1	Internal alternative NAD(P)H-ubiquinone oxidoreductase A1, mitochondrial	Gossypium hirsutum	HAU	A06	90166220	90170563	+	4344	Ghir_A06G013690	13.9	12.85	11.77	42.06	25.32	25.65	14.97	9.59	17.28	17	18.15	5.29	2.04	60.01	2.07	1.17	61.6	20.6	70.99	31.78	9.26	3.01	0
Ghir_A06G014780	down_regulated genes	Ghir_A06G014780.1	AGL29	Agamous-like MADS-box protein AGL29	Gossypium hirsutum	HAU	A06	103790888	103791442	+	555	Ghir_A06G014780	0.45	1.83	2.78	2.31	2.45	1.1	4.68	4.89	10.82	6.09	5.95	11.12	12.64	0.37	1.38	5.81	0.17	3.05	1.39	2.17	11.34	7.21	1.13
Ghir_A06G015900	up_regulated genes	Ghir_A06G015900.1	PLA1	Phospholipase A I	Gossypium hirsutum	HAU	A06	112381347	112389444	+	8098	Ghir_A06G015900	2.14	5.79	8.22	5.94	4.09	3.01	3.79	3.37	4.56	4.68	4.68	2.01	4.18	4.32	5.39	4.99	1.94	3.12	5.22	8.68	9.06	0.08	0.7
Ghir_A06G017250	down_regulated genes	Ghir_A06G017250.1	NA	NA	Gossypium hirsutum	HAU	A06	115963942	115966150	-	2209	Ghir_A06G017250	0	0	0.07	0.03	0.17	0.06	0	0	0.14	1.09	2.76	14.58	0.87	4.09	0.8	0.15	0.55	0.06	5.43	52.54	0.04	0.65	0
Ghir_A06G017660	down_regulated genes	Ghir_A06G017660.1	TRG-31	Probable aquaporin PIP-type 7a	Gossypium hirsutum	HAU	A06	116964034	116965824	+	1791	Ghir_A06G017660	84.11	91.77	70.01	76.24	54.83	52.01	85.27	76.57	111.73	152.63	165.69	119.9	73.55	812.21	765.73	360.3	267.41	642.25	828.7	686.64	211.71	2.28	0.18
Ghir_A06G017850	up_regulated genes	Ghir_A06G017850.1	RCA1	Ribulose bisphosphate carboxylase/oxygenase activase 1, chloroplastic	Gossypium hirsutum	HAU	A06	117184679	117188345	+	3667	Ghir_A06G017850	10.6	6.12	3.12	2.29	1.93	1.06	0.49	0.55	1.79	1.25	1.22	1.75	0.64	33.03	736.43	3938.49	779.44	288.78	37.66	40.83	18.74	0	0.84
Ghir_A06G017870	up_regulated genes	Ghir_A06G017870.1	SCL14	Scarecrow-like protein 14	Gossypium hirsutum	HAU	A06	117210890	117213052	+	2163	Ghir_A06G017870	2.48	3.75	9.08	4.84	7.39	6.04	6.88	5.69	5.56	5.41	3.63	2.07	12.36	7.62	6.03	2.66	2.26	1.46	6.51	5.09	11.36	0.11	1.15
Ghir_A06G018020	down_regulated genes	Ghir_A06G018020.1	HSP70	Heat shock cognate 70 kDa protein	Gossypium hirsutum	HAU	A06	117572666	117575897	+	3232	Ghir_A06G018020	713.9	282.35	802.09	1094.35	986.43	696.87	999.55	768.72	804.05	755.83	916.37	386.83	169.77	610.7	628.81	303.72	1138.83	689.63	561.11	399.71	595.05	5.93	0.86
Ghir_A06G018030	down_regulated genes	Ghir_A06G018030.1	At2g39510	WAT1-related protein At2g39510	Gossypium hirsutum	HAU	A06	117627347	117630350	+	3004	Ghir_A06G018030	0	0.05	0.54	0	0.1	0.23	0.1	0.22	0.38	0.95	1	9.15	2.66	0.23	14.66	0	0	0	0.05	0.1	1.1	3.15	0
Ghir_A06G018890	down_regulated genes	Ghir_A06G018890.1	SAC3C	SAC3 family protein C	Gossypium hirsutum	HAU	A06	119263686	119272683	-	8998	Ghir_A06G018890	6.15	5.32	5.49	3	3.05	2.79	2.82	3.17	3.06	2.52	3.03	1.29	2.94	1.93	2.67	2.23	1	2.34	1.83	2.82	5.99	2.07	0.18
Ghir_A06G019060	down_regulated genes	Ghir_A06G019060.1	CYP78A7	Cytochrome P450 78A7	Gossypium hirsutum	HAU	A06	119859865	119863797	-	3933	Ghir_A06G019060	23.83	3.52	10.46	7.96	5.35	4.34	5.09	5.29	9.94	8.51	6.83	24.47	52.23	96.81	4.45	8.27	11.51	10.39	107.84	40.13	1.89	0.74	0.02
Ghir_A06G020120	down_regulated genes	Ghir_A06G020120.1	BOR4	Boron transporter 4	Gossypium hirsutum	HAU	A06	121684761	121689480	-	4720	Ghir_A06G020120	0.41	2.51	9.28	8.48	4.72	3.74	2.3	3.78	2.93	1.99	4.27	14.42	13.91	0.1	0.8	0.82	0.88	0.32	0.05	7.89	0.21	4.76	0.03
Ghir_A06G020810	up_regulated genes	Ghir_A06G020810.1	ASIL2	Trihelix transcription factor ASIL2	Gossypium hirsutum	HAU	A06	122639340	122641249	-	1910	Ghir_A06G020810	13.42	20.65	9.83	12.24	9.75	8.23	8.49	7.59	3.65	3.73	2.23	1.86	1.57	2.54	11.85	10.16	5.14	13.92	2.77	8.6	15.71	0	0.76
Ghir_A07G000420	down_regulated genes	Ghir_A07G000420.1	At2g20050/At2g20040	Protein phosphatase 2C and cyclic nucleotide-binding/kinase domain-containing protein	Gossypium hirsutum	HAU	A07	476823	486559	-	9737	Ghir_A07G000420	2.36	12.99	9.39	7.28	6.56	5.44	6.35	3.48	3.53	5.95	12.89	49.3	37.53	7.05	9.55	9.78	2.82	18.51	7.97	9.22	10.58	0.95	0.06
Ghir_A07G000440	down_regulated genes	Ghir_A07G000440.1	CKL3	Casein kinase 1-like protein 3	Gossypium hirsutum	HAU	A07	507356	512359	-	5004	Ghir_A07G000440	2.36	3.65	8.43	5.16	3.91	5.63	4.29	3.41	3.24	3.13	2.94	3.31	4.65	10.11	15.17	5.88	2.56	11.42	10.88	8.18	10.67	1.35	0.09
Ghir_A07G002160	down_regulated genes	Ghir_A07G002160.1	HSP17.9-D	17.9 kDa class II heat shock protein	Gossypium hirsutum	HAU	A07	2328754	2329997	+	1244	Ghir_A07G002160	60.81	9.14	19.48	104.39	138.64	84.9	54.98	67.89	25.12	12.6	17.4	1.46	9.9	25.88	6.98	20.99	57.21	51.84	21.45	116.97	30.12	14.64	1.11
Ghir_A07G002830	up_regulated genes	Ghir_A07G002830.1	At2g25737	Sulfite exporter TauE/SafE family protein 3	Gossypium hirsutum	HAU	A07	3076412	3080042	-	3631	Ghir_A07G002830	0.17	0.46	0.89	2.83	5.24	2.66	1.47	1.8	1.16	4.95	6.82	29.22	33.1	0.14	0.19	0	0	0.09	0	0.05	0.54	2.17	11.46
Ghir_A07G003290	up_regulated genes	Ghir_A07G003290.1	GG10411	Adenosine monophosphate-protein transferase FICD homolog	Gossypium hirsutum	HAU	A07	3509769	3511112	+	1344	Ghir_A07G003290	0.89	0	0	0	0.34	0	0	0	0.17	2.78	4.49	22.82	27.72	0.89	0.07	0.18	0.08	0	0.2	0.07	0	1.12	8.64
Ghir_A07G003370	down_regulated genes	Ghir_A07G003370.1	Myh14	Myosin-14	Gossypium hirsutum	HAU	A07	3606055	3609244	-	3190	Ghir_A07G003370	20.01	12.32	22.58	6.51	7.17	4.76	5.47	4.3	4.91	4.47	4.16	1.2	6.83	10.78	18.81	15.77	4.98	13.35	10.85	18.34	25.64	1.06	0.06
Ghir_A07G003770	down_regulated genes	Ghir_A07G003770.1	SKA2	Spindle and kinetochore-associated protein 2	Gossypium hirsutum	HAU	A07	4181206	4183663	+	2458	Ghir_A07G003770	7.2	13.05	12.85	9.42	9.52	4.55	4.47	3.73	1.4	3.13	3.86	4.13	2.65	3.54	5.61	3.85	2.18	5.01	5.89	9.3	9.33	2.3	0.11
Ghir_A07G004010	down_regulated genes	Ghir_A07G004010.1	EMB1187	Probable ethanolamine kinase	Gossypium hirsutum	HAU	A07	4458569	4466788	-	8220	Ghir_A07G004010	4.04	5.98	4.86	3.09	2.31	2.27	2.25	3.13	2.58	2.34	2.3	1.89	3.17	6.43	33.95	13.81	11.8	29.27	6.18	4.27	8.76	1.36	0.04
Ghir_A07G007100	down_regulated genes	Ghir_A07G007100.1	RPE	Ribulose-phosphate 3-epimerase, chloroplastic	Gossypium hirsutum	HAU	A07	9026518	9031740	+	5223	Ghir_A07G007100	48.25	21.52	43.53	18.43	12.95	10.2	9.23	10.29	9.48	9.67	12.28	22.86	23.73	23.69	74	164.99	101.84	67.63	23.53	48.94	15.69	1.22	0.13
Ghir_A07G007260	down_regulated genes	Ghir_A07G007260.1	At3g47520	Malate dehydrogenase, chloroplastic	Gossypium hirsutum	HAU	A07	9221335	9224477	+	3143	Ghir_A07G007260	13.24	16.45	2.63	8	12.6	5.01	3.84	3.57	6.03	4.8	5.59	0.58	0.23	1.43	12.17	6.71	3.52	4.91	2.35	10.59	18.53	1.57	0.22
Ghir_A07G007560	down_regulated genes	Ghir_A07G007560.1	CLPB1	Chaperone protein ClpB1	Gossypium hirsutum	HAU	A07	9643281	9647153	-	3873	Ghir_A07G007560	8.08	8.43	7.78	11.47	13.82	9.09	6	5.73	5.66	5.09	4.68	1.18	5.75	9.56	2.79	16.19	13.84	23.08	7.31	20.28	26.69	8.67	1.1
Ghir_A07G007570	down_regulated genes	Ghir_A07G007570.1	HSP18.2	18.2 kDa class I heat shock protein	Gossypium hirsutum	HAU	A07	9648423	9652263	+	3841	Ghir_A07G007570	5.51	0.68	2.57	7.28	3.95	2.51	0.75	1.07	0.33	1.9	1.86	0.3	3.12	2.08	1.88	3.92	2.25	4.9	1.53	6.12	1.1	8.12	0.32
Ghir_A07G007690	up_regulated genes	Ghir_A07G007690.1	GALT6	Hydroxyproline O-galactosyltransferase GALT6	Gossypium hirsutum	HAU	A07	9967400	9971548	-	4149	Ghir_A07G007690	2.26	3.1	4.79	2.78	2.87	2.72	3.41	3.07	0.95	2.89	2.2	2.99	2.98	2.23	3.56	2.07	0.62	1.79	3.46	4.49	5.43	0.07	0.77
Ghir_A07G008870	down_regulated genes	Ghir_A07G008870.1	HPD	4-hydroxyphenylpyruvate dioxygenase	Gossypium hirsutum	HAU	A07	12543922	12547107	+	3186	Ghir_A07G008870	37.97	10.41	71.33	18.22	41.61	37.3	18.74	12.24	25.11	36	46.29	136.26	153.05	19.87	13.68	20.96	7.59	9.37	20.45	15.33	11.53	1.72	0.07
Ghir_A07G008950	down_regulated genes	Ghir_A07G008950.1	At3g57160	Cysteine-rich and transmembrane domain-containing protein B	Gossypium hirsutum	HAU	A07	12680180	12681204	+	1025	Ghir_A07G008950	218.04	238.92	325.58	442.11	404.17	397.9	385.07	68.02	172	252.77	226.39	295.21	490.03	1020.3	231.5	7.39	810.76	125.43	1134.98	83.81	11.71	5.49	0
Ghir_A07G009290	down_regulated genes	Ghir_A07G009290.1	ACO3	1-aminocyclopropane-1-carboxylate oxidase 3	Gossypium hirsutum	HAU	A07	13853192	13854759	+	1568	Ghir_A07G009290	0.22	0.81	0.44	1.46	0.61	0.64	2.06	0.86	3.94	5.57	7	3.07	4.94	7.92	21.07	1.98	108.24	8.87	10.38	1.03	8.73	1.27	0
Ghir_A07G009420	up_regulated genes	Ghir_A07G009420.1	FIM5	Fimbrin-5	Gossypium hirsutum	HAU	A07	14345800	14350515	-	4716	Ghir_A07G009420	2.22	1.6	4.54	5.96	10.94	9.11	12.55	12.84	7.76	10.57	7.25	11.31	8.95	2.65	1.33	0.36	0.58	0.21	3.02	1.59	1.43	0.23	1.53
Ghir_A07G011450	down_regulated genes	Ghir_A07G011450.1	At4g22758	Uncharacterized protein At4g22758	Gossypium hirsutum	HAU	A07	19551510	19553542	-	2033	Ghir_A07G011450	229.57	88.25	57.98	53.86	43.79	33.45	39.24	16.68	19.15	30.48	26.33	11.06	64.72	59.46	21.98	43.74	100.04	89.54	69.01	50.4	29.98	1.93	0.07
Ghir_A07G012860	down_regulated genes	Ghir_A07G012860.1	CYP75A3	Flavonoid 3',5'-hydroxylase 2	Gossypium hirsutum	HAU	A07	24125389	24127690	+	2302	Ghir_A07G012860	19.33	189.11	8.37	40.23	38.95	34.66	21.26	29.67	32.35	32.21	44.62	70.62	49.75	12.89	38.17	426.02	210.16	54.57	12.78	32.38	560.55	0.95	0.11
Ghir_A07G014040	down_regulated genes	Ghir_A07G014040.1	SPAC24B11.05	Uncharacterized protein C24B11.05	Gossypium hirsutum	HAU	A07	28073633	28075893	+	2261	Ghir_A07G014040	15.08	0.98	3.75	5.45	3.66	2.46	3.58	3.85	21.72	35.53	60.96	116.83	206.65	122.36	191	3.53	60.74	17.14	121.46	21.93	26.94	1.15	0
Ghir_A07G014330	up_regulated genes	Ghir_A07G014330.1	CYB5	Cytochrome b5	Gossypium hirsutum	HAU	A07	29526666	29528084	+	1419	Ghir_A07G014330	1.32	0.84	1.83	2.51	1.07	5.24	11.73	26.69	15.7	16.78	11.99	15.18	14.08	8.36	2.83	2.69	7.8	10.6	7.58	6.91	11.27	0	2.01
Ghir_A07G015730	up_regulated genes	Ghir_A07G015730.1	ZAT3	Zinc finger protein ZAT3	Gossypium hirsutum	HAU	A07	35973962	35975371	-	1410	Ghir_A07G015730	0	0	0.11	0	0	0	0	2.29	2.3	4.61	5.34	9.75	7.23	0	0	0	0	0.28	0	1.74	0	0.19	1.95
Ghir_A07G019570	down_regulated genes	Ghir_A07G019570.1	utp7	Probable U3 small nucleolar RNA-associated protein 7	Gossypium hirsutum	HAU	A07	84092439	84097253	+	4815	Ghir_A07G019570	31.39	19.42	18.34	14.7	10.44	5.87	7.31	5.94	6.99	8.06	11.64	3.63	3.58	6.61	12.03	6.16	6.39	10.73	7.61	19.67	17.29	0.55	0.05
Ghir_A07G019710	down_regulated genes	Ghir_A07G019710.1	GT6	UDP-glucose flavonoid 3-O-glucosyltransferase 6	Gossypium hirsutum	HAU	A07	85344471	85345943	+	1473	Ghir_A07G019710	5.23	6.86	2.84	2.48	2.38	0.75	2.41	10.81	21.25	34.68	55.07	105.81	32.84	0.45	1.41	4.48	1.54	1.57	1.12	0.7	5.35	1.6	0
Ghir_A07G021320	down_regulated genes	Ghir_A07G021320.1	OXI1	Serine/threonine-protein kinase OXI1	Gossypium hirsutum	HAU	A07	92154135	92156191	-	2057	Ghir_A07G021320	5.06	7.54	21.25	33.47	29.27	18.94	16.23	5.28	9.74	5.51	5.47	5.26	7.73	97.06	3.95	2.76	15.06	9.06	101.77	8.69	9.12	1.47	0.2
Ghir_A07G022520	up_regulated genes	Ghir_A07G022520.1	AUX22D	Auxin-induced protein 22D	Gossypium hirsutum	HAU	A07	94012468	94014304	-	1837	Ghir_A07G022520	28.93	44.58	15.06	21.39	19.9	20.25	62.11	5.24	13.41	11.12	6.21	2.4	1.82	120.41	34.52	10.08	67.35	49.64	136.12	58.53	4.63	0.04	1.34
Ghir_A07G023600	down_regulated genes	Ghir_A07G023600.1	ALDH2B4	Aldehyde dehydrogenase family 2 member B4, mitochondrial	Gossypium hirsutum	HAU	A07	95814122	95818393	+	4272	Ghir_A07G023600	72.14	12.3	54.95	35.56	36.7	26.77	43.78	48.47	43.12	107.25	192.29	789.67	806.96	13.63	52.36	1.61	1.03	6.65	11.77	48.84	33.3	1.57	0
Ghir_A07G023810	down_regulated genes	Ghir_A07G023810.1	MYB305	Myb-related protein 305	Gossypium hirsutum	HAU	A07	96116316	96120767	-	4452	Ghir_A07G023810	0.16	0.17	0.1	0	0.07	0	0.02	0	0.53	12.03	21.98	106.54	199.27	439.11	0.66	0.19	1.81	175.97	515.04	679.99	1.82	2.11	0
Ghir_A07G023990	down_regulated genes	Ghir_A07G023990.1	NA	NA	Gossypium hirsutum	HAU	A07	96351538	96365966	-	14429	Ghir_A07G023990	14.5	0.55	30.82	7.39	3.87	5.19	5.14	2.27	2.27	2.93	2.05	2.13	5.64	4.95	88.54	0.21	2.96	10.19	7.13	1.53	5.14	0.15	0.01
Ghir_A07G024080	down_regulated genes	Ghir_A07G024080.1	PMAT1	Phenolic glucoside malonyltransferase 1	Gossypium hirsutum	HAU	A07	96484313	96486238	+	1926	Ghir_A07G024080	100.31	13.82	65.95	28.77	26.28	17.88	19.58	17.83	29.24	33.48	48.93	29.49	23.29	44.93	8.58	5.07	22.58	72	48.91	34.62	11.2	1.19	0
Ghir_A08G000530	down_regulated genes	Ghir_A08G000530.1	acy1	Aminoacylase-1	Gossypium hirsutum	HAU	A08	408994	413579	-	4586	Ghir_A08G000530	1.46	6.3	4.48	3.5	3.56	5.87	4.11	3.67	2.57	2.34	3.21	2.26	6.47	3.89	6.07	9.2	1.45	1.65	2.44	1	9.57	6.53	1.61
Ghir_A08G002930	down_regulated genes	Ghir_A08G002930.1	APA1	Aspartic proteinase A1	Gossypium hirsutum	HAU	A08	2928618	2933528	-	4911	Ghir_A08G002930	65.78	58.14	69.68	48.93	36.46	35.15	38.55	38	54.26	58.43	56.5	82.22	144.1	76.85	144.11	109.35	90.02	145.67	76.03	77.38	123.22	0.68	0
Ghir_A08G004370	down_regulated genes	Ghir_A08G004370.1	At3g62260	Probable protein phosphatase 2C 49	Gossypium hirsutum	HAU	A08	4767893	4771238	-	3346	Ghir_A08G004370	56.83	103.77	109.66	106.69	105.82	76.9	125.31	54.05	51.42	55.12	44.29	27.81	51.92	151.55	30.2	18.16	80.9	60.33	158.7	33.46	46.29	1.39	0.19
Ghir_A08G005300	up_regulated genes	Ghir_A08G005300.1	LOX5	Linoleate 9S-lipoxygenase 5, chloroplastic	Gossypium hirsutum	HAU	A08	6270705	6275302	-	4598	Ghir_A08G005300	0.28	0.15	0.09	0.06	0.04	0.09	0.1	0.19	0.08	0.22	0.1	0.17	0.29	2.85	4.04	5.78	1.27	1.57	4.17	1.85	0.75	0.04	0.86
Ghir_A08G006290	down_regulated genes	Ghir_A08G006290.1	UCC3	Uclacyanin-3	Gossypium hirsutum	HAU	A08	8480887	8481499	-	613	Ghir_A08G006290	55.79	136.26	112.14	143.29	116.81	86.11	70.69	99.42	113	86.06	71.79	80.43	12.29	1.01	36.39	0	0.73	0.19	0.43	2.35	5.16	20.94	0
Ghir_A08G008210	down_regulated genes	Ghir_A08G008210.1	ARG2	Indole-3-acetic acid-induced protein ARG2	Gossypium hirsutum	HAU	A08	16562989	16567869	+	4881	Ghir_A08G008210	1923.16	115.34	139.53	418.62	325.47	257.52	366.42	232.3	297.83	333.67	350.33	120.92	80.39	456.12	291.05	5.73	512.95	162.67	532.53	36.57	4.48	2.84	0.15
Ghir_A08G008590	up_regulated genes	Ghir_A08G008590.1	KDSA	2-dehydro-3-deoxyphosphooctonate aldolase	Gossypium hirsutum	HAU	A08	21399073	21411094	-	12022	Ghir_A08G008590	48.17	34.37	34.27	29.65	25.84	17.67	23.95	14.1	10.24	8.21	5.63	5.41	5.55	25.68	39.38	21.01	17.23	34.6	26.68	65.34	36.34	0	0.88
Ghir_A08G011960	down_regulated genes	Ghir_A08G011960.1	HSP22	Small heat shock protein, chloroplastic	Gossypium hirsutum	HAU	A08	84825678	84826858	-	1181	Ghir_A08G011960	0.16	0.22	0	0.07	0	0	0	0	0	0	0	0	0	0.07	0.14	19.55	11.34	0.19	0.35	0	0	2.04	0.13
Ghir_A08G012630	down_regulated genes	Ghir_A08G012630.1	SUS2	Sucrose synthase 2	Gossypium hirsutum	HAU	A08	90181156	90186861	-	5706	Ghir_A08G012630	33.87	25.23	50.12	21.61	17.35	19.65	18	19.03	19.82	22.85	17.4	20.64	60.87	38.33	21.03	17.21	13.83	35.78	33.06	7.82	76.53	0.68	0
Ghir_A08G014530	down_regulated genes	Ghir_A08G014530.1	At5g07670	F-box protein At5g07670	Gossypium hirsutum	HAU	A08	101092931	101095646	+	2716	Ghir_A08G014530	4.73	7.68	7.12	3.01	3.81	2.23	1.48	2.25	1.77	1.43	1.58	1.28	0.78	1.17	2.99	7.96	1.3	4.89	0.83	5.01	11.72	0.64	0
Ghir_A08G016440	down_regulated genes	Ghir_A08G016440.1	At3g50808	Uncharacterized protein At3g50808	Gossypium hirsutum	HAU	A08	107513113	107516295	-	3183	Ghir_A08G016440	42.09	39.03	48.73	27.79	30.71	38.68	38.67	37.45	29.52	26.26	25.3	21.55	13.4	47.91	17.16	11.51	20.55	29.29	49.8	44.55	21.4	0.7	0.03
Ghir_A08G016630	down_regulated genes	Ghir_A08G016630.1	IRL5	Plant intracellular Ras-group-related LRR protein 5	Gossypium hirsutum	HAU	A08	107810164	107813056	-	2893	Ghir_A08G016630	13.72	5.37	11.7	4.66	3.42	4	2.51	2.87	3.51	3.43	4.99	8.67	2.31	9.76	18.01	3.69	2.13	4.5	7.67	25.28	9.46	0.89	0
Ghir_A08G016730	down_regulated genes	Ghir_A08G016730.1	NPF7.3	Protein NRT1/ PTR FAMILY 7.3	Gossypium hirsutum	HAU	A08	108064696	108071193	+	6498	Ghir_A08G016730	0	0	0.36	0.99	5.84	7.95	6.3	3.76	16.69	20.31	42.85	135	15.65	0.41	81.48	1.92	0.91	2.11	0.22	1.33	0.04	1.38	0
Ghir_A08G016820	down_regulated genes	Ghir_A08G016820.1	HSP18.2	18.2 kDa class I heat shock protein	Gossypium hirsutum	HAU	A08	108207199	108208334	+	1136	Ghir_A08G016820	8.21	1.98	5.36	6.6	3.48	4.72	1.26	1.5	2.79	3.29	4	0.12	0.22	18.96	5.07	6.57	4.75	27.7	22.3	30.32	23.76	3.12	0.19
Ghir_A08G018520	down_regulated genes	Ghir_A08G018520.1	mindy1	Ubiquitin carboxyl-terminal hydrolase MINDY-1	Gossypium hirsutum	HAU	A08	112409349	112416839	+	7491	Ghir_A08G018520	10.24	9.61	14.77	8.45	6.67	5.14	5.3	5.79	7.34	7.05	7.65	17.33	9.37	4.75	7.47	4.64	3.37	6.5	5.67	9.82	14.61	0.95	0
Ghir_A08G019170	down_regulated genes	Ghir_A08G019170.1	Os08g0562700	Puromycin-sensitive aminopeptidase	Gossypium hirsutum	HAU	A08	113862133	113863498	-	1366	Ghir_A08G019170	0	0.54	1.34	0.95	0.53	0.36	0.39	0	0	0	0.45	0.11	0	0	1.27	0.95	0	0	0	1.53	4.43	6.43	0.36
Ghir_A08G020340	down_regulated genes	Ghir_A08G020340.1	DESI1	Desumoylating isopeptidase 1	Gossypium hirsutum	HAU	A08	115632215	115635463	-	3249	Ghir_A08G020340	140.35	78.1	196.02	349.6	215.54	147.52	213.03	142.69	153.87	131.26	166.14	54.42	20.35	147.03	69.61	40.5	459.11	267.96	187.57	349.58	54.15	6.04	0.2
Ghir_A08G020720	down_regulated genes	Ghir_A08G020720.1	PIP2-2	Probable aquaporin PIP2-2	Gossypium hirsutum	HAU	A08	116065107	116066845	-	1739	Ghir_A08G020720	0.46	0	0	0.05	0	0	0	0	0	0	0	0.21	0	0.28	0.34	4.58	0.65	0.18	0.1	0.19	0.05	1.61	0.05
Ghir_A08G020800	up_regulated genes	Ghir_A08G020800.1	UBL5	Ubiquitin-like protein 5	Gossypium hirsutum	HAU	A08	116170082	116172705	+	2624	Ghir_A08G020800	26.55	66.86	7.56	39.63	50.46	45.48	30.35	25.2	13.82	10.83	12.74	5.22	14.35	20.95	6.71	7.69	34.09	31.6	18.66	39.97	11.28	0	1.22
Ghir_A08G021040	down_regulated genes	Ghir_A08G021040.1	MAPKKK18	Mitogen-activated protein kinase kinase kinase 18	Gossypium hirsutum	HAU	A08	116673745	116675288	+	1544	Ghir_A08G021040	5.63	9.6	13.37	26.29	28.18	17.82	34.81	13.36	18.98	24.29	9.89	0.64	1.92	41.23	24.66	3.31	35.63	30.22	41.82	20.31	3.82	0.87	0
Ghir_A08G022040	down_regulated genes	Ghir_A08G022040.1	BG	Basic 7S globulin	Gossypium hirsutum	HAU	A08	117861392	117863139	-	1748	Ghir_A08G022040	0	0	0	0	0	0	0	0	0	0.14	0.35	2.3	6.21	5.26	0.08	0.58	0	0.36	4.33	0	0	2.44	0
Ghir_A08G022310	down_regulated genes	Ghir_A08G022310.1	NA	Cysteine synthase	Gossypium hirsutum	HAU	A08	118140573	118145249	-	4677	Ghir_A08G022310	28.38	59.01	37.22	39.98	37.88	23.69	31.15	43.17	66.91	64.6	84.72	126.36	165.01	93.64	48.88	28.59	25.51	52.47	87.95	37.43	41.78	5.92	0
Ghir_A08G024610	up_regulated genes	Ghir_A08G024610.1	Os05g0239150	Zinc finger BED domain-containing protein RICESLEEPER 1	Gossypium hirsutum	HAU	A08	120957667	120961437	-	3771	Ghir_A08G024610	4.37	3.38	6.97	6.35	6.01	2.88	2.62	3.27	2.58	3.2	1.91	1.65	7.23	4.84	4.37	3.67	1.34	1.72	4.19	3.66	7.24	0.02	0.62
Ghir_A08G025050	down_regulated genes	Ghir_A08G025050.1	Tbc1d15	TBC1 domain family member 15	Gossypium hirsutum	HAU	A08	121288776	121297054	+	8279	Ghir_A08G025050	19.75	14.63	20.83	24.18	18.07	17.72	22.86	12.21	16.3	13.26	15.73	23.09	29.72	31.78	4.47	3.56	13.7	11.65	37.97	12.43	7.99	0.6	0
Ghir_A08G025830	down_regulated genes	Ghir_A08G025830.1	At3g55350	Protein ALP1-like	Gossypium hirsutum	HAU	A08	121949211	121950995	+	1785	Ghir_A08G025830	124.93	91.83	148.86	259.59	249	221.2	285.85	58.29	97.2	103.89	37.33	1.68	8.62	458.13	116.29	31.02	339.19	204.53	456.02	80.3	9.7	1.4	0
Ghir_A08G025860	down_regulated genes	Ghir_A08G025860.1	PDAT1	Phospholipid:diacylglycerol acyltransferase 1	Gossypium hirsutum	HAU	A08	121962550	121966682	-	4133	Ghir_A08G025860	2.66	3.18	7.14	6.76	6.12	5.1	5.65	3.63	3.08	2.72	2.46	4.51	8.44	2.93	6.34	3.58	3.67	2.9	2.64	7.23	6.08	1.65	0.04
Ghir_A09G000120	down_regulated genes	Ghir_A09G000120.1	PPC1	Phosphoenolpyruvate carboxylase 1	Gossypium hirsutum	HAU	A09	460945	466929	+	5985	Ghir_A09G000120	6.85	15.41	24.22	19.01	12.07	10.49	9.75	8.47	10.07	7.93	4.77	6.39	9.55	7.86	26.2	57.84	36.09	28.42	6.72	13.5	30.05	0.52	0.05
Ghir_A09G000530	up_regulated genes	Ghir_A09G000530.1	NA	NA	Gossypium hirsutum	HAU	A09	1201830	1202364	-	535	Ghir_A09G000530	0	0	0	0	3.07	5.13	16.18	20.42	15.97	15.85	15.97	17.25	19.29	0	0	0	0	0	0	0	0	0.8	11.28
Ghir_A09G001110	down_regulated genes	Ghir_A09G001110.1	CLPB3	Chaperone protein ClpB3, chloroplastic	Gossypium hirsutum	HAU	A09	2629886	2635425	+	5540	Ghir_A09G001110	7.54	3.91	3.71	3.18	1.41	1.35	1.17	1.24	1.12	1.37	1.04	0.39	1.78	1.92	10.6	15.83	3.12	4.27	0.95	8.68	12.15	0.91	0.02
Ghir_A09G001170	down_regulated genes	Ghir_A09G001170.1	CNGC2	Cyclic nucleotide-gated ion channel 2	Gossypium hirsutum	HAU	A09	2716031	2722185	+	6155	Ghir_A09G001170	52.98	40.98	80.46	28.69	24.6	18.34	28.78	27.49	33.71	46.78	97.55	86.14	26.42	44.14	47.91	61.32	4.76	59.88	54.85	93.15	35.13	1.75	0.15
Ghir_A09G001530	down_regulated genes	Ghir_A09G001530.1	DURF2	E3 ubiquitin-protein ligase RDUF2	Gossypium hirsutum	HAU	A09	3560852	3561733	-	882	Ghir_A09G001530	11.37	1.58	3.4	8.35	13.47	4.2	0.57	2.65	4.81	9.09	9.79	0	1.84	3.99	4.27	17.45	10.71	15.14	4.24	2.31	0	9.43	0
Ghir_A09G001660	up_regulated genes	Ghir_A09G001660.1	GASA4	Gibberellin-regulated protein 4	Gossypium hirsutum	HAU	A09	4053499	4054899	-	1401	Ghir_A09G001660	20.1	37.6	35.12	23.04	23.52	25.1	55.37	29.2	41.44	26.9	24.46	24.15	31.56	171.28	43.44	8.88	9.84	151.23	169.61	206.02	54.27	0	1.38
Ghir_A09G002240	down_regulated genes	Ghir_A09G002240.1	LHA1	Plasma membrane ATPase 1	Gossypium hirsutum	HAU	A09	6338035	6343643	+	5609	Ghir_A09G002240	1.96	11.34	7.14	4.32	3.26	2.65	1.04	1.88	2.59	3.69	5.46	21.82	20.31	4.65	20.9	39.43	18.15	45.16	5.15	10.52	29.23	0.77	0
Ghir_A09G002860	up_regulated genes	Ghir_A09G002860.1	fray2	Serine/threonine-protein kinase fray2	Gossypium hirsutum	HAU	A09	8309943	8322723	+	12781	Ghir_A09G002860	1.91	5.83	8.95	6.02	5.62	3.87	5.81	3.75	5.32	4.65	5.44	5.37	5.68	6.2	11.08	6.08	3.19	8.46	6.17	10.84	12.14	0.04	0.44
Ghir_A09G002920	down_regulated genes	Ghir_A09G002920.1	MYB305	Myb-related protein 305	Gossypium hirsutum	HAU	A09	8595580	8598314	-	2735	Ghir_A09G002920	0	0.23	0	0	0	0	0	0	0.37	2.99	5.6	30.13	71	86.2	0.05	0.05	0	11.94	102.77	92.5	0.24	3.6	0
Ghir_A09G002950	down_regulated genes	Ghir_A09G002950.1	DRM1	DNA (cytosine-5)-methyltransferase DRM1	Gossypium hirsutum	HAU	A09	8730530	8734515	+	3986	Ghir_A09G002950	2.46	16.66	29.52	21.25	18.25	8.3	6.92	5.31	7.97	9.77	10.37	4.55	8.76	8.44	25.17	11.07	10.25	44.25	8.06	50.66	38.86	1.63	0.07
Ghir_A09G004520	down_regulated genes	Ghir_A09G004520.1	leuA	2-isopropylmalate synthase	Gossypium hirsutum	HAU	A09	23424346	23426923	-	2578	Ghir_A09G004520	1.22	1.73	1.12	2.12	1.67	0.94	1.17	0.96	0.9	0.24	1.31	1.28	0.94	1.83	1.19	0.56	0.42	1.6	1.11	4.22	2.57	0.62	0
Ghir_A09G006000	up_regulated genes	Ghir_A09G006000.1	NA	NA	Gossypium hirsutum	HAU	A09	46124820	46125850	-	1031	Ghir_A09G006000	0	0	0.21	0.42	3.58	44.75	92.23	273.66	288.17	316.84	349	399.56	355.68	0.47	0.99	0	0	0.92	0	4.62	0	10.4	46.91
Ghir_A09G006060	down_regulated genes	Ghir_A09G006060.1	KAB1	Probable voltage-gated potassium channel subunit beta	Gossypium hirsutum	HAU	A09	46286406	46291029	-	4624	Ghir_A09G006060	122.14	128.85	104.45	97.57	92.73	84.03	83.14	82.6	92.91	91.59	74.85	63.01	83.38	192.58	157.77	86.06	81.71	136.88	169.01	184.27	231.52	1.29	0.1
Ghir_A09G006330	down_regulated genes	Ghir_A09G006330.1	TSJT1	Stem-specific protein TSJT1	Gossypium hirsutum	HAU	A09	48970990	48975511	-	4522	Ghir_A09G006330	50.78	96.04	31.37	21.62	18.84	17.95	14.87	23.48	18.07	16.48	14.8	55.6	66.54	20.18	603.83	56.83	62.39	256.29	22.3	221.18	253.51	3.83	0.16
Ghir_A09G009570	up_regulated genes	Ghir_A09G009570.1	SCPL51	Serine carboxypeptidase-like 51	Gossypium hirsutum	HAU	A09	60417540	60425296	-	7757	Ghir_A09G009570	2.33	0	1.84	1.07	0.72	1.09	1.12	1.03	2.48	3.51	2.73	2.92	1.41	0.38	1.65	1.62	0.23	0.24	0.31	0.85	0.07	0	0.86
Ghir_A09G010190	down_regulated genes	Ghir_A09G010190.1	At2g38640	Protein LURP-one-related 8	Gossypium hirsutum	HAU	A09	62187004	62188312	-	1309	Ghir_A09G010190	8.52	5.41	18.7	4.08	6.48	11.24	4.15	12.74	13.77	18.61	25.42	62.51	68.25	43.02	25.14	16.36	24.87	26.27	42.99	33.98	2.67	1.25	0.06
Ghir_A09G011070	up_regulated genes	Ghir_A09G011070.1	atpB	ATP synthase subunit beta, chloroplastic	Gossypium hirsutum	HAU	A09	63949234	63950801	-	1568	Ghir_A09G011070	2.5	9.68	12.71	11.07	7.18	7.14	16.59	3.38	1.9	1.57	1.39	0.41	4.22	2.9	3.94	225.26	17.17	3.47	3.51	2.25	10.08	0.18	1.83
Ghir_A09G012270	down_regulated genes	Ghir_A09G012270.1	DTX42	Protein DETOXIFICATION 42	Gossypium hirsutum	HAU	A09	66011534	66023552	-	12019	Ghir_A09G012270	1.35	1.17	5.12	3.06	4.98	3.93	5.56	5.07	5.68	6.24	10.29	33.49	24.4	6.09	18.88	18.37	21.35	45.94	9.32	5.65	6.76	0.55	0
Ghir_A09G013140	down_regulated genes	Ghir_A09G013140.1	PXC3	Leucine-rich repeat receptor-like tyrosine-protein kinase PXC3	Gossypium hirsutum	HAU	A09	67643866	67647617	+	3752	Ghir_A09G013140	1.8	0.37	0.04	0.22	0.05	0.09	0.42	0.31	0.1	0.09	0	0	0	0.09	11.47	2.5	0.24	0.02	0	0.16	2.18	0.41	0.05
Ghir_A09G013490	down_regulated genes	Ghir_A09G013490.1	At3g62310	Probable pre-mRNA-splicing factor ATP-dependent RNA helicase DEAH2	Gossypium hirsutum	HAU	A09	68065134	68074253	-	9120	Ghir_A09G013490	0.83	2.23	1.97	1.11	0.73	0.84	0.54	0.79	0.63	1.21	2.35	3.93	5.03	2.99	2.58	5.23	1	2.39	3.69	5.12	3.27	0.26	0
Ghir_A09G014240	down_regulated genes	Ghir_A09G014240.1	SYP121	Syntaxin-121	Gossypium hirsutum	HAU	A09	69303354	69306064	-	2711	Ghir_A09G014240	34.66	45.57	44.58	55.25	48.75	45.72	42.66	23.05	32.76	27.58	12.15	1.75	10.31	38.25	13.17	5.24	13.5	22.05	37.63	17.58	38.89	0.55	0.03
Ghir_A09G014950	down_regulated genes	Ghir_A09G014950.1	INV1	Beta-fructofuranosidase, insoluble isoenzyme 1	Gossypium hirsutum	HAU	A09	70625071	70630559	+	5489	Ghir_A09G014950	1.1	3.05	14.98	7.22	5.09	7.95	3.85	11.07	13.05	21.76	32.95	115.01	87.99	0.77	0.08	0	0	3.35	0.59	8.62	3.58	1.65	0
Ghir_A09G015050	down_regulated genes	Ghir_A09G015050.1	At1g08370	mRNA-decapping enzyme-like protein	Gossypium hirsutum	HAU	A09	70741331	70745862	+	4532	Ghir_A09G015050	9.6	12.5	23.1	18.81	13.22	10.85	12.69	8.24	8.98	8.78	9.97	8.19	6.46	11.74	13.84	9.43	5.21	8.3	12.72	14.45	17.16	1.12	0.15
Ghir_A09G015640	down_regulated genes	Ghir_A09G015640.1	CDC48	Cell division cycle protein 48 homolog	Gossypium hirsutum	HAU	A09	71779183	71784338	+	5156	Ghir_A09G015640	41	57.19	94.28	54.63	49.45	32.75	36.08	39.26	49.13	65.95	91.13	54.77	47.06	59.75	51.68	44.08	24.42	56.34	56.58	64	198.07	1.3	0.26
Ghir_A09G015790	down_regulated genes	Ghir_A09G015790.1	EIN2	Ethylene-insensitive protein 2	Gossypium hirsutum	HAU	A09	71915668	71924367	-	8700	Ghir_A09G015790	7.23	5.73	25.6	13.26	7.45	6.84	8.51	9.24	14.03	10.94	9.2	7.64	11.38	10.58	11.88	7.84	2.47	6.55	11.44	9.05	10.93	0.22	0
Ghir_A09G015880	down_regulated genes	Ghir_A09G015880.1	PIP2-2	Aquaporin PIP2-2	Gossypium hirsutum	HAU	A09	71992059	71993281	+	1223	Ghir_A09G015880	146.16	66.83	78.45	47.03	39.57	31.85	47.63	35.74	65.7	124.71	225.2	81.55	102.01	1313.63	1291.86	281.83	1415.05	707.65	1178.94	328.71	31.82	6.66	0
Ghir_A09G016340	down_regulated genes	Ghir_A09G016340.1	LAC17	Laccase-17	Gossypium hirsutum	HAU	A09	72475738	72478310	+	2573	Ghir_A09G016340	0.26	0.24	0.57	0.9	0.88	0.15	0.1	0.32	0.47	0.24	0.38	1.85	2.11	0.54	18.67	0.27	0.4	1.36	0.8	0.22	0	3.98	0.15
Ghir_A09G016350	up_regulated genes	Ghir_A09G016350.1	WRKY49	Probable WRKY transcription factor 49	Gossypium hirsutum	HAU	A09	72509042	72511032	+	1991	Ghir_A09G016350	0	0.46	0.5	0.35	0.39	0.56	0.88	0.4	0	0.49	0.55	3.57	2.29	0	0	2.4	2.02	0	0.28	2.38	4.59	0.06	2.67
Ghir_A09G016580	down_regulated genes	Ghir_A09G016580.1	HSP70	Heat shock cognate 70 kDa protein	Gossypium hirsutum	HAU	A09	72688540	72692017	-	3478	Ghir_A09G016580	34.87	5.3	48.49	111.43	48.71	28.24	35.14	12.49	18.91	17.81	22.58	6.29	0.97	12	41.12	17.14	16.77	28.26	11.62	16.34	29.89	1.38	0.11
Ghir_A09G018050	down_regulated genes	Ghir_A09G018050.1	DXR	1-deoxy-D-xylulose 5-phosphate reductoisomerase, chloroplastic	Gossypium hirsutum	HAU	A09	74152335	74157865	-	5531	Ghir_A09G018050	2.33	6.48	23.79	14.41	5.6	2.19	2.17	2.66	2.92	4.62	8.75	24.52	27.86	9.89	27.57	32.26	8.5	35.88	14.25	50.93	16.78	3.17	0
Ghir_A09G018200	down_regulated genes	Ghir_A09G018200.1	CSE	Caffeoylshikimate esterase	Gossypium hirsutum	HAU	A09	74317343	74324088	-	6746	Ghir_A09G018200	5.26	4.06	16.72	12.4	9.37	6.48	5.06	4.98	4.1	4.9	4.55	3.01	3.63	4.41	5.77	8.44	7.9	9.57	3.46	6.64	9.3	4.29	0.25
Ghir_A09G018570	down_regulated genes	Ghir_A09G018570.1	NA	NA	Gossypium hirsutum	HAU	A09	74866292	74867863	+	1572	Ghir_A09G018570	44.49	11.21	147.67	29.84	18.59	23.5	15.73	34.53	15.12	8.12	11.2	13.5	2.49	7.18	12.26	4.1	6.33	37.73	6.79	93.73	18.69	1.47	0
Ghir_A09G019200	down_regulated genes	Ghir_A09G019200.1	Os01g0656200	Probable protein phosphatase 2C 8	Gossypium hirsutum	HAU	A09	75530163	75532345	-	2183	Ghir_A09G019200	2.07	2.2	87.79	19.15	10.06	12.35	4.9	0.65	2.28	3.91	7.09	4.1	47.76	27.69	0.11	0	0.19	0.32	38.04	0.38	0.58	3.68	0.16
Ghir_A09G019430	down_regulated genes	Ghir_A09G019430.1	YSL3	Metal-nicotianamine transporter YSL3	Gossypium hirsutum	HAU	A09	75683254	75688075	+	4822	Ghir_A09G019430	0.61	0.77	0.46	1.48	1.21	0.59	1.95	0.7	1.33	1.07	2.66	8.5	15.27	4.59	54.53	1.31	2.21	1.58	4.42	1.19	1.86	1.24	0.02
Ghir_A09G020430	down_regulated genes	Ghir_A09G020430.1	KAS3B	3-oxoacyl-[acyl-carrier-protein] synthase 3 B, chloroplastic	Gossypium hirsutum	HAU	A09	76637899	76642802	-	4904	Ghir_A09G020430	4.87	6.77	4.21	7.62	8.39	5.19	4.35	2.75	5.4	3.78	5.16	8.35	6.51	7.64	11.13	9.54	5.3	6.67	7.41	14.48	9.7	1.34	0.03
Ghir_A09G020820	down_regulated genes	Ghir_A09G020820.1	NA	NA	Gossypium hirsutum	HAU	A09	77173733	77175247	-	1515	Ghir_A09G020820	2.02	0.3	0.12	0.17	0.06	0.1	1.68	1.37	1.52	0.98	0.29	0.88	0.55	2.1	3.35	0.77	5.1	0.31	1.78	19.58	0.31	1.37	0
Ghir_A09G021420	down_regulated genes	Ghir_A09G021420.1	ERF062	Ethylene-responsive transcription factor ERF062	Gossypium hirsutum	HAU	A09	77760136	77761460	-	1325	Ghir_A09G021420	0	0	0.48	0.34	0.34	0.51	0.39	0.24	1.12	0.91	1.45	3.46	3.43	2.38	1.3	0	0	0.61	1.76	41.76	3.37	1.46	0.15
Ghir_A09G022410	down_regulated genes	Ghir_A09G022410.1	HSP70-6	Heat shock 70 kDa protein 6, chloroplastic	Gossypium hirsutum	HAU	A09	78613166	78617326	+	4161	Ghir_A09G022410	4.35	9.4	5.52	3.7	1.93	3.16	1.35	1.38	1.16	1.08	0.94	0.23	0.42	1.39	10.82	20.02	4.74	10.88	0.8	5.99	17.75	1.38	0.07
Ghir_A09G024240	down_regulated genes	Ghir_A09G024240.1	PGR5	Protein PROTON GRADIENT REGULATION 5, chloroplastic	Gossypium hirsutum	HAU	A09	80230581	80231920	-	1340	Ghir_A09G024240	34.94	3.77	3.56	4.6	7.28	7.97	13.29	13.81	12.59	15.55	21.58	50.89	31.3	206.39	156.95	248.6	337.58	339.74	218.66	230.77	9.63	2.81	0.32
Ghir_A09G024760	down_regulated genes	Ghir_A09G024760.1	ACP1	Acyl carrier protein 1, chloroplastic	Gossypium hirsutum	HAU	A09	80621574	80623642	-	2069	Ghir_A09G024760	100.69	86.5	46.19	115.18	92.64	81.68	83.97	99.75	171.89	176.89	233.67	401.68	202.95	75.21	79.17	74.79	248.31	151.8	80.59	89.61	156.86	1.77	0.07
Ghir_A09G025130	down_regulated genes	Ghir_A09G025130.1	PME21	Probable pectinesterase/pectinesterase inhibitor 21	Gossypium hirsutum	HAU	A09	80934306	80955345	+	21040	Ghir_A09G025130	0.56	0	1.54	8.64	45.27	87.71	31.56	84.14	61.6	138.16	112.34	83.87	126.14	0.17	0.25	0	0	0	0	0	0	279.94	50.45
Ghir_A09G025880	up_regulated genes	Ghir_A09G025880.1	NA	NA	Gossypium hirsutum	HAU	A09	81624212	81628445	-	4234	Ghir_A09G025880	12.79	4.44	4.95	3.66	1.74	0.95	1.23	1.43	1.44	0.77	1.57	8.9	9.27	3.93	8.47	8.39	9.66	29.48	3.9	44.43	9.51	0.41	3.08
Ghir_A10G000360	down_regulated genes	Ghir_A10G000360.1	HIPP06	Heavy metal-associated isoprenylated plant protein 6	Gossypium hirsutum	HAU	A10	247714	249281	+	1568	Ghir_A10G000360	76.88	103.51	168.72	147.47	92.96	76.75	103.13	107.91	97.64	64.6	51.61	17.49	21.1	202.45	293.04	43.05	29.12	113.38	258.68	223.28	54.85	1.57	0
Ghir_A10G000750	down_regulated genes	Ghir_A10G000750.1	MAPKKK18	Mitogen-activated protein kinase kinase kinase 18	Gossypium hirsutum	HAU	A10	542297	544223	+	1927	Ghir_A10G000750	33.1	17.94	27.87	38.82	24.7	21.83	26.38	10.12	12.13	20.93	11.57	10.12	29.94	225.78	5.67	2.16	50.61	11.53	231.62	30.13	8.76	0.83	0
Ghir_A10G001400	up_regulated genes	Ghir_A10G001400.1	SD18	Receptor-like serine/threonine-protein kinase SD1-8	Gossypium hirsutum	HAU	A10	1204275	1219925	-	15651	Ghir_A10G001400	0.74	1.32	2.07	2.71	0.82	0.8	1.2	0.57	2.23	2.36	1.77	1.58	4.27	6.77	2.75	1.1	1.83	0.19	6.36	1.57	4.82	0	0.21
Ghir_A10G003660	up_regulated genes	Ghir_A10G003660.1	BHLH144	Transcription factor bHLH144	Gossypium hirsutum	HAU	A10	3194302	3197768	+	3467	Ghir_A10G003660	17.49	45.89	53.49	57.73	37.87	34.18	46.72	24.7	29.99	23.98	15.23	19.67	17.67	96.7	58.1	23.27	14.31	67.55	109.02	53.05	64.3	0.24	2.71
Ghir_A10G003890	down_regulated genes	Ghir_A10G003890.1	Cacybp	Calcyclin-binding protein	Gossypium hirsutum	HAU	A10	3539240	3541261	-	2022	Ghir_A10G003890	64.6	38.14	40.89	32.84	31.05	23.29	17.4	18.4	12.84	8.98	10.17	8.79	22.76	50.73	41.25	53.53	47.66	91.56	47.15	149.72	77.53	2.26	0.12
Ghir_A10G004940	down_regulated genes	Ghir_A10G004940.1	DNAJB6	DnaJ homolog subfamily B member 6	Gossypium hirsutum	HAU	A10	5010394	5013321	+	2928	Ghir_A10G004940	17.52	8.9	27.84	39.75	13.1	10	12.4	8.86	7.94	11.9	16.85	16.55	19.76	55.5	36.99	37.21	10.44	63.97	76.87	21.05	59.76	2.31	0.55
Ghir_A10G005660	down_regulated genes	Ghir_A10G005660.1	BGAL1	Beta-galactosidase 1	Gossypium hirsutum	HAU	A10	6387656	6395368	-	7713	Ghir_A10G005660	1.47	12.53	13.67	5.46	11.91	9.64	10.33	16.96	16.86	14.92	16.84	83.93	55.3	10.23	25.85	10.15	3.13	1.87	14.85	2.24	3.9	0.52	0.02
Ghir_A10G006080	down_regulated genes	Ghir_A10G006080.1	MIOX1	Inositol oxygenase 1	Gossypium hirsutum	HAU	A10	7276475	7279599	+	3125	Ghir_A10G006080	11.67	4.75	64.4	13.39	2.47	1.66	0.53	0.47	0.35	0.31	0.15	2.49	1	0.08	11.89	9	6.47	1.87	0	0.12	0.7	0.9	0
Ghir_A10G006850	down_regulated genes	Ghir_A10G006850.1	MPT3	Mitochondrial phosphate carrier protein 3, mitochondrial	Gossypium hirsutum	HAU	A10	10402190	10405878	-	3689	Ghir_A10G006850	80.32	98.81	66.67	123.19	91.93	69.06	85.65	83.75	97.65	87.46	127.86	146.45	142.66	280.46	103.66	55.35	85.84	172.64	272.36	227.74	56.94	10.78	2.5
Ghir_A10G007150	down_regulated genes	Ghir_A10G007150.1	PLD1	Phospholipase D alpha 1	Gossypium hirsutum	HAU	A10	11315146	11335178	-	20033	Ghir_A10G007150	168.11	334.26	401.84	342.58	296.66	222.53	306.24	200.68	184.67	159.04	159.51	114.07	148.74	374.9	167.2	107.64	427.16	254.79	368.52	269.52	195.91	0.36	0.02
Ghir_A10G007850	up_regulated genes	Ghir_A10G007850.1	ROPGEF12	Rop guanine nucleotide exchange factor 12	Gossypium hirsutum	HAU	A10	12781974	12784358	+	2385	Ghir_A10G007850	0.04	0	0.16	0.04	0.29	1.02	1.89	1.8	2.25	7.68	11	31.72	48.4	0	0	0	0	0	0.07	2.02	0	4.92	23.1
Ghir_A10G009020	up_regulated genes	Ghir_A10G009020.1	NA	Caltractin	Gossypium hirsutum	HAU	A10	17601644	17603718	+	2075	Ghir_A10G009020	42.7	32.61	26.28	19.82	17.95	11.97	17.93	14.19	16.98	14.36	14.36	14.35	13.16	15.64	21.68	12.56	17.96	38.14	20.57	33.79	42.99	0.33	2.44
Ghir_A10G010460	up_regulated genes	Ghir_A10G010460.1	At5g18840	Sugar transporter ERD6-like 16	Gossypium hirsutum	HAU	A10	22945409	22949210	+	3802	Ghir_A10G010460	0.48	1.24	1.08	0.6	0.24	51.13	73.82	145.78	180.02	255.05	269.89	288.85	360.57	0.29	1.45	0	0	0.19	0.1	1.41	0	34.99	150.76
Ghir_A10G012710	down_regulated genes	Ghir_A10G012710.1	ERF062	Ethylene-responsive transcription factor ERF062	Gossypium hirsutum	HAU	A10	67237585	67239156	-	1572	Ghir_A10G012710	0.84	0	0.1	0	0.05	0.33	0.13	0.12	0.11	0	0.2	0.23	0.79	3.74	0.22	0.29	0.04	0.21	2.95	0.35	1.2	1.79	0.25
Ghir_A10G013220	up_regulated genes	Ghir_A10G013220.1	FKBP65	Peptidyl-prolyl cis-trans isomerase FKBP65	Gossypium hirsutum	HAU	A10	70802999	70808022	+	5024	Ghir_A10G013220	3.81	6.78	8.47	5.16	7.5	7.3	6.4	4.76	3.3	1.96	2.57	1.72	10.01	12.22	6.7	9.92	3.38	9.78	14.27	22.74	17.15	0.17	1.45
Ghir_A10G013310	down_regulated genes	Ghir_A10G013310.1	PDS	15-cis-phytoene desaturase, chloroplastic/chromoplastic	Gossypium hirsutum	HAU	A10	71613527	71625606	-	12080	Ghir_A10G013310	1.72	2.73	39.51	12.5	4.09	1.39	1.59	1.03	2.3	3.04	3.24	14.41	13.97	6.55	10.35	11.31	4.52	8.31	8.74	18.06	7.9	0.77	0.02
Ghir_A10G013680	down_regulated genes	Ghir_A10G013680.1	SLC35F1	Solute carrier family 35 member F1	Gossypium hirsutum	HAU	A10	74106847	74112379	+	5533	Ghir_A10G013680	2	0.74	1.12	1.22	1.06	0.97	1.19	0.49	1.21	2.02	2.27	7.38	9.58	0.46	5.71	5.67	1.5	10.96	0.03	1.35	3.2	2.23	0
Ghir_A10G013810	down_regulated genes	Ghir_A10G013810.1	SAD2	Importin beta-like SAD2	Gossypium hirsutum	HAU	A10	75010447	75019199	-	8753	Ghir_A10G013810	3.05	5.05	13.67	8.57	6.34	3.35	4.5	1.63	4.5	2.49	3.13	2.23	2.08	4.58	8.34	4.65	1.71	4.29	4.03	4.51	7.38	0.47	0.02
Ghir_A10G014350	down_regulated genes	Ghir_A10G014350.1	3AT1	Coumaroyl-CoA:anthocyanidin 3-O-glucoside-6''-O-coumaroyltransferase 1	Gossypium hirsutum	HAU	A10	77365572	77367812	+	2241	Ghir_A10G014350	53.96	7.45	27.93	26.82	33.98	25.33	32.67	35.53	44.29	48.65	48.38	55.15	6.44	22.2	25.26	0.62	37.32	109.64	21.69	62.43	0.63	2.37	0.39
Ghir_A10G015900	up_regulated genes	Ghir_A10G015900.1	SGS3	Protein SUPPRESSOR OF GENE SILENCING 3	Gossypium hirsutum	HAU	A10	87128952	87132846	-	3895	Ghir_A10G015900	11.76	26.38	26.24	15.08	11.94	8.35	9.46	8.29	7.28	5.97	4.33	2.94	2.91	3.14	22.78	12.91	3.27	12.25	3.99	20.98	43.07	0.05	0.55
Ghir_A10G017050	down_regulated genes	Ghir_A10G017050.1	RAP2-3	Ethylene-responsive transcription factor RAP2-3	Gossypium hirsutum	HAU	A10	95190055	95191588	+	1534	Ghir_A10G017050	1384.91	197.03	153.16	86.17	112.9	83.99	61.88	65.23	71.07	68.33	26.5	17.4	78.95	172.78	298.9	104.43	50.4	107.05	185.88	146.85	296.05	4.82	0.06
Ghir_A10G017440	down_regulated genes	Ghir_A10G017440.1	AAE7	Acetate/butyrate--CoA ligase AAE7, peroxisomal	Gossypium hirsutum	HAU	A10	97357287	97360537	-	3251	Ghir_A10G017440	241.6	65.3	126.07	96.74	85.54	64.98	68.68	73.4	65.58	73.1	78.01	62.77	63.22	15.75	60.2	5.79	6.59	16.01	17.51	11.78	42.34	1.81	0.36
Ghir_A10G018240	down_regulated genes	Ghir_A10G018240.1	CYP73A11	Trans-cinnamate 4-monooxygenase	Gossypium hirsutum	HAU	A10	99819204	99822196	+	2993	Ghir_A10G018240	6.32	54.16	19.39	13.43	16.09	11.41	16.2	40.92	62.64	29.54	13.94	2.24	1.99	123.44	470.09	159.54	85.84	86.68	116.82	53.34	129.79	1.41	0.05
Ghir_A10G019050	up_regulated genes	Ghir_A10G019050.1	HPAT3	Hydroxyproline O-arabinosyltransferase 3	Gossypium hirsutum	HAU	A10	102481714	102486561	+	4848	Ghir_A10G019050	0	1.4	9.55	8.23	14.09	8.67	8.6	6.53	3.41	3.72	2.15	0.95	0.51	0	0.3	0.64	0.12	0.16	0	0.04	1.17	0.08	1.14
Ghir_A10G019190	down_regulated genes	Ghir_A10G019190.1	TGAL1	Transcription factor TGAL1	Gossypium hirsutum	HAU	A10	103147722	103155607	+	7886	Ghir_A10G019190	9.56	10.91	6.14	6.83	4.74	3.49	2.83	3.19	5.37	4.83	4.16	7.3	5.21	3.95	10.81	2.31	0.87	4.72	3.03	8.96	19.67	0.48	0.05
Ghir_A10G022120	down_regulated genes	Ghir_A10G022120.1	HSP70	Heat shock cognate 70 kDa protein	Gossypium hirsutum	HAU	A10	110614997	110617765	+	2769	Ghir_A10G022120	2.65	0.38	2.91	34.15	70.13	53.46	26.76	29.16	11.05	6.02	3.86	2.12	1.98	0	0.52	0.7	0.34	0.52	0	0.14	0	7.19	1.66
Ghir_A10G022630	up_regulated genes	Ghir_A10G022630.1	RCA2	Ribulose bisphosphate carboxylase/oxygenase activase 2, chloroplastic	Gossypium hirsutum	HAU	A10	111569306	111572497	-	3192	Ghir_A10G022630	4.1	3.52	0	0	0.12	0	0	0	0.14	0	0.32	0.21	0.04	0.11	421.3	5063.85	762.86	83.83	4.78	0.59	3.88	0	1.25
Ghir_A10G023690	down_regulated genes	Ghir_A10G023690.1	TRG-31	Probable aquaporin PIP-type 7a	Gossypium hirsutum	HAU	A10	113549970	113551823	+	1854	Ghir_A10G023690	731.73	43.08	94.23	143.16	74.21	60.89	111.61	93.4	80.28	51.48	80.35	11.88	12.5	676.62	199.16	118.21	129.54	136.93	668.93	48.53	46.53	7.82	0.04
Ghir_A10G023700	down_regulated genes	Ghir_A10G023700.1	TRG-31	Probable aquaporin PIP-type 7a	Gossypium hirsutum	HAU	A10	113557930	113570480	-	12551	Ghir_A10G023700	102.82	11.33	10.48	14.8	10.27	9.25	9.32	8.67	27.85	45.87	112.37	19.81	14.7	189.87	290.82	115.98	46.53	28.34	203.97	80.44	24.63	4.31	0
Ghir_A11G000070	down_regulated genes	Ghir_A11G000070.1	BOR1	Boron transporter 1	Gossypium hirsutum	HAU	A11	116891	120270	-	3380	Ghir_A11G000070	0.57	7.18	2.97	2.87	1.15	2.19	2.21	5.37	5.16	5.07	13.52	68.32	80.69	0.19	2.23	0.36	0.24	18.87	0.12	0.78	2.66	6.47	0.03
Ghir_A11G001100	down_regulated genes	Ghir_A11G001100.1	arsB	Putative transporter arsB	Gossypium hirsutum	HAU	A11	1050469	1059108	-	8640	Ghir_A11G001100	3.15	2.73	1.92	2.84	2.02	0.95	0.74	1.34	0.63	1.23	1.57	5.05	2.21	36.31	0.61	12.16	5	20.91	45.54	43.71	3.27	0.75	0.03
Ghir_A11G001160	down_regulated genes	Ghir_A11G001160.1	SCL8	Scarecrow-like protein 8	Gossypium hirsutum	HAU	A11	1131149	1133534	+	2386	Ghir_A11G001160	31.67	90.05	71.05	101.18	78.6	50.93	62.25	50.84	76.39	68.83	71.87	148.69	112.43	157.97	67.31	46.8	114.4	101.02	144.38	105.71	187.74	2.32	0
Ghir_A11G001920	down_regulated genes	Ghir_A11G001920.1	At5g01610	Uncharacterized protein At5g01610	Gossypium hirsutum	HAU	A11	1665290	1666285	-	996	Ghir_A11G001920	1.95	12.58	18.75	3.89	3.17	3.7	2.9	9.11	7.72	4.05	4.63	15.99	11.34	5.09	1.02	1.17	0.63	4.18	4.06	71.55	12.48	3.87	0
Ghir_A11G002020	down_regulated genes	Ghir_A11G002020.1	HOP3	Hsp70-Hsp90 organizing protein 3	Gossypium hirsutum	HAU	A11	1732785	1738173	-	5389	Ghir_A11G002020	51.33	10.91	34.81	24.55	22.26	13.87	13.41	11.04	12.48	12.64	19.69	7.98	3.91	7.89	58.07	26.55	31.36	65.87	8.71	94.29	72.13	3.08	0.27
Ghir_A11G003730	up_regulated genes	Ghir_A11G003730.1	FH20	Formin-like protein 20	Gossypium hirsutum	HAU	A11	3155023	3159984	-	4962	Ghir_A11G003730	1.25	2.77	7.95	6.35	7.05	5.04	4.83	3.86	2.57	3.72	2.39	2.04	2.35	0.68	2.96	2.87	0.3	1.26	1.24	3.15	9.44	0.08	2.21
Ghir_A11G003940	down_regulated genes	Ghir_A11G003940.1	DOF5.4	Dof zinc finger protein DOF5.4	Gossypium hirsutum	HAU	A11	3328451	3330829	-	2379	Ghir_A11G003940	1.04	1.92	5.98	3.63	3.32	6.66	3.22	6.28	3.95	2.02	0.54	0.99	0.95	10.25	20.76	3.12	4.86	21.75	12.62	34.09	1.11	0.78	0
Ghir_A11G004660	down_regulated genes	Ghir_A11G004660.1	Os06g0717800	Probable protein phosphatase 2C 60	Gossypium hirsutum	HAU	A11	3972915	3977112	-	4198	Ghir_A11G004660	8.77	12.06	13.12	9.14	9.76	7.64	4.96	5.67	7.83	6.9	4.73	2.99	3.82	11.29	15.66	6.34	3.81	8.81	12.14	14.42	13.12	1.76	0.03
Ghir_A11G007610	down_regulated genes	Ghir_A11G007610.1	NA	NA	Gossypium hirsutum	HAU	A11	6662908	6663564	+	657	Ghir_A11G007610	0	0	0	0	0	0	0	0	0	0	0	0	0	0	0	0	0	0	0	0	0	45.14	9.46
Ghir_A11G007690	down_regulated genes	Ghir_A11G007690.1	NAC100	NAC domain-containing protein 100	Gossypium hirsutum	HAU	A11	6731922	6733885	+	1964	Ghir_A11G007690	43.5	2.18	46.76	21.24	35.23	33.39	21.2	34.32	26.96	44.09	48.1	188.28	129.92	165.28	0.19	2.23	0.21	7.19	175.79	67.58	0.35	2.51	0
Ghir_A11G008720	up_regulated genes	Ghir_A11G008720.1	NA	NA	Gossypium hirsutum	HAU	A11	7677073	7678953	-	1881	Ghir_A11G008720	19.83	2.84	17.08	14.6	12.36	3.32	7.04	5.9	6.59	5.81	8.36	9.86	35.07	5.33	22.23	0.8	10.44	18.81	6.88	7	6.19	0.56	3.67
Ghir_A11G010090	down_regulated genes	Ghir_A11G010090.1	CURT1A	Protein CURVATURE THYLAKOID 1A, chloroplastic	Gossypium hirsutum	HAU	A11	9164465	9166487	-	2023	Ghir_A11G010090	11.41	18.9	4.38	4.23	3.58	1.32	2.44	1.74	3.26	1.15	1.25	1.35	0.96	11.34	77.47	502.54	182.52	37.23	11.83	28.97	21.24	2.92	0.31
Ghir_A11G010900	down_regulated genes	Ghir_A11G010900.1	PRR95	Two-component response regulator-like PRR95	Gossypium hirsutum	HAU	A11	10349662	10354955	+	5294	Ghir_A11G010900	7.01	2.14	3.7	2.22	3.72	3.73	4.03	2.05	2.39	2.85	0.58	0.83	19.67	33.76	16.44	13.28	6.74	15.09	39.12	23.56	4.44	0.71	0.04
Ghir_A11G013500	down_regulated genes	Ghir_A11G013500.1	At1g06800	Phospholipase A1-Igamma1, chloroplastic	Gossypium hirsutum	HAU	A11	14627154	14631060	+	3907	Ghir_A11G013500	11.53	42.57	32.29	64.8	71.49	60.71	78.28	52.75	54.81	61.74	100.02	66.49	3.63	7.35	0.27	0.04	0.34	1.33	9.01	12.7	20.23	1.85	0.4
Ghir_A11G014830	down_regulated genes	Ghir_A11G014830.1	Rnf10	RING finger protein 10	Gossypium hirsutum	HAU	A11	16755453	16760308	+	4856	Ghir_A11G014830	12.1	29.28	28.75	47.52	35.52	25.13	35.62	9.38	14.14	14.05	11.48	3.55	3.47	17.61	9.63	4.16	53.48	18.39	20.32	12.7	12.35	0.55	0.04
Ghir_A11G016390	down_regulated genes	Ghir_A11G016390.1	CSLH1	Cellulose synthase-like protein H1	Gossypium hirsutum	HAU	A11	19826508	19832069	-	5562	Ghir_A11G016390	0.28	1.71	1.65	0.77	0.18	0.5	0.51	0.94	0.68	1.98	0.84	7.18	10.72	2.77	1.17	36.15	12.58	4.52	2.61	2.54	0.7	0.57	0
Ghir_A11G017260	up_regulated genes	Ghir_A11G017260.1	RBCS	Ribulose bisphosphate carboxylase small chain, chloroplastic	Gossypium hirsutum	HAU	A11	21738902	21740310	-	1409	Ghir_A11G017260	65.22	6.98	1.83	0.19	0.68	1.74	0.55	0.27	0.1	0.32	0.16	0.73	0.24	2.95	273.1	6391.35	1304.7	67.98	8.44	6.16	6.22	0.06	1.56
Ghir_A11G017280	up_regulated genes	Ghir_A11G017280.1	RBCS	Ribulose bisphosphate carboxylase small chain, chloroplastic	Gossypium hirsutum	HAU	A11	21775619	21776996	+	1378	Ghir_A11G017280	4.94	5.52	0	0	0	0	0	0	0.05	0	0.06	0.12	0	0.13	150.23	5710.2	1721.24	86.05	6.03	0.28	5.83	0	1.42
Ghir_A11G017910	down_regulated genes	Ghir_A11G017910.1	IDH1	Isocitrate dehydrogenase [NADP]	Gossypium hirsutum	HAU	A11	23071910	23077251	+	5342	Ghir_A11G017910	34.21	109.44	103.21	80.77	71.58	49.68	57.83	58.68	69.49	73.74	94.33	198.85	160.91	99.44	91.71	36	38.56	54.9	91.67	112.75	70	2.33	0.17
Ghir_A11G019810	down_regulated genes	Ghir_A11G019810.1	CML41	Probable calcium-binding protein CML41	Gossypium hirsutum	HAU	A11	28129260	28130447	+	1188	Ghir_A11G019810	15.11	5.59	3.33	8.13	14.22	9.27	5.44	6.13	7.33	9.76	12.28	29.47	40.9	62.48	7.03	22.99	61.18	79.22	62.1	10.3	1.55	1.33	0
Ghir_A11G020380	down_regulated genes	Ghir_A11G020380.1	CML1	Calmodulin-like protein 1	Gossypium hirsutum	HAU	A11	31519667	31521168	-	1502	Ghir_A11G020380	6.38	0.5	3.39	5.23	7.16	2.63	3.36	0.91	5.06	4.5	10.96	28.54	8.91	136.76	2.64	29.34	84.85	20.41	133.3	30.64	0.37	1.08	0
Ghir_A11G022080	down_regulated genes	Ghir_A11G022080.1	RBK1	Receptor-like cytosolic serine/threonine-protein kinase RBK1	Gossypium hirsutum	HAU	A11	56098022	56101142	-	3121	Ghir_A11G022080	3.98	2.37	3	3.77	2.03	1.98	3.25	0.91	0.71	0.26	0.2	0.06	1.41	1.21	2.71	9.16	3.33	1.62	1.01	0.77	23.5	1.23	0
Ghir_A11G024230	down_regulated genes	Ghir_A11G024230.1	Ighmbp2	DNA-binding protein SMUBP-2	Gossypium hirsutum	HAU	A11	84366551	84374804	+	8254	Ghir_A11G024230	14.68	11.02	4.9	4.21	3.6	2.8	4.31	2.92	4.38	7.25	6.14	4.69	35.51	18.96	8.72	11.98	5.77	9.05	20.23	8.89	5.37	0.47	0
Ghir_A11G024840	down_regulated genes	Ghir_A11G024840.1	ACA5	Calcium-transporting ATPase 5, plasma membrane-type	Gossypium hirsutum	HAU	A11	91709057	91710154	-	1098	Ghir_A11G024840	53.54	33.82	40.06	19.72	30.3	27.74	22.77	29.96	31.16	52.31	92.64	422.4	243.58	952.29	627.49	23.58	64.58	385.51	1056.45	360.49	31.86	8.41	0
Ghir_A11G024870	down_regulated genes	Ghir_A11G024870.1	GLCAT14B	Beta-glucuronosyltransferase GlcAT14B	Gossypium hirsutum	HAU	A11	91848077	91852202	-	4126	Ghir_A11G024870	4.06	8.07	6.42	3.49	4.95	3.57	4.84	8.02	9.17	7.89	3.8	6.25	23.59	36.45	19.9	9.45	11.11	20.72	42.16	47.25	2.58	1.05	0.04
Ghir_A11G025350	down_regulated genes	Ghir_A11G025350.1	NA	NA	Gossypium hirsutum	HAU	A11	95194547	95198776	-	4230	Ghir_A11G025350	90.54	122.06	170.98	394.4	148.47	143.94	239.95	89.63	107.65	104.71	102.29	38.87	30.83	252.18	76.17	7.96	198.03	32.75	522.68	49.04	15.37	1.18	0
Ghir_A11G025530	up_regulated genes	Ghir_A11G025530.1	AGP14	Arabinogalactan peptide 14	Gossypium hirsutum	HAU	A11	97145934	97146651	-	718	Ghir_A11G025530	4.13	7.59	2.08	3.51	7.73	30.77	41.09	55.73	32.89	25.25	12.06	3.61	3.98	109.85	275.82	41.84	19.93	70.96	108.98	4.78	5.09	0.71	5.05
Ghir_A11G029200	down_regulated genes	Ghir_A11G029200.1	PME41	Probable pectinesterase/pectinesterase inhibitor 41	Gossypium hirsutum	HAU	A11	111954441	111956464	-	2024	Ghir_A11G029200	0	0.11	0.23	0.43	0.07	0	0.14	0.96	10.45	27.94	91.26	315.15	153.88	0.1	0.21	0	0	0.06	0	0.48	0	5.01	0
Ghir_A11G029770	down_regulated genes	Ghir_A11G029770.1	At1g09420	Glucose-6-phosphate 1-dehydrogenase 4, chloroplastic	Gossypium hirsutum	HAU	A11	112813792	112817727	-	3936	Ghir_A11G029770	0.09	2	1.12	0.68	0.38	0.41	0	0.47	0.13	0.05	0	0.23	0.26	0.17	2.82	1.69	0.68	1.75	0.47	2.51	6.77	4.31	0.82
Ghir_A11G031090	down_regulated genes	Ghir_A11G031090.1	SPA3	Protein SPA1-RELATED 3	Gossypium hirsutum	HAU	A11	115317196	115323077	+	5882	Ghir_A11G031090	15.51	2.92	12.32	5.35	5.27	3.42	4.16	4.23	3.14	3.4	2.16	1.7	4.26	10.22	13.35	13.2	1.39	5.45	12.63	19.45	20.35	0.5	0.02
Ghir_A11G031640	up_regulated genes	Ghir_A11G031640.1	RHM1	Trifunctional UDP-glucose 4,6-dehydratase/UDP-4-keto-6-deoxy-D-glucose 3,5-epimerase/UDP-4-keto-L-rhamnose-reductase RHM1	Gossypium hirsutum	HAU	A11	116733316	116735137	-	1822	Ghir_A11G031640	6.09	4.46	15.98	14.45	10.88	5.75	9.53	8.31	6.75	6.78	7.94	9.74	17.66	7.91	10.15	4.12	3.16	4.31	8.43	10.76	4.61	0.24	3.52
Ghir_A11G032210	up_regulated genes	Ghir_A11G032210.1	ALY3	Protein ALWAYS EARLY 3	Gossypium hirsutum	HAU	A11	118045491	118055050	-	9560	Ghir_A11G032210	1.73	3.65	12.65	5.52	3.18	2.08	3.84	2.47	1.45	2.05	1.59	1.27	1.6	1.45	2.21	1.43	0.71	0.49	1.89	1.61	4.78	0	0.54
Ghir_A11G033120	up_regulated genes	Ghir_A11G033120.1	NA	ADP-ribosylation factor	Gossypium hirsutum	HAU	A11	119535540	119542049	+	6510	Ghir_A11G033120	37.3	11.78	19.7	13.85	8.14	9.18	9.62	7.84	12.5	9.92	10.51	6.61	4.92	5.74	7.74	2.78	3.29	10.44	7.44	15.65	10.06	0	1.04
Ghir_A11G034930	up_regulated genes	Ghir_A11G034930.1	TIP1-1	Aquaporin TIP1-1	Gossypium hirsutum	HAU	A11	122641148	122643144	+	1997	Ghir_A11G034930	21.77	1.91	261.8	28.87	15.5	37.72	32.56	19.26	18.66	13.96	3.4	2.78	10.6	73.78	250.18	15.73	21.96	5.18	72.83	0.37	2.01	0	1.22
Ghir_A12G000230	down_regulated genes	Ghir_A12G000230.1	SPBC21H7.06c	Protein OPI10 homolog	Gossypium hirsutum	HAU	A12	346065	350738	-	4674	Ghir_A12G000230	7.81	5.88	7.79	8.13	4.55	3.59	3.05	3.89	3.63	4.44	4.43	1.24	1.02	3.21	5.66	5.98	5.17	11.15	3.15	6.81	11.87	0.41	0
Ghir_A12G000340	down_regulated genes	Ghir_A12G000340.1	HT1	Serine/threonine-protein kinase HT1	Gossypium hirsutum	HAU	A12	498790	502564	+	3775	Ghir_A12G000340	1.67	4.92	7.66	12.12	13.39	10.43	12.22	9.53	5.4	4.93	4.46	3.53	3.59	10.77	8.09	1.41	5.86	4.36	13.19	2.08	3.15	0.63	0
Ghir_A12G000720	down_regulated genes	Ghir_A12G000720.1	GID1B	Gibberellin receptor GID1B	Gossypium hirsutum	HAU	A12	867929	871065	-	3137	Ghir_A12G000720	153.3	27.57	108.93	90.37	86.79	68.57	45.09	22.89	18.53	23.11	28.3	32.41	36.42	97.35	1.59	12.1	96.54	21.73	104.22	88.9	29.91	1.05	0.02
Ghir_A12G001230	down_regulated genes	Ghir_A12G001230.1	AAP19-1	AP-1 complex subunit sigma-1	Gossypium hirsutum	HAU	A12	1531339	1532752	-	1414	Ghir_A12G001230	1.48	0	0	0	0	0	0	0	0	0	0	0	1.21	1.55	0	0	0	0	0.59	0	0	5.85	0
Ghir_A12G001390	down_regulated genes	Ghir_A12G001390.1	PSD2	Phosphatidylserine decarboxylase proenzyme 2	Gossypium hirsutum	HAU	A12	1766010	1774340	-	8331	Ghir_A12G001390	4.39	17.58	31.99	16.69	15.62	12.28	18.62	11.38	9	9.89	7.08	4.07	5.05	6.94	21.91	13.49	9.28	9.85	8.02	6.01	21.96	0.93	0.07
Ghir_A12G001910	down_regulated genes	Ghir_A12G001910.1	NAT4	Nucleobase-ascorbate transporter 4	Gossypium hirsutum	HAU	A12	2526103	2531129	-	5027	Ghir_A12G001910	1.12	2.05	0.65	1.94	2.77	1.78	0.73	3.99	4.5	3.54	3.27	11.16	9.19	0.82	1.46	0.18	0.12	0.57	0.59	7.71	0.22	3.74	0.03
Ghir_A12G002350	down_regulated genes	Ghir_A12G002350.1	ABF3	ABSCISIC ACID-INSENSITIVE 5-like protein 6	Gossypium hirsutum	HAU	A12	3212654	3217268	-	4615	Ghir_A12G002350	33.71	14.77	53.33	18.19	16.03	12.63	12.74	11.48	11.36	15.36	14.56	12.89	4.37	7.89	10.11	8.32	2.9	10.12	12.31	17.74	24.16	1.22	0
Ghir_A12G003370	up_regulated genes	Ghir_A12G003370.1	LAZ1	Protein LAZ1	Gossypium hirsutum	HAU	A12	5138461	5144305	-	5845	Ghir_A12G003370	0.64	2.11	1.76	1.46	0.55	0.66	0.85	0.48	1.33	2.17	3.71	9.54	8.59	0.35	1.84	0.84	0.51	1.13	0.78	0.99	2.66	2.05	9.14
Ghir_A12G004500	down_regulated genes	Ghir_A12G004500.1	ASK10	Shaggy-related protein kinase kappa	Gossypium hirsutum	HAU	A12	8326425	8332212	-	5788	Ghir_A12G004500	10.45	22.88	16.96	22.66	21.27	14.82	17.03	10.32	13.32	13.62	14.02	20	14.34	10.68	33.22	12.18	6.63	29.58	11.78	30.89	53.59	1.78	0.32
Ghir_A12G005460	down_regulated genes	Ghir_A12G005460.1	ABA4	Protein ABA DEFICIENT 4, chloroplastic	Gossypium hirsutum	HAU	A12	11248058	11251843	-	3786	Ghir_A12G005460	33.26	19.03	42.71	32.24	20.99	18.87	29.52	17.64	32.17	47.54	84.45	168.87	91.83	67.79	17.02	3.91	36.34	51.46	81.18	43.02	6.28	1.55	0
Ghir_A12G005690	down_regulated genes	Ghir_A12G005690.1	NA	NA	Gossypium hirsutum	HAU	A12	12528801	12529115	+	315	Ghir_A12G005690	117.53	213.59	8.99	93.66	138.23	58.45	50.7	40.7	27.47	62.57	200.94	492.29	491.79	1331.69	316.17	2530.28	5665.02	7151.64	1232.21	1940.48	283.35	36.92	0
Ghir_A12G006000	down_regulated genes	Ghir_A12G006000.1	STR15	Rhodanese-like domain-containing protein 15, chloroplastic	Gossypium hirsutum	HAU	A12	13540998	13543330	+	2333	Ghir_A12G006000	10.37	5.13	86.98	8.14	9.12	9.98	6.07	5.61	1.52	1.44	3.49	10.48	42.54	12.23	10.73	50.16	7.08	23.25	15.39	1.56	0	2.15	0
Ghir_A12G007010	down_regulated genes	Ghir_A12G007010.1	VRN1	B3 domain-containing transcription factor VRN1	Gossypium hirsutum	HAU	A12	17386179	17388305	-	2127	Ghir_A12G007010	0	0	1.38	0.54	0.95	0.23	0	0	0	0	0	0	0	0	0	0	0	0	0	0	0	2.6	0.35
Ghir_A12G013140	down_regulated genes	Ghir_A12G013140.1	At3g62260	Probable protein phosphatase 2C 49	Gossypium hirsutum	HAU	A12	82692677	82695164	-	2488	Ghir_A12G013140	10.06	12.83	18.4	28.23	30.58	19.88	48.29	6.36	15.5	18.92	10.82	6.55	22.24	56.48	12.86	2.57	33.98	22.59	61.07	10.85	8.84	0.9	0
Ghir_A12G013200	up_regulated genes	Ghir_A12G013200.1	PME21	Probable pectinesterase/pectinesterase inhibitor 21	Gossypium hirsutum	HAU	A12	82858966	82860871	+	1906	Ghir_A12G013200	0	0	0	0	0.08	0	0	0.2	0.7	8.39	15.77	84.94	100.67	0.25	0	0	0	0.07	0	0.73	0	0.03	1.38
Ghir_A12G015400	down_regulated genes	Ghir_A12G015400.1	ENT1	Equilibrative nucleotide transporter 1	Gossypium hirsutum	HAU	A12	87901564	87903765	+	2202	Ghir_A12G015400	0	0	0	0.26	3.74	6.17	8.04	9.44	4.71	7.08	7.84	5.36	5.23	0	0.05	0	0	0	0	0	0	4.56	0.7
Ghir_A12G016140	up_regulated genes	Ghir_A12G016140.1	SRP9	Signal recognition particle 9 kDa protein	Gossypium hirsutum	HAU	A12	90124491	90129153	+	4663	Ghir_A12G016140	1.18	1.9	2.2	1.6	1.1	1.09	0.94	0.53	0.8	0.35	0.57	0.27	0.02	0.14	0.82	0.8	0.53	0.24	0.44	0.86	2.36	0	0.43
Ghir_A12G016930	down_regulated genes	Ghir_A12G016930.1	PI4KG7	Phosphatidylinositol 4-kinase gamma 7	Gossypium hirsutum	HAU	A12	92374398	92377969	-	3572	Ghir_A12G016930	31.65	14.98	32.83	19.6	18.16	16.69	10.5	12.66	12.82	8.57	8.1	5.3	3.24	5.36	17.96	16.67	4.35	12.23	5.86	8.04	41.8	0.56	0.08
Ghir_A12G017590	down_regulated genes	Ghir_A12G017590.1	SBH2	Sphinganine C4-monooxygenase 2	Gossypium hirsutum	HAU	A12	93340085	93342859	-	2775	Ghir_A12G017590	35.14	10.94	39.37	59.64	44.15	29.38	36.46	32	46.36	43.43	51.18	77.2	38.54	59.02	25.74	11.55	109.65	34.64	54.24	58.38	17.65	0.92	0
Ghir_A12G017680	down_regulated genes	Ghir_A12G017680.1	PBL3	Probable serine/threonine-protein kinase PBL3	Gossypium hirsutum	HAU	A12	93596399	93601138	+	4740	Ghir_A12G017680	23.75	23.65	74.66	37.75	19.39	14.49	19.38	10.09	15.38	16.62	16.33	8.72	8.45	39.98	15.52	8.1	34.42	11.77	47.94	15.33	10.99	2.29	0
Ghir_A12G017740	down_regulated genes	Ghir_A12G017740.1	AMY3	Alpha-amylase 3, chloroplastic	Gossypium hirsutum	HAU	A12	93673627	93682253	-	8627	Ghir_A12G017740	4.52	2.77	11.73	5.75	4.65	4.04	4.96	5.13	10.53	15.57	24.98	50.47	37.38	10.17	8.87	5.81	6.97	11.44	9.3	12.34	6.77	0.61	0
Ghir_A12G018920	up_regulated genes	Ghir_A12G018920.1	AGL65	Agamous-like MADS-box protein AGL65	Gossypium hirsutum	HAU	A12	96433582	96437518	-	3937	Ghir_A12G018920	2.89	1.97	9.93	3.73	1.97	2.18	1.53	1.64	1.58	2.84	2.91	5.49	5.19	1.1	0.95	0.95	0	0.51	1.24	1.48	3.15	0	2.58
Ghir_A12G019130	down_regulated genes	Ghir_A12G019130.1	At5g07830	Heparanase-like protein 1	Gossypium hirsutum	HAU	A12	96966226	96970380	+	4155	Ghir_A12G019130	3.15	10.1	45.89	10.26	6.23	5.37	11.58	10.97	16.34	18.85	23.96	54.13	28.83	29.06	12.64	17.27	6.13	21.6	25.21	108.34	3.94	0.82	0
Ghir_A12G019850	up_regulated genes	Ghir_A12G019850.1	ATG16	Autophagy-related protein 16	Gossypium hirsutum	HAU	A12	97867206	97873154	+	5949	Ghir_A12G019850	0.17	0.08	0.5	0.57	0.54	0.83	1.09	0.51	0.19	0.68	0.6	0.93	0.34	0	0.79	0.25	0	0.15	0.21	0.35	0	0	0.54
Ghir_A12G020240	down_regulated genes	Ghir_A12G020240.1	HIPP07	Heavy metal-associated isoprenylated plant protein 7	Gossypium hirsutum	HAU	A12	98302540	98304606	+	2067	Ghir_A12G020240	28.83	76.51	19.84	13.56	13.64	22.46	15.82	38.91	38.86	82.26	114.45	468.2	385.73	116.41	210.74	13.65	4.14	426.28	141.27	129.23	40.73	3.57	0
Ghir_A12G020420	down_regulated genes	Ghir_A12G020420.1	SWEET10	Bidirectional sugar transporter SWEET10	Gossypium hirsutum	HAU	A12	98711549	98713389	-	1841	Ghir_A12G020420	14.39	39.64	27.26	50.82	53.32	45.35	34.17	34.42	20.89	22.34	38.21	51.91	30.84	27.48	1.52	10.24	51.34	16.92	30.27	2.59	4.22	1.93	0
Ghir_A12G021090	down_regulated genes	Ghir_A12G021090.1	HSP23.6	23.6 kDa heat shock protein, mitochondrial	Gossypium hirsutum	HAU	A12	99827449	99828679	+	1231	Ghir_A12G021090	208.85	6.11	1.24	4.5	2.29	6.56	1.33	5.18	5.93	2.7	2.33	0.71	31.62	39.85	1.74	26.61	47.25	19.75	39.23	88.26	67.82	1.74	0.06
Ghir_A12G024510	down_regulated genes	Ghir_A12G024510.1	ACS1	1-aminocyclopropane-1-carboxylate synthase	Gossypium hirsutum	HAU	A12	103401835	103404538	-	2704	Ghir_A12G024510	25.26	59.61	35.76	40.74	40.36	30.71	94.95	11.37	66.38	99.97	127.62	214.17	60.67	308.46	66.8	3.17	368.32	182.05	344.19	237.2	91.47	8.44	0
Ghir_A12G024820	up_regulated genes	Ghir_A12G024820.1	WRKY53	Probable WRKY transcription factor 53	Gossypium hirsutum	HAU	A12	103811047	103813330	-	2284	Ghir_A12G024820	11.02	77.04	75.42	201.13	170.46	125.95	152.72	10.13	30.01	17.53	12.82	24.27	32.9	35.31	12.06	0.88	115.04	7.57	37.68	7.21	1.37	2.45	11.86
Ghir_A12G025080	down_regulated genes	Ghir_A12G025080.1	NA	B2 protein	Gossypium hirsutum	HAU	A12	104001902	104003869	-	1968	Ghir_A12G025080	218.79	179.15	509.02	376.93	211.59	197.47	372.69	136.69	214.09	211.28	170.97	81.7	97.84	557.62	194.34	54.09	195.19	221.73	648.53	209.67	229.68	2.93	0.41
Ghir_A12G026550	down_regulated genes	Ghir_A12G026550.1	ABCC10	ABC transporter C family member 10	Gossypium hirsutum	HAU	A12	105353286	105359895	+	6610	Ghir_A12G026550	8.24	2.54	14.22	6.87	4.34	1.77	3.29	2.45	3.95	3.49	2.79	2.19	0.96	1.66	0.95	1.75	0.19	0.92	1.32	3.77	3.38	0.6	0
Ghir_A12G026820	down_regulated genes	Ghir_A12G026820.1	HSP83A	Heat shock protein 83	Gossypium hirsutum	HAU	A12	105567937	105571751	-	3815	Ghir_A12G026820	60.49	10.64	13.89	10.97	11.77	6.39	3.89	4.66	5.09	4.46	5.88	0.46	87.82	171.17	11.36	54.34	166.85	183.44	158.15	235.22	37.13	9.15	0.27
Ghir_A12G027160	down_regulated genes	Ghir_A12G027160.1	MSBP2	Membrane steroid-binding protein 2	Gossypium hirsutum	HAU	A12	105855287	105858100	+	2814	Ghir_A12G027160	115.61	178.49	191.65	109.1	69.04	69.57	71.83	83.14	116.79	104.04	118.04	188.4	249.23	282.23	171.53	117.04	183.02	449.54	233.33	226.06	135.7	3.66	0.23
Ghir_A12G027890	up_regulated genes	Ghir_A12G027890.1	NA	NA	Gossypium hirsutum	HAU	A12	106578329	106579008	-	680	Ghir_A12G027890	7.68	32.7	20.21	7.29	3.37	4.39	9.31	1.44	1.55	1.75	2.57	1.29	8.09	0.86	14.21	1.5	42.25	52.61	1.27	0.54	11.81	0	3.6
Ghir_A12G029100	down_regulated genes	Ghir_A12G029100.1	SCL6	Scarecrow-like protein 6	Gossypium hirsutum	HAU	Scaffold2068	84233	103727	+	19495	Ghir_A12G029100	7.51	2.85	3.15	1.86	2.85	2.93	2.02	2.3	1.94	2.03	2.46	4.35	16.98	32.17	16.83	8.72	1.67	1.96	27.46	5.35	9.38	0.83	0
Ghir_A13G000210	down_regulated genes	Ghir_A13G000210.1	At5g07050	WAT1-related protein At5g07050	Gossypium hirsutum	HAU	A13	172194	175837	-	3644	Ghir_A13G000210	0.14	0.16	2.12	0.24	1.34	0.83	0.23	0.82	0.23	0.51	0.14	0.34	0.45	0.29	165.53	6.63	0.41	0	0.15	20.09	0.52	0.85	0
Ghir_A13G001050	down_regulated genes	Ghir_A13G001050.1	NPF7.3	Protein NRT1/ PTR FAMILY 7.3	Gossypium hirsutum	HAU	A13	1258479	1262038	+	3560	Ghir_A13G001050	126.8	17.34	100.46	100.16	56.55	76.17	48.42	35.29	105.97	80.84	66.15	23.55	156.51	20.42	119.9	1.02	4.71	1.23	17.31	4.65	0.92	2.15	0
Ghir_A13G001170	down_regulated genes	Ghir_A13G001170.1	PAP1	Probable inactive purple acid phosphatase 1	Gossypium hirsutum	HAU	A13	1357444	1364581	+	7138	Ghir_A13G001170	0.03	2.11	3.38	0.49	3.02	10.73	18.32	11.51	20.17	21.53	24.25	63.18	39.12	0.03	0.03	0.36	0.25	1.11	0.11	1.87	0.03	1.27	0
Ghir_A13G002340	up_regulated genes	Ghir_A13G002340.1	At5g03250	BTB/POZ domain-containing protein At5g03250	Gossypium hirsutum	HAU	A13	2733552	2735590	+	2039	Ghir_A13G002340	0.94	1.82	2.59	2.33	1.67	0.84	0.95	1.92	3.46	5.58	6.54	11.42	8.18	8.63	0	0	0	0	9.18	2.01	0.45	0.2	1.42
Ghir_A13G002850	down_regulated genes	Ghir_A13G002850.1	VHA-a3	V-type proton ATPase subunit a3	Gossypium hirsutum	HAU	A13	3408431	3416519	+	8089	Ghir_A13G002850	20.02	19.08	41.91	26.41	20.82	15.89	16.67	13.08	18.73	16.91	21.16	22.38	24.91	35.8	42.1	35.07	24.66	38.15	32.78	34.82	33.3	0.64	0.03
Ghir_A13G003530	down_regulated genes	Ghir_A13G003530.1	At2g19940	Probable N-acetyl-gamma-glutamyl-phosphate reductase, chloroplastic	Gossypium hirsutum	HAU	A13	4275228	4279045	+	3818	Ghir_A13G003530	5.74	9.69	7.97	5.26	3.01	3.59	2.6	2.72	3.92	4.01	4.79	2.77	2.87	5.44	4.6	3.65	5.44	7.74	5.74	10.59	16.7	1.09	0.14
Ghir_A13G003620	down_regulated genes	Ghir_A13G003620.1	NA	Cytochrome P450 CYP749A22	Gossypium hirsutum	HAU	A13	4438766	4441672	+	2907	Ghir_A13G003620	29.4	12.68	38.23	27.7	18.33	14.99	15.77	19.42	21.16	27.4	24.36	13.87	15.4	11.15	11.8	31.43	31.48	109.73	14.64	23.61	19.97	0.71	0
Ghir_A13G004310	down_regulated genes	Ghir_A13G004310.1	rsgI2	Anti-sigma-I factor RsgI2	Gossypium hirsutum	HAU	A13	5466390	5468026	-	1637	Ghir_A13G004310	0	0.26	134.51	62.59	3.76	1.63	2.02	0.93	2.23	2.25	3.41	7.82	2.75	1.06	828.84	21.39	5.1	7.32	0.94	0.43	0.9	1.71	0.17
Ghir_A13G005210	down_regulated genes	Ghir_A13G005210.1	MED25	Mediator of RNA polymerase II transcription subunit 25	Gossypium hirsutum	HAU	A13	9632335	9640328	+	7994	Ghir_A13G005210	2.95	10.54	13.77	9.9	10.64	7.47	8.14	5.82	4.68	5.2	4.33	3.61	6.52	3.21	5.29	8.22	1.65	3.96	3.36	11.74	27.73	0.5	0.04
Ghir_A13G005230	down_regulated genes	Ghir_A13G005230.1	CPLS1	ATP-dependent Clp protease adapter protein CLPS1, chloroplastic	Gossypium hirsutum	HAU	A13	9652788	9655329	+	2542	Ghir_A13G005230	37.31	37.12	18.16	20.1	17.1	16.5	13.51	12.68	14.41	11.8	15.19	28.68	14.4	12.7	56.02	64.9	61.57	62.19	10.46	42.71	48.88	2.14	0.23
Ghir_A13G008160	down_regulated genes	Ghir_A13G008160.1	At1g15670	F-box/kelch-repeat protein At1g15670	Gossypium hirsutum	HAU	A13	29965725	29967149	-	1425	Ghir_A13G008160	20.02	13.82	18.26	16.53	23.95	30.06	16.97	23.99	21.29	21	27.51	3.83	14.31	44.08	9.86	4.34	5.22	6.28	42.49	16.18	15.9	3.21	0.7
Ghir_A13G011550	down_regulated genes	Ghir_A13G011550.1	SWEET16	Bidirectional sugar transporter SWEET16	Gossypium hirsutum	HAU	A13	74579765	74582502	-	2738	Ghir_A13G011550	0.91	4.77	0.72	0.2	0.7	0.09	0.24	0.85	5.46	50.44	119.46	696.27	481.63	1.94	0.56	0	0	3.3	3.75	3.91	0	30.05	0.04
Ghir_A13G012700	up_regulated genes	Ghir_A13G012700.1	Gpalpp1	GPALPP motifs-containing protein 1	Gossypium hirsutum	HAU	A13	83765481	83772134	-	6654	Ghir_A13G012700	24.82	18.89	11.1	11.08	7.9	6.96	8.48	6.51	6.05	6.54	6.4	5.3	9.74	11.51	13.92	6.57	3.87	11.5	15.2	14.84	22.78	0.28	1.79
Ghir_A13G013590	down_regulated genes	Ghir_A13G013590.1	HSC80	Heat shock cognate protein 80	Gossypium hirsutum	HAU	A13	88404614	88408124	+	3511	Ghir_A13G013590	99.34	80.8	175.64	89.57	65.58	35.73	23.8	27.65	26.38	26.31	41.23	19.39	20.69	39.69	101.83	131.21	128.53	396.62	44.33	420.29	436.29	6.32	0.54
Ghir_A13G014290	up_regulated genes	Ghir_A13G014290.1	NA	NA	Gossypium hirsutum	HAU	A13	90779635	90781621	-	1987	Ghir_A13G014290	0	0	0	0	1.26	1.28	0.66	1.29	1.04	1.3	1.26	1.83	2.53	0	0	0	0	0	0	0	0	0.36	2.83
Ghir_A13G014480	down_regulated genes	Ghir_A13G014480.1	PAP18	Purple acid phosphatase 18	Gossypium hirsutum	HAU	A13	91289476	91291775	+	2300	Ghir_A13G014480	10.75	29.45	24.15	15.04	15.47	12.33	9.1	8.72	7.58	7.74	8.26	11.43	12.04	17.36	18.08	28.1	27.9	21.08	16.29	31.49	31.61	1.93	0
Ghir_A13G015230	up_regulated genes	Ghir_A13G015230.1	NA	NA	Gossypium hirsutum	HAU	A13	93463655	93464523	-	869	Ghir_A13G015230	8.82	0.5	0.82	7.42	54.27	67.93	50.46	48.61	25.38	15.2	16.69	3.13	5.34	1.09	0.57	0	0	0	1.25	1.79	0	0.27	3.87
Ghir_A13G015440	down_regulated genes	Ghir_A13G015440.1	At5g53970	Probable aminotransferase TAT2	Gossypium hirsutum	HAU	A13	94046238	94049240	-	3003	Ghir_A13G015440	22.41	11.05	49.86	11.07	14.06	16.07	11.64	9.81	9.71	15.96	22.12	75.67	66.38	2.2	1.96	3.99	1.33	0	1.55	0.46	1.31	4.02	0
Ghir_A13G015860	down_regulated genes	Ghir_A13G015860.1	MSL6	Mechanosensitive ion channel protein 6	Gossypium hirsutum	HAU	A13	95141429	95147380	+	5952	Ghir_A13G015860	0.85	0.73	1.11	1.57	1.1	0.66	0.78	0.46	0.26	0.13	0.05	0.34	0.21	1.23	1.53	1.23	0.9	0.64	1.43	1.92	3.84	0.54	0
Ghir_A13G016030	down_regulated genes	Ghir_A13G016030.1	NA	Probable glutathione S-transferase	Gossypium hirsutum	HAU	A13	95650487	95652575	+	2089	Ghir_A13G016030	41.96	18	26.22	88.18	107.03	69.19	40.78	43.68	40.46	32.97	40.09	46.13	78.62	51.96	271.29	107.26	322.17	214.57	46.45	123.82	23.74	8.44	0.15
Ghir_A13G016920	up_regulated genes	Ghir_A13G016920.1	At3g47200	UPF0481 protein At3g47200	Gossypium hirsutum	HAU	A13	97945231	97946946	+	1716	Ghir_A13G016920	0	0	0.09	0	0	0.04	0.04	0	0	0	0	0	0	0	0	0	0	0	0	0	0	0.11	1.2
Ghir_A13G017270	down_regulated genes	Ghir_A13G017270.1	SRC1	Protein SRC1	Gossypium hirsutum	HAU	A13	98697462	98698886	+	1425	Ghir_A13G017270	5095.65	4304.13	1722.18	2616.05	1599.15	1607.82	2136.69	1165.32	892.67	974.37	744.8	158.97	262.12	3067.18	813.85	858.39	4159.96	1639.97	2940	693.29	44.76	4.6	0.13
Ghir_A13G017290	down_regulated genes	Ghir_A13G017290.1	METE	5-methyltetrahydropteroyltriglutamate--homocysteine methyltransferase	Gossypium hirsutum	HAU	A13	98794998	98799919	+	4922	Ghir_A13G017290	13.53	80.28	450.19	233.1	98.59	46.28	61.02	71.2	121.26	66.49	76.45	68.41	31.77	126.37	1233.39	665.2	389.91	525.16	115.79	273.14	47.27	1.48	0.17
Ghir_A13G019060	down_regulated genes	Ghir_A13G019060.1	PAE12	Pectin acetylesterase 12	Gossypium hirsutum	HAU	A13	102202857	102207447	-	4591	Ghir_A13G019060	1.85	6.52	7.31	6.35	8.37	6.86	5.32	5.66	10.14	36.18	71.61	302.16	146.54	32.92	27.09	22.02	14.55	53.4	37.73	49.49	5.92	2.04	0
Ghir_A13G019180	down_regulated genes	Ghir_A13G019180.1	AHA5	ATPase 5, plasma membrane-type	Gossypium hirsutum	HAU	A13	102394162	102401575	+	7414	Ghir_A13G019180	9.51	4.7	13.21	5.93	6.31	6.73	8.21	5.92	11.41	12.42	17.36	73.32	137.44	120.49	98.72	36.31	29.24	20.1	109.83	26.98	3.31	0.99	0
Ghir_A13G020030	down_regulated genes	Ghir_A13G020030.1	HSF30	Heat shock factor protein HSF30	Gossypium hirsutum	HAU	A13	103261559	103264797	+	3239	Ghir_A13G020030	5.18	3.21	30.05	17.48	12.57	6.59	5.27	2.34	4.37	5.76	9.77	1.13	1.51	8.45	6.6	13.02	5.55	11.97	9.99	7.48	44.54	4.52	0
Ghir_A13G020210	down_regulated genes	Ghir_A13G020210.1	SS	Sucrose synthase	Gossypium hirsutum	HAU	A13	103435485	103440127	+	4643	Ghir_A13G020210	6.56	8.37	14.06	10.71	4.54	2.39	3.38	13.86	31.55	14.4	6.58	0.65	1.04	1.54	66.27	4.5	2.28	27.7	1.17	9.1	39.23	1.37	0
Ghir_A13G020910	down_regulated genes	Ghir_A13G020910.1	HXK1	Hexokinase-1	Gossypium hirsutum	HAU	A13	104076861	104081767	-	4907	Ghir_A13G020910	8.67	18.89	17.83	15.31	9.17	8.18	12.85	12.16	23.69	27.95	43.63	67.91	88.89	56.46	25.65	18.34	21.67	52.71	58.13	67.72	58.78	1.81	0
Ghir_A13G020940	down_regulated genes	Ghir_A13G020940.1	At1g67300	Probable plastidic glucose transporter 2	Gossypium hirsutum	HAU	A13	104104192	104110643	-	6452	Ghir_A13G020940	41.19	11.46	16.91	11.44	8.98	5.84	7.52	4.36	6.04	4.29	5.58	3.24	5.66	6.14	16.13	6.69	11.78	10.49	4.76	11.39	11.8	0.52	0
Ghir_A13G021390	down_regulated genes	Ghir_A13G021390.1	UBP22	Ubiquitin carboxyl-terminal hydrolase 22	Gossypium hirsutum	HAU	A13	104648492	104652975	-	4484	Ghir_A13G021390	3.57	2.81	4.09	5.33	4.87	3.3	3.21	4.44	4.19	2.87	3.48	2.4	0.98	1.01	3.76	3.61	1.7	3.97	1.37	4.35	6.07	1.39	0.28
Ghir_A13G021660	down_regulated genes	Ghir_A13G021660.1	RZFP34	Probable E3 ubiquitin-protein ligase RZFP34	Gossypium hirsutum	HAU	A13	104892911	104898690	-	5780	Ghir_A13G021660	23.14	16.59	168.2	76.63	88.62	74.53	43.94	24.3	34.44	47.38	62.09	23.08	33.46	22.06	250.19	62.53	16.95	36.58	35.74	25.77	55.4	7.84	1.07
Ghir_A13G022340	down_regulated genes	Ghir_A13G022340.1	COL5	Zinc finger protein CONSTANS-LIKE 5	Gossypium hirsutum	HAU	A13	106124771	106127032	-	2262	Ghir_A13G022340	5.33	2.82	3.67	3.66	2.29	4.44	4.71	2.26	1.28	0.5	1.83	0.54	1.34	18.04	23.97	16.61	8.53	9	18.26	10.03	6.07	1.09	0.12
Ghir_A13G024070	down_regulated genes	Ghir_A13G024070.1	PUB33	U-box domain-containing protein 33	Gossypium hirsutum	HAU	A13	107653649	107658266	-	4618	Ghir_A13G024070	0.86	2	1.97	2.25	2.69	1.89	2.49	1.55	1.24	1.36	1.53	0.91	1.62	0.84	3.22	3.68	1.51	4.44	0.83	3.8	6.91	1.31	0.24
Ghir_A13G024720	down_regulated genes	Ghir_A13G024720.1	HSP70	Heat shock 70 kDa protein	Gossypium hirsutum	HAU	A13	108193596	108196256	-	2661	Ghir_A13G024720	6.6	1.88	7.95	4.81	9.84	6.32	1.56	1.37	1.45	2.8	4.35	1.16	6.46	8.77	4.37	17.29	9.01	34.73	9	35.78	1.25	10.78	0
Ghir_A13G025190	down_regulated genes	Ghir_A13G025190.1	PHY1	Light-sensor Protein kinase	Gossypium hirsutum	HAU	Scaffold73	29443	31925	-	2483	Ghir_A13G025190	0	0	1.17	0	0	1.62	0	0	0.02	0.27	0	0	0	0	0.32	0	0.26	0	0.15	0.12	0	0.8	0
Ghir_D01G001200	down_regulated genes	Ghir_D01G001200.1	AMC1	Metacaspase-1	Gossypium hirsutum	HAU	D01	867715	871360	+	3646	Ghir_D01G001200	0	0	0.15	0.07	0.14	0.19	0	0	0	0	0	0	0.66	0	0.13	0	0.36	0	0	0.59	0	1.48	0.06
Ghir_D01G002050	down_regulated genes	Ghir_D01G002050.1	ML4	Protein MEI2-like 4	Gossypium hirsutum	HAU	D01	1633934	1641902	-	7969	Ghir_D01G002050	1.34	3.18	3.72	2.91	3.12	2.33	2.5	1.11	2.51	3.37	4.37	16.38	13.34	3.36	6.35	2.66	0.91	3.75	3.72	2.08	3.34	0.59	0.09
Ghir_D01G002230	down_regulated genes	Ghir_D01G002230.1	FTSH2	ATP-dependent zinc metalloprotease FTSH 2, chloroplastic	Gossypium hirsutum	HAU	D01	1835686	1839678	-	3993	Ghir_D01G002230	4.62	6.67	10.01	6.49	6.12	4.83	3.27	5.75	6.25	5.45	4.78	6.23	9.72	9.8	43	91.97	38.7	32.33	9.64	14.88	14.84	1.16	0.05
Ghir_D01G002430	down_regulated genes	Ghir_D01G002430.1	NA	NA	Gossypium hirsutum	HAU	D01	1993055	1995283	+	2229	Ghir_D01G002430	18.77	22.91	36.26	38.1	24.6	30.04	26.96	25.97	38.71	21.91	15	6.67	5.26	10.44	16.9	19.16	28.91	19.57	5.16	16.89	26.73	7.38	0.35
Ghir_D01G003630	down_regulated genes	Ghir_D01G003630.1	ETR1	Ethylene receptor	Gossypium hirsutum	HAU	D01	3320833	3325086	-	4254	Ghir_D01G003630	24.9	14.43	29.09	17.94	15.74	11.97	13.59	15.87	20.39	25.2	30.95	41.57	28.04	14.43	8.06	1.85	1.26	2.36	17.44	34.1	7.56	0.84	0.04
Ghir_D01G003840	up_regulated genes	Ghir_D01G003840.1	IARS2	Isoleucine--tRNA ligase, mitochondrial	Gossypium hirsutum	HAU	D01	3701816	3702812	+	997	Ghir_D01G003840	0	0	0	0	0.08	0.15	0	2.17	1.83	3.28	1.33	1.19	0	0.45	15.44	0.95	0.84	3.66	1.19	0.54	0.18	0.58	7.95
Ghir_D01G003880	down_regulated genes	Ghir_D01G003880.1	NTMC2T6.1	C2 domain-containing protein At1g53590	Gossypium hirsutum	HAU	D01	3900332	3904617	+	4286	Ghir_D01G003880	0.84	2.07	12.71	7.96	3.01	2.65	3.18	1.93	2.91	3.2	2.51	3.78	4.67	6.89	3.67	1.52	0.83	0.95	7.07	3.24	2.04	0.7	0.08
Ghir_D01G005850	down_regulated genes	Ghir_D01G005850.1	NA	Cytochrome P450 CYP736A12	Gossypium hirsutum	HAU	D01	7213662	7216329	-	2668	Ghir_D01G005850	1.16	1.02	1.03	1.13	2.17	3.5	5.61	5.87	3.56	7.16	14.56	32.1	17.15	185.4	0.43	0.23	0.31	49.44	174.06	2.96	0.55	2.01	0.2
Ghir_D01G006050	down_regulated genes	Ghir_D01G006050.1	NAC072	NAC domain-containing protein 72	Gossypium hirsutum	HAU	D01	7515615	7517256	+	1642	Ghir_D01G006050	211.61	202.6	384.92	238.48	189.19	123.72	127.55	103.11	80.03	94.6	150.24	38	158.93	492.9	3.1	7.26	292.59	44.08	510.3	171.69	15.73	1.25	0.05
Ghir_D01G006060	down_regulated genes	Ghir_D01G006060.1	NAC056	NAC transcription factor 56	Gossypium hirsutum	HAU	D01	7591088	7593156	+	2069	Ghir_D01G006060	0.23	0.78	34.41	23.87	8.49	9.6	7.68	14.32	37.28	61.98	90.31	116.75	215.36	39.1	5.18	0	0	22.08	36.28	83.49	1.86	0.84	0
Ghir_D01G007390	down_regulated genes	Ghir_D01G007390.1	NIP1	NEP1-interacting protein 1	Gossypium hirsutum	HAU	D01	10226931	10228498	-	1568	Ghir_D01G007390	6.19	2.26	2.62	1.97	1.76	2.68	1.71	3.24	1.66	1.28	1.82	1.66	0.69	7.85	0	0	0	0.94	7.42	1.77	16.87	1.53	0
Ghir_D01G007400	down_regulated genes	Ghir_D01G007400.1	CPK9	Calcium-dependent protein kinase 9	Gossypium hirsutum	HAU	D01	10250630	10256202	+	5573	Ghir_D01G007400	250.24	33.13	48.63	69.07	55.13	43.08	65.39	47.3	70.06	62.36	54.59	42.38	89.89	188.56	43.26	15.79	118.65	118.53	203.17	27.89	30.6	1.06	0
Ghir_D01G007950	down_regulated genes	Ghir_D01G007950.1	FIM1	Fimbrin-1	Gossypium hirsutum	HAU	D01	10977698	10983992	-	6295	Ghir_D01G007950	9.44	11.44	31.73	15.05	14.27	11.74	14.82	11.59	13.93	15.19	17.96	27.8	19.4	26.6	7.32	8.48	2.54	7.82	30.24	26.03	6.68	0.85	0
Ghir_D01G008000	down_regulated genes	Ghir_D01G008000.1	XYLT	Beta-(1,2)-xylosyltransferase	Gossypium hirsutum	HAU	D01	11058343	11061554	+	3212	Ghir_D01G008000	5.81	7.34	15.2	12.69	7.52	5.29	5.32	5.93	7.25	7.25	8.46	7.46	4.83	6.4	8.1	3.34	5.8	4.27	8.35	5.29	4.62	0.9	0.09
Ghir_D01G009660	down_regulated genes	Ghir_D01G009660.1	phoD	Alkaline phosphatase D	Gossypium hirsutum	HAU	D01	14915864	14924981	+	9118	Ghir_D01G009660	1.53	1.32	2.41	1.61	3.27	2.98	1.64	1.81	0.78	1.18	0.63	0.59	0.8	1.87	3.39	1.07	1.23	1.73	0.88	2.53	3.08	1.26	0.2
Ghir_D01G009680	down_regulated genes	Ghir_D01G009680.1	SPL14	Squamosa promoter-binding-like protein 14	Gossypium hirsutum	HAU	D01	15058536	15064901	-	6366	Ghir_D01G009680	118.01	47.19	142.37	85.91	56.64	40.22	64.45	31.84	35.64	31.16	25.28	8.06	11.97	58.43	28.95	13.1	26.69	27.76	62.81	62	41.6	0.29	0.01
Ghir_D01G010280	down_regulated genes	Ghir_D01G010280.1	FTSH	ATP-dependent zinc metalloprotease FTSH, chloroplastic	Gossypium hirsutum	HAU	D01	16240528	16244016	-	3489	Ghir_D01G010280	25.71	24.34	40.52	19.71	20.11	15.37	15.17	14.46	14.58	14.43	12.27	12.56	30.41	70.92	84.4	141.79	83.66	65.3	79.45	38.26	28.95	2.65	0.05
Ghir_D01G011230	down_regulated genes	Ghir_D01G011230.1	NA	Isoflavone reductase-like protein	Gossypium hirsutum	HAU	D01	18742621	18744830	-	2210	Ghir_D01G011230	20	66.97	24.47	36.67	28.54	33.63	45.27	249.07	357.42	198.25	93.04	144.87	141.83	130.9	359.34	37.92	80.15	297.85	153.45	178.18	8.16	2.04	0.05
Ghir_D01G011440	down_regulated genes	Ghir_D01G011440.1	NA	NA	Gossypium hirsutum	HAU	D01	19411430	19417625	+	6196	Ghir_D01G011440	13.55	14.14	14.67	11.33	13.41	13.38	8.26	7.53	7.33	6.03	5.32	7.79	15.25	8.31	16.71	9.91	6.91	12.87	6.86	18.76	26.72	0.68	0.03
Ghir_D01G011920	down_regulated genes	Ghir_D01G011920.1	RD21A	Cysteine proteinase RD21A	Gossypium hirsutum	HAU	D01	20543216	20546967	-	3752	Ghir_D01G011920	467.51	237.01	237.27	130.76	167	182.94	218.43	295.11	364.03	504.42	752.82	1586.79	1720.9	975.49	59.17	93.94	72.48	136.63	999.51	73.23	101.64	3.17	0.05
Ghir_D01G012450	down_regulated genes	Ghir_D01G012450.1	CER2	Protein ECERIFERUM 2	Gossypium hirsutum	HAU	D01	23544727	23552044	+	7318	Ghir_D01G012450	0	0.95	0.89	0.13	0.5	0.53	0.2	0.97	3.69	4.74	12.22	10.35	27.09	0	1.12	10.96	7.62	7.93	0.2	1.5	0.54	1.11	0
Ghir_D01G014050	down_regulated genes	Ghir_D01G014050.1	At2g36630	Sulfite exporter TauE/SafE family protein 4	Gossypium hirsutum	HAU	D01	33696184	33702456	-	6273	Ghir_D01G014050	60.87	4.01	30.61	9.2	7.33	6.2	5.22	2.84	2	2.68	4.46	4.73	5.57	2.52	3.4	12.41	7.02	13.36	3.97	4.25	6.25	1.42	0.08
Ghir_D01G014790	down_regulated genes	Ghir_D01G014790.1	PAP3	Purple acid phosphatase 3	Gossypium hirsutum	HAU	D01	40182130	40185509	-	3380	Ghir_D01G014790	8.21	21.25	40.81	25.37	24.99	18.86	6.01	8.61	5.06	4.83	8.61	27.81	63.3	1.2	27.47	24.82	13.8	30.64	1.13	27.43	43.9	3.14	0
Ghir_D01G015310	down_regulated genes	Ghir_D01G015310.1	NA	NA	Gossypium hirsutum	HAU	D01	42735383	42736818	-	1436	Ghir_D01G015310	25.61	35.25	44.68	53.19	35.55	32.83	21.21	20.06	25.59	33.04	58.46	231.5	53.91	78.32	3.17	0.21	5.85	42.93	96.86	2.13	1.54	6.58	0.05
Ghir_D01G015350	up_regulated genes	Ghir_D01G015350.1	UEV1A	Ubiquitin-conjugating enzyme E2 variant 1A	Gossypium hirsutum	HAU	D01	43088194	43093615	+	5422	Ghir_D01G015350	38.97	18.55	20.45	17.11	8.79	7.32	9.95	11.09	9.57	8.63	6.85	6.42	3.81	33.13	27.14	16.15	30.1	63.8	25.52	35.12	17.9	0	1.44
Ghir_D01G017630	up_regulated genes	Ghir_D01G017630.1	RBK2	Receptor-like cytosolic serine/threonine-protein kinase RBK2	Gossypium hirsutum	HAU	D01	53583641	53587178	+	3538	Ghir_D01G017630	0.55	0.81	2.77	1.3	1.07	0.38	0.7	2.32	5.9	9.04	14.77	13.87	18.02	0.44	3.08	0.24	1.44	1.4	0.44	1.69	2.71	0	0.5
Ghir_D01G019450	down_regulated genes	Ghir_D01G019450.1	TPPD	Probable trehalose-phosphate phosphatase D	Gossypium hirsutum	HAU	D01	57363662	57366209	+	2548	Ghir_D01G019450	0	0	0	0	0	0	0	0	0	1.06	5.01	14.72	0.58	1.97	0.8	0	0	0	2.72	1.07	0	1.1	0
Ghir_D01G020600	down_regulated genes	Ghir_D01G020600.1	SDC	Serine decarboxylase	Gossypium hirsutum	HAU	D01	59331595	59334998	+	3404	Ghir_D01G020600	128.48	44.2	71.57	46.88	38.1	31.18	35.75	37.94	50.52	64.83	109.69	193.62	158.59	75.07	446.17	59.04	39.31	111.03	74.92	124.82	37.17	12.52	0.23
Ghir_D01G021690	down_regulated genes	Ghir_D01G021690.1	PSK6	Putative phytosulfokines 6	Gossypium hirsutum	HAU	D01	61019636	61020983	+	1348	Ghir_D01G021690	14.34	1.74	4.31	1.77	2.01	2.32	2.52	2.31	1.29	4.33	8.04	34.68	38.77	6.18	7.64	0.42	12.52	9.94	10.58	5.78	2.19	1.62	0
Ghir_D01G022270	down_regulated genes	Ghir_D01G022270.1	PIP2-2	Aquaporin PIP2-2	Gossypium hirsutum	HAU	D01	61617762	61621540	+	3779	Ghir_D01G022270	80.09	5.93	6.16	5.78	2.78	4.04	7.9	6.41	7.48	6.17	12.29	19.76	7.79	95.86	30.39	10.96	19.34	67.84	100.97	83.39	4.84	2.13	0.08
Ghir_D01G022390	down_regulated genes	Ghir_D01G022390.1	REFA1	Elongation factor 1-alpha	Gossypium hirsutum	HAU	D01	61749827	61752715	+	2889	Ghir_D01G022390	617.83	553.59	690.99	733.18	632.25	507.02	540.29	552.38	712.53	675.68	759.68	387.64	503.82	922.1	1308.74	640.59	608.79	852.15	873.59	650.12	731.56	2.37	0.19
Ghir_D01G022860	down_regulated genes	Ghir_D01G022860.1	ADF2	Actin-depolymerizing factor 2	Gossypium hirsutum	HAU	D01	62149957	62154295	+	4339	Ghir_D01G022860	222.57	88.33	83.63	80	66.07	61	72.1	72.21	91.24	78.17	88.07	79.96	116.78	218.12	199.8	72.03	131.67	161.79	215.25	142.76	90.6	1.02	0.04
Ghir_D01G023190	down_regulated genes	Ghir_D01G023190.1	HSC-2	Heat shock cognate 70 kDa protein 2	Gossypium hirsutum	HAU	D01	62500547	62504105	-	3559	Ghir_D01G023190	97.47	37.78	135.86	158.62	128.16	90.43	113.81	94.19	103.59	91.75	115.07	39.48	11.38	66.93	108.86	144.31	55.43	144.71	67.96	82.32	126.12	2.38	0.05
Ghir_D01G023200	down_regulated genes	Ghir_D01G023200.1	aaeB	p-hydroxybenzoic acid efflux pump subunit AaeB	Gossypium hirsutum	HAU	D01	62514410	62518283	+	3874	Ghir_D01G023200	0	0.25	0.64	0.36	0.47	0.84	1.28	7.62	6.87	7.43	6.67	12.54	42.48	0.22	0.2	1.33	0.18	2.72	0.15	0.2	0.1	1.19	0
Ghir_D01G023790	up_regulated genes	Ghir_D01G023790.1	MTH_273	UPF0098 protein MTH_273	Gossypium hirsutum	HAU	D01	63012957	63015945	+	2989	Ghir_D01G023790	0	0	0.25	0.13	0.5	10.63	14.35	32.06	28.72	30.56	42.82	65.8	55.41	0.23	0	0	0	0	0	0.36	0	6.62	31.21
Ghir_D02G000530	down_regulated genes	Ghir_D02G000530.1	CIPK2	CBL-interacting protein kinase 2	Gossypium hirsutum	HAU	D02	356581	359394	-	2814	Ghir_D02G000530	16.57	40.32	39.43	38.27	31.34	19.71	22.46	16.94	25.34	23.92	26.68	35.48	34.1	72.25	39.26	39.9	18.65	60.77	77.72	75.93	69.72	1.34	0.03
Ghir_D02G001490	down_regulated genes	Ghir_D02G001490.1	ALS	Acetolactate synthase 1, chloroplastic	Gossypium hirsutum	HAU	D02	1461234	1467032	+	5799	Ghir_D02G001490	0	0.15	0.06	0.06	0.12	0.03	0.09	0	0	0.1	0.12	0.12	0.53	0	0	0	0	3.27	0.14	0.08	0.03	10.1	0
Ghir_D02G003220	down_regulated genes	Ghir_D02G003220.1	GSTU7	Glutathione S-transferase U7	Gossypium hirsutum	HAU	D02	4223219	4234353	-	11135	Ghir_D02G003220	52.86	3.07	23.07	34.93	20.75	9.14	9.77	10.91	3.08	3.56	3.5	9.32	5.03	2.13	0.08	0.08	1.47	0	0.76	0.25	0.47	1.7	0.08
Ghir_D02G003610	down_regulated genes	Ghir_D02G003610.1	WNK1	Serine/threonine-protein kinase WNK1	Gossypium hirsutum	HAU	D02	4677447	4681187	+	3741	Ghir_D02G003610	7.4	11.76	11.28	7.39	7.75	6.17	7.49	11.31	9.73	10.87	8.13	13.72	12.43	24.82	16.94	28.14	6.59	25.82	25.47	13.09	26.61	0.93	0.06
Ghir_D02G004170	down_regulated genes	Ghir_D02G004170.1	CSLG3	Cellulose synthase-like protein G3	Gossypium hirsutum	HAU	D02	5316034	5322402	+	6369	Ghir_D02G004170	0.28	1.54	3.13	1.88	1.33	1.15	0.89	0.93	0.95	0.59	1.32	6.41	9.33	0.05	0	0.12	0	0	0	0.31	0	0.51	0
Ghir_D02G004280	down_regulated genes	Ghir_D02G004280.1	At4g08300	WAT1-related protein At4g08300	Gossypium hirsutum	HAU	D02	5485395	5488124	+	2730	Ghir_D02G004280	0.22	0	0.1	0	0.19	0	0.56	0	0.24	0.33	1.31	10.56	3.82	0.04	10.6	1.24	19.86	3.1	0.19	0	1.19	2.12	0
Ghir_D02G006160	down_regulated genes	Ghir_D02G006160.1	HSP17.5-M	17.5 kDa class I heat shock protein	Gossypium hirsutum	HAU	D02	8261089	8262308	+	1220	Ghir_D02G006160	8.98	3.04	2.25	1.75	1.24	2.1	0.31	0.48	0.52	1.02	1.02	1.12	2.15	2.47	8.06	10.98	2.04	12.17	0.92	31.17	9.18	2.62	0.06
Ghir_D02G006740	down_regulated genes	Ghir_D02G006740.1	SUC2	Sucrose transport protein SUC2	Gossypium hirsutum	HAU	D02	9311032	9315527	-	4496	Ghir_D02G006740	47.64	20.73	99.09	56.97	66.65	69.52	92.44	88.75	66.44	65.97	77.15	72.12	133.78	216.83	57.45	86.54	133.17	64.24	215.28	34.74	3.91	0.58	0.03
Ghir_D02G007380	down_regulated genes	Ghir_D02G007380.1	ADH1	Alcohol dehydrogenase class-P	Gossypium hirsutum	HAU	D02	10699172	10702634	-	3463	Ghir_D02G007380	145.08	69.29	27.17	29.13	29.87	15.95	17.15	22.85	40.26	41.5	41.44	51.95	88.66	32.29	61.86	3.79	21.14	38.89	31.15	57.98	163.15	1.38	0.16
Ghir_D02G007890	down_regulated genes	Ghir_D02G007890.1	PMADS2	Floral homeotic protein PMADS 2	Gossypium hirsutum	HAU	D02	12270640	12274252	-	3613	Ghir_D02G007890	179.57	232.83	147.25	113.6	92.26	95.89	91.62	115.86	189.41	225.59	312.64	552.52	463.77	457.61	0.98	0.16	0.32	4.2	452.37	6.33	0.52	8.67	0.11
Ghir_D02G008300	up_regulated genes	Ghir_D02G008300.1	MEKK1	Mitogen-activated protein kinase kinase kinase 1	Gossypium hirsutum	HAU	D02	13393209	13401017	-	7809	Ghir_D02G008300	8.12	15.02	22.72	15.85	12.38	9.31	9.27	4.99	5.96	6.62	5.11	2.49	4.94	8.23	7.12	7.29	12.35	6.61	9.17	7.78	14.73	0.03	0.59
Ghir_D02G008740	up_regulated genes	Ghir_D02G008740.1	HLJ1	Protein HLJ1	Gossypium hirsutum	HAU	D02	15720453	15722792	-	2340	Ghir_D02G008740	12.92	8.54	8.49	9.83	7.14	3.47	4.58	6.99	5.6	5.98	5.16	6.12	7.69	1.54	9.9	4.7	3.2	5.37	2.43	4.9	24.74	0.07	0.84
Ghir_D02G009180	down_regulated genes	Ghir_D02G009180.1	At3g16150	Probable isoaspartyl peptidase/L-asparaginase 2	Gossypium hirsutum	HAU	D02	17246489	17248524	-	2036	Ghir_D02G009180	4.22	78.07	11.8	179.55	245.95	695.06	554.54	288.42	722.36	409.91	397.61	125.54	95.52	23.52	0.91	1.93	2.51	237.92	22.29	85.58	565.8	1.88	0
Ghir_D02G009710	down_regulated genes	Ghir_D02G009710.1	KCS4	3-ketoacyl-CoA synthase 4	Gossypium hirsutum	HAU	D02	20952955	20954502	+	1548	Ghir_D02G009710	8.53	14.54	27.88	21.17	12.54	7.02	7.27	2.88	7.9	12.15	10.67	14.02	4.72	3.84	2.16	8.87	30.58	2.02	5.78	6.87	12.9	1.76	0
Ghir_D02G010550	down_regulated genes	Ghir_D02G010550.1	Zgrf1	Protein ZGRF1	Gossypium hirsutum	HAU	D02	25040834	25054861	-	14028	Ghir_D02G010550	1.5	2	5.44	3.44	4.12	2.93	2.36	2.26	1.19	1.37	1.81	1.03	0.8	2.52	4.2	1.46	1.35	1.49	2.63	2.56	6.92	1.43	0.14
Ghir_D02G011700	down_regulated genes	Ghir_D02G011700.1	TRM32	Protein TRM32	Gossypium hirsutum	HAU	D02	34972564	34979293	-	6730	Ghir_D02G011700	0.72	2.28	5.47	3.88	5.99	4.71	3.37	4.83	6.65	7.46	11.04	36.91	11.09	0.72	7.69	1.43	0.2	2.42	0.86	0.67	0.59	0.51	0.06
Ghir_D02G012140	down_regulated genes	Ghir_D02G012140.1	BOR2	Probable boron transporter 2	Gossypium hirsutum	HAU	D02	37837226	37840817	-	3592	Ghir_D02G012140	3.25	18.16	12.16	7.17	6.29	8.98	8.96	3.83	8.61	4.5	2.98	3.2	7.29	38.11	7.55	4.77	2.11	23.16	39.82	10	8.44	0.96	0.03
Ghir_D02G012330	down_regulated genes	Ghir_D02G012330.1	At3g17800	UV-B-induced protein At3g17800, chloroplastic	Gossypium hirsutum	HAU	D02	39155680	39158118	+	2439	Ghir_D02G012330	85.86	43.41	193.73	75.49	53.11	36.69	50.56	50.08	76.71	74.89	69.03	45.55	32.06	49.25	55.88	63.62	42.42	54.94	62.77	58.88	57.11	1.84	0.25
Ghir_D02G012890	down_regulated genes	Ghir_D02G012890.1	SBH2	Sphinganine C4-monooxygenase 2	Gossypium hirsutum	HAU	D02	42268629	42271306	-	2678	Ghir_D02G012890	0.4	1.23	0.84	2.01	1.35	1.76	0.85	0.62	1.72	0.81	1.51	3.74	5.69	0.94	184.29	109.13	73.24	27.99	1.05	23.64	4.41	1.22	0
Ghir_D02G014030	up_regulated genes	Ghir_D02G014030.1	NA	NA	Gossypium hirsutum	HAU	D02	47595418	47598088	-	2671	Ghir_D02G014030	1.43	4.29	1.47	3.01	4.79	3.25	0.99	1.69	0.84	2.56	3.8	2.43	1.47	1.01	3.93	0.43	0.21	0.43	0.38	0.32	1.52	0	1.01
Ghir_D02G014190	down_regulated genes	Ghir_D02G014190.1	IP5P9	Type IV inositol polyphosphate 5-phosphatase 9	Gossypium hirsutum	HAU	D02	48349503	48352331	+	2829	Ghir_D02G014190	0	0	0	0	0.24	0.04	0.12	0.31	0	0	0	0	0.3	0	0.08	0	0	0	0	0	0.65	0.77	0
Ghir_D02G015290	down_regulated genes	Ghir_D02G015290.1	FBP2	Agamous-like MADS-box protein AGL9 homolog	Gossypium hirsutum	HAU	D02	53710135	53715237	+	5103	Ghir_D02G015290	119.08	68.57	50.19	53.45	37.45	40.56	52.84	62.9	82.69	80.55	79.95	67.43	93.88	201.99	0.41	0.14	0.34	119.98	214.81	284.31	102.08	0.97	0.03
Ghir_D02G015460	down_regulated genes	Ghir_D02G015460.1	At1g67360	REF/SRPP-like protein At1g67360	Gossypium hirsutum	HAU	D02	54626431	54628025	-	1595	Ghir_D02G015460	155.52	34.89	104.36	46.02	40.78	43.21	31.5	28.03	24.77	22.18	28.48	17.92	11.34	30.12	107.05	108.63	69.02	212.61	35.62	255.06	204.13	3.16	0.65
Ghir_D02G016840	down_regulated genes	Ghir_D02G016840.1	NA	NA	Gossypium hirsutum	HAU	D02	58764974	58766239	+	1266	Ghir_D02G016840	10.89	47.82	42.29	44.49	41.58	24.47	28.47	4.05	17.93	14.93	5.28	0.31	3.87	134.59	8.26	9.09	58.28	65.51	160.41	44.75	22.52	2.55	0.05
Ghir_D02G018440	down_regulated genes	Ghir_D02G018440.1	MGP	Zinc finger protein MAGPIE	Gossypium hirsutum	HAU	D02	62680418	62683375	+	2958	Ghir_D02G018440	0.42	0.3	1.34	0.68	0.58	1.39	1.15	2.7	6.67	7.95	9.71	29.88	33.83	0.99	0.93	0	0.46	0.35	1.21	1.39	0.14	0.71	0
Ghir_D02G022090	down_regulated genes	Ghir_D02G022090.1	ABF3	ABSCISIC ACID-INSENSITIVE 5-like protein 6	Gossypium hirsutum	HAU	D02	67426472	67431797	-	5326	Ghir_D02G022090	14.08	6.31	38.96	11.69	10.35	11.76	7.56	5.42	4.51	3.65	4.6	6.66	9.95	32.93	19.8	23.43	4.3	57.31	46.01	130.68	18.13	1.39	0
Ghir_D02G022500	up_regulated genes	Ghir_D02G022500.1	ARF5	Auxin response factor 5	Gossypium hirsutum	HAU	D02	67801584	67804516	-	2933	Ghir_D02G022500	4.32	2.73	2.69	3.65	1.49	1.06	1.27	0.74	0.59	0.76	0.83	0.54	0.27	0.49	0.88	0.98	2.15	1.54	0.77	0.82	3.47	0.02	0.74
Ghir_D02G023800	down_regulated genes	Ghir_D02G023800.1	IF3-1	Translation initiation factor IF3-1, mitochondrial	Gossypium hirsutum	HAU	D02	68879919	68884407	-	4489	Ghir_D02G023800	3.97	9.32	7.29	8.15	7.8	4.75	4.82	4.46	5.05	4.67	6.75	2.21	1.66	4	8.28	5.69	2.64	5.51	3.26	7.46	12.52	0.77	0.08
Ghir_D03G000800	down_regulated genes	Ghir_D03G000800.1	NA	NA	Gossypium hirsutum	HAU	D03	529056	532500	-	3445	Ghir_D03G000800	2.2	4.38	1.39	1.31	0.39	0.21	0.46	0.2	0.2	0.4	0.51	0.27	0.26	0.04	0.64	0.88	0	0.25	0.08	0.56	20.91	1.99	0.07
Ghir_D03G003870	down_regulated genes	Ghir_D03G003870.1	UGT85A24	7-deoxyloganetin glucosyltransferase	Gossypium hirsutum	HAU	D03	4794162	4796235	-	2074	Ghir_D03G003870	0.29	0.49	0.55	0.59	0.36	0.07	0.39	0.75	1.91	4.41	6.17	17.94	124.82	4.65	11.06	22.71	4.58	53.5	6.66	12.32	0.2	0.97	0
Ghir_D03G004260	up_regulated genes	Ghir_D03G004260.1	LAS21	GPI ethanolamine phosphate transferase 2	Gossypium hirsutum	HAU	D03	5653213	5663676	-	10464	Ghir_D03G004260	1.23	2.15	7.65	2.79	1.84	1.68	1.04	1.16	1.05	1.25	1.25	0.86	0.96	1	3.2	1.17	0.61	0.34	1.76	1.67	2.32	0.02	0.41
Ghir_D03G005260	down_regulated genes	Ghir_D03G005260.1	SYP21	Syntaxin-21	Gossypium hirsutum	HAU	D03	8331001	8335549	+	4549	Ghir_D03G005260	26.55	8.49	36.14	22.35	12.4	8.35	12.13	13.89	11.67	10.95	13.86	14.09	8.42	11.45	28.1	13.56	17.26	29.97	12.06	22.33	6.76	1.97	0.24
Ghir_D03G007820	down_regulated genes	Ghir_D03G007820.1	EOGT	EGF domain-specific O-linked N-acetylglucosamine transferase	Gossypium hirsutum	HAU	D03	25353686	25356434	-	2749	Ghir_D03G007820	23.78	4.52	11.85	20.65	19.17	12.99	9.59	4.52	13.5	21.79	14.05	16.46	89.84	43.82	1.66	0.55	6.28	19.71	45.34	3.16	4.34	0.5	0
Ghir_D03G009290	up_regulated genes	Ghir_D03G009290.1	NA	NA	Gossypium hirsutum	HAU	D03	32449592	32450425	-	834	Ghir_D03G009290	86.54	12.39	24.96	75.95	42.78	30.63	58.64	10.96	14.16	16.21	18.25	33.21	34.49	65.43	21.85	1.78	105.13	12.36	82.62	42.45	2.49	2.81	18.46
Ghir_D03G010630	down_regulated genes	Ghir_D03G010630.1	CLPB1	Chaperone protein ClpB1	Gossypium hirsutum	HAU	D03	36884751	36887852	+	3102	Ghir_D03G010630	1.52	4.3	5.28	4.73	4.8	3.9	4.66	0.28	0.89	1.72	1.14	0.11	2.34	3.36	0.66	0.32	0.61	1.2	5.54	1.33	6.33	0.98	0
Ghir_D03G011050	down_regulated genes	Ghir_D03G011050.1	ENO1	Enolase 1, chloroplastic	Gossypium hirsutum	HAU	D03	38336453	38340473	-	4021	Ghir_D03G011050	26.92	33.49	20.46	23.81	21.55	16.83	15.64	14.21	16.83	14.21	14.73	7.62	7.63	14.28	14.81	23.71	42.42	14.56	14.59	25.12	75.15	1	0.03
Ghir_D03G011500	down_regulated genes	Ghir_D03G011500.1	NAT6	Nucleobase-ascorbate transporter 6	Gossypium hirsutum	HAU	D03	39801053	39806236	-	5184	Ghir_D03G011500	1.27	2.51	5.64	7.5	2.44	1.28	4.7	1.63	3.8	2.76	2.89	10.66	4.36	1.72	19.07	1.85	1.39	1.41	1.98	8.11	6.07	1.32	0
Ghir_D03G011560	up_regulated genes	Ghir_D03G011560.1	tmem87a	Transmembrane protein 87A	Gossypium hirsutum	HAU	D03	39915994	39918879	+	2886	Ghir_D03G011560	0.21	0.24	1.81	2.06	2.97	2.32	3.46	1.15	1.34	1.68	1.47	0.51	1.14	0.06	1.58	1.65	0.3	0.57	0.58	1.87	2.07	0	0.96
Ghir_D03G011570	up_regulated genes	Ghir_D03G011570.1	PABN1	Polyadenylate-binding protein 1	Gossypium hirsutum	HAU	D03	39921328	39923907	+	2580	Ghir_D03G011570	22.07	21.93	15.12	15.29	10.09	9.66	14.61	14.51	12.03	10.96	12.02	11.39	13.26	10.96	18.01	6.21	9.71	12.02	12.68	25.73	19.76	0.31	2.4
Ghir_D03G013510	up_regulated genes	Ghir_D03G013510.1	CYP707A2	Abscisic acid 8'-hydroxylase 2	Gossypium hirsutum	HAU	D03	44424907	44428379	+	3473	Ghir_D03G013510	0.04	0	0	0.03	0	0	0.03	0.06	0.24	0	0	0.56	0	0	0.42	1.71	0	0	0.03	1.05	0	1.81	7.95
Ghir_D03G014450	down_regulated genes	Ghir_D03G014450.1	HSP18.5-C	18.5 kDa class I heat shock protein	Gossypium hirsutum	HAU	D03	45965787	45967267	+	1481	Ghir_D03G014450	28.29	5.4	3.25	8.55	13.24	12.41	8.21	11.83	6.2	3.75	4.65	0.42	2.11	10.93	14.79	17.23	27.93	66.4	12.15	34.43	43.86	7	0.18
Ghir_D03G014730	down_regulated genes	Ghir_D03G014730.1	LRR1	Leucine-rich repeat protein 1	Gossypium hirsutum	HAU	D03	46650692	46654063	-	3372	Ghir_D03G014730	165.33	101.31	67.57	67.8	52.45	52.88	69.73	92.7	143.62	157.35	170.83	151.21	118.32	82.2	73.79	41	64.78	80.07	75.05	130.09	95.1	2.4	0.05
Ghir_D03G015780	down_regulated genes	Ghir_D03G015780.1	WRKY24	WRKY transcription factor WRKY24	Gossypium hirsutum	HAU	D03	48297950	48301366	-	3417	Ghir_D03G015780	62.32	83.27	166.55	231.17	169.41	157.82	118.17	21.64	54.42	51.48	21.6	2.24	27.13	174.11	25.84	10.86	87.16	56.33	185.23	57.77	31.05	0.62	0
Ghir_D03G016230	down_regulated genes	Ghir_D03G016230.1	HSP83A	Heat shock protein 83	Gossypium hirsutum	HAU	D03	48953760	48957307	-	3548	Ghir_D03G016230	28.71	17.09	3.04	4.68	5.05	3.46	2.98	1.8	4.68	2.98	3.41	0.14	8.05	6.12	0.27	5.51	2.87	4.59	4.86	14.69	2.91	9.4	0.61
Ghir_D03G017220	down_regulated genes	Ghir_D03G017220.1	Mrpl58	Peptidyl-tRNA hydrolase ICT1, mitochondrial	Gossypium hirsutum	HAU	D03	50181820	50185705	-	3886	Ghir_D03G017220	1.13	2.79	3.61	1.7	2.64	1.74	1.76	1	0.49	0.41	0.94	0.31	0.3	0.55	4.57	4.99	1.95	3.63	0.33	1.4	4.59	1.34	0.22
Ghir_D03G017540	down_regulated genes	Ghir_D03G017540.1	HSP70	Heat shock 70 kDa protein	Gossypium hirsutum	HAU	D03	50583117	50585495	+	2379	Ghir_D03G017540	0.13	0	0	0	0.17	0	0	0	0	0	0	0	0	0.18	0	0	0	0.03	0.06	0	0.09	1.01	0
Ghir_D03G018320	down_regulated genes	Ghir_D03G018320.1	NA	Putative invertase inhibitor	Gossypium hirsutum	HAU	D03	52028383	52029738	+	1356	Ghir_D03G018320	26.33	0.91	1257.03	563.08	48.35	0.4	0.43	0.33	0.41	0.8	0.05	0.7	1.52	4.68	0	0.05	0	0.94	6.26	0.26	0.18	1.07	0
Ghir_D04G000110	down_regulated genes	Ghir_D04G000110.1	TAP46	PP2A regulatory subunit TAP46	Gossypium hirsutum	HAU	D04	109189	113422	+	4234	Ghir_D04G000110	52.73	37.64	56	37.42	34.78	30.7	29.72	27.19	27.82	23.12	27.46	22.4	24.82	42.15	45.39	19.78	20.75	33.39	40.36	50.76	46.94	1.22	0.15
Ghir_D04G002460	up_regulated genes	Ghir_D04G002460.1	At1g65240	Aspartic proteinase-like protein 2	Gossypium hirsutum	HAU	D04	3392254	3402023	+	9770	Ghir_D04G002460	5.38	10.43	18.59	18.96	14.27	12.09	14.73	9.97	14.58	15.27	17.79	13.73	11.7	24.14	12.27	6.93	12.54	9.53	29.7	19.54	6.56	0.03	0.66
Ghir_D04G004810	down_regulated genes	Ghir_D04G004810.1	NA	NA	Gossypium hirsutum	HAU	D04	7043256	7047944	-	4689	Ghir_D04G004810	5.92	9.41	120.28	41.82	13.27	9.69	10.02	5.92	11.91	9.98	14.63	29.59	10.38	32.57	5.62	2.43	3.39	12.45	31.47	12.73	7.21	1.55	0
Ghir_D04G005370	down_regulated genes	Ghir_D04G005370.1	CLPS3	Protein CLP1 homolog	Gossypium hirsutum	HAU	D04	8159169	8163639	+	4471	Ghir_D04G005370	8.18	9.84	12.05	11.44	6.79	4.02	4.57	4.72	4.52	4.55	4.26	2.01	2.91	5.18	6.64	7.35	4.8	7.61	4.66	7.93	17.78	13.21	3.6
Ghir_D04G005460	down_regulated genes	Ghir_D04G005460.1	pvaA	Polyvinylalcohol dehydrogenase	Gossypium hirsutum	HAU	D04	8466278	8468602	-	2325	Ghir_D04G005460	0	0	0.08	0	0	0	0	0.2	0.32	0.89	0.7	2.38	0.11	0	0.19	0	0	0	0	0	0	0.86	0.04
Ghir_D04G006960	up_regulated genes	Ghir_D04G006960.1	NAC032	NAC transcription factor 32	Gossypium hirsutum	HAU	D04	11854078	11855490	-	1413	Ghir_D04G006960	1.09	0	30.82	30.15	14.53	0.87	0	0.25	0	0.08	0.08	1.97	0.18	0.18	0	1.29	0	0	0.56	0.46	0	0	2.28
Ghir_D04G008280	down_regulated genes	Ghir_D04G008280.1	CLC-B	Chloride channel protein CLC-b	Gossypium hirsutum	HAU	D04	16044997	16049368	+	4372	Ghir_D04G008280	3.6	5.97	20.14	17.67	15.57	19.15	15.42	13.7	18.38	21.39	26.18	8.47	15.69	5.75	21.86	6.15	6.57	5.63	8.11	7.09	1.1	0.71	0
Ghir_D04G008940	down_regulated genes	Ghir_D04G008940.1	SCPL28	Serine carboxypeptidase-like 28	Gossypium hirsutum	HAU	D04	18407550	18411940	+	4391	Ghir_D04G008940	0	0	1.5	2.26	1.52	0.25	0.11	0.14	0	0	0	0	0.26	0	0	0	0	0	0	0.36	0	1.21	0
Ghir_D04G010610	down_regulated genes	Ghir_D04G010610.1	COX1	Cytochrome c oxidase subunit 1	Gossypium hirsutum	HAU	D04	32973452	32975044	+	1593	Ghir_D04G010610	3083.19	844.88	62.88	489.83	363.85	364.25	280.17	365.59	234.94	177.48	206.74	130.01	252.32	755.93	449.14	159.68	725.8	1077.44	908.89	649.87	638.59	3.65	0.2
Ghir_D04G011350	down_regulated genes	Ghir_D04G011350.1	FBA6	Fructose-bisphosphate aldolase 6, cytosolic	Gossypium hirsutum	HAU	D04	36160365	36163015	-	2651	Ghir_D04G011350	168.91	221.51	101.6	178.08	165.59	94.4	99.3	125.12	171.03	139.27	171.73	183.88	174.47	489.66	202.01	99.9	143.5	220.46	460.54	403.83	183.72	4.55	0.72
Ghir_D04G011360	down_regulated genes	Ghir_D04G011360.1	FBA6	Fructose-bisphosphate aldolase 6, cytosolic	Gossypium hirsutum	HAU	D04	36331380	36335981	-	4602	Ghir_D04G011360	200.71	201.98	169.82	215.06	221.61	152.03	124.81	124.78	140.21	115.89	134.2	144.77	165.59	660.6	255.95	111.09	160.2	307.95	630.18	307.14	173.44	5.12	1.28
Ghir_D04G011730	down_regulated genes	Ghir_D04G011730.1	UGT73C5	UDP-glycosyltransferase 73C5	Gossypium hirsutum	HAU	D04	38528576	38530813	-	2238	Ghir_D04G011730	27.06	21.94	57.93	78.19	57.59	43.43	39.77	33.57	41.34	44.18	33.47	45.54	87.99	117.68	0.7	5.22	16.77	2.59	120.62	3.37	3.68	0.86	0
Ghir_D04G012300	down_regulated genes	Ghir_D04G012300.1	PIP2-2	Aquaporin PIP2-2	Gossypium hirsutum	HAU	D04	40941632	40943692	+	2061	Ghir_D04G012300	7.78	3.98	4.85	3.31	0.92	2.38	2.96	3.42	5.28	10.21	19.49	33.29	14.76	36.79	1010.19	358.24	71.16	184.81	37.91	222.79	6.36	1.59	0
Ghir_D04G013240	down_regulated genes	Ghir_D04G013240.1	FES1	Hsp70 nucleotide exchange factor FES1	Gossypium hirsutum	HAU	D04	43753336	43755917	+	2582	Ghir_D04G013240	19.36	35.2	29.46	22.48	24.47	21.93	17.46	19.07	18.29	14.43	18.27	11.3	9.95	8.62	25.17	33.71	15.48	33.46	8.08	40.97	50.22	3.84	0.17
Ghir_D04G013490	down_regulated genes	Ghir_D04G013490.1	NA	Delta-1-pyrroline-5-carboxylate synthase	Gossypium hirsutum	HAU	D04	44350250	44361634	-	11385	Ghir_D04G013490	12.32	4.16	7.52	9.74	8.04	6.01	3.63	3.08	2.49	2.26	2.73	3.23	13.53	0.92	5.4	1.89	3.17	9.76	1.38	1.25	4.83	2.28	0.05
Ghir_D04G013580	down_regulated genes	Ghir_D04G013580.1	PHOS32	Universal stress protein PHOS32	Gossypium hirsutum	HAU	D04	44660107	44663713	-	3607	Ghir_D04G013580	323.48	229.44	325.56	202.41	158.88	133	146.63	126.63	110.14	118.94	157.82	283.12	590.92	365.41	182.96	152.53	485.78	420.87	376.64	291.29	311.95	2.11	0.25
Ghir_D04G014060	down_regulated genes	Ghir_D04G014060.1	CPRD49	GDSL esterase/lipase CPRD49	Gossypium hirsutum	HAU	D04	46490509	46495324	+	4816	Ghir_D04G014060	2.26	11.73	8.42	5.25	3.19	4.44	4.17	4.46	3.86	2.29	2.93	4.59	8.54	14.88	44.91	54.91	13.72	70.02	17.37	81.33	1.78	1.19	0.09
Ghir_D04G014790	down_regulated genes	Ghir_D04G014790.1	NPF2.13	Protein NRT1/ PTR FAMILY 2.13	Gossypium hirsutum	HAU	D04	48055696	48059636	-	3941	Ghir_D04G014790	1.48	1.28	2.35	1.61	0.86	1.16	0.99	0.55	0.84	0.94	1.64	6.91	1.57	21.73	0.43	25.69	2.5	1.4	25.23	15.41	2.48	0.93	0.05
Ghir_D04G015160	down_regulated genes	Ghir_D04G015160.1	NAC083	NAC domain-containing protein 83	Gossypium hirsutum	HAU	D04	49245064	49247398	-	2335	Ghir_D04G015160	41.1	21.21	52.65	78.75	78.97	62.4	64.06	89.44	76.92	86.68	143.06	130.17	9.72	60.85	73.62	37.92	11.71	15.57	67.8	12.57	7.71	1.85	0
Ghir_D04G016640	down_regulated genes	Ghir_D04G016640.1	poxN1	Peroxidase N1	Gossypium hirsutum	HAU	D04	51861478	51863259	-	1782	Ghir_D04G016640	0	0	0.46	0	0.49	0.2	0.21	0.05	0.23	0.28	0.28	1.02	0.68	0	7.29	0	2.3	0	0.11	0	0	2.14	0
Ghir_D04G017410	down_regulated genes	Ghir_D04G017410.1	TOGT1	Scopoletin glucosyltransferase	Gossypium hirsutum	HAU	D04	52808267	52810226	-	1960	Ghir_D04G017410	13.88	6.25	15.16	15.16	10.48	10.1	5.58	5.16	3.58	5.27	6.13	22.47	5.13	1.13	3.02	2.41	12.56	3.77	0.93	1.81	0.15	0.72	0.03
Ghir_D04G017430	down_regulated genes	Ghir_D04G017430.1	CCOAOMT1	Caffeoyl-CoA O-methyltransferase 1	Gossypium hirsutum	HAU	D04	52815227	52823797	-	8571	Ghir_D04G017430	36.26	43.78	79.04	204.05	140.03	82.95	81.11	91.31	119.68	50	17.96	10.82	8.09	43	442.17	26.79	128.87	38.81	49.99	14.53	16.36	5.64	0.13
Ghir_D04G017490	down_regulated genes	Ghir_D04G017490.1	PREP2	Presequence protease 2, chloroplastic/mitochondrial	Gossypium hirsutum	HAU	D04	52860869	52868900	-	8032	Ghir_D04G017490	11.23	9.32	13.61	12.2	9.78	5.85	5.58	4.78	5.79	8.36	11.52	29.66	49.06	15.01	17.49	41.56	21.23	22.84	15.19	5.6	12.03	0.82	0.02
Ghir_D04G017670	down_regulated genes	Ghir_D04G017670.1	CRD	12S seed storage protein CRD	Gossypium hirsutum	HAU	D04	53060436	53063622	-	3187	Ghir_D04G017670	31.6	3.62	58.76	30.11	15.78	27.23	50.33	23.09	36.1	55.59	93.73	183.15	161.46	416.61	131.42	5.64	54.7	143.38	387.79	79.02	0.3	2.65	0.05
Ghir_D04G019680	down_regulated genes	Ghir_D04G019680.1	HSP21	Small heat shock protein, chloroplastic	Gossypium hirsutum	HAU	D04	55131111	55132192	-	1082	Ghir_D04G019680	2.8	0	0.8	0	1.45	0.28	0.7	0	0	0.12	1.13	0.12	0.4	0.19	2.3	50.62	13.46	11.86	0	8.09	7.06	2.81	0
Ghir_D04G019930	down_regulated genes	Ghir_D04G019930.1	LTPG1	Non-specific lipid transfer protein GPI-anchored 1	Gossypium hirsutum	HAU	D04	55371769	55373673	+	1905	Ghir_D04G019930	142.18	98.86	124.85	299.97	152.87	43.39	76.15	114.55	136.39	131.36	175.28	133.96	49.8	1143.15	116.73	104.69	328.88	840.12	1111	449.2	28.08	5.29	0.65
Ghir_D04G020900	up_regulated genes	Ghir_D04G020900.1	PCFS4	Polyadenylation and cleavage factor homolog 4	Gossypium hirsutum	HAU	Scaffold1615	25904	33389	+	7486	Ghir_D04G020900	3.05	5.3	11.42	7.26	6.35	3.05	4.75	2.6	3.8	2.93	2.47	1.01	2.09	3.07	6.71	4.95	2.21	2.09	3.19	5.01	10.55	0.05	0.54
Ghir_D05G000180	down_regulated genes	Ghir_D05G000180.1	recX	Regulatory protein RecX	Gossypium hirsutum	HAU	D05	154245	157714	-	3470	Ghir_D05G000180	30.45	41.64	29.09	18.62	15.07	17.23	19.49	14.51	24.15	18.17	14.35	25.87	11.74	24.05	111.68	98	24.56	114.14	25.11	111.47	94.57	3.38	0.4
Ghir_D05G000730	down_regulated genes	Ghir_D05G000730.1	4CL1	4-coumarate--CoA ligase 1	Gossypium hirsutum	HAU	D05	704924	710013	+	5090	Ghir_D05G000730	2.95	0.93	1.23	0.36	0.51	0.39	0.08	0.09	0.18	0.07	0	0.35	0.26	4.78	7.52	37.85	9.27	11.8	3.55	13.41	1.74	0.94	0.07
Ghir_D05G001440	down_regulated genes	Ghir_D05G001440.1	NA	NA	Gossypium hirsutum	HAU	D05	1293679	1294621	-	943	Ghir_D05G001440	460.33	357.51	89.24	214.51	175.79	157.03	128.21	145.22	107.44	85.76	89.22	115.35	205.66	33.63	160.08	286.14	340.36	153.76	31.58	648.53	735.44	3.86	0.08
Ghir_D05G002040	down_regulated genes	Ghir_D05G002040.1	NA	Early nodulin-93	Gossypium hirsutum	HAU	D05	1800749	1801921	-	1173	Ghir_D05G002040	10.55	2.87	1.07	0	0.21	0	0	0.08	0	0	0	0	0.4	1.43	1.9	0	0	0.09	0.51	0.3	6.76	8.17	0
Ghir_D05G005380	up_regulated genes	Ghir_D05G005380.1	ABHD17B	Protein ABHD17B	Gossypium hirsutum	HAU	D05	4366088	4368887	+	2800	Ghir_D05G005380	1.88	3.73	6.94	6.43	4.5	2.23	3.53	1.17	1.36	0.37	0.5	0.3	0.37	0	0.41	1.61	0.47	1.02	0.15	0.07	0.26	0.17	1.92
Ghir_D05G006030	up_regulated genes	Ghir_D05G006030.1	ERF003	Ethylene-responsive transcription factor ERF003	Gossypium hirsutum	HAU	D05	4880017	4883830	+	3814	Ghir_D05G006030	0.75	2.19	1	1.03	0.23	1.42	0.74	1.66	1.33	0.93	1	0.12	0.13	0.56	14.44	13.11	7.43	1.44	0.46	3.04	5.52	0.5	2.69
Ghir_D05G006750	down_regulated genes	Ghir_D05G006750.1	PMA4	Plasma membrane ATPase 4	Gossypium hirsutum	HAU	D05	5384111	5388976	-	4866	Ghir_D05G006750	0.26	0.04	0.48	1.26	1.22	0.55	0.46	0.36	0.26	0.75	0.37	0.92	0.69	1.25	0.49	5.59	6.38	3.06	2.01	4.76	0.65	2.46	0
Ghir_D05G008200	down_regulated genes	Ghir_D05G008200.1	NA	NA	Gossypium hirsutum	HAU	D05	6731203	6734492	-	3290	Ghir_D05G008200	2.05	1.55	2.79	3.47	0.72	0.54	0.94	1.65	1.05	4.22	2.01	2.67	2.75	0.22	0.52	0.54	0	0.11	0.18	1.43	2.42	6.26	1.42
Ghir_D05G008260	down_regulated genes	Ghir_D05G008260.1	At2g27310	F-box protein At2g27310	Gossypium hirsutum	HAU	D05	6764559	6766351	-	1793	Ghir_D05G008260	1.57	1.34	119.98	6.17	0.39	0.43	0.42	0.03	0.85	0.84	0.67	3.84	2.92	16.25	0.98	1.23	0.54	4.6	12.96	8.67	0.34	2.47	0.04
Ghir_D05G008880	down_regulated genes	Ghir_D05G008880.1	ZAT5	Zinc finger protein ZAT5	Gossypium hirsutum	HAU	D05	7247798	7249204	-	1407	Ghir_D05G008880	0.3	2.06	29.41	3.5	0.42	0.19	1.03	18.89	21.42	9.11	0.85	1.61	9.9	1.25	15.69	5.49	2.34	8.74	0.72	10.91	0.06	2.33	0
Ghir_D05G009330	down_regulated genes	Ghir_D05G009330.1	TIM10	Mitochondrial import inner membrane translocase subunit TIM10	Gossypium hirsutum	HAU	D05	7602741	7604857	+	2117	Ghir_D05G009330	13.41	23.29	15.41	21.93	27	19.42	17.97	16.37	19.15	17.61	17.65	8.11	4.68	24.07	27.78	8.17	19.08	34.01	22.45	25.55	19.97	2.26	0.26
Ghir_D05G009360	down_regulated genes	Ghir_D05G009360.1	HSP17.3-B	17.3 kDa class I heat shock protein	Gossypium hirsutum	HAU	D05	7632483	7633499	+	1017	Ghir_D05G009360	64.62	38.03	9.55	9.1	6.22	8.13	9.38	4.43	2.57	3.53	2.79	0.48	4.31	51.35	2.29	4.55	12.08	22.88	45.89	46.43	10.16	5.67	0
Ghir_D05G009590	down_regulated genes	Ghir_D05G009590.1	HSP70	Heat shock cognate 70 kDa protein	Gossypium hirsutum	HAU	D05	7971199	7976793	-	5595	Ghir_D05G009590	22.89	10.12	12.99	8.9	9.21	5.53	6.48	2.92	3.81	4.26	5.62	1.46	4.39	22.07	45.65	55.01	105.94	229.75	22.18	137.54	25.5	3.99	0.1
Ghir_D05G009600	down_regulated genes	Ghir_D05G009600.1	y06E	Uncharacterized 20.7 kDa protein in vs-regB intergenic region	Gossypium hirsutum	HAU	D05	7971245	7976510	+	5266	Ghir_D05G009600	0.74	0	0	0	0	0	0	0.32	0	0	0.2	0	0.3	0.42	0.91	2.57	0.32	2.25	0.15	1.22	0	0.26	0
Ghir_D05G010000	down_regulated genes	Ghir_D05G010000.1	APX2	L-ascorbate peroxidase 2, cytosolic	Gossypium hirsutum	HAU	D05	8364581	8367226	+	2646	Ghir_D05G010000	328.76	282.83	839.92	433.11	167.84	117.59	132.84	127.41	185.67	161.52	216.49	119.69	303.78	401.94	270.26	379.3	396.37	450.94	377.82	630.2	422.99	1.46	0.09
Ghir_D05G010300	down_regulated genes	Ghir_D05G010300.1	FTSZ2-1	Cell division protein FtsZ homolog 2-1, chloroplastic	Gossypium hirsutum	HAU	D05	8616958	8619933	-	2976	Ghir_D05G010300	0.73	1.65	1.41	1.21	0.68	0.89	1.79	0.85	0.6	1	2.2	0.14	0.49	1.56	1.53	0.54	1.63	0.7	2.88	1.06	2.44	2.5	0.53
Ghir_D05G011240	down_regulated genes	Ghir_D05G011240.1	LSH6	Protein LIGHT-DEPENDENT SHORT HYPOCOTYLS 6	Gossypium hirsutum	HAU	D05	9468748	9470292	+	1545	Ghir_D05G011240	4.59	9.11	13.35	13.28	19.31	21.75	31.34	12.53	26.76	27.55	23.56	18.68	10.45	37.02	42.55	49.83	15.87	32.86	35.59	42.17	2.9	0.87	0
Ghir_D05G012830	down_regulated genes	Ghir_D05G012830.1	IAA16	Auxin-responsive protein IAA16	Gossypium hirsutum	HAU	D05	10907262	10908936	-	1675	Ghir_D05G012830	29.42	133.64	34.43	93.24	85.97	84.76	130.79	136.64	127.74	118.95	144.18	76.81	50.09	52.27	102.88	11.23	60.55	82.36	54.05	103.21	57.33	1.06	0.05
Ghir_D05G013890	down_regulated genes	Ghir_D05G013890.1	HAB1	Protein phosphatase 2C 16	Gossypium hirsutum	HAU	D05	11931687	11935166	+	3480	Ghir_D05G013890	41.49	44.78	79.5	41.58	32.1	26.83	33.41	23.37	22.54	18.76	19.54	12.05	12.26	42.28	25.68	21.21	11.52	29	48.15	49.23	76.01	0.44	0
Ghir_D05G014020	down_regulated genes	Ghir_D05G014020.1	HSP17.4B	17.4 kDa class III heat shock protein	Gossypium hirsutum	HAU	D05	12027070	12028126	-	1057	Ghir_D05G014020	11.62	18.86	3.35	1.12	2.44	1.92	0.08	0.44	1.69	0.14	0.73	0	0.81	2.72	1.71	6.66	13.45	6.23	2.15	5.17	9.54	4.46	0
Ghir_D05G016170	down_regulated genes	Ghir_D05G016170.1	GRXC9	Glutaredoxin-C9	Gossypium hirsutum	HAU	D05	14087193	14088553	+	1361	Ghir_D05G016170	22.04	16.43	11.73	11.2	16.97	17.46	13.77	26.8	11.77	5.28	2.15	1.54	9.53	141.45	23.63	17.25	86.85	52.72	156.85	0.93	0.42	1.21	0.05
Ghir_D05G016950	down_regulated genes	Ghir_D05G016950.1	SKIP27	F-box protein SKIP27	Gossypium hirsutum	HAU	D05	14822340	14823869	+	1530	Ghir_D05G016950	9.2	5.23	21.94	23.74	13.94	8.6	4.54	2.33	1.76	0.33	0.87	0.13	0.16	5.11	0.7	0.33	36.73	4.02	5.18	1.75	0.56	1.78	0.2
Ghir_D05G017710	up_regulated genes	Ghir_D05G017710.1	EBS	Chromatin remodeling protein EBS	Gossypium hirsutum	HAU	D05	15359655	15363712	-	4058	Ghir_D05G017710	7.02	11.31	9.39	6.49	4.83	6.76	6.73	6.38	4.88	4.23	3.24	1.33	2.36	1.36	13.19	12.34	6.32	10.37	0.92	13.31	42.4	0.08	0.95
Ghir_D05G017830	down_regulated genes	Ghir_D05G017830.1	PAP	Plastid-lipid-associated protein, chloroplastic	Gossypium hirsutum	HAU	D05	15462492	15465379	+	2888	Ghir_D05G017830	8.15	5.81	7.46	4.6	8.36	8.9	4.6	8.83	9.02	11.62	12.26	20.42	20.78	26.76	25.68	66.97	88	85.36	23.8	112.53	19	2.64	0
Ghir_D05G018520	down_regulated genes	Ghir_D05G018520.1	COR47	Dehydrin COR47	Gossypium hirsutum	HAU	D05	16068490	16070087	+	1598	Ghir_D05G018520	821.47	1078.24	767.26	1339.69	1025.63	1121.89	1204.79	635.78	517.84	364.86	289.29	74.74	80.76	2212.63	1511.27	171.64	1759.36	769.34	2522.72	386.85	81.12	1.55	0.13
Ghir_D05G018720	down_regulated genes	Ghir_D05G018720.1	P4H3	Probable prolyl 4-hydroxylase 3	Gossypium hirsutum	HAU	D05	16271312	16273669	+	2358	Ghir_D05G018720	42.85	21.71	28.19	19.24	12.38	9.91	16.01	12.78	10.44	13.2	13.67	8.95	7.56	6.76	16.23	8.89	10.76	22.37	6.5	39.65	19.43	1.87	0
Ghir_D05G018760	down_regulated genes	Ghir_D05G018760.1	Os01g0794400	Probable nucleoredoxin 2	Gossypium hirsutum	HAU	D05	16290267	16294260	-	3994	Ghir_D05G018760	77.7	57.33	75.16	40.2	35.5	36.18	25.87	18.87	16.81	20.17	18.29	12.65	22.57	45.56	47.64	43.33	69.52	34.98	49.08	14.05	13.61	1.31	0
Ghir_D05G018830	up_regulated genes	Ghir_D05G018830.1	FD	Protein FD	Gossypium hirsutum	HAU	D05	16335512	16338376	+	2865	Ghir_D05G018830	0	0	0	0	0	0	0	0	0	0.13	0	0.2	0.02	0	0.8	0.44	0.18	0	0	0	0	0.09	2.15
Ghir_D05G018880	down_regulated genes	Ghir_D05G018880.1	NA	NA	Gossypium hirsutum	HAU	D05	16376423	16378428	+	2006	Ghir_D05G018880	118.03	14.61	38.27	49.7	30.97	33.28	14.62	15.6	14.25	14.98	16.31	24.77	6.16	26.51	9.25	5.22	12.83	5.96	35.97	10.2	11.33	1.16	0.09
Ghir_D05G020680	down_regulated genes	Ghir_D05G020680.1	AMY1.1	Alpha-amylase	Gossypium hirsutum	HAU	D05	17996351	17999279	-	2929	Ghir_D05G020680	0.81	1.34	14.08	11.87	30.25	33.55	18.6	20.81	86.88	236.32	396.88	1235.13	1944.25	4.52	4.05	0.4	0.25	0.76	1.67	2.78	0.04	1.29	0
Ghir_D05G020750	down_regulated genes	Ghir_D05G020750.1	trc	Serine/threonine-protein kinase tricorner	Gossypium hirsutum	HAU	D05	18075815	18081360	-	5546	Ghir_D05G020750	0.84	1.89	1.99	2.21	1.17	1.07	3.87	0.5	2.47	4.69	8.98	2.35	3.09	23.95	2.93	1.3	14.36	5.7	29.54	27.97	0.69	0.57	0.03
Ghir_D05G022060	up_regulated genes	Ghir_D05G022060.1	PGM	Phosphoglycerate mutase-like protein	Gossypium hirsutum	HAU	D05	19439340	19443172	+	3833	Ghir_D05G022060	2.92	0.59	4.87	5.73	5.38	1.71	3.28	1.36	0.84	0.54	0.87	0.66	1.26	0.94	4.26	1.82	0.92	1.87	2.23	0.73	0.14	0	1.13
Ghir_D05G022730	down_regulated genes	Ghir_D05G022730.1	ISA3	Isoamylase 3, chloroplastic	Gossypium hirsutum	HAU	D05	20178388	20181905	-	3518	Ghir_D05G022730	0.73	0.71	0.48	1.04	1.13	0.5	1.08	0.95	1.55	1.81	1.27	1.05	1.17	1.1	0.16	0.19	0.07	0.31	0.91	1.77	1.24	0.95	0.04
Ghir_D05G023750	down_regulated genes	Ghir_D05G023750.1	At4g08300	WAT1-related protein At4g08300	Gossypium hirsutum	HAU	D05	21563165	21565074	+	1910	Ghir_D05G023750	22.11	109	213.19	105.37	80.31	110.46	71.64	178.47	215.36	235.44	236.6	265.74	625.31	1.41	44.62	1.28	3.31	0.15	0.36	1.15	6.09	1.29	0
Ghir_D05G023770	down_regulated genes	Ghir_D05G023770.1	At1g21890	WAT1-related protein At1g21890	Gossypium hirsutum	HAU	D05	21596801	21599868	+	3068	Ghir_D05G023770	48.26	42.37	160.33	50.11	61.25	77.08	66.31	120.79	143.33	175.51	226.86	249.69	330.38	1.01	33.38	2.4	0	0.29	1.29	0.34	0.25	1.83	0
Ghir_D05G024400	down_regulated genes	Ghir_D05G024400.1	SKP2A	F-box protein SKP2A	Gossypium hirsutum	HAU	D05	22382912	22390508	+	7597	Ghir_D05G024400	6	2.29	5.65	3.65	3.6	4.38	2.46	2.82	3.42	5.37	8.78	24.52	10.81	2.03	6.37	1.82	1.44	2.15	2.09	8.56	6.36	0.42	0.06
Ghir_D05G025270	up_regulated genes	Ghir_D05G025270.1	LHCB5	Chlorophyll a-b binding protein CP26, chloroplastic	Gossypium hirsutum	HAU	D05	23640836	23642932	+	2097	Ghir_D05G025270	12.62	7.52	0.76	1.84	0.49	1.65	0.83	0.88	0.48	0.76	1.15	0.99	0.3	16.46	1181.18	4700.81	892.38	211.45	24.41	31.37	8.82	0.04	0.89
Ghir_D05G026150	down_regulated genes	Ghir_D05G026150.1	DEFA	Floral homeotic protein DEFICIENS	Gossypium hirsutum	HAU	D05	24758586	24760770	-	2185	Ghir_D05G026150	643.06	633.22	528.68	394.24	353.64	336.33	347.4	435.95	475.16	467.24	465.26	657.58	687.63	1913.43	39.59	1.65	17.01	24.63	1687.86	415.19	18.48	5.02	0
Ghir_D05G028450	up_regulated genes	Ghir_D05G028450.1	CYP79A2	Phenylalanine N-monooxygenase	Gossypium hirsutum	HAU	D05	27789885	27791770	-	1886	Ghir_D05G028450	0	0	0	0	0.04	0	0	0.03	0.16	1.15	3.97	15.39	15.8	0	0.08	0	0	0.04	0.19	0.23	0	2.21	16.13
Ghir_D05G029480	down_regulated genes	Ghir_D05G029480.1	ZIFL1	Protein ZINC INDUCED FACILITATOR-LIKE 1	Gossypium hirsutum	HAU	D05	29782367	29788803	+	6437	Ghir_D05G029480	62.64	25.28	53.42	35.59	20.43	11.68	24.26	25.74	35.09	46.33	47.35	28.97	20.56	16.23	0.89	5.77	8.4	14.1	16.45	49.3	7.33	3.07	0.66
Ghir_D05G029500	up_regulated genes	Ghir_D05G029500.1	PTL	Trihelix transcription factor PTL	Gossypium hirsutum	HAU	D05	29812553	29814950	+	2398	Ghir_D05G029500	3.32	0.3	0.78	0.49	0.28	0.37	0.24	0.03	0.43	0	0	0	0	0.44	3.17	1.12	1.45	6.9	1.02	0	2.37	0.11	1.06
Ghir_D05G029760	down_regulated genes	Ghir_D05G029760.1	SMR3	Cyclin-dependent protein kinase inhibitor SMR3	Gossypium hirsutum	HAU	D05	30529832	30530927	+	1096	Ghir_D05G029760	1.14	0.22	1.21	1.46	2.79	1.63	1.7	2.53	1.73	5.48	5.43	18.1	3.97	5.87	1.93	0	2.95	10.14	3.86	4.93	0	1.41	0
Ghir_D05G034970	down_regulated genes	Ghir_D05G034970.1	LAT52	Anther-specific protein LAT52	Gossypium hirsutum	HAU	D05	53837537	53838246	+	710	Ghir_D05G034970	0	0	6.04	5.91	6.67	10.42	8.97	17.75	17.33	15.06	16.55	20.53	14.42	0	0	0	0	0	0	0	0	95.49	14.9
Ghir_D05G036790	down_regulated genes	Ghir_D05G036790.1	NAC072	NAC domain-containing protein 72	Gossypium hirsutum	HAU	D05	58146502	58148548	+	2047	Ghir_D05G036790	216.15	78.04	141.89	34.92	42.94	48.42	14.8	18.5	17.79	40.72	45.19	120.68	394.66	416.81	0.39	1.36	21.02	15.19	434.96	15.44	4.9	3.51	0.69
Ghir_D05G038940	up_regulated genes	Ghir_D05G038940.1	GIP1	GBF-interacting protein 1	Gossypium hirsutum	HAU	D05	62407972	62413498	-	5527	Ghir_D05G038940	6.46	6.12	7.86	5.81	6.39	3.78	4.01	4.5	3.61	3.65	4.28	2.77	2.62	2.22	5.9	4.16	2.1	4.48	2.78	3.52	14.18	0	0.7
Ghir_D06G001450	down_regulated genes	Ghir_D06G001450.1	SDH5	Succinate dehydrogenase subunit 5, mitochondrial	Gossypium hirsutum	HAU	D06	1554374	1557540	+	3167	Ghir_D06G001450	55.75	62.13	34.29	34.64	46.45	38.44	38.55	48.2	45.75	42.31	48.03	44.64	56.26	94.38	54.55	32.27	37.04	79.99	100.46	59	68.57	1.56	0.21
Ghir_D06G001960	down_regulated genes	Ghir_D06G001960.1	MYB44	Transcription factor MYB44	Gossypium hirsutum	HAU	D06	2084297	2087101	+	2805	Ghir_D06G001960	27.29	20.01	26.4	31.81	44.49	33.73	40.52	24.85	48.81	58.87	49.16	58.57	25.71	52.15	7.83	8.67	24.85	34.74	51.74	16.05	25.71	0.71	0.06
Ghir_D06G002100	down_regulated genes	Ghir_D06G002100.1	QWRF2	QWRF motif-containing protein 2	Gossypium hirsutum	HAU	D06	2232978	2239316	+	6339	Ghir_D06G002100	5.15	12.06	12.16	7.48	6.25	4.37	4.95	4.71	4.17	2.69	2.25	1.12	0.67	8.96	6.9	12.72	3.68	5.25	10.31	8.43	21.8	1	0.12
Ghir_D06G002580	down_regulated genes	Ghir_D06G002580.1	AAP6	Amino acid permease 6	Gossypium hirsutum	HAU	D06	2752034	2759606	-	7573	Ghir_D06G002580	301.34	17.57	136.37	65.27	51.77	39.3	54.31	42.57	35.47	39.19	37	85.8	80.26	58.9	104.54	52.44	38.41	110.38	71.43	14.51	1.2	2.33	0.09
Ghir_D06G003070	down_regulated genes	Ghir_D06G003070.1	CTR1	Serine/threonine-protein kinase CTR1	Gossypium hirsutum	HAU	D06	3677514	3685966	+	8453	Ghir_D06G003070	3.32	0.35	13.53	12.78	12.19	12	13.54	11.61	21.62	32.09	43.49	102.53	139.3	17.8	0.13	0.63	2.76	5.85	22	1.32	0.77	0.72	0.15
Ghir_D06G004000	down_regulated genes	Ghir_D06G004000.1	RAP2-4	Ethylene-responsive transcription factor RAP2-4	Gossypium hirsutum	HAU	D06	5151080	5153377	-	2298	Ghir_D06G004000	86	56.52	48.12	47.42	32.3	37.17	35.28	21.17	29.55	36.98	33.83	6.23	23.78	116.98	82.26	65.78	74.59	48.84	131.95	142.18	125.69	1.2	0
Ghir_D06G004750	down_regulated genes	Ghir_D06G004750.1	NA	NA	Gossypium hirsutum	HAU	D06	6544784	6546932	-	2149	Ghir_D06G004750	3.13	2.35	2.13	1.71	4.06	4.43	3.28	3.64	2.39	2	1.66	1.16	1.81	2.66	4.73	3.75	3.72	14.64	4.92	16.39	7.8	2.34	0.2
Ghir_D06G004850	down_regulated genes	Ghir_D06G004850.1	NAC002	NAC domain-containing protein 2	Gossypium hirsutum	HAU	D06	6791477	6793696	-	2220	Ghir_D06G004850	190.17	408.74	364.84	484.61	363.21	268.22	198.81	131.9	148.83	145.77	135.77	40.03	111.41	236.13	31.71	70.02	261.4	88.61	233.09	285.69	29.84	3.23	0
Ghir_D06G008210	down_regulated genes	Ghir_D06G008210.1	OPR3	12-oxophytodienoate reductase 3	Gossypium hirsutum	HAU	D06	14345227	14347828	+	2602	Ghir_D06G008210	15.69	31	22.47	31.76	17.97	9.91	18.17	21.18	29.21	50.86	80.59	7.08	3.96	5.76	19.94	9.38	57.04	8.83	5.49	10.5	24.9	0.64	0
Ghir_D06G008680	down_regulated genes	Ghir_D06G008680.1	SS	Sucrose synthase	Gossypium hirsutum	HAU	D06	15495046	15499889	-	4844	Ghir_D06G008680	2.26	7.87	14.15	9.4	5.04	5.81	3.89	4.45	7.45	6.84	7.48	23.92	45.26	5.03	74.11	9.89	24.98	156	6.06	6.75	17.07	21.48	0
Ghir_D06G008920	down_regulated genes	Ghir_D06G008920.1	LKR/SDH	Alpha-aminoadipic semialdehyde synthase	Gossypium hirsutum	HAU	D06	16541515	16548741	-	7227	Ghir_D06G008920	7.84	7.97	59.3	9.02	16.32	14.67	11.28	9.54	14.72	30.01	46.21	165.96	242.37	44.92	1.63	0.5	0.57	7.53	44.97	4.43	2.65	1.66	0
Ghir_D06G009240	down_regulated genes	Ghir_D06G009240.1	HSP17.6	17.6 kDa class II heat shock protein	Gossypium hirsutum	HAU	D06	17988646	17989690	+	1045	Ghir_D06G009240	8.17	4.02	26.61	6.75	0.3	0.62	0.15	0.07	0.32	0.2	0.07	0.07	0.51	23.04	1.69	3.9	9.36	9.14	14.11	8.98	0.08	1.5	0
Ghir_D06G009810	down_regulated genes	Ghir_D06G009810.1	AGP14	Arabinogalactan peptide 14	Gossypium hirsutum	HAU	D06	19614525	19615309	-	785	Ghir_D06G009810	52.25	48.53	51.38	156.83	129.12	79.69	64.08	24.46	50.72	42.89	44.64	92.05	51.47	297.53	294.33	152.45	149.53	466.41	314.73	132.38	122.56	6.88	0
Ghir_D06G010610	down_regulated genes	Ghir_D06G010610.1	CIPK6	CBL-interacting serine/threonine-protein kinase 6	Gossypium hirsutum	HAU	D06	22299050	22301351	-	2302	Ghir_D06G010610	502.4	161.06	164.84	225.84	230.09	185.4	253.16	123.28	151.09	141.85	113.67	55.19	195.57	1424.44	124.78	195.89	179.91	601.04	1377.68	292.67	82.54	2.29	0.03
Ghir_D06G011630	down_regulated genes	Ghir_D06G011630.1	NA	NA	Gossypium hirsutum	HAU	D06	26320888	26322669	+	1782	Ghir_D06G011630	82.56	18.76	69.34	45.82	39.85	39.23	30.88	41.95	25	19.12	23.82	33.23	52.37	62.64	14.33	5.42	20.06	11.35	53.91	42.72	26.69	0.9	0
Ghir_D06G011740	down_regulated genes	Ghir_D06G011740.1	PMA4	Plasma membrane ATPase 4	Gossypium hirsutum	HAU	D06	26524490	26530979	-	6490	Ghir_D06G011740	18.79	11.6	49.92	43.05	38.73	24.32	36.82	41.38	52.96	62.7	79.66	62.63	56.83	45.46	125.33	32.98	39.44	75.68	55.44	28.75	23.9	0.67	0.02
Ghir_D06G013830	down_regulated genes	Ghir_D06G013830.1	NDB2	External alternative NAD(P)H-ubiquinone oxidoreductase B2, mitochondrial	Gossypium hirsutum	HAU	D06	43465936	43470368	-	4433	Ghir_D06G013830	21.81	13.86	13.92	21.98	20.16	10.7	25.85	13.87	26.49	41.82	77.32	39.88	50.24	141.02	4.19	2.91	26.23	46.14	161.1	64.55	8.15	1.31	0.02
Ghir_D06G014570	down_regulated genes	Ghir_D06G014570.1	TAX10	3'-N-debenzoyl-2'-deoxytaxol N-benzoyltransferase	Gossypium hirsutum	HAU	D06	47276751	47278505	+	1755	Ghir_D06G014570	0	0.82	1.87	0.43	0.37	0	0	0	0	0	0	0	0	0.17	0	0	0	0	0	0	0	3.55	0
Ghir_D06G015110	down_regulated genes	Ghir_D06G015110.1	PUB17	U-box domain-containing protein 17	Gossypium hirsutum	HAU	D06	50220170	50223641	+	3472	Ghir_D06G015110	8.2	8.4	16.03	26.43	28.98	24.89	26.35	10.77	19.77	19.53	10.16	15.09	16.83	44.25	16.82	6.65	11.28	36.48	44.97	26.61	11.95	0.36	0.02
Ghir_D06G015690	up_regulated genes	Ghir_D06G015690.1	NA	NA	Gossypium hirsutum	HAU	D06	52576371	52577425	+	1055	Ghir_D06G015690	0	0	0	0.77	12.38	39.02	43.27	48.33	46.3	43.58	50.24	78.95	52.4	0.14	0.07	0	0	0	0	0.14	0	2.7	16.38
Ghir_D06G016670	up_regulated genes	Ghir_D06G016670.1	PLA1	Phospholipase A I	Gossypium hirsutum	HAU	D06	56570530	56578467	+	7938	Ghir_D06G016670	2.7	8.06	7.96	5.98	4.26	2.44	3.68	2.54	2.88	2.94	3.02	1.61	3.37	3.28	3.79	3.41	2.37	2.87	4.47	7.12	8.81	0.15	0.82
Ghir_D06G017550	down_regulated genes	Ghir_D06G017550.1	TDT	Tonoplast dicarboxylate transporter	Gossypium hirsutum	HAU	D06	57925168	57929532	+	4365	Ghir_D06G017550	65.44	13	37.84	37.43	47.31	34.99	19.71	12.76	9.02	10.87	9.53	14.25	139.55	147.32	11.99	40.77	17.88	51.49	152.37	58.46	6.18	0.46	0.05
Ghir_D06G018590	down_regulated genes	Ghir_D06G018590.1	TRG-31	Probable aquaporin PIP-type 7a	Gossypium hirsutum	HAU	D06	60008371	60010355	+	1985	Ghir_D06G018590	36.92	35.8	8.38	5.83	6.29	6.04	3.99	12.01	30.54	9.72	14.41	27.24	30.13	378.84	26.38	64.5	46.51	357.78	384.17	296.82	67.03	0.77	0
Ghir_D06G018780	up_regulated genes	Ghir_D06G018780.1	RCA2	Ribulose bisphosphate carboxylase/oxygenase activase 2, chloroplastic	Gossypium hirsutum	HAU	D06	60267387	60270952	+	3566	Ghir_D06G018780	12.94	3.6	1.94	1.9	1.38	1.91	0.74	0.39	0.75	0.68	0.39	0.55	0.32	22.7	574.44	2927.45	570.57	258.82	28.6	20.9	11.32	0	0.79
Ghir_D06G018900	down_regulated genes	Ghir_D06G018900.1	HSP70	Heat shock cognate 70 kDa protein	Gossypium hirsutum	HAU	D06	60503139	60506932	+	3794	Ghir_D06G018900	723.89	248.82	874.59	1081.89	987.65	698.05	920.29	714.86	702.07	677.02	806.3	441.4	171.77	646.18	553.83	397.09	1149.81	739.86	648.75	455.2	859.53	11.26	2.94
Ghir_D06G018920	down_regulated genes	Ghir_D06G018920.1	At2g39510	WAT1-related protein At2g39510	Gossypium hirsutum	HAU	D06	60608775	60611510	+	2736	Ghir_D06G018920	0	0	0	0.23	0.3	0.14	0	0.71	0.06	0.19	0.13	1.22	1.22	0	4.79	0	0	0	0	0	1.55	4.1	0
Ghir_D06G018970	down_regulated genes	Ghir_D06G018970.1	CSE	Caffeoylshikimate esterase	Gossypium hirsutum	HAU	D06	60758152	60762311	-	4160	Ghir_D06G018970	0	0	0.65	0	0	0	0	0	0	0	0	0	37.79	0	0.05	0	0.31	3.45	0	5.18	0.11	1.72	0
Ghir_D06G019990	down_regulated genes	Ghir_D06G019990.1	NA	Polyphenol oxidase, chloroplastic	Gossypium hirsutum	HAU	D06	62332021	62332953	+	933	Ghir_D06G019990	0	0.37	0	0	0	0	0	0	0	0	0	0.23	1.95	0	0	0	0	0	0	0	0	14.85	2.12
Ghir_D06G021220	down_regulated genes	Ghir_D06G021220.1	BOR4	Boron transporter 4	Gossypium hirsutum	HAU	D06	64365548	64369991	-	4444	Ghir_D06G021220	0.22	9.34	19.33	21.5	16.04	10.05	3.6	2.73	3.41	2.16	3.46	14.04	4.54	0.3	0.03	0.57	0	0	0.62	2.96	0	0.73	0.02
Ghir_D06G023240	up_regulated genes	Ghir_D06G023240.1	NA	NA	Gossypium hirsutum	HAU	D06	66478133	66479713	-	1581	Ghir_D06G023240	0	0	0	0	0	0.16	0	0	0	0.82	0.07	0.52	10.78	0	0	0	0	0	0	0	0	0.31	5.01
Ghir_D07G000740	down_regulated genes	Ghir_D07G000740.1	At2g20050/At2g20040	Protein phosphatase 2C and cyclic nucleotide-binding/kinase domain-containing protein	Gossypium hirsutum	HAU	D07	779491	788213	+	8723	Ghir_D07G000740	1.51	7.16	6.62	3.4	4.85	2.69	2.8	2.17	1.69	4.3	6.9	33.81	15.1	4.38	5.35	8.29	1.48	6.82	4.16	4.92	5.02	0.93	0
Ghir_D07G002810	up_regulated genes	Ghir_D07G002810.1	At2g25737	Sulfite exporter TauE/SafE family protein 3	Gossypium hirsutum	HAU	D07	2988233	2992197	-	3965	Ghir_D07G002810	0.97	0.15	0.38	1.32	2.63	1.13	0.93	0.73	0.74	3.88	5.78	30.21	27.4	0.14	0.15	0.58	0.03	0	0.34	0.05	1.55	0.49	3.71
Ghir_D07G003380	down_regulated genes	Ghir_D07G003380.1	MYH11	Myosin-11	Gossypium hirsutum	HAU	D07	3446812	3451803	-	4992	Ghir_D07G003380	24.98	10.33	22.41	8.45	5.38	5.32	5.88	5.08	5.07	4.61	2.53	3.09	6.61	9.26	23.41	16.12	4.7	16.67	8.45	13.71	20.88	0.74	0
Ghir_D07G006200	down_regulated genes	Ghir_D07G006200.1	QS	Quinolinate synthase, chloroplastic	Gossypium hirsutum	HAU	D07	6732548	6738750	+	6203	Ghir_D07G006200	42.22	2.37	20.35	11.37	10.93	6.28	7.58	9.12	12.63	16.09	20.22	32.25	27.12	8.8	14.85	8.28	3.96	3.72	10.22	1.6	3.42	0.54	0.04
Ghir_D07G007570	down_regulated genes	Ghir_D07G007570.1	CLPB1	Chaperone protein ClpB1	Gossypium hirsutum	HAU	D07	8469454	8473373	-	3920	Ghir_D07G007570	3.49	3.5	5.38	14.91	14.53	4.42	1.05	1.3	1.24	1.01	0.73	0.02	4.33	10.23	2.28	5.99	6.51	8.74	9.06	6.85	4.72	5.63	0.45
Ghir_D07G007580	down_regulated genes	Ghir_D07G007580.1	HSP18.2	18.2 kDa class I heat shock protein	Gossypium hirsutum	HAU	D07	8474544	8475286	+	743	Ghir_D07G007580	0	0.76	19.78	27.66	17.51	1.46	0.25	0.32	0	0.43	1.82	0.53	4.6	3.77	0	0.22	0.21	0.11	1.58	4.18	0	34.21	0.68
Ghir_D07G007600	down_regulated genes	Ghir_D07G007600.1	UGD5	UDP-glucose 6-dehydrogenase 5	Gossypium hirsutum	HAU	D07	8507845	8510040	+	2196	Ghir_D07G007600	22.7	29.3	26.02	31.03	28.73	20.7	39.27	8.07	16.91	14.37	14.21	2.17	2.28	136.37	8.21	1.07	129.96	31.93	136.05	27.31	0.57	1.17	0
Ghir_D07G009050	down_regulated genes	Ghir_D07G009050.1	At3g57160	Cysteine-rich and transmembrane domain-containing protein B	Gossypium hirsutum	HAU	D07	10804730	10805817	+	1088	Ghir_D07G009050	351.37	161.79	103.92	228.52	282.46	248.98	327.06	67.66	123.12	160.63	164.69	68.69	97.95	774.47	297.7	4.06	1396.72	160.84	936.21	35.3	7.63	3.2	0
Ghir_D07G009380	down_regulated genes	Ghir_D07G009380.1	ACO3	1-aminocyclopropane-1-carboxylate oxidase 3	Gossypium hirsutum	HAU	D07	11256432	11258203	+	1772	Ghir_D07G009380	6.68	128.64	62.03	184.48	135.77	104.59	243.22	139.26	262.98	283.03	388.19	120.91	111.36	1008.81	3	2.09	394.76	264.22	1029.64	40.45	10.27	2.8	0.18
Ghir_D07G014280	down_regulated genes	Ghir_D07G014280.1	SPAC24B11.05	Uncharacterized protein C24B11.05	Gossypium hirsutum	HAU	D07	21397439	21401208	+	3770	Ghir_D07G014280	2.86	29.33	47.75	35.75	20.9	29.21	21.81	37.12	40.51	31.09	29.67	91.45	113.67	85.22	110.92	1.57	79.92	40.39	83.96	39.57	5.7	3.92	0
Ghir_D07G017210	up_regulated genes	Ghir_D07G017210.1	At4g18975	Pentatricopeptide repeat-containing protein At4g18975, chloroplastic	Gossypium hirsutum	HAU	D07	30778453	30793530	-	15078	Ghir_D07G017210	1.63	0.23	0.46	1.24	1.88	1.31	1.98	2.19	2.21	1.33	4.77	8.2	3.06	0	0.85	0.2	0	0	0	0.43	0	5.28	25.08
Ghir_D07G019020	up_regulated genes	Ghir_D07G019020.1	RBCS	Ribulose bisphosphate carboxylase small chain, chloroplastic	Gossypium hirsutum	HAU	D07	45882696	45884334	+	1639	Ghir_D07G019020	11.19	11.8	5.72	1.49	2.82	2.66	0.9	1.21	0.55	0.48	0.48	2.59	1.84	2.7	718.27	9337.28	1547.02	399.8	10.38	18.03	7.88	0	1.43
Ghir_D07G019450	down_regulated genes	Ghir_D07G019450.1	HHO5	Transcription factor HHO5	Gossypium hirsutum	HAU	D07	47625062	47627953	+	2892	Ghir_D07G019450	0.14	0	0	0.73	0.72	0.71	0	0	0.55	0.21	0.17	0.1	0.06	0	0	0	0	0	0	0	0	1.88	0.23
Ghir_D07G020020	down_regulated genes	Ghir_D07G020020.1	GT6	UDP-glucose flavonoid 3-O-glucosyltransferase 6	Gossypium hirsutum	HAU	D07	49979246	49981258	-	2013	Ghir_D07G020020	217.44	53.92	118.69	91.32	71.59	41.02	47.55	106.27	198.46	250.8	352.09	407.38	71.95	31.91	11.84	14.71	54.75	1.43	31.54	2.88	8.98	2.1	0
Ghir_D07G020150	down_regulated genes	Ghir_D07G020150.1	UFD1	Ubiquitin recognition factor in ER-associated degradation protein 1	Gossypium hirsutum	HAU	D07	50326338	50330091	-	3754	Ghir_D07G020150	22.33	7.31	10.52	8.07	6.72	5.99	6.19	8.3	6.91	6.06	7.27	6.57	5.94	9.74	8.39	4.57	2.45	7.16	10.46	8.69	8.41	0.89	0.08
Ghir_D07G022260	down_regulated genes	Ghir_D07G022260.1	RPS9C	40S ribosomal protein S9-2	Gossypium hirsutum	HAU	D07	54956366	54959052	-	2687	Ghir_D07G022260	4.51	6.08	8.66	11.46	10.34	10.65	6.3	5.98	6.27	4.07	3.16	1.81	1.31	4.07	10.91	5.57	4.22	6.44	4.02	3.79	14.4	0.61	0.06
Ghir_D07G022370	down_regulated genes	Ghir_D07G022370.1	At5g39570	Uncharacterized protein At5g39570	Gossypium hirsutum	HAU	D07	55271794	55275794	-	4001	Ghir_D07G022370	74.4	168.55	139.98	164.49	135.43	105.91	152.68	136.74	128.45	100.04	97.26	98.41	175.85	399.86	203.54	206.37	269.2	332.09	388.5	284.05	144.54	1.02	0.02
Ghir_D07G023010	down_regulated genes	Ghir_D07G023010.1	SPBC336.13c	Mitochondrial inner membrane protease subunit 2	Gossypium hirsutum	HAU	D07	56170129	56174722	+	4594	Ghir_D07G023010	8.85	8.93	11.09	11.58	9.26	10.41	7.86	6.32	7.1	6.29	5.39	4.91	4.43	8.3	8.97	3.85	3.52	7.77	6.23	10.52	8.01	1.37	0.22
Ghir_D07G023040	up_regulated genes	Ghir_D07G023040.1	NAC021	NAC domain-containing protein 21/22	Gossypium hirsutum	HAU	D07	56225621	56230290	-	4670	Ghir_D07G023040	0.13	0.35	0.65	0.15	1.31	1.47	1.37	2.33	1.62	1.77	1.94	3.17	3.64	55.26	13.85	0.07	0.84	10.41	61.83	0	0.16	0.07	3.83
Ghir_D07G023700	down_regulated genes	Ghir_D07G023700.1	ALDH2B4	Aldehyde dehydrogenase family 2 member B4, mitochondrial	Gossypium hirsutum	HAU	D07	57336252	57340439	+	4188	Ghir_D07G023700	49.13	26.7	56.69	32.14	30.35	26.9	28.31	35.14	37.18	47.09	69.94	141	306.98	93.92	43.2	2.98	1.66	51.96	88.12	179.23	57.49	1.18	0
Ghir_D08G000060	up_regulated genes	Ghir_D08G000060.1	At1g57610	Calcium uniporter protein 5, mitochondrial	Gossypium hirsutum	HAU	D08	62902	64576	+	1675	Ghir_D08G000060	0	0.33	0.5	0.88	0.79	0	0.68	1.01	4.04	13.33	27.55	101.36	79.31	0.95	0.83	0.68	0.55	5.45	0.66	27.89	1.28	0.41	7.57
Ghir_D08G000900	down_regulated genes	Ghir_D08G000900.1	CYP94C1	Cytochrome P450 94C1	Gossypium hirsutum	HAU	D08	682218	684210	+	1993	Ghir_D08G000900	2.03	3.1	1.07	2.06	0.03	0.09	0.31	0	11.47	20.7	17.14	30.24	16.11	20.56	0.1	0	7.58	53.08	23.58	56.38	51.75	0.65	0
Ghir_D08G003190	down_regulated genes	Ghir_D08G003190.1	HSC80	Heat shock cognate protein 80	Gossypium hirsutum	HAU	D08	2955211	2962627	-	7417	Ghir_D08G003190	147.11	100.94	126.71	168.26	168.72	133.74	139.6	127.23	132.66	109.92	132.07	44.9	40.35	142.81	132.57	220.97	193.87	248.02	145.5	206.43	332.55	1.43	0.22
Ghir_D08G004350	down_regulated genes	Ghir_D08G004350.1	SPL1	Squamosa promoter-binding-like protein 1	Gossypium hirsutum	HAU	D08	4314954	4321131	-	6178	Ghir_D08G004350	12.36	26.78	33.37	27.34	18.07	16.52	16.65	11.39	14.6	14.07	11.32	8.78	12.13	15.7	23.2	17.34	9.83	30.71	16.89	50.66	51.26	0.5	0.06
Ghir_D08G004580	down_regulated genes	Ghir_D08G004580.1	At3g62260	Probable protein phosphatase 2C 49	Gossypium hirsutum	HAU	D08	4672642	4674078	-	1437	Ghir_D08G004580	48.58	34.96	74.81	49.91	64.39	56.79	70.92	44.42	36.86	44.36	41.45	30.02	49.77	109.39	20.35	13.41	31.64	30.58	112.47	29.36	18.66	1.45	0
Ghir_D08G005160	down_regulated genes	Ghir_D08G005160.1	At4g15470	BI1-like protein	Gossypium hirsutum	HAU	D08	5572972	5574930	-	1959	Ghir_D08G005160	10.29	26.5	14.04	16.03	6.4	3.41	1.93	2.58	3.42	3.62	3.15	8.43	2.24	7.77	5.95	6.2	3.63	7.79	9.83	4.8	3.18	4.68	0.81
Ghir_D08G005760	down_regulated genes	Ghir_D08G005760.1	SCL23	Scarecrow-like protein 23	Gossypium hirsutum	HAU	D08	6496315	6497646	-	1332	Ghir_D08G005760	3.65	8.44	6.76	12.7	12.81	10.77	14.26	8.03	12.77	12.74	11.84	7.74	20.91	11.21	19.38	6.57	12.84	25.19	11.3	9.49	16.11	14.72	3.67
Ghir_D08G005950	down_regulated genes	Ghir_D08G005950.1	DDB_G0276461	Probable serine/threonine-protein kinase DDB_G0276461	Gossypium hirsutum	HAU	D08	6834951	6839416	-	4466	Ghir_D08G005950	13.62	16.54	14.6	12.72	8.95	7.88	11.02	10.83	11.24	10.31	9.75	8.86	9.95	13.96	17.55	7.13	5.15	12.02	14.19	40.7	18.18	0.51	0.06
Ghir_D08G006420	down_regulated genes	Ghir_D08G006420.1	UCC3	Uclacyanin-3	Gossypium hirsutum	HAU	D08	7648629	7650076	-	1448	Ghir_D08G006420	6.85	30.29	16.94	27.2	19.41	15.69	15.96	22.25	27.61	21.21	13.87	3.34	1.83	0.05	0.26	0.34	0	0	0.05	2.89	1.77	1.31	0
Ghir_D08G008270	down_regulated genes	Ghir_D08G008270.1	ARG2	Indole-3-acetic acid-induced protein ARG2	Gossypium hirsutum	HAU	D08	12780797	12784244	+	3448	Ghir_D08G008270	859.37	64.29	116.59	299.28	246.8	208	244	153.67	247.29	293.97	415.94	584.81	547.49	568.53	117.65	3.34	313.82	414.93	701.44	35.58	4.02	1.81	0
Ghir_D08G008880	down_regulated genes	Ghir_D08G008880.1	2021-10-07	Organic cation/carnitine transporter 7	Gossypium hirsutum	HAU	D08	16537100	16541357	-	4258	Ghir_D08G008880	53.86	25.46	94.16	35.14	33.29	28.99	22.9	17.45	25.05	22.31	16.07	25.67	27.63	28.25	293.91	325.65	95.73	146.21	35.33	59.62	93.98	6.94	0.31
Ghir_D08G009500	down_regulated genes	Ghir_D08G009500.1	TET8	Tetraspanin-8	Gossypium hirsutum	HAU	D08	22598607	22622499	-	23893	Ghir_D08G009500	526.05	360.23	280.15	529.06	461.68	399.89	473.3	150.71	207.43	181.16	155.42	29.35	102.82	739.91	89.46	23.59	782.61	261.79	703.98	279.65	212.46	0.43	0.03
Ghir_D08G010940	down_regulated genes	Ghir_D08G010940.1	CYB561A	Transmembrane ascorbate ferrireductase 1	Gossypium hirsutum	HAU	D08	35281684	35284596	-	2913	Ghir_D08G010940	162.12	88.59	74.96	68.24	53.1	44.19	28.35	43.64	53.14	51.26	51.32	93.38	138.69	139.56	103.83	132.23	135.82	150.57	118.61	70.46	78.09	1.65	0
Ghir_D08G011660	up_regulated genes	Ghir_D08G011660.1	At4g10440	Probable methyltransferase PMT17	Gossypium hirsutum	HAU	D08	38875452	38877939	-	2488	Ghir_D08G011660	0	0.68	0.22	0.26	8.97	41.4	89.77	108.04	62.42	61.41	55.08	96.15	64.14	0.13	0.1	0	0	0.03	0	0.41	0	1.71	7.56
Ghir_D08G012170	down_regulated genes	Ghir_D08G012170.1	NA	UDP-glucose 4-epimerase GEPI48	Gossypium hirsutum	HAU	D08	41576936	41580367	-	3432	Ghir_D08G012170	9.35	18.8	158.09	95.19	59.83	30.92	55.15	25.4	20.79	22.1	26.73	20.88	11.99	46.89	26.32	6.62	33.86	18.04	57.94	52.25	15.79	23.65	1.58
Ghir_D08G012920	down_regulated genes	Ghir_D08G012920.1	HSP83A	Heat shock protein 83	Gossypium hirsutum	HAU	D08	44530614	44533841	-	3228	Ghir_D08G012920	7.97	1.23	0.92	1.14	0.85	0.59	0.54	0.73	0.79	0.69	1.77	0.04	2.69	3.94	2.45	8.99	5.82	20.96	4.87	10.51	1.12	2.89	0.02
Ghir_D08G013300	down_regulated genes	Ghir_D08G013300.1	SUS2	Sucrose synthase 2	Gossypium hirsutum	HAU	D08	45944520	45950731	-	6212	Ghir_D08G013300	12.84	25.33	25	16.14	13.15	15.78	10.42	11.96	13.9	18.19	19.46	28.77	53.78	21.67	35.89	14.39	16.4	67.17	20.49	13.72	65.99	0.72	0
Ghir_D08G013400	up_regulated genes	Ghir_D08G013400.1	SPBC543.02c	DnaJ homolog subfamily C member 7 homolog	Gossypium hirsutum	HAU	D08	46271638	46274534	-	2897	Ghir_D08G013400	3.23	7.33	3.26	11.1	8.28	5.05	2.8	1.18	0.85	0.97	0.23	0.1	0.2	5.24	26.89	10.08	6.85	4.4	4.63	5.02	8.93	0.23	2.38
Ghir_D08G013670	down_regulated genes	Ghir_D08G013670.1	SAMS2	S-adenosylmethionine synthase 2	Gossypium hirsutum	HAU	D08	47073637	47076209	+	2573	Ghir_D08G013670	96.15	220.49	329.89	266.54	192.23	132.38	161.48	238.52	435.25	283.68	206.13	115.96	64.05	357.5	874.06	193.02	279.9	374.47	323.02	308.22	145.48	2.53	0.48
Ghir_D08G014760	down_regulated genes	Ghir_D08G014760.1	FTIP1	FT-interacting protein 1	Gossypium hirsutum	HAU	D08	50406887	50409861	+	2975	Ghir_D08G014760	18.77	47.37	55.66	73.85	64.96	40.05	67.25	23.5	28.97	22.95	18.96	7.96	5.44	57	22.54	16.36	129.3	34.74	54.78	18.96	36.56	0.66	0.04
Ghir_D08G016610	down_regulated genes	Ghir_D08G016610.1	NA	Glycine-rich protein A3	Gossypium hirsutum	HAU	D08	54448579	54449157	-	579	Ghir_D08G016610	1819.93	1626.83	1164.29	1299.63	972.94	911.82	1195.23	847.19	862.43	729.98	594.71	543.1	424.09	2479.01	341.86	173.51	2236.88	628.85	2443.11	772.43	144.1	5.75	0
Ghir_D08G016710	up_regulated genes	Ghir_D08G016710.1	NA	NA	Gossypium hirsutum	HAU	D08	54588121	54591619	-	3499	Ghir_D08G016710	6.37	3.71	8.88	3.46	2.26	3.05	3.23	3.15	5.27	4.75	4.9	5.88	4.81	2.77	4.4	1.28	2.87	8.79	2.59	5.32	4.26	0.27	1.93
Ghir_D08G017550	down_regulated genes	Ghir_D08G017550.1	NPF7.3	Protein NRT1/ PTR FAMILY 7.3	Gossypium hirsutum	HAU	D08	56162482	56167062	+	4581	Ghir_D08G017550	0	0	0.38	0.12	2.98	1.95	1.56	3.01	13.52	19.56	43.26	106.51	9.4	0.47	40.35	2.63	6.91	0.57	0.46	0.96	0	1.07	0
Ghir_D08G017640	down_regulated genes	Ghir_D08G017640.1	HSP18.2	18.2 kDa class I heat shock protein	Gossypium hirsutum	HAU	D08	56281599	56282078	+	480	Ghir_D08G017640	9.19	1.34	5.06	1.13	2.2	0	0.63	1.74	0	0.47	1.64	0	4.76	20.21	5.01	10.43	16.82	23.33	19.55	100.19	19.71	12.74	0
Ghir_D08G017770	up_regulated genes	Ghir_D08G017770.1	VPS53	Vacuolar protein sorting-associated protein 53 A	Gossypium hirsutum	HAU	D08	56346089	56356522	-	10434	Ghir_D08G017770	3.27	12.67	7.78	8.15	8.43	8.64	10.5	9.1	6.9	6.53	5.44	3.7	2.83	5	9.96	7.24	3.18	7.91	5.91	18.1	16.22	0.02	0.43
Ghir_D08G017910	down_regulated genes	Ghir_D08G017910.1	Ccdc97	Coiled-coil domain-containing protein 97	Gossypium hirsutum	HAU	D08	56601622	56602916	-	1295	Ghir_D08G017910	26.96	15.37	21.27	9.31	8.51	8.3	5.82	8.4	6.65	6.86	6.81	4.3	3.27	10.35	12.2	18.84	11.13	15.33	9.8	14.73	42.96	2.76	0.4
Ghir_D08G019780	up_regulated genes	Ghir_D08G019780.1	matK	Maturase K	Gossypium hirsutum	HAU	D08	60285412	60286628	+	1217	Ghir_D08G019780	0	0	0	0	0.29	0.8	1.6	1.26	0.61	0.88	3.28	1.27	4.59	0.4	0.28	0	1.37	1.04	0.57	0.71	0	0	3.91
Ghir_D08G019800	down_regulated genes	Ghir_D08G019800.1	NA	Tubulin beta-9 chain	Gossypium hirsutum	HAU	D08	60316773	60319245	+	2473	Ghir_D08G019800	81.9	43.96	79.54	45.24	28.35	23.87	32.34	35.98	31.38	18.61	15.7	5.31	6.79	73.84	86.03	21.58	31.09	20.7	79.53	27.44	34.77	9.51	2.19
Ghir_D08G021620	up_regulated genes	Ghir_D08G021620.1	EDR2	Protein ENHANCED DISEASE RESISTANCE 2	Gossypium hirsutum	HAU	D08	62815234	62823150	-	7917	Ghir_D08G021620	1.6	2.1	2.14	2.78	2.72	1.56	1.08	1.65	1.47	1.9	1.82	2.5	3.03	1.07	3.62	0.44	1.03	1.84	0.97	1.42	3.84	0.02	0.43
Ghir_D08G023110	down_regulated genes	Ghir_D08G023110.1	NA	Cysteine synthase	Gossypium hirsutum	HAU	D08	64613092	64617177	-	4086	Ghir_D08G023110	47.21	81.8	51.48	65.09	69.23	55.76	51.06	68.16	91.23	89.7	89.15	114.21	162.67	153.07	153.82	86.75	75.97	125.52	147.86	91.02	77.3	2.58	0
Ghir_D08G024600	down_regulated genes	Ghir_D08G024600.1	YSL7	Probable metal-nicotianamine transporter YSL7	Gossypium hirsutum	HAU	D08	66236739	66243865	+	7127	Ghir_D08G024600	6.17	19.38	14.62	17.85	16.67	12.17	21.14	18.13	21.35	29.78	32.99	74.3	45.4	23.81	18.25	13.22	25.43	14.05	22.29	25.91	15.63	1.91	0.02
Ghir_D08G025960	down_regulated genes	Ghir_D08G025960.1	Tbc1d15	TBC1 domain family member 15	Gossypium hirsutum	HAU	D08	67539696	67547922	+	8227	Ghir_D08G025960	13.2	15.26	15.88	24.63	17.96	15.9	20.62	11.1	9.69	9.72	10.05	8.56	12.31	19.23	4.96	3.06	14.71	11.1	22.29	13.06	8.67	0.67	0
Ghir_D08G027830	down_regulated genes	Ghir_D08G027830.1	EMB975	Pentatricopeptide repeat-containing protein At2g01860	Gossypium hirsutum	HAU	Scaffold514	28153	29840	+	1688	Ghir_D08G027830	2.22	5.04	7.34	3.85	5.46	4.51	2.48	2.49	0.97	1.65	1.28	0.76	1.1	0.39	3.23	1.87	1.41	5.07	2.55	2.66	10.07	1.31	0.1
Ghir_D09G000300	down_regulated genes	Ghir_D09G000300.1	RAD52-2	DNA repair RAD52-like protein 2, chloroplastic	Gossypium hirsutum	HAU	D09	764852	769140	+	4289	Ghir_D09G000300	49.08	60.26	66.68	76.2	72.91	40.61	44.47	39.58	47.02	42.16	45.03	63.34	64.31	44.81	45.78	33.64	47.31	64.62	43.04	104.41	44.66	2.95	0.15
Ghir_D09G001070	down_regulated genes	Ghir_D09G001070.1	CLPB3	Chaperone protein ClpB3, chloroplastic	Gossypium hirsutum	HAU	D09	2572939	2578443	+	5505	Ghir_D09G001070	10.1	5.41	6.4	6.93	4.21	2.66	2.21	2.21	3.44	2.14	2.7	0.79	3.34	2.55	9.74	16.63	5.15	5.25	2.66	5.42	10.5	0.61	0.05
Ghir_D09G001450	down_regulated genes	Ghir_D09G001450.1	rnf181	E3 ubiquitin-protein ligase RNF181	Gossypium hirsutum	HAU	D09	3472266	3473169	-	904	Ghir_D09G001450	16.91	5.35	17.61	13.65	21.75	10.4	1.29	1.92	3.17	4.79	4.81	0.56	3.19	4.28	7.09	12.77	12.34	29.01	3.18	8.57	3.03	16.37	0.09
Ghir_D09G002150	down_regulated genes	Ghir_D09G002150.1	PMA1	Plasma membrane ATPase 1	Gossypium hirsutum	HAU	D09	6787703	6793472	+	5770	Ghir_D09G002150	3.89	10.69	13.42	6.38	8.71	5.96	3.36	3.8	7.93	8.36	6.64	22.69	36.34	5.62	34.31	15.39	11.44	42.45	8.03	26.01	40.75	0.33	0
Ghir_D09G002820	up_regulated genes	Ghir_D09G002820.1	KLCR2	Protein KINESIN LIGHT CHAIN-RELATED 2	Gossypium hirsutum	HAU	D09	8334642	8337813	+	3172	Ghir_D09G002820	0.7	0.18	0	0.09	0.17	1.09	0.74	1.17	0.91	0.92	0.57	0.1	0.12	0.07	2.93	0.28	0.17	0.73	0.19	0.21	0.05	0.04	0.53
Ghir_D09G003610	up_regulated genes	Ghir_D09G003610.1	NBP35	Cytosolic Fe-S cluster assembly factor NBP35	Gossypium hirsutum	HAU	D09	11284648	11287699	+	3052	Ghir_D09G003610	22.84	8.18	11.4	8.65	11.74	6.42	7.29	9.13	11.85	10.56	10.01	10.02	11.33	8.61	7.49	12.59	5.22	5.74	9.11	10.7	17.88	0.1	0.88
Ghir_D09G004630	down_regulated genes	Ghir_D09G004630.1	SCL8	Scarecrow-like protein 8	Gossypium hirsutum	HAU	D09	18029593	18032313	+	2721	Ghir_D09G004630	3.52	6.22	1.58	6.06	5.62	4.08	6.4	2.19	7.53	14.18	27.83	74.64	147.33	172.6	32.4	3.85	20.61	100.93	154.59	22.99	49.9	0.45	0
Ghir_D09G004800	down_regulated genes	Ghir_D09G004800.1	CPSF160	Cleavage and polyadenylation specificity factor subunit 1	Gossypium hirsutum	HAU	D09	22238538	22251630	-	13093	Ghir_D09G004800	0.28	1.94	4.36	2.5	1.67	0.66	0.88	0.54	0.81	0.61	0.44	0.05	0.46	0.74	1.4	2.95	0.63	0.15	0.5	0.92	8.05	1.47	0.31
Ghir_D09G007720	up_regulated genes	Ghir_D09G007720.1	NA	Polyphenol oxidase, chloroplastic	Gossypium hirsutum	HAU	D09	32664456	32668959	-	4504	Ghir_D09G007720	0	0	0.09	0	0	0	0	0	0	0	0	0	0	0	0	0.46	0	0	0.04	0	0	0	1.12
Ghir_D09G008810	down_regulated genes	Ghir_D09G008810.1	NA	NA	Gossypium hirsutum	HAU	D09	34630562	34631933	+	1372	Ghir_D09G008810	0	1.66	0.17	0.46	1.04	1.37	1.13	1.33	1.96	1.84	3.44	3.98	6.11	0	0	0	0	0	0	0	0	2.6	0.29
Ghir_D09G010130	up_regulated genes	Ghir_D09G010130.1	PCMP-E76	Pentatricopeptide repeat-containing protein At2g13600	Gossypium hirsutum	HAU	D09	36720085	36722307	-	2223	Ghir_D09G010130	0.35	0.71	0.74	0.21	0.46	0.46	0.8	0.24	0.46	0.61	0.41	0.13	0	0.2	0.29	0.34	0.45	0.37	0.51	0.89	1.6	0.19	1.58
Ghir_D09G010630	down_regulated genes	Ghir_D09G010630.1	CXE15	Probable carboxylesterase 15	Gossypium hirsutum	HAU	D09	37374274	37377055	+	2782	Ghir_D09G010630	2.18	1.94	1.77	0.92	2.53	0.63	0.9	0.88	1.4	0.96	0.99	0.45	0.8	0.79	1.4	3.42	2.21	5.34	0.55	0.83	5.87	2.03	0.21
Ghir_D09G010830	up_regulated genes	Ghir_D09G010830.1	RBL3	RHOMBOID-like protein 3	Gossypium hirsutum	HAU	D09	37664973	37667673	+	2701	Ghir_D09G010830	7.58	3.97	4.78	4.73	7.26	10.13	8.89	5.59	8.11	8.66	7.74	8.35	5.49	3.63	9.14	4.46	2.19	6.03	3.23	3.27	6.53	7.19	33.64
Ghir_D09G010960	down_regulated genes	Ghir_D09G010960.1	Os05g0125500	Isovaleryl-CoA dehydrogenase, mitochondrial	Gossypium hirsutum	HAU	D09	37891727	37897443	+	5717	Ghir_D09G010960	54.57	47.99	100.15	51.42	44.55	42.93	36.41	27.47	27.85	30.79	30.08	36.64	59.25	52.17	12.46	11.13	6.78	19.28	57.8	29.41	65.83	0.99	0.08
Ghir_D09G014140	down_regulated genes	Ghir_D09G014140.1	INV1	Beta-fructofuranosidase, insoluble isoenzyme 1	Gossypium hirsutum	HAU	D09	42236080	42242245	-	6166	Ghir_D09G014140	0.54	5.59	11.72	6.84	5.62	5.65	6.3	7.78	12	19.79	27.04	91.1	67.4	0.19	0.23	0	0	4.53	0.03	17.91	4.16	1.52	0
Ghir_D09G015110	down_regulated genes	Ghir_D09G015110.1	CDC48	Cell division cycle protein 48 homolog	Gossypium hirsutum	HAU	D09	43531602	43536507	+	4906	Ghir_D09G015110	33.07	55.9	80.92	50.48	39.33	29.47	24.93	27.71	39.95	45.2	58.47	45.12	48.94	49.84	47	52.12	27.29	43.65	49.71	65.36	114.57	2.23	0.38
Ghir_D09G015320	down_regulated genes	Ghir_D09G015320.1	PIP2-1	Aquaporin PIP2-1	Gossypium hirsutum	HAU	D09	43746868	43748932	+	2065	Ghir_D09G015320	55.55	40.92	30.22	29.13	12.57	8.85	13.17	9.4	28.42	52.49	130.31	57.91	68.68	338.15	246.56	104.05	334.76	205.41	303.06	77.5	10.23	0.89	0
Ghir_D09G016060	down_regulated genes	Ghir_D09G016060.1	HSP70	Heat shock cognate 70 kDa protein	Gossypium hirsutum	HAU	D09	44420661	44423782	-	3122	Ghir_D09G016060	28.84	10.01	107.23	256.22	143.62	87.47	87.45	34.63	56.84	29.91	45.36	5.88	1.82	18.87	54.46	24.63	41.86	39.48	24.25	16.82	27.73	4.98	0.94
Ghir_D09G016420	down_regulated genes	Ghir_D09G016420.1	RVE8	Protein REVEILLE 8	Gossypium hirsutum	HAU	D09	44714108	44717673	+	3566	Ghir_D09G016420	39.18	8.75	13.08	8.72	4.95	5.62	5.04	6.04	5.22	5.65	5.64	13.87	29.31	45.29	41.87	31.22	26.9	55.34	44.53	60	26.24	1.92	0.03
Ghir_D09G016670	down_regulated genes	Ghir_D09G016670.1	NPF8.1	Protein NRT1/ PTR FAMILY 8.1	Gossypium hirsutum	HAU	D09	44998144	45002377	-	4234	Ghir_D09G016670	15.62	7.3	51.24	22.27	15.28	9.76	9.59	43.38	84.06	62.34	41.34	32.53	30.85	2.92	9.34	4.36	2.4	5.47	3.37	4.61	10.37	0.57	0.04
Ghir_D09G017510	down_regulated genes	Ghir_D09G017510.1	DXR	1-deoxy-D-xylulose 5-phosphate reductoisomerase, chloroplastic	Gossypium hirsutum	HAU	D09	45818554	45824012	-	5459	Ghir_D09G017510	7.7	10.24	118.54	61.16	19.99	6.44	5.35	5.21	5.4	6.19	4.11	5.03	10.66	7.28	35.63	52.07	17.17	28.09	10.4	33.51	37.79	0.77	0
Ghir_D09G017660	down_regulated genes	Ghir_D09G017660.1	MSMEG_0220	Monoacylglycerol lipase	Gossypium hirsutum	HAU	D09	45958369	45965291	-	6923	Ghir_D09G017660	9.91	10.81	10.26	7.26	7.66	5.07	3.46	4.8	5.11	4.9	5	2.85	3.3	2.56	6.65	9.65	6.98	7.61	2.84	4.74	10.73	2.1	0.49
Ghir_D09G018200	down_regulated genes	Ghir_D09G018200.1	MAP65-3	65-kDa microtubule-associated protein 3	Gossypium hirsutum	HAU	D09	46560745	46564730	-	3986	Ghir_D09G018200	0	0.83	0.96	0	0	0	0	0.88	0	0	0	0.85	2.25	0	0	0	0	0	0.16	0	0.38	1.78	0
Ghir_D09G021030	up_regulated genes	Ghir_D09G021030.1	At2g44510	Protein BCCIP homolog	Gossypium hirsutum	HAU	D09	49218843	49222356	-	3514	Ghir_D09G021030	9.3	5.37	6.54	4.07	3.02	2.72	4.51	3.53	2.52	3.23	3.62	3.36	1.9	1.22	7	1.4	1.78	4.21	1.49	4.34	7.6	0	1.03
Ghir_D09G021370	down_regulated genes	Ghir_D09G021370.1	FLS2	LRR receptor-like serine/threonine-protein kinase FLS2	Gossypium hirsutum	HAU	D09	49481566	49482807	-	1242	Ghir_D09G021370	0.42	3.16	579.08	7.12	2.86	3.77	3.73	2	0.76	1.52	0.79	0	2.33	3.65	5.23	3.12	6.45	1.71	3.88	13.05	2.46	1.47	0
Ghir_D09G021380	down_regulated genes	Ghir_D09G021380.1	BBX24	B-box zinc finger protein 24	Gossypium hirsutum	HAU	D09	49483272	49484601	-	1330	Ghir_D09G021380	41.17	40.4	73.3	76.64	74.68	53.99	69.3	57.49	50.25	42.21	32.32	6.2	77.95	172.66	233.97	266.31	324.62	203.36	172.83	194.52	76.9	3.71	0
Ghir_D09G022350	up_regulated genes	Ghir_D09G022350.1	At2g32040	Folate-biopterin transporter 1, chloroplastic	Gossypium hirsutum	HAU	D09	50262094	50267215	-	5122	Ghir_D09G022350	2.77	5.33	6.27	5.78	3.35	3.07	1.16	2.35	4.55	3.34	1.64	5.16	2.6	2.61	6.09	4.86	2.75	4.75	1.16	7.88	9.43	0	0.69
Ghir_D09G022610	down_regulated genes	Ghir_D09G022610.1	ELIP1	Early light-induced protein 1, chloroplastic	Gossypium hirsutum	HAU	D09	50437702	50438820	-	1119	Ghir_D09G022610	257.26	12.86	9.87	15	34.55	40.78	41.64	30.61	14.81	9.84	8.31	3.09	11.98	83.11	57.72	330.52	135.84	76.11	71.69	170.79	44.36	6.25	1.43
Ghir_D09G023540	down_regulated genes	Ghir_D09G023540.1	trc	Serine/threonine-protein kinase tricorner	Gossypium hirsutum	HAU	D09	51290359	51295764	-	5406	Ghir_D09G023540	10.71	9.99	18.11	13.46	12.27	9.22	8.45	7.98	10.94	9.17	8.91	4.75	4.77	7.4	27.44	8.3	3.23	8.83	7.48	9.55	13.97	0.52	0.03
Ghir_D09G024030	up_regulated genes	Ghir_D09G024030.1	NA	NA	Gossypium hirsutum	HAU	D09	51628056	51631457	-	3402	Ghir_D09G024030	0.51	1.15	7.32	2.86	18.54	42.94	42.92	85.44	79.36	91.05	87.24	85.49	104.12	3.82	0.78	0	1.72	5.01	3.55	12.04	0.48	1.39	16.44
Ghir_D09G025780	down_regulated genes	Ghir_D09G025780.1	MYB305	Myb-related protein 305	Gossypium hirsutum	HAU	Scaffold287	171987	176627	-	4641	Ghir_D09G025780	0.05	0.04	0.09	0	0.04	0	0	0	0.2	2.81	4.47	23.03	47.94	63.49	0.04	0.36	0.05	30.06	81.69	130.19	0.63	1.52	0.02
Ghir_D10G001100	down_regulated genes	Ghir_D10G001100.1	Nipbl	Nipped-B-like protein	Gossypium hirsutum	HAU	D10	934249	935916	+	1668	Ghir_D10G001100	122.25	155.02	218.84	223.48	170.38	174.7	174.14	182.08	173.81	123.12	93.38	40.41	77.52	217.02	233.36	102.76	91.1	534.15	228.94	917.67	23.77	4.4	0
Ghir_D10G001500	down_regulated genes	Ghir_D10G001500.1	MAPKKK18	Mitogen-activated protein kinase kinase kinase 18	Gossypium hirsutum	HAU	D10	1232613	1234017	+	1405	Ghir_D10G001500	8.98	9.07	16.09	10.49	10.27	14.03	13.5	9.1	10.14	16.22	9.28	12.62	36.05	257.84	2.82	1.22	53.51	16.6	259.7	64.42	5.65	1.77	0
Ghir_D10G001800	down_regulated genes	Ghir_D10G001800.1	BGLU46	Beta-glucosidase 46	Gossypium hirsutum	HAU	D10	1460176	1462673	-	2498	Ghir_D10G001800	0	0	1.88	0.05	0.41	0.04	0.23	0.08	1.27	178.71	404.45	2045.06	1629.43	0.89	1.6	0	0	0.92	0.14	5.41	0	1.19	0
Ghir_D10G003660	down_regulated genes	Ghir_D10G003660.1	BHLH30	Transcription factor bHLH30	Gossypium hirsutum	HAU	D10	3030113	3033044	-	2932	Ghir_D10G003660	10.11	2.38	7.85	5.95	6.2	4.4	9.82	6.74	8.05	7.46	8.04	15.1	34.48	34.79	233.69	6.24	12.18	14.01	32.87	7.7	1.75	2.77	0
Ghir_D10G004420	up_regulated genes	Ghir_D10G004420.1	CAB21	Chlorophyll a-b binding protein 21, chloroplastic	Gossypium hirsutum	HAU	D10	3659108	3660180	+	1073	Ghir_D10G004420	43.05	47.03	38.51	22.93	20.58	27.91	25.2	59.92	30.84	25.33	10.6	3.34	4.75	74.77	5620.92	25355.6	3899.43	936.6	102.05	161.76	52.81	0	3.44
Ghir_D10G005040	down_regulated genes	Ghir_D10G005040.1	At1g06800	Phospholipase A1-Igamma1, chloroplastic	Gossypium hirsutum	HAU	D10	4380313	4381860	+	1548	Ghir_D10G005040	7.05	6.89	7.96	11.68	11.63	18.19	25.41	7.13	10.93	9.83	5.46	4.62	4.2	120.02	0.84	0.39	20.85	6.68	120	43.95	0	1.45	0
Ghir_D10G005770	down_regulated genes	Ghir_D10G005770.1	NA	NA	Gossypium hirsutum	HAU	D10	5169560	5178798	+	9239	Ghir_D10G005770	0.63	4.3	5.4	3.97	1.88	1.29	1.94	1.01	1.01	1.02	0.86	0.55	0.99	2.22	7.19	4.52	0.74	2.26	2.37	3.98	14.39	0.3	0
Ghir_D10G006480	down_regulated genes	Ghir_D10G006480.1	BGAL1	Beta-galactosidase 1	Gossypium hirsutum	HAU	D10	6173111	6179604	-	6494	Ghir_D10G006480	2.95	10.24	11.39	6.23	12.15	13.38	13.65	15.52	16.46	11.93	9.6	19.59	36.46	10.78	59.34	25.85	7.04	8.23	11.49	10.72	2.8	2.31	0.1
Ghir_D10G006670	down_regulated genes	Ghir_D10G006670.1	At1g17710	Inorganic pyrophosphatase 2	Gossypium hirsutum	HAU	D10	6485547	6488886	-	3340	Ghir_D10G006670	1.47	0	18.72	10.04	7.48	7.71	4.39	9.07	17.51	25.56	38.12	119.41	37.18	2.59	61.8	123.79	128.01	14.98	2.21	4.2	3.61	9.11	0
Ghir_D10G007000	up_regulated genes	Ghir_D10G007000.1	radA	DNA repair protein RadA	Gossypium hirsutum	HAU	D10	6979277	6988484	+	9208	Ghir_D10G007000	0	0.68	1.25	0.4	0.22	0.03	0.04	0.28	0.06	0.36	0.64	2.77	2.92	0.07	0.17	0	0	0	0.11	0	2.25	0.19	1.46
Ghir_D10G007250	down_regulated genes	Ghir_D10G007250.1	MES12	Putative methylesterase 12, chloroplastic	Gossypium hirsutum	HAU	D10	7477088	7480369	-	3282	Ghir_D10G007250	11.14	3.61	1.98	1.91	1.19	1.75	1.85	3.17	4.44	3.33	4.09	12.83	12.41	5.27	2.87	4.47	0.79	1.82	6.68	17.71	9.56	2.59	0.03
Ghir_D10G007450	down_regulated genes	Ghir_D10G007450.1	snx12	Sorting nexin-12	Gossypium hirsutum	HAU	D10	7774283	7781586	+	7304	Ghir_D10G007450	1.94	4.59	11.23	6.22	6.56	4.64	4.03	4.14	3.41	3.68	4.12	4.25	4	3.25	3.85	2.34	1.27	2.39	3.3	5.53	5.83	0.43	0.02
Ghir_D10G007570	down_regulated genes	Ghir_D10G007570.1	At1g52360	Coatomer subunit beta'-2	Gossypium hirsutum	HAU	D10	7966998	7969374	+	2377	Ghir_D10G007570	72.73	2.19	15.01	20.12	8.98	5.76	6.4	4.44	1.97	4.09	4.08	0.71	1.01	9.09	0.6	0.51	4.47	0	13.18	0.2	0.19	1.31	0.15
Ghir_D10G009430	up_regulated genes	Ghir_D10G009430.1	NA	Serine/threonine-protein kinase SRPK	Gossypium hirsutum	HAU	D10	11300732	11302972	+	2241	Ghir_D10G009430	0	0.11	0	0	0.07	0.24	0.11	2.8	5.8	9.26	12.2	31.92	26.03	0	0	0	0	0	0.36	0.25	0	2.96	15.68
Ghir_D10G011520	down_regulated genes	Ghir_D10G011520.1	PUB26	U-box domain-containing protein 26	Gossypium hirsutum	HAU	D10	16869380	16871414	+	2035	Ghir_D10G011520	5.39	0.25	1.37	1.61	1.95	1.81	0.76	1.51	2.11	7.05	9.93	35.86	27.98	3.11	0.58	2.52	0.58	2.88	2.71	9.44	0.52	1.74	0.03
Ghir_D10G013380	down_regulated genes	Ghir_D10G013380.1	RPL38	60S ribosomal protein L38	Gossypium hirsutum	HAU	D10	22358035	22360712	-	2678	Ghir_D10G013380	65.32	51	24.31	45.49	48.58	41.32	33.5	31.98	27.87	20.56	16.94	7.2	7.81	36.69	35.7	16.18	30.96	43.82	42.79	36.07	59.52	0.92	0.11
Ghir_D10G013430	down_regulated genes	Ghir_D10G013430.1	ETFQO	Electron transfer flavoprotein-ubiquinone oxidoreductase, mitochondrial	Gossypium hirsutum	HAU	D10	22799301	22808463	-	9163	Ghir_D10G013430	5.24	6.52	32.68	7.87	6.55	8.23	6.12	3.81	5.81	6.13	7.27	17.37	24.35	6.33	6.31	2.47	1.17	1.93	6.99	6.11	5.87	0.6	0.06
Ghir_D10G013910	down_regulated genes	Ghir_D10G013910.1	SLC35F1	Solute carrier family 35 member F1	Gossypium hirsutum	HAU	D10	24025779	24031316	-	5538	Ghir_D10G013910	1.35	0.41	1.45	1.98	1.7	1.2	0.31	0.09	0.82	0.98	1.99	11.07	5.82	0.26	6.86	3.14	0.51	1.16	0.25	0.64	3.82	1.26	0
Ghir_D10G014260	down_regulated genes	Ghir_D10G014260.1	PDS	15-cis-phytoene desaturase, chloroplastic/chromoplastic	Gossypium hirsutum	HAU	D10	25095470	25111987	-	16518	Ghir_D10G014260	5.21	6.62	31.28	12.65	5.8	3.9	3.52	2.85	3.4	5.12	8.38	29.65	20.92	19.76	9.56	11.95	3.06	8.38	19.96	28.43	8.9	1.05	0
Ghir_D10G014340	down_regulated genes	Ghir_D10G014340.1	KIN12B	Kinesin-like protein KIN-12B	Gossypium hirsutum	HAU	D10	25412930	25419355	-	6426	Ghir_D10G014340	0	0	0.4	0	0	0.01	0	0	0.22	0	0.05	0	0.2	0.33	0.23	1.26	0.33	0	0	0	1.97	0.44	0
Ghir_D10G014390	down_regulated genes	Ghir_D10G014390.1	SEC23	Protein transport protein SEC23	Gossypium hirsutum	HAU	D10	25566436	25573176	+	6741	Ghir_D10G014390	1.39	5.53	7.85	7.19	4.67	2.4	3.76	2.76	1.87	2.62	1.86	1.49	1.89	3.06	5.65	3.48	1.75	1.78	2.56	3.14	5.63	0.71	0.06
Ghir_D10G015730	down_regulated genes	Ghir_D10G015730.1	CIPK7	CBL-interacting serine/threonine-protein kinase 7	Gossypium hirsutum	HAU	D10	32874697	32876870	-	2174	Ghir_D10G015730	5.29	3.27	2.97	4.34	2.96	1.91	2.86	1.35	3.18	2.85	4.31	14.63	23.89	35.25	10.9	2.25	3	20.58	30.48	20.18	8.9	0.95	0
Ghir_D10G016620	down_regulated genes	Ghir_D10G016620.1	CKL11	Casein kinase 1-like protein 11	Gossypium hirsutum	HAU	D10	43510412	43516958	-	6547	Ghir_D10G016620	14.62	21.25	37.68	14.69	9.14	8.85	9.83	9.79	11.01	10.03	9.59	15.73	14.75	14.14	24.11	13.45	6.71	18.49	17.21	24.64	19.92	1.03	0.13
Ghir_D10G016830	down_regulated genes	Ghir_D10G016830.1	PHO1	Phosphate transporter PHO1	Gossypium hirsutum	HAU	D10	45119904	45129690	-	9787	Ghir_D10G016830	1.63	2.6	3.97	2.63	2.48	4.21	4.17	3.08	3.39	3.37	2.48	3.5	2.2	0.02	11.61	0.15	0.17	0.15	0	0.35	0.51	0.4	0
Ghir_D10G020820	down_regulated genes	Ghir_D10G020820.1	TGAL1	Transcription factor TGAL1	Gossypium hirsutum	HAU	D10	56699480	56707304	-	7825	Ghir_D10G020820	14.62	18.19	13.45	14.2	11.43	6.14	7.97	8.27	9.91	8.21	11.13	29.45	23.82	15.69	12.02	5.84	2.18	15.92	18.88	49.46	40.34	1.9	0
Ghir_D10G021410	up_regulated genes	Ghir_D10G021410.1	XPO7	Exportin-7	Gossypium hirsutum	HAU	D10	58099415	58119270	-	19856	Ghir_D10G021410	2.03	2.44	5.03	2.26	2.45	1.88	2.21	1.46	2.14	2.39	3.48	3.95	6.1	2.76	3.06	1.75	0.81	1.48	2.03	2.23	5.7	0.22	1.74
Ghir_D10G021420	down_regulated genes	Ghir_D10G021420.1	CPN60B2	Chaperonin 60 subunit beta 2, chloroplastic	Gossypium hirsutum	HAU	D10	58124128	58128687	-	4560	Ghir_D10G021420	39.58	109.15	266.68	133.22	83.36	53.9	37.91	37.29	42.19	36.56	52.02	15.68	58.86	56.66	96.98	380.95	84.2	92.69	53.82	116.05	207.33	1.72	0.47
Ghir_D10G022390	down_regulated genes	Ghir_D10G022390.1	ACT	Vinorine synthase	Gossypium hirsutum	HAU	D10	60315474	60317074	+	1601	Ghir_D10G022390	0.31	0	3.25	9.46	12.59	19.82	37.8	235.07	723.83	839.22	1208.28	3082.66	1597.28	1.6	4.69	0.72	0.73	1.86	0.31	10.6	0	1.23	0
Ghir_D10G022670	down_regulated genes	Ghir_D10G022670.1	TPA1	Phenylalanine ammonia-lyase	Gossypium hirsutum	HAU	D10	60748646	60753556	-	4911	Ghir_D10G022670	13.11	19.29	73.6	20.11	8.16	4.86	5.81	32.83	67	30.75	5.04	1.5	3.05	111.08	311.41	33.42	16.41	30.55	109.85	19.17	9	0.6	0
Ghir_D10G024110	down_regulated genes	Ghir_D10G024110.1	NA	NA	Gossypium hirsutum	HAU	D10	63221787	63233735	+	11949	Ghir_D10G024110	0.3	1.64	3.73	3.14	3.59	2.25	2.67	2.14	1.38	1.86	1.25	1.03	1.68	1.16	1.31	1.72	0.45	0.49	1.77	1.43	3.32	0.35	0.02
Ghir_D10G024170	down_regulated genes	Ghir_D10G024170.1	HSP70	Heat shock cognate 70 kDa protein	Gossypium hirsutum	HAU	D10	63304199	63306943	+	2745	Ghir_D10G024170	1.08	0.25	0.7	25.42	63.74	43.62	18.23	12.51	2.82	2.08	1.42	1.21	2.83	0	0.48	0.5	0.08	0.64	0.26	0.11	0	5.51	0.91
Ghir_D10G024570	down_regulated genes	Ghir_D10G024570.1	TPIP1	Triosephosphate isomerase, cytosolic	Gossypium hirsutum	HAU	D10	64024004	64027936	+	3933	Ghir_D10G024570	163.45	94.93	82.72	61.29	72.4	59.77	60.15	83.48	87.5	79.55	93.41	120.28	181.69	393.16	222.77	250.15	435.29	634.35	345.62	467.96	77.54	3.74	0.5
Ghir_D10G025080	up_regulated genes	Ghir_D10G025080.1	RCA2	Ribulose bisphosphate carboxylase/oxygenase activase 2, chloroplastic	Gossypium hirsutum	HAU	D10	64884996	64888122	-	3127	Ghir_D10G025080	4.43	4.68	0.09	0	0.45	0	0.04	0	0.48	0.04	0.39	0.32	0.04	1.4	852.42	5497.52	1272.97	161.41	5.41	1.41	5.27	0	0.9
Ghir_D10G025780	up_regulated genes	Ghir_D10G025780.1	At3g06240	F-box/kelch-repeat protein At3g06240	Gossypium hirsutum	HAU	D10	65846455	65847722	-	1268	Ghir_D10G025780	0	0	0	1.7	1.56	5.66	7.81	13.19	6.54	8.48	6.68	9.51	7.45	0	0	0	0	0	0	0	0	0.42	3.79
Ghir_D10G026030	up_regulated genes	Ghir_D10G026030.1	At2g39960	Probable signal peptidase complex subunit 2	Gossypium hirsutum	HAU	D10	66099078	66101647	-	2570	Ghir_D10G026030	12.47	10.82	20.01	17.21	9.94	8.75	15.32	4.03	6.27	9.81	10.75	10.61	4.71	7.15	4.82	6.17	3.25	7.38	13.14	14.6	3.19	0	4.33
Ghir_D11G000130	down_regulated genes	Ghir_D11G000130.1	BOR1	Boron transporter 1	Gossypium hirsutum	HAU	D11	154498	157873	-	3376	Ghir_D11G000130	0	3.38	0.56	0.63	0.19	0.38	0.48	0.77	0.31	5.31	11.05	57.95	34.35	0.07	0.68	0.2	0	4.68	0.03	0.7	1.03	3.57	0
Ghir_D11G001180	down_regulated genes	Ghir_D11G001180.1	SCL8	Scarecrow-like protein 8	Gossypium hirsutum	HAU	D11	1060326	1062948	+	2623	Ghir_D11G001180	40.13	92.43	64.32	102.33	85.67	55.92	74.83	73.38	103.03	89.24	93.21	190.81	173.77	168.48	93.8	54.25	102.92	110.66	151.94	139.81	189.8	3.6	0.56
Ghir_D11G001330	down_regulated genes	Ghir_D11G001330.1	atad1a	ATPase family AAA domain-containing protein 1-A	Gossypium hirsutum	HAU	D11	1172286	1178094	-	5809	Ghir_D11G001330	12.23	20.12	47.98	16.7	15.85	13.07	13.82	15.6	9.88	10.19	9.17	14.66	17.05	19.53	29.78	6.81	3.17	8.41	23.12	64.78	16.86	1.79	0
Ghir_D11G001690	down_regulated genes	Ghir_D11G001690.1	NTL9	Protein NTM1-like 9	Gossypium hirsutum	HAU	D11	1437943	1440284	-	2342	Ghir_D11G001690	33.83	74.25	94.23	94.99	77.08	69.57	126.05	24.24	57.92	49.96	32.62	9.99	24.31	186.77	59.16	6.88	153.29	92.47	217.73	66.88	65.26	0.79	0.03
Ghir_D11G002030	down_regulated genes	Ghir_D11G002030.1	HOP3	Hsp70-Hsp90 organizing protein 3	Gossypium hirsutum	HAU	D11	1678597	1682383	-	3787	Ghir_D11G002030	39.4	10.87	40.99	28.75	19.03	15.07	15.71	15.96	15.14	16.36	17.32	11.63	4.2	7.91	55.37	31.85	17.47	50.88	9.04	65.59	79.52	1.8	0.3
Ghir_D11G002260	down_regulated genes	Ghir_D11G002260.1	EBS	Chromatin remodeling protein EBS	Gossypium hirsutum	HAU	D11	1837449	1842180	+	4732	Ghir_D11G002260	21.6	14.98	9.88	7.22	5.59	4.68	4.6	5.11	3.86	3	3.75	3.05	3.69	3.68	13.8	8.19	4.2	9.71	5.37	17.42	26.77	0.87	0.11
Ghir_D11G002710	down_regulated genes	Ghir_D11G002710.1	At1g62640	3-oxoacyl-[acyl-carrier-protein] synthase III, chloroplastic	Gossypium hirsutum	HAU	D11	2144152	2148046	+	3895	Ghir_D11G002710	4.85	4.88	4.74	6.47	6.12	1.88	2.79	2.93	2.22	4.85	8.32	31.71	24.67	20.54	6.57	3.76	1.78	8.95	29.26	15.43	3.79	0.9	0
Ghir_D11G003890	down_regulated genes	Ghir_D11G003890.1	DOF5.4	Dof zinc finger protein DOF5.4	Gossypium hirsutum	HAU	D11	3088214	3090197	-	1984	Ghir_D11G003890	6.39	5.83	12.72	9.6	7.71	14	8.09	16.67	11.82	7.46	1.73	3.47	6.93	36.29	49.35	9.21	6.81	34.74	40.27	58.48	1.4	0.99	0.09
Ghir_D11G004900	down_regulated genes	Ghir_D11G004900.1	RCE1	NEDD8-conjugating enzyme Ubc12	Gossypium hirsutum	HAU	D11	4007879	4010389	-	2511	Ghir_D11G004900	53.9	31.63	30.85	30.94	24.45	22.47	28.67	25.37	27.79	25.28	27.15	27.91	30.96	88.75	48.32	13.9	49.61	79.38	91.29	78.37	36.27	1.24	0
Ghir_D11G006430	down_regulated genes	Ghir_D11G006430.1	CLC-C	Chloride channel protein CLC-c	Gossypium hirsutum	HAU	D11	5296214	5302480	+	6267	Ghir_D11G006430	18.8	11.22	16.18	15.9	17.96	12.63	13.79	11.07	17.1	19.91	25.62	39.18	29.92	15.49	37.26	21.56	19.08	37.76	17.79	20.12	21.33	0.62	0
Ghir_D11G007040	up_regulated genes	Ghir_D11G007040.1	Os02g0178400	Protein transport protein Sec61 subunit gamma	Gossypium hirsutum	HAU	D11	5730040	5731860	+	1821	Ghir_D11G007040	52.85	25.83	24.49	26.74	42.64	43.66	51.95	62.34	31.12	42.46	43.74	38.74	24.37	81.01	47.31	17.54	22.23	75.19	92.54	154.45	40.34	1.11	6
Ghir_D11G007210	up_regulated genes	Ghir_D11G007210.1	Sgf29	SAGA-associated factor 29	Gossypium hirsutum	HAU	D11	5824567	5828802	-	4236	Ghir_D11G007210	5.67	7.67	6.87	5.09	3.81	4.19	4.12	4.16	3.13	4.03	4.92	2.9	0.32	1.39	6.42	5.44	1.54	6.63	1.19	9.6	11.62	0.34	2.41
Ghir_D11G007620	down_regulated genes	Ghir_D11G007620.1	NAC100	NAC domain-containing protein 100	Gossypium hirsutum	HAU	D11	6200897	6202793	+	1897	Ghir_D11G007620	13.68	1.09	14.56	9.33	13.39	19.14	14.09	10.15	14.01	14.78	11.93	30.54	24.36	84	0.61	0.5	0.8	7.71	98.04	6.08	0.23	1.61	0
Ghir_D11G008080	down_regulated genes	Ghir_D11G008080.1	PBL19	Probable serine/threonine-protein kinase PBL19	Gossypium hirsutum	HAU	D11	6567424	6570324	-	2901	Ghir_D11G008080	3.94	6.33	11.51	27.14	16.57	16.41	24.83	14.9	19.14	16.15	9.88	1.03	0.42	22.37	1.2	10.98	11.01	34.56	24.96	27.36	1.7	0.9	0
Ghir_D11G010250	down_regulated genes	Ghir_D11G010250.1	AS	Hydroquinone glucosyltransferase	Gossypium hirsutum	HAU	D11	8665667	8671938	+	6272	Ghir_D11G010250	31.12	69.81	48.04	26.9	19.09	14.78	14	22.12	42	53.73	44.46	59.24	164.67	27.04	131.72	183.11	169.87	116.65	25.87	19.21	103.11	0.81	0.11
Ghir_D11G010820	down_regulated genes	Ghir_D11G010820.1	PRR95	Two-component response regulator-like PRR95	Gossypium hirsutum	HAU	D11	9435663	9440727	+	5065	Ghir_D11G010820	3.17	1.54	9.42	3.25	3.01	2.99	2.4	2.35	1.36	2.37	1.55	1.11	23.52	20.16	15.37	15.08	3.98	10.39	25.16	26.78	10.42	1.01	0.02
Ghir_D11G016450	up_regulated genes	Ghir_D11G016450.1	CSLH1	Cellulose synthase-like protein H1	Gossypium hirsutum	HAU	D11	16653802	16659604	-	5803	Ghir_D11G016450	3	1.02	1.1	0.21	0.03	0.29	0.03	0	0.13	0.57	0.83	1.57	2.89	0	0.58	11.9	4.91	0.69	0.24	0	0.95	0.12	2.43
Ghir_D11G017350	up_regulated genes	Ghir_D11G017350.1	RBCS	Ribulose bisphosphate carboxylase small chain, chloroplastic	Gossypium hirsutum	HAU	D11	18223837	18225374	-	1538	Ghir_D11G017350	19.13	10	0.23	0.61	0.11	0	0.05	0.05	0.27	0	0.38	0.37	0.83	2.71	587.05	11626.8	2270.2	84.35	13.21	13.97	10.16	0.13	2.53
Ghir_D11G020970	down_regulated genes	Ghir_D11G020970.1	MYB44	Transcription factor MYB44	Gossypium hirsutum	HAU	D11	26320492	26323056	+	2565	Ghir_D11G020970	306.55	288.43	108.99	144.69	120.91	89.05	124.29	79.23	89.63	97.94	72.97	10.28	95.17	204.36	51.16	29.92	81.44	169.35	191.93	113.82	156.94	1.56	0
Ghir_D11G024130	up_regulated genes	Ghir_D11G024130.1	PMD2	Peroxisomal and mitochondrial division factor 2	Gossypium hirsutum	HAU	D11	45853313	45854427	-	1115	Ghir_D11G024130	0	0.14	0	13.25	34.87	58.21	57.05	54.84	39.64	39.83	31.25	11.95	5.82	0.32	0.14	0	0	0	0.41	0.33	0	0.13	4.03
Ghir_D11G024570	down_regulated genes	Ghir_D11G024570.1	IGHMBP2	DNA-binding protein SMUBP-2	Gossypium hirsutum	HAU	D11	48352320	48360476	-	8157	Ghir_D11G024570	12.74	9.9	9.59	8.21	7.23	5.02	7.14	4.41	7.04	7.19	6.64	2.97	22.53	24.86	7.43	12.99	13.42	4.14	28.02	6.01	3.77	1.15	0.04
Ghir_D11G024750	down_regulated genes	Ghir_D11G024750.1	NA	NA	Gossypium hirsutum	HAU	D11	49111162	49115087	-	3926	Ghir_D11G024750	30.13	13.39	35.44	19.84	12.83	16.78	22.1	17.7	17.51	16.78	14.23	18.27	7.31	6.59	21.93	14.99	8.22	16.31	9.57	18.99	22.59	0.78	0
Ghir_D11G025110	up_regulated genes	Ghir_D11G025110.1	SOT15	Cytosolic sulfotransferase 15	Gossypium hirsutum	HAU	D11	51285878	51286920	-	1043	Ghir_D11G025110	0	0	0	0.16	1.83	5.01	6.2	12.85	7.83	5.26	3.76	4.66	0.66	0	0	0	0	0	0	0.29	0	0	2.17
Ghir_D11G025360	down_regulated genes	Ghir_D11G025360.1	ATO	Splicing factor SF3a60 homolog	Gossypium hirsutum	HAU	D11	52092530	52099935	-	7406	Ghir_D11G025360	6.68	29.38	14.93	19.93	15.77	15.55	13.77	11.95	10.11	8.42	7.14	4.23	5.4	5.42	20.24	13.5	4.87	10.67	6.88	12.62	41.59	2.54	0.41
Ghir_D11G025500	down_regulated genes	Ghir_D11G025500.1	NA	NA	Gossypium hirsutum	HAU	D11	52793736	52798335	-	4600	Ghir_D11G025500	59.11	112.03	139.63	373.7	141.59	141.81	226.04	87.4	119.47	118.59	99.72	49.34	33.46	179.72	87.06	9.14	138.65	36.65	382.47	52.24	17.08	1.3	0.02
Ghir_D11G026620	up_regulated genes	Ghir_D11G026620.1	RALFL9	Protein RALF-like 9	Gossypium hirsutum	HAU	D11	56236270	56236683	+	414	Ghir_D11G026620	0	0	2.73	84.93	409.24	982.42	1090.01	1364.69	1255.05	1385.44	1394.48	1849.46	1022.89	4.25	3.37	0	0	2.99	1.88	24.1	0	42.61	181.84
Ghir_D11G027300	up_regulated genes	Ghir_D11G027300.1	XI-E	Myosin-11	Gossypium hirsutum	HAU	D11	58208891	58218860	+	9970	Ghir_D11G027300	0.64	0.35	1.38	0.46	6.92	13.47	29.07	19.59	12.81	18.21	15.79	25.17	29.33	0.08	0.03	0	0	0.03	0.11	0.09	0.42	0.91	8.24
Ghir_D11G028100	down_regulated genes	Ghir_D11G028100.1	TBP	TATA-box-binding protein	Gossypium hirsutum	HAU	D11	59980419	59983778	-	3360	Ghir_D11G028100	2.68	0	45.98	4.89	9.66	7.06	7.37	9.54	2.98	13.14	9.74	3.18	6.18	0.14	5.45	5.85	0.78	0	0.3	5.14	5.44	12.22	2.31
Ghir_D11G029340	up_regulated genes	Ghir_D11G029340.1	PME28	Putative pectinesterase/pectinesterase inhibitor 28	Gossypium hirsutum	HAU	D11	62100721	62102609	-	1889	Ghir_D11G029340	0	0.29	0.68	0.12	0.51	0.18	0	0	0.03	0.96	2.22	14.05	35.2	0	0	0	0	0	0	0	0	0.21	1.56
Ghir_D11G029350	down_regulated genes	Ghir_D11G029350.1	PME41	Probable pectinesterase/pectinesterase inhibitor 41	Gossypium hirsutum	HAU	D11	62105186	62107220	-	2035	Ghir_D11G029350	0.25	0.3	0.69	0	1.45	0.74	0.7	3.86	17.69	31.18	55.64	155.9	45.08	0.1	0.21	0	0	0.06	0.77	0.37	0.12	1.43	0
Ghir_D11G029390	down_regulated genes	Ghir_D11G029390.1	PP2B15	F-box protein PP2-B15	Gossypium hirsutum	HAU	D11	62170162	62171520	-	1359	Ghir_D11G029390	0.29	0	0.13	0.06	0	0	0	0.11	0	0.76	0.27	1.73	1.57	1.22	0.73	0	0.16	0.11	3.03	0.85	1.31	1.47	0
Ghir_D11G029990	down_regulated genes	Ghir_D11G029990.1	SPCC1223.01	E3 ubiquitin-protein ligase hel2	Gossypium hirsutum	HAU	D11	62874684	62879136	+	4453	Ghir_D11G029990	0.75	2.81	2.6	2.56	1.23	1.27	1.32	0.57	0.23	0.54	0.48	0.15	0.13	0.76	2.48	2.28	0.51	1.3	0.64	3.08	12.87	0.54	0.08
Ghir_D11G033670	down_regulated genes	Ghir_D11G033670.1	LRP2	Low-density lipoprotein receptor-related protein 2	Gossypium hirsutum	HAU	D11	69434464	69437533	+	3070	Ghir_D11G033670	47.04	37.87	32.58	37.07	26.05	23.78	20.12	20.18	22.31	21.92	15.24	16.76	22.87	19.14	30.86	40.9	25.6	38.12	20.34	32.88	34.77	13.26	3
Ghir_D11G035760	up_regulated genes	Ghir_D11G035760.1	RABC2A	Ras-related protein RABC2a	Gossypium hirsutum	HAU	D11	72423569	72428073	+	4505	Ghir_D11G035760	0.42	0	0.71	0.74	0.36	1.33	0.5	0.44	0.31	0.19	0.29	0.62	0.46	5.59	9.64	2.36	5.5	5	9.86	1.27	0	0	1.2
Ghir_D11G036090	down_regulated genes	Ghir_D11G036090.1	HSP70	Heat shock cognate 70 kDa protein	Gossypium hirsutum	HAU	D11	72609862	72614777	+	4916	Ghir_D11G036090	549.92	113.22	246.09	296.82	236.09	185.62	189.11	149.99	138.42	126.08	146.52	32.78	19.9	394.47	255.43	77.83	93.7	288.7	381.02	131.91	210.64	6.8	0.47
Ghir_D12G000200	down_regulated genes	Ghir_D12G000200.1	SPBC21H7.06c	Protein OPI10 homolog	Gossypium hirsutum	HAU	D12	353705	356895	-	3191	Ghir_D12G000200	12.32	11.57	7.22	8.55	7.09	5.32	5.01	4.63	5.78	4.5	4.09	1.94	1.06	6.04	3.59	4.86	5.79	8.54	4.42	5.91	14.16	0.63	0
Ghir_D12G002020	down_regulated genes	Ghir_D12G002020.1	ZAT10	Zinc finger protein ZAT10	Gossypium hirsutum	HAU	D12	2457211	2460039	+	2829	Ghir_D12G002020	1.34	1.02	2.73	7.35	4.94	3.58	2.01	1.59	2	1.08	0.46	0.72	0.22	3.13	3.68	0.02	11.19	2.54	3.2	0.04	0.05	0.93	0
Ghir_D12G002440	down_regulated genes	Ghir_D12G002440.1	ABF3	ABSCISIC ACID-INSENSITIVE 5-like protein 6	Gossypium hirsutum	HAU	D12	3010808	3015245	-	4438	Ghir_D12G002440	70.48	30.54	99.72	35.34	26.31	23.59	23.78	19.75	18.25	21.38	18.18	10.78	12.73	29.77	13.34	10.99	4.53	15.3	38.72	26.45	33.7	0.52	0
Ghir_D12G002570	up_regulated genes	Ghir_D12G002570.1	LARP6C	La-related protein 6C	Gossypium hirsutum	HAU	D12	3242939	3246262	-	3324	Ghir_D12G002570	0	0	0.25	0.06	0	4.56	10.88	29.69	17.42	25.67	26.61	49.47	63.69	0.05	1.22	0	0	0	0	0.62	0	1.38	9.53
Ghir_D12G003470	down_regulated genes	Ghir_D12G003470.1	ERD7	Protein EARLY-RESPONSIVE TO DEHYDRATION 7, chloroplastic	Gossypium hirsutum	HAU	D12	4505735	4508354	+	2620	Ghir_D12G003470	21.22	64.64	129.31	118.17	72.5	52.13	99.4	26.82	42.54	34.21	38.25	7.58	1.35	101.58	28.47	11.2	272.02	25.97	126.05	59.75	16.96	1	0
Ghir_D12G004790	up_regulated genes	Ghir_D12G004790.1	CMTA5	Calmodulin-binding transcription activator 5	Gossypium hirsutum	HAU	D12	7109767	7112779	-	3013	Ghir_D12G004790	1.34	1.18	2.58	1.13	4.56	0.59	0.23	0.03	0.25	1.51	1.41	1.27	0.49	0.28	0.18	0.32	0	1.3	0.82	0.26	1.68	0.63	2.4
Ghir_D12G005450	down_regulated genes	Ghir_D12G005450.1	ABA4	Protein ABA DEFICIENT 4, chloroplastic	Gossypium hirsutum	HAU	D12	8592655	8596310	-	3656	Ghir_D12G005450	4.89	7.59	24.3	9.74	6.31	7.36	6.39	5.87	9.03	24.89	38.31	114.21	48.59	23.63	44.81	5.14	4.35	52.84	30.64	32.89	5.53	2.71	0.27
Ghir_D12G005490	down_regulated genes	Ghir_D12G005490.1	LBD41	LOB domain-containing protein 41	Gossypium hirsutum	HAU	D12	8738445	8740226	-	1782	Ghir_D12G005490	24.28	26.82	7.95	31.22	14.83	3.7	13.7	2.84	4.3	9.27	14.94	1.63	2.51	57.3	33.26	0.38	18.65	9.15	55.39	13.63	96.34	1.47	0.08
Ghir_D12G005560	down_regulated genes	Ghir_D12G005560.1	NA	NA	Gossypium hirsutum	HAU	D12	9125122	9126099	-	978	Ghir_D12G005560	53.55	50.54	77.08	182.45	96.54	104.87	81.16	26.37	83.38	82.09	47.79	6.01	15.69	384.07	9.65	9.58	154.23	231.96	443.23	174.95	6.26	3.07	0.23
Ghir_D12G005670	down_regulated genes	Ghir_D12G005670.1	NA	NA	Gossypium hirsutum	HAU	D12	9435622	9437195	+	1574	Ghir_D12G005670	10.09	7.16	1.95	3.28	2.86	0.5	1.17	1.33	2.81	3.52	7.69	11.37	41.87	34.27	2.46	38.08	190.07	334.14	36.72	72.9	4.38	3.74	0
Ghir_D12G005680	down_regulated genes	Ghir_D12G005680.1	NA	NA	Gossypium hirsutum	HAU	D12	9448339	9452290	+	3952	Ghir_D12G005680	124.87	20.82	25.87	31.05	18.21	14.49	12.51	14.65	17.07	14.02	14.23	13.35	35.58	50.47	6.36	15.85	13.85	34.92	52.75	14.12	21.87	0.71	0
Ghir_D12G006360	down_regulated genes	Ghir_D12G006360.1	PMADS1	Floral homeotic protein PMADS 1	Gossypium hirsutum	HAU	D12	10860201	10862789	-	2589	Ghir_D12G006360	388.19	117.24	159.06	104.65	80.9	72.91	96.59	119.9	192.46	220.67	299.56	279.42	226.2	37.9	1.67	1.77	0.77	1.26	37.21	4.26	1.74	0.96	0
Ghir_D12G008080	up_regulated genes	Ghir_D12G008080.1	RALFL30	Protein RALF-like 30	Gossypium hirsutum	HAU	D12	21681046	21682025	+	980	Ghir_D12G008080	0	0	0	0	0	0	0	0	0	0	0	1.57	0	0	0	0	0	0	0	0	0	0	34.3
Ghir_D12G008450	down_regulated genes	Ghir_D12G008450.1	At5g65660	Uncharacterized protein At5g65660	Gossypium hirsutum	HAU	D12	25156369	25158280	-	1912	Ghir_D12G008450	12.5	3.92	14.78	12.44	7.65	11.96	8.76	15.69	14.84	8.57	1.39	0.33	0.74	4.03	38.83	4.04	0.86	4.09	2.64	5.56	14.4	0.96	0.03
Ghir_D12G009290	down_regulated genes	Ghir_D12G009290.1	NA	NA	Gossypium hirsutum	HAU	D12	30271571	30277829	+	6259	Ghir_D12G009290	17.04	12.14	8.53	4.58	2.8	2.8	2.56	2.13	1.69	2.54	1.81	3.38	7.1	3.44	13.62	0.62	0.62	6.27	3.34	6.34	14.31	0.43	0.05
Ghir_D12G010360	down_regulated genes	Ghir_D12G010360.1	SCL6	Scarecrow-like protein 6	Gossypium hirsutum	HAU	D12	37566833	37581547	+	14715	Ghir_D12G010360	6.92	3.67	3.28	2.39	3.22	3.08	1.73	1.85	1.52	2.43	2.94	6.58	20.96	17.09	11.33	8.71	2.6	5.65	23	11.88	9.59	0.64	0
Ghir_D12G010840	up_regulated genes	Ghir_D12G010840.1	At5g01110	Pentatricopeptide repeat-containing protein At5g01110	Gossypium hirsutum	HAU	D12	38536642	38540383	-	3742	Ghir_D12G010840	0.61	1.19	1.65	1.46	1.03	0.89	1	1.02	0.63	0.98	0.77	0.26	0.43	0.06	0.61	0.85	0.09	0.7	0.42	0.8	2.9	0.02	0.39
Ghir_D12G013290	down_regulated genes	Ghir_D12G013290.1	SAMS1	S-adenosylmethionine synthase 1	Gossypium hirsutum	HAU	D12	43100168	43102882	-	2715	Ghir_D12G013290	12.47	27.98	49.26	34.52	24.41	29.67	31.41	65.91	167.19	131.64	88.15	46.3	14.69	56.06	2044.2	211.16	109	324.37	60.21	169.98	73.55	5.3	0
Ghir_D12G013470	down_regulated genes	Ghir_D12G013470.1	GA2OX2	Gibberellin 2-beta-dioxygenase 2	Gossypium hirsutum	HAU	D12	43411802	43414580	+	2779	Ghir_D12G013470	0	0	0	0	0	0	0	0	0	0	0	0	0	0	0.44	0.04	0	0	0	0	0	2.5	0
Ghir_D12G014060	down_regulated genes	Ghir_D12G014060.1	PME7	Probable pectinesterase/pectinesterase inhibitor 7	Gossypium hirsutum	HAU	D12	44369597	44372013	+	2417	Ghir_D12G014060	4.63	4.3	5.44	14.24	20.49	14.29	21.29	6.34	8.32	5.88	2.82	2.35	0.39	17.44	4.29	0.18	16.47	1.76	13.22	0.03	0	2.25	0
Ghir_D12G014780	down_regulated genes	Ghir_D12G014780.1	At3g22104	BTB/POZ domain-containing protein At3g22104	Gossypium hirsutum	HAU	D12	45393743	45397408	+	3666	Ghir_D12G014780	12.95	2.45	0.23	0.73	2.57	2.54	0.1	1.05	0.92	0.23	1.94	0.05	10.61	13.1	1.05	30.49	10.83	12.48	13.4	53.26	11.6	0.74	0.03
Ghir_D12G014790	down_regulated genes	Ghir_D12G014790.1	HSP17.5-M	17.5 kDa class I heat shock protein	Gossypium hirsutum	HAU	D12	45396681	45397154	-	474	Ghir_D12G014790	67.71	14.55	1.26	2.57	17.51	13.87	3.84	5.37	4.26	3.32	5.16	0.18	76.68	101.34	6	276.97	80.53	97.43	77.47	388.19	96.14	11.3	0
Ghir_D12G015970	down_regulated genes	Ghir_D12G015970.1	CYP71B36	Cytochrome P450 71B36	Gossypium hirsutum	HAU	D12	47725915	47739928	+	14014	Ghir_D12G015970	3.44	11.35	12.81	7.84	4.04	4.5	4.1	6.25	6.1	6.92	9.76	28.35	53.97	0.66	0.42	14.42	1.9	0.88	1.07	10.66	65.69	0.48	0
Ghir_D12G016860	up_regulated genes	Ghir_D12G016860.1	grxC	Glutaredoxin 3	Gossypium hirsutum	HAU	D12	49382589	49386892	-	4304	Ghir_D12G016860	0	0	0.05	0.27	0.1	0.24	0	0.06	0.12	1.33	2.3	12.75	21.74	0	0	0	0	0	0	0.14	0	2.16	10.95
Ghir_D12G017200	down_regulated genes	Ghir_D12G017200.1	PI4KG7	Phosphatidylinositol 4-kinase gamma 7	Gossypium hirsutum	HAU	D12	49885250	49888712	-	3463	Ghir_D12G017200	39.96	14.17	34.21	13.85	13.45	12.65	8.51	9.27	10.93	7.77	7.74	6.42	3.66	7.82	32.05	23.96	3.94	23.26	8.4	15.89	50.81	0.45	0.02
Ghir_D12G017610	down_regulated genes	Ghir_D12G017610.1	RPN6	26S proteasome non-ATPase regulatory subunit 11 homolog	Gossypium hirsutum	HAU	D12	50362139	50365008	+	2870	Ghir_D12G017610	123.11	45.37	29.71	40.17	40.74	27.79	28.07	40.38	38.42	29.41	35.56	35.94	30.12	54.69	42.08	24.82	33.65	55.38	58.35	54.2	50.94	0.94	0.11
Ghir_D12G017720	down_regulated genes	Ghir_D12G017720.1	NA	Casparian strip membrane protein 1	Gossypium hirsutum	HAU	D12	50593428	50594567	-	1140	Ghir_D12G017720	0	0	0	0	0	0	0.15	0	0.07	0	0.29	0.36	0.43	0.23	0	0	1.88	0	0	0	0	1.81	0.21
Ghir_D12G018770	down_regulated genes	Ghir_D12G018770.1	NFD4	Protein NUCLEAR FUSION DEFECTIVE 4	Gossypium hirsutum	HAU	D12	52061775	52064298	-	2524	Ghir_D12G018770	4.78	5.5	7.52	6.13	9.42	7.15	7.68	6.88	6.57	4.54	3.46	2.53	2.9	3.13	11.4	9.05	2.47	8.18	3.17	5.27	11.98	0.55	0.03
Ghir_D12G018790	down_regulated genes	Ghir_D12G018790.1	NPF2.11	Protein NRT1/ PTR FAMILY 2.11	Gossypium hirsutum	HAU	D12	52134229	52137696	-	3468	Ghir_D12G018790	6.54	25.23	8.5	17.46	8	9.6	8.6	6.18	5.16	3.87	3.46	7.13	2.13	15.94	10.52	32.3	14.41	49.51	17.85	6.32	11.73	0.86	0.02
Ghir_D12G020460	down_regulated genes	Ghir_D12G020460.1	HIPP07	Heavy metal-associated isoprenylated plant protein 7	Gossypium hirsutum	HAU	D12	54391295	54393494	+	2200	Ghir_D12G020460	272.16	83.07	132.33	37.51	29.61	40.87	50.16	33.19	14.64	22.02	27.08	90.66	68.24	93.22	326.17	134.91	33.16	379.12	105.69	342.97	35.95	2.56	0
Ghir_D12G022110	down_regulated genes	Ghir_D12G022110.1	At3g50808	Uncharacterized protein At3g50808	Gossypium hirsutum	HAU	D12	56177133	56180108	-	2976	Ghir_D12G022110	82.34	42.74	72.51	89.04	79.74	69.92	49.75	59.41	41.85	32.13	22.18	14.98	56.02	112.68	10.38	5.39	49.89	72.17	117.67	14.04	6.25	1.57	0.14
Ghir_D12G022420	down_regulated genes	Ghir_D12G022420.1	SGPP	Haloacid dehalogenase-like hydrolase domain-containing protein Sgpp	Gossypium hirsutum	HAU	D12	56459585	56461162	+	1578	Ghir_D12G022420	469.04	50.97	65.65	133.06	133.25	88.96	112.14	136.17	152.56	188.79	270.36	141.96	80.53	107.06	7.21	5.34	33.35	22.02	122.56	161.6	25.43	4.83	0.89
Ghir_D12G022620	down_regulated genes	Ghir_D12G022620.1	BAD1	Ankyrin repeat-containing protein BDA1	Gossypium hirsutum	HAU	D12	56707183	56709563	+	2381	Ghir_D12G022620	0.67	0.74	6.51	10.48	3.05	0.3	0.54	0.5	0.06	0.38	0.19	0.31	0.49	0.34	0.84	0.79	0.19	0	1.25	0.29	0.69	0.91	0.03
Ghir_D12G023610	down_regulated genes	Ghir_D12G023610.1	ACS10	Probable aminotransferase ACS10	Gossypium hirsutum	HAU	D12	57725734	57728797	-	3064	Ghir_D12G023610	12.9	2.1	9.53	12.3	15.63	8.61	3.89	2.32	1.73	3.62	4.38	4.86	4.88	1.95	2.96	8.73	0.56	0.74	2.24	1.72	3.13	1.58	0.19
Ghir_D12G024500	down_regulated genes	Ghir_D12G024500.1	ACS1	1-aminocyclopropane-1-carboxylate synthase	Gossypium hirsutum	HAU	D12	58598770	58601481	-	2712	Ghir_D12G024500	16.14	17.53	10.99	17.77	16.07	13.93	53.31	2.25	38.8	51.57	53.24	22.32	7.14	110.41	48.9	0.74	197.63	111.33	119.07	128.35	27.56	0.75	0
Ghir_D12G024640	down_regulated genes	Ghir_D12G024640.1	NA	NA	Gossypium hirsutum	HAU	D12	58724845	58725479	+	635	Ghir_D12G024640	7.12	0	4.27	30.04	15.11	26.75	26.97	13.57	21.5	15.59	14.2	4.42	0	2.84	19.28	10.02	0	18.1	3.01	1.87	14.18	34.36	6.3
Ghir_D12G025180	down_regulated genes	Ghir_D12G025180.1	ZNHIT2	Zinc finger HIT domain-containing protein 2	Gossypium hirsutum	HAU	D12	59130814	59133414	+	2601	Ghir_D12G025180	8.59	4.06	3.68	3.38	3.67	2.6	2.63	2.88	2.12	1.63	2.16	1.76	2.64	2.35	5.16	1.03	1.77	2.94	2.82	2.16	4.74	0.81	0.07
Ghir_D12G025670	down_regulated genes	Ghir_D12G025670.1	RPL9B	60S ribosomal protein L9-1	Gossypium hirsutum	HAU	D12	59529421	59531259	+	1839	Ghir_D12G025670	256.67	169.1	84.24	130.52	130.09	104.43	107.33	103.65	102.98	85.1	92.94	28.64	32.41	170.33	119.49	69.56	84.62	138.14	146.81	84.92	159.74	3.05	0.32
Ghir_D12G026390	down_regulated genes	Ghir_D12G026390.1	NA	Glutamate synthase [NADH], amyloplastic	Gossypium hirsutum	HAU	D12	60206949	60219258	+	12310	Ghir_D12G026390	101.86	72.41	340.06	117.69	94.12	74.52	77.9	60.51	58.83	54.08	37.93	27.97	128.53	112.77	340.83	17.71	22.5	46.06	133.63	37.67	76.03	4.34	0.25
Ghir_D12G026640	down_regulated genes	Ghir_D12G026640.1	ABCC10	ABC transporter C family member 10	Gossypium hirsutum	HAU	D12	60491991	60498840	+	6850	Ghir_D12G026640	14.74	19.25	20.27	14.26	10.89	6.04	6.29	5.94	8.73	7.9	8.26	14.12	16.44	7.69	19.06	21.79	7.38	18.79	7.85	19.56	13.85	1.31	0.15
Ghir_D12G027210	down_regulated genes	Ghir_D12G027210.1	MSBP2	Membrane steroid-binding protein 2	Gossypium hirsutum	HAU	D12	61007805	61010581	+	2777	Ghir_D12G027210	101.81	168.29	190.03	139.92	81.08	70.46	90.09	91.71	125.37	118.29	136.32	203.96	204.4	286.7	178.29	94.22	175.54	440.45	279.65	296.41	121.52	4.88	0.39
Ghir_D12G028250	down_regulated genes	Ghir_D12G028250.1	ORTH2	E3 ubiquitin-protein ligase ORTHRUS 2	Gossypium hirsutum	HAU	D12	61848607	61853214	-	4608	Ghir_D12G028250	22.18	17.81	6.37	4.62	4.21	2.03	1.18	0.99	0.34	0.31	0.67	0.21	0.63	0.1	5.7	3.02	0.49	0.54	0.33	0.87	21.43	1.56	0.25
Ghir_D12G029340	down_regulated genes	Ghir_D12G029340.1	NA	NA	Gossypium hirsutum	HAU	Scaffold145	52761	56274	+	3514	Ghir_D12G029340	374.99	87.39	335.67	258.82	187.67	133.23	135.98	117.71	114.02	89.47	101.1	40.07	38.91	34.36	29.92	38.55	108.67	33.93	37.47	69.11	11	2.94	0
Ghir_D13G000410	down_regulated genes	Ghir_D13G000410.1	At5g07050	WAT1-related protein At5g07050	Gossypium hirsutum	HAU	D13	333805	337183	-	3379	Ghir_D13G000410	0.47	2.51	0.49	0.28	0.14	0.08	0.04	0.43	0	0.12	0.04	8.58	2.09	0	40.97	1.52	0.31	0	0	0.04	0	1.58	0.21
Ghir_D13G000880	up_regulated genes	Ghir_D13G000880.1	NA	Ubiquinol-cytochrome c reductase complex 6.7 kDa protein	Gossypium hirsutum	HAU	D13	734210	736533	+	2324	Ghir_D13G000880	7.58	3.07	11.13	9.57	17.34	21.81	26.03	29.71	21.42	30.61	33.85	37.52	31.08	17.92	10.47	5	10.03	24.82	14.23	47.89	12.22	1.23	7.48
Ghir_D13G001450	up_regulated genes	Ghir_D13G001450.1	ELD1	Glycosyltransferase-like KOBITO 1	Gossypium hirsutum	HAU	D13	1274995	1280354	-	5360	Ghir_D13G001450	14.68	17.69	21.98	19.76	17.2	13.38	17.27	16.78	17.44	15.6	20.94	14.56	17.47	14.15	25.82	10.6	11.7	17.75	14.66	29.26	20.09	0.03	0.8
Ghir_D13G002070	down_regulated genes	Ghir_D13G002070.1	At5g44400	Berberine bridge enzyme-like 26	Gossypium hirsutum	HAU	D13	1782135	1785389	+	3255	Ghir_D13G002070	0	0	0	0	0	0	0	0	0	0	0	0.19	0.06	0	0	0	0	0	0.02	0	0	0.52	0.02
Ghir_D13G003290	up_regulated genes	Ghir_D13G003290.1	ATJ10	Chaperone protein dnaJ 10	Gossypium hirsutum	HAU	D13	3147558	3149785	-	2228	Ghir_D13G003290	0	0	0	0	0	0	0	0	0	0	0	0	5.2	0	0.08	0.64	0	0.07	0	0.97	0.09	0	14.13
Ghir_D13G004070	down_regulated genes	Ghir_D13G004070.1	ABF3	ABSCISIC ACID-INSENSITIVE 5-like protein 6	Gossypium hirsutum	HAU	D13	4255515	4259813	+	4299	Ghir_D13G004070	49.4	39.03	32.13	27.78	24.69	16.25	22.89	16.75	12.44	11.07	11.35	3.24	4.32	17.31	28.14	16.15	14.01	14.3	20.54	35.77	68.9	0.69	0
Ghir_D13G004220	down_regulated genes	Ghir_D13G004220.1	TOGT1	Scopoletin glucosyltransferase	Gossypium hirsutum	HAU	D13	4465622	4467064	+	1443	Ghir_D13G004220	331.69	97.45	357.8	329.89	274.9	238.6	233.55	134.93	140.57	117.58	54.15	50.95	40.91	115.42	3.9	2.41	42.12	14.43	95.64	27.19	1.88	1.31	0
Ghir_D13G004550	down_regulated genes	Ghir_D13G004550.1	DDB_G0290631	PXMP2/4 family protein 4	Gossypium hirsutum	HAU	D13	4880819	4882649	+	1831	Ghir_D13G004550	43.46	48.78	63.62	79.04	59.93	32.59	61.21	34.66	34.44	19.36	23.93	8.19	5.2	71.23	31.35	13.07	65.85	29.31	76.77	22.41	34.8	2.92	0
Ghir_D13G005700	down_regulated genes	Ghir_D13G005700.1	WRKY19	Probable WRKY transcription factor 19	Gossypium hirsutum	HAU	D13	7466019	7470391	+	4373	Ghir_D13G005700	24.25	15.35	39.24	24.6	18.61	15.98	20.99	12.57	19.31	19.89	15.2	15.18	26.41	39.81	60.09	19.31	11.63	44.35	44.27	54.18	22.72	0.52	0
Ghir_D13G005970	up_regulated genes	Ghir_D13G005970.1	SCRL11	Putative defensin-like protein 244	Gossypium hirsutum	HAU	D13	7930158	7930871	-	714	Ghir_D13G005970	0	0	0	3.7	2.38	0	0	0	0	0	0	0	0	0	0	0	0	0	0	0	0	1.64	19.19
Ghir_D13G006890	down_regulated genes	Ghir_D13G006890.1	MAN2	Mannan endo-1,4-beta-mannosidase 2	Gossypium hirsutum	HAU	D13	9655163	9657792	-	2630	Ghir_D13G006890	0	0.37	0.37	0.42	0	0	0.41	2.84	3.04	1.11	0.56	0.5	0.17	0	2.1	0.21	0	1.65	0.4	1.91	4.36	1.52	0
Ghir_D13G007030	down_regulated genes	Ghir_D13G007030.1	Phf14	PHD finger protein 14	Gossypium hirsutum	HAU	D13	10247117	10251880	+	4764	Ghir_D13G007030	61.97	41.21	42.66	28.97	27.11	39.11	45.14	50.54	51.68	40.61	37.5	21.59	31.34	47.26	44.6	26.45	35.52	53.98	43.55	45.96	56.93	1.25	0.13
Ghir_D13G008180	up_regulated genes	Ghir_D13G008180.1	NA	Globin-3	Gossypium hirsutum	HAU	D13	14821103	14826631	+	5529	Ghir_D13G008180	5.88	1.92	1.35	1.69	1.97	1.47	0.93	0.66	0.52	0.46	0.54	0.08	0	8.82	122.24	95.6	58.41	36.58	7.36	4.63	0.29	0	0.94
Ghir_D13G008490	down_regulated genes	Ghir_D13G008490.1	BGLU40	Beta-glucosidase 40	Gossypium hirsutum	HAU	D13	15586038	15590651	-	4614	Ghir_D13G008490	1.88	7.63	34.42	23.81	13.71	17.47	20.59	14.07	16.42	18.29	21.16	93.7	100.96	25.04	13.62	13.2	13.78	3.95	31.36	4.9	1.83	4.27	0
Ghir_D13G010570	down_regulated genes	Ghir_D13G010570.1	BZIP43	Basic leucine zipper 43	Gossypium hirsutum	HAU	D13	28187173	28187956	-	784	Ghir_D13G010570	1.55	0	0	0.35	0	0.1	0	0	0.1	0	0	0.39	0	1.05	169.41	0.21	0	0	0.34	0.44	0	3.48	0
Ghir_D13G011660	down_regulated genes	Ghir_D13G011660.1	At5g28040	Probable transcription factor At5g28040	Gossypium hirsutum	HAU	D13	35576853	35579707	+	2855	Ghir_D13G011660	17.44	30.37	52.7	43.83	38.28	29.33	50.86	14.29	21.4	20.29	17.23	20.91	12.04	33.36	11.56	4.14	23.87	35.7	34.46	25.35	15.32	0.63	0.08
Ghir_D13G014300	down_regulated genes	Ghir_D13G014300.1	HSC80	Heat shock cognate protein 80	Gossypium hirsutum	HAU	D13	46081670	46084965	+	3296	Ghir_D13G014300	104.77	108.78	153.73	76.11	67.96	32.82	26.23	20.36	21.89	25.08	43.1	7.79	29.92	38.29	108.09	93.75	109.48	247.24	43.29	468.03	411.02	4.76	0.62
Ghir_D13G014430	down_regulated genes	Ghir_D13G014430.1	LECRKS7	Probable L-type lectin-domain containing receptor kinase S.7	Gossypium hirsutum	HAU	D13	46807467	46809773	-	2307	Ghir_D13G014430	0.82	3.98	0.4	0.16	0.22	0	0	0	0	0.03	0	0	0	1.38	0.76	0.28	0.13	0.03	0.86	0.07	1.85	0.84	0
Ghir_D13G014450	down_regulated genes	Ghir_D13G014450.1	NFYB9	Nuclear transcription factor Y subunit B-9	Gossypium hirsutum	HAU	D13	46824136	46826723	-	2588	Ghir_D13G014450	0	0	0	0	0	0	0	0	0	0	0	0	0	0	0	0	0	0	0	0	0	11.95	0.8
Ghir_D13G016570	down_regulated genes	Ghir_D13G016570.1	MSL6	Mechanosensitive ion channel protein 6	Gossypium hirsutum	HAU	D13	51968286	51973475	+	5190	Ghir_D13G016570	1.52	3.5	3.41	1.51	1.17	0.71	1.22	0.46	0.53	0.34	0.36	0.07	0.49	1.46	1.98	0.58	1.38	1.16	1.17	3.9	4.08	0.38	0
Ghir_D13G016750	down_regulated genes	Ghir_D13G016750.1	NA	Probable glutathione S-transferase	Gossypium hirsutum	HAU	D13	52503499	52505494	+	1996	Ghir_D13G016750	24.44	2.88	7.55	52.23	75.87	48.58	30.12	29.14	22.5	20.5	23.99	25.95	43.76	16.72	156.08	420.86	630.47	455.25	14.74	114.69	8.18	5.52	0.61
Ghir_D13G018060	down_regulated genes	Ghir_D13G018060.1	WSD1	O-acyltransferase WSD1	Gossypium hirsutum	HAU	D13	55129843	55132852	-	3010	Ghir_D13G018060	0	0	1.03	0.28	0.92	0.28	0.25	1.86	15.54	380.19	821.34	3913.34	3065.44	2.08	2.96	0.1	0.19	1.36	0.4	15.06	0	0.64	0
Ghir_D13G019620	up_regulated genes	Ghir_D13G019620.1	ARF2-B	ADP-ribosylation factor 2-B	Gossypium hirsutum	HAU	D13	57170425	57173827	-	3403	Ghir_D13G019620	0	39.29	32.4	60.81	96.62	41.7	71.1	111.5	161	100.73	56.22	142.18	134.16	130.73	89.48	57.16	71.81	108.75	82.32	98.06	104.08	0	17.6
Ghir_D13G019760	down_regulated genes	Ghir_D13G019760.1	LTI6A	Hydrophobic protein LTI6A	Gossypium hirsutum	HAU	D13	57475198	57477468	-	2271	Ghir_D13G019760	4.45	2.3	13.11	9.43	15.88	13.65	7.59	8.38	15.27	13.85	18.88	31.51	40.55	196.36	182.45	73.78	221.73	192.38	180.9	222.09	3.53	2.6	0.1
Ghir_D13G020830	down_regulated genes	Ghir_D13G020830.1	HSF30	Heat shock factor protein HSF30	Gossypium hirsutum	HAU	D13	58576716	58579967	+	3252	Ghir_D13G020830	5.4	1.34	35.6	21.87	13.48	8.96	5	3.17	4.31	5.41	7.5	0.69	1.34	4.42	7.26	12.62	6.31	14.78	4.98	6.74	82.33	3.84	0
Ghir_D13G021050	down_regulated genes	Ghir_D13G021050.1	SS	Sucrose synthase	Gossypium hirsutum	HAU	D13	58779186	58783742	+	4557	Ghir_D13G021050	14.43	23.63	37.05	22.06	15.33	10.44	14.93	12.04	21.11	20.58	36.06	35.65	78.87	4.3	89.96	12.13	10.18	16.96	5.08	22.06	48	1.15	0
Ghir_D13G022470	down_regulated genes	Ghir_D13G022470.1	RZFP34	Probable E3 ubiquitin-protein ligase RZFP34	Gossypium hirsutum	HAU	D13	60300353	60306077	-	5725	Ghir_D13G022470	24.83	22.16	241.43	98.8	104.69	91.33	57.51	39.16	54.33	74.05	77.61	59.66	74.41	45.13	211	61.84	23.5	33.13	62.11	38.27	68.26	13.6	2.88
Ghir_D13G023300	up_regulated genes	Ghir_D13G023300.1	BAMT	Benzoate carboxyl methyltransferase	Gossypium hirsutum	HAU	D13	61228369	61231258	-	2890	Ghir_D13G023300	0	0	0.15	0	0	0.06	0	0	0	0	0.18	0	0	0	2.38	0	0	0	0	0	0	0	1.26
Ghir_D13G023860	down_regulated genes	Ghir_D13G023860.1	ephA	Epoxide hydrolase A	Gossypium hirsutum	HAU	D13	61689685	61692318	+	2634	Ghir_D13G023860	29.66	1.28	11.17	9.94	14.33	15.11	12.82	8.63	15.43	22.31	29.03	109.34	80.54	27.85	8.12	1.24	1.01	59.87	25.34	63.15	10.74	1.28	0.12
Ghir_D13G025490	down_regulated genes	Ghir_D13G025490.1	HSP70	Heat shock 70 kDa protein	Gossypium hirsutum	HAU	D13	63170467	63173089	-	2623	Ghir_D13G025490	6.74	23.61	3.83	1.93	3.06	1.62	1.28	1.25	1.18	1.68	4.51	0.53	18.76	15.72	43.68	11.25	4.3	32.65	14.48	42.49	0.03	6.79	0.07
Ghir_D13G025580	down_regulated genes	Ghir_D13G025580.1	RPL10	60S ribosomal protein L10	Gossypium hirsutum	HAU	D13	63225453	63228760	-	3308	Ghir_D13G025580	282.88	66.11	72.21	111.05	110.5	85.63	96.65	104.08	98.16	91.52	101.94	52.41	54.51	124.11	67.95	48.37	84.19	71.4	113.1	87.44	59.46	0.91	0.11
Ghir_Scaffold1357G000040	down_regulated genes	Ghir_Scaffold1357G000040.1	GDI2	Guanosine nucleotide diphosphate dissociation inhibitor 2	Gossypium hirsutum	HAU	Scaffold1357	47660	53168	-	5509	Ghir_Scaffold1357G000040	172.67	94.34	113.64	95.38	75.2	57.68	70.46	79.98	82.7	72.04	69.73	63.58	90.81	203.32	110.35	67.08	107.88	156.78	186.86	215.35	115.56	0.97	0.09
Ghir_Scaffold423G000140	down_regulated genes	Ghir_Scaffold423G000140.1	CYP98A2	Cytochrome P450 98A2	Gossypium hirsutum	HAU	Scaffold423	113303	117725	+	4423	Ghir_Scaffold423G000140	10.07	23.29	8.21	24.93	26.99	19.64	29.03	52.82	57.05	28.71	10.85	3.14	1.26	2.89	216.77	21.71	12.63	19.22	3.62	8.78	20.25	1.83	0
