# Supplementary material for: Rapid Identification of Pollen- and Anther-Specific Genes in Response to High-Temperature Stress Based on Transcriptome Profiling Analysis in Cotton
Source: Int J Mol Sci. 2022 Mar 21;23(6):3378. doi: 10.3390/ijms23063378 (PMC8954629; doi:10.3390/ijms23063378)
Supplement: Supplementary file 1 [file ijms-23-03378-s001.zip › Table S/Table S13 10 common genes in DEGs and PSGs ID description TPM.xlsx]

## Sheet: com10_exp
Gene ID	Signifi	Principle Transcript ID	Gene Name	Description	Species	Assembly	Chromosome	Start	End	Strand	Length (bp)	gene ID	NT3_5	NT5_6	NT6_7	NT7_8	NT8_9	NT9_10	NT10_11	NT11_12	NT12_13	NT13_14	NT14_16	NT16_19	NT19_24	NTroot	NTstem	NTleaf	NTbract	NTsepal	NTpetal	NTstigma	NTovlue	NTpollen	HTpollen
Ghir_A05G011560	down_regulated genes	Ghir_A05G011560.1	BBE17	Berberine bridge enzyme-like 17	Gossypium hirsutum	HAU	A05	10508366	10510024	+	1659	Ghir_A05G011560	0	0	0	0.42	0.68	0	0	0.16	0.38	0.82	0.2	0.43	0.22	0	0	0	0	0	0	0	0	1.39	0.08
Ghir_A09G025130	down_regulated genes	Ghir_A09G025130.1	PME21	Probable pectinesterase/pectinesterase inhibitor 21	Gossypium hirsutum	HAU	A09	80934306	80955345	+	21040	Ghir_A09G025130	0.56	0	1.54	8.64	45.27	87.71	31.56	84.14	61.6	138.16	112.34	83.87	126.14	0.17	0.25	0	0	0	0	0	0	279.94	50.45
Ghir_A11G007610	down_regulated genes	Ghir_A11G007610.1	NA	NA	Gossypium hirsutum	HAU	A11	6662908	6663564	+	657	Ghir_A11G007610	0	0	0	0	0	0	0	0	0	0	0	0	0	0	0	0	0	0	0	0	0	45.14	9.46
Ghir_A12G007010	down_regulated genes	Ghir_A12G007010.1	VRN1	B3 domain-containing transcription factor VRN1	Gossypium hirsutum	HAU	A12	17386179	17388305	-	2127	Ghir_A12G007010	0	0	1.38	0.54	0.95	0.23	0	0	0	0	0	0	0	0	0	0	0	0	0	0	0	2.6	0.35
Ghir_D05G034970	down_regulated genes	Ghir_D05G034970.1	LAT52	Anther-specific protein LAT52	Gossypium hirsutum	HAU	D05	53837537	53838246	+	710	Ghir_D05G034970	0	0	6.04	5.91	6.67	10.42	8.97	17.75	17.33	15.06	16.55	20.53	14.42	0	0	0	0	0	0	0	0	95.49	14.9
Ghir_D06G019990	down_regulated genes	Ghir_D06G019990.1	NA	Polyphenol oxidase, chloroplastic	Gossypium hirsutum	HAU	D06	62332021	62332953	+	933	Ghir_D06G019990	0	0.37	0	0	0	0	0	0	0	0	0	0.23	1.95	0	0	0	0	0	0	0	0	14.85	2.12
Ghir_D07G019450	down_regulated genes	Ghir_D07G019450.1	HHO5	Transcription factor HHO5	Gossypium hirsutum	HAU	D07	47625062	47627953	+	2892	Ghir_D07G019450	0.14	0	0	0.73	0.72	0.71	0	0	0.55	0.21	0.17	0.1	0.06	0	0	0	0	0	0	0	0	1.88	0.23
Ghir_D09G008810	down_regulated genes	Ghir_D09G008810.1	NA	NA	Gossypium hirsutum	HAU	D09	34630562	34631933	+	1372	Ghir_D09G008810	0	1.66	0.17	0.46	1.04	1.37	1.13	1.33	1.96	1.84	3.44	3.98	6.11	0	0	0	0	0	0	0	0	2.6	0.29
Ghir_D13G005970	up_regulated genes	Ghir_D13G005970.1	SCRL11	Putative defensin-like protein 244	Gossypium hirsutum	HAU	D13	7930158	7930871	-	714	Ghir_D13G005970	0	0	0	3.7	2.38	0	0	0	0	0	0	0	0	0	0	0	0	0	0	0	0	1.64	19.19
Ghir_D13G014450	down_regulated genes	Ghir_D13G014450.1	NFYB9	Nuclear transcription factor Y subunit B-9	Gossypium hirsutum	HAU	D13	46824136	46826723	-	2588	Ghir_D13G014450	0	0	0	0	0	0	0	0	0	0	0	0	0	0	0	0	0	0	0	0	0	11.95	0.8
