# Supplementary material for: Rapid Identification of Pollen- and Anther-Specific Genes in Response to High-Temperature Stress Based on Transcriptome Profiling Analysis in Cotton
Source: Int J Mol Sci. 2022 Mar 21;23(6):3378. doi: 10.3390/ijms23063378 (PMC8954629; doi:10.3390/ijms23063378)
Supplement: Supplementary file 1 [file ijms-23-03378-s001.zip › Table S/Table S2 1111 PSGs gene ID, description,TPM.xlsx]

## Sheet: MPS_DESC
Gene ID	Principle Transcript ID	Gene Name	Description	Species	Assembly	Chromosome	Start	End	Strand	Length (bp)	gene ID	NT3_5	NT5_6	NT6_7	NT7_8	NT8_9	NT9_10	NT10_11	NT11_12	NT12_13	NT13_14	NT14_16	NT16_19	NT19_24	NTroot	NTstem	NTleaf	NTbract	NTsepal	NTpetal	NTstigma	NTovlue	NTpollen	max_eight	mean_eight
Ghir_A01G000770	Ghir_A01G000770.1	At2g14510	Leucine-rich repeat receptor-like serine/threonine-protein kinase At2g14510	Gossypium hirsutum	HAU	A01	615235	621718	-	6484	Ghir_A01G000770	0	0	0.17	0.08	0	0	0	0	0.13	1.52	3.88	23.42	36.81	0	0	0	0	0	0	0.04	0	144.32	0.04	0
Ghir_A01G001040	Ghir_A01G001040.1	rsmC	Ribosomal RNA small subunit methyltransferase C	Gossypium hirsutum	HAU	A01	803426	804379	-	954	Ghir_A01G001040	0.98	0	1.98	14.24	239.53	718.03	852.48	1254.92	1187.96	1282.73	1205.77	1041.36	932.51	2.07	1.66	0	0	2.41	0.93	11.66	0	3083.18	11.66	2.34
Ghir_A01G001220	Ghir_A01G001220.1	At1g03050	Putative clathrin assembly protein At1g03050	Gossypium hirsutum	HAU	A01	967491	971159	-	3669	Ghir_A01G001220	0	0	0.07	0	0	0	0	0.13	1.09	5.7	11.31	32.71	47.92	0.03	0	0	0	0.03	0	0.03	0	217.72	0.03	0.01
Ghir_A01G001320	Ghir_A01G001320.1	PAC1-2	Nuclear distribution protein PAC1-2	Gossypium hirsutum	HAU	A01	1089273	1089727	+	455	Ghir_A01G001320	0	0	0	0	0.62	3.05	1.24	5.26	4.34	5.49	2.38	6.72	0.86	0	0	0	0	0	0	0	0	28.82	0	0
Ghir_A01G001330	Ghir_A01G001330.1	NA	NA	Gossypium hirsutum	HAU	A01	1094029	1096842	+	2814	Ghir_A01G001330	0	0	0.76	10.76	231.65	317.16	455.39	718.67	547.14	525.47	537.62	653.48	593.28	0.33	0.69	0	0	0.31	1.38	5.26	0	1433.64	5.26	1
Ghir_A01G001340	Ghir_A01G001340.1	rpsO	30S ribosomal protein S15	Gossypium hirsutum	HAU	A01	1109165	1109536	+	372	Ghir_A01G001340	0	0	0	0	3.17	4.18	3.72	4.43	0.86	0.88	2.67	3.22	13.75	0	0	0	0	0	0	0	0	2.91	0	0
Ghir_A01G001350	Ghir_A01G001350.1	rpsO	30S ribosomal protein S15	Gossypium hirsutum	HAU	A01	1164085	1164752	+	668	Ghir_A01G001350	4.62	0	2.61	132.87	662.93	913.43	1151.84	1731.44	1263.01	1302.95	1321.91	1580.09	1286.19	3.65	2.27	0	0	2.75	1.72	7.52	0.63	2770	7.52	2.32
Ghir_A01G001750	Ghir_A01G001750.1	elmoA	ELMO domain-containing protein A	Gossypium hirsutum	HAU	A01	1536416	1538577	-	2162	Ghir_A01G001750	0	0.14	0	1	4.56	4.75	7.99	6.3	2.93	5.72	4.89	7.05	6	0.06	0	0	0	0	0	0	0	6.02	0.06	0.01
Ghir_A01G002410	Ghir_A01G002410.1	HSP17.9A	17.9 kDa class I heat shock protein	Gossypium hirsutum	HAU	A01	2249841	2250476	-	636	Ghir_A01G002410	0	0.16	0	3.77	29.15	35.72	54.77	55.56	24.01	25	18.45	14.75	19.84	0.29	0	0.14	0	0	0	0	0	40.86	0.29	0.05
Ghir_A01G002580	Ghir_A01G002580.1	NA	NA	Gossypium hirsutum	HAU	A01	2376162	2380597	+	4436	Ghir_A01G002580	0	0	0	0.02	0.35	6.45	11.19	13.87	15.35	17.89	18.37	18.74	35.25	0.02	0.29	0.04	0	0	0.04	0.04	0	58.07	0.29	0.05
Ghir_A01G002590	Ghir_A01G002590.1	RIC1	CRIB domain-containing protein RIC1	Gossypium hirsutum	HAU	A01	2382729	2386046	-	3318	Ghir_A01G002590	0	0	0.21	2.16	14.19	30.74	31.32	43.69	45.92	65.42	60.28	63.69	73.96	0.28	0	0	0	0	0.39	0.19	0	219.3	0.39	0.11
Ghir_A01G002950	Ghir_A01G002950.1	NA	NA	Gossypium hirsutum	HAU	A01	2685575	2686083	+	509	Ghir_A01G002950	0	0	2.3	4.24	2.91	5.23	7.99	20.68	13.42	13.17	28.63	45.11	23.05	0.22	0	0	0	0	0	0.24	0	145.71	0.24	0.06
Ghir_A01G003000	Ghir_A01G003000.1	PME67	Probable pectinesterase 67	Gossypium hirsutum	HAU	A01	2713786	2715682	-	1897	Ghir_A01G003000	0	0.24	0.12	0.5	11.8	43.93	70.78	98.57	105.25	169.96	195.67	283.73	381.01	0.86	0.39	0.56	0	0.46	0.17	1.48	0	1523.5	1.48	0.49
Ghir_A01G005070	Ghir_A01G005070.1	At3g01270	Probable pectate lyase 7	Gossypium hirsutum	HAU	A01	6978350	6980541	-	2192	Ghir_A01G005070	0	0	0	0	0.04	0	0	0.08	0	2.16	4.98	31.22	46.09	0.25	0.04	0	0	0.12	0	0.13	0	468.98	0.25	0.07
Ghir_A01G005410	Ghir_A01G005410.1	GLCAT14B	Beta-glucuronosyltransferase GlcAT14B	Gossypium hirsutum	HAU	A01	7653231	7657035	+	3805	Ghir_A01G005410	0.53	1.62	0.33	3.73	11.78	16.94	20.45	25.83	21.07	22.45	19.9	24.98	25.87	0.25	0.34	0.03	0	0.11	0.42	0.15	0.04	54.57	0.42	0.17
Ghir_A01G006670	Ghir_A01G006670.1	COBL10	COBRA-like protein 10	Gossypium hirsutum	HAU	A01	10855850	10859035	+	3186	Ghir_A01G006670	0.31	0	0.05	0	0.05	0.02	0.05	0.23	1.51	5.99	10.75	34.6	78.51	0.08	0.08	0.07	0	0.02	0.07	0.07	0	212.57	0.08	0.05
Ghir_A01G006730	Ghir_A01G006730.1	PDF2	Homeobox-leucine zipper protein PROTODERMAL FACTOR 2	Gossypium hirsutum	HAU	A01	11057704	11062451	+	4748	Ghir_A01G006730	0	0	6.46	33.01	40.95	20.49	12.22	9.55	2.42	2.94	2.78	3.37	5.94	0	0	0	0	0	0	0	0	10.45	0	0
Ghir_A01G006940	Ghir_A01G006940.1	PBL23	Probable serine/threonine-protein kinase PBL23	Gossypium hirsutum	HAU	A01	11658184	11659483	-	1300	Ghir_A01G006940	0	0.13	0.13	0	0.13	0.17	0	0	0.63	2.77	8.17	17.45	25.46	0.29	0	0.17	0	0	0.18	0	0	34.53	0.29	0.08
Ghir_A01G007940	Ghir_A01G007940.1	CYP71D10	Cytochrome P450 71D10	Gossypium hirsutum	HAU	A01	13717872	13730460	-	12589	Ghir_A01G007940	0	0	0	0	0	0.79	1.05	2.59	4.39	2.25	4.09	2.61	2.97	0	0	0	0	0	0	0	0	1.73	0	0
Ghir_A01G010290	Ghir_A01G010290.1	Plcb1	1-phosphatidylinositol 4,5-bisphosphate phosphodiesterase beta-1	Gossypium hirsutum	HAU	A01	24372414	24372809	+	396	Ghir_A01G010290	0	0	59.76	589.25	1341.86	1356.5	1078.77	1030.99	632.78	1004.25	890.2	1543.57	1314.08	0.96	3.06	0	0	2.56	2.04	6.45	0	2089.09	6.45	1.88
Ghir_A01G010390	Ghir_A01G010390.1	NA	NA	Gossypium hirsutum	HAU	A01	25132736	25134384	-	1649	Ghir_A01G010390	0	0	0.11	0.05	0.48	0.83	0.32	1.28	1.55	7.1	10.75	29.39	41.77	0.05	0.15	0	0	0.05	0	0.91	0	122.62	0.91	0.15
Ghir_A01G010710	Ghir_A01G010710.1	WEB1	Protein WEAK CHLOROPLAST MOVEMENT UNDER BLUE LIGHT 1	Gossypium hirsutum	HAU	A01	26234114	26238341	+	4228	Ghir_A01G010710	1.07	0.49	1.7	0.64	14.03	52.19	70.89	88.92	103.86	135.64	142.34	139.57	214.51	0.72	0.47	0.44	0	0.48	1.08	2.13	0.39	732.37	2.13	0.71
Ghir_A01G011700	Ghir_A01G011700.1	NA	NA	Gossypium hirsutum	HAU	A01	39520617	39521141	+	525	Ghir_A01G011700	0	0	0	0	0	0	0	0	0	0.1	0	2.36	0	0	0	0	0	0	0	0	0	6.19	0	0
Ghir_A01G011840	Ghir_A01G011840.1	VLN2	Villin-2	Gossypium hirsutum	HAU	A01	41182236	41196397	+	14162	Ghir_A01G011840	0.53	0.46	0.52	5.11	28.94	29.31	33.97	38.09	23.32	24.75	22.87	24.98	33.28	0	0.07	0	0.04	0.09	0	0.04	0.03	21.01	0.09	0.03
Ghir_A01G012570	Ghir_A01G012570.1	At2g41970	Probable protein kinase At2g41970	Gossypium hirsutum	HAU	A01	49947758	49949947	-	2190	Ghir_A01G012570	0	1.16	2.07	0.07	0	0.06	0.69	4.7	9.78	26.04	26.05	46.51	82.96	0	0.07	0	0	0.06	0	0.6	0	240.33	0.6	0.09
Ghir_A01G013150	Ghir_A01G013150.1	WBC30	Putative white-brown complex homolog protein 30	Gossypium hirsutum	HAU	A01	60954308	60960561	-	6254	Ghir_A01G013150	0	0.04	0.04	0.02	0.1	0.44	0.2	1.43	2.62	4.71	7.45	16	21.67	0.03	0.06	0.05	0	0	0	0.08	0	25.4	0.08	0.03
Ghir_A01G013580	Ghir_A01G013580.1	At1g25240	Putative clathrin assembly protein At1g25240	Gossypium hirsutum	HAU	A01	72271238	72272405	+	1168	Ghir_A01G013580	0	0	0	0	0	0	0	0	0	0	0	12.61	7.93	0	0	0	0	0	0	0	0	106.38	0	0
Ghir_A01G014140	Ghir_A01G014140.1	Bp10	L-ascorbate oxidase homolog	Gossypium hirsutum	HAU	A01	82247770	82253483	-	5714	Ghir_A01G014140	0	0	0	0	0	0	0.09	0	0	0	0.74	1.62	1.6	0	0	0	0	0	0	0.04	0	9.29	0.04	0
Ghir_A01G015070	Ghir_A01G015070.1	NA	NA	Gossypium hirsutum	HAU	A01	94397651	94399459	+	1809	Ghir_A01G015070	0.41	0	1.48	59.17	170.74	331.68	238.34	383.07	390.77	449.03	463.59	398.36	384.34	0.77	1.27	0	0	0.43	0	0.81	0.52	1452.26	1.27	0.48
Ghir_A01G015080	Ghir_A01G015080.1	NA	NA	Gossypium hirsutum	HAU	A01	94435461	94435950	+	490	Ghir_A01G015080	5.73	19	202.84	2103.13	3823.19	5657.91	4564.69	5344.56	4938.7	5859.96	6124.09	5778.92	5598.58	10.07	8.32	0	1.52	7.99	4.58	25.77	2.22	10143	25.77	7.56
Ghir_A01G015340	Ghir_A01G015340.1	At1g27930	Probable methyltransferase At1g27930	Gossypium hirsutum	HAU	A01	99338597	99339654	-	1058	Ghir_A01G015340	0.94	3.18	3.95	1.68	51	77.04	89.4	146.27	97.68	92.76	85.92	98.13	84.82	0.21	0.07	0.47	0	0	0	0.14	0	90.21	0.47	0.11
Ghir_A01G016040	Ghir_A01G016040.1	BGAL13	Beta-galactosidase 13	Gossypium hirsutum	HAU	A01	104930198	104934381	-	4184	Ghir_A01G016040	0.13	0.34	145.7	1390.35	2434.38	2606.59	2357.42	2225.7	1936.51	2487.98	2417.63	2290.25	3202.53	4.83	3.48	0.55	0.25	4.15	2.31	11.02	0.1	8420.29	11.02	3.34
Ghir_A01G016050	Ghir_A01G016050.1	BGAL13	Beta-galactosidase 13	Gossypium hirsutum	HAU	A01	104954033	104957748	+	3716	Ghir_A01G016050	0	0	1.19	4.81	10.32	8.88	7.5	9.35	8.26	12.37	7.76	9.76	14.48	0	0	0	0	0	0	0	0.02	14.35	0.02	0
Ghir_A01G018690	Ghir_A01G018690.1	PAT03	Probable protein S-acyltransferase 3	Gossypium hirsutum	HAU	A01	112066391	112068960	-	2570	Ghir_A01G018690	0	0.15	0	0	0	0	0.6	0	0	1.75	3.46	18.23	21.96	0	0	0	0	0	0	0.09	0	119.58	0.09	0.01
Ghir_A01G018970	Ghir_A01G018970.1	AGP23	Arabinogalactan peptide 23	Gossypium hirsutum	HAU	A01	112787210	112787865	-	656	Ghir_A01G018970	0	0	18.28	688.36	1384.11	2191.37	1937.9	2362.22	2100.93	2453.59	2566.53	2664.99	1843.68	3.76	3.07	0	0	2.83	1.33	9.8	0	6476.99	9.8	2.6
Ghir_A01G018980	Ghir_A01G018980.1	AGP23	Arabinogalactan peptide 23	Gossypium hirsutum	HAU	A01	112791866	112792522	-	657	Ghir_A01G018980	0.34	0	17.02	648.37	1396.6	2165.84	1878.04	2204.12	1993.22	2340.29	2402.93	2208.88	2422.11	3.47	2.33	0	0	4.03	2.07	16.05	0.65	7533.88	16.05	3.58
Ghir_A01G019030	Ghir_A01G019030.1	DTX42	Protein DETOXIFICATION 42	Gossypium hirsutum	HAU	A01	112894735	112897937	+	3203	Ghir_A01G019030	0.24	0	0.95	12.59	69.01	123.15	129.84	155.77	150.19	190.7	182.51	176.01	205.7	0.29	0.43	0.38	0	0.35	0.16	0.83	0	382.03	0.83	0.3
Ghir_A01G019040	Ghir_A01G019040.1	SAP11	Zinc finger AN1 and C2H2 domain-containing stress-associated protein 11	Gossypium hirsutum	HAU	A01	112920254	112922811	+	2558	Ghir_A01G019040	0.21	1.75	0.53	1.72	5	11.39	9.82	19.26	20.7	22.01	29.51	32.4	27.08	0.06	0.18	0.28	0	0	0	0.42	0.34	71.7	0.42	0.16
Ghir_A01G019230	Ghir_A01G019230.1	IQM6	IQ domain-containing protein IQM6	Gossypium hirsutum	HAU	A01	113220248	113224555	+	4308	Ghir_A01G019230	0	0	0	0	0.04	0	0	0	0.03	0.51	0.3	4.85	13.64	0	0	0	0	0	0	0	0	14.91	0	0
Ghir_A01G020500	Ghir_A01G020500.1	NEC3	Bifunctional monodehydroascorbate reductase and carbonic anhydrase nectarin-3	Gossypium hirsutum	HAU	A01	115724227	115746889	-	22663	Ghir_A01G020500	0	1.29	4.29	58.23	104.53	178.71	131.22	168.31	143.99	193.65	193.01	199.72	215.77	0.52	0.41	0	0	1.13	0.69	1.5	1.22	520.46	1.5	0.68
Ghir_A01G021270	Ghir_A01G021270.1	NA	NA	Gossypium hirsutum	HAU	A01	116481172	116481633	+	462	Ghir_A01G021270	0	0	0	0	0	0	0	0	0	0	0	0	0	0	0	0	0	0	0	0	0	1.91	0	0
Ghir_A01G021480	Ghir_A01G021480.1	NA	NA	Gossypium hirsutum	HAU	A01	116717913	116721183	+	3271	Ghir_A01G021480	0	0	0	0	0	0	0	0	0	0.15	0.18	1.61	0.37	0	0	0	0	0	0	0	0	1.17	0	0
Ghir_A01G021630	Ghir_A01G021630.1	SPAC3H5.08c	Uncharacterized WD repeat-containing protein C3H5.08c	Gossypium hirsutum	HAU	A01	116860002	116865413	+	5412	Ghir_A01G021630	0	0.04	0.14	0	0	0	0	0	0	0.69	1.4	4.35	5.65	0	0	0	0	0	0.02	0.04	0	9.47	0.04	0.01
Ghir_A02G001480	Ghir_A02G001480.1	CML7	Calmodulin-like protein 7	Gossypium hirsutum	HAU	A02	1270084	1271134	-	1051	Ghir_A02G001480	0	0	0	0	0.08	0	0	0	0.44	1.3	5.09	14.15	26.18	0.07	0.44	0	0	0.2	0	0.36	0	116.52	0.44	0.13
Ghir_A02G001950	Ghir_A02G001950.1	NA	NA	Gossypium hirsutum	HAU	A02	1983402	1983734	-	333	Ghir_A02G001950	0	0	0	0	0.13	0	0.47	0	0.95	0.52	0	0	0	0	0	0	0	0	0	0	0	9.46	0	0
Ghir_A02G002340	Ghir_A02G002340.1	At4g04980	Uncharacterized protein At4g04980	Gossypium hirsutum	HAU	A02	2523105	2524059	-	955	Ghir_A02G002340	0	0	0	0	0	0	0	0	0	0.33	0	6.89	2.89	0	0	0	0	0	0	0	0	35.55	0	0
Ghir_A02G002350	Ghir_A02G002350.1	At4g04980	Uncharacterized protein At4g04980	Gossypium hirsutum	HAU	A02	2524444	2525963	-	1520	Ghir_A02G002350	0	0	0	0	0	0	0	0	0.16	0	0	2.18	3.65	0	0	0	0	0	0	0	0	25.45	0	0
Ghir_A02G003480	Ghir_A02G003480.1	HT1	Serine/threonine-protein kinase HT1	Gossypium hirsutum	HAU	A02	3913633	3915990	-	2358	Ghir_A02G003480	0	0.12	0.16	3.03	5.42	11.4	12.25	18.55	22.73	32.96	41.6	72.82	91.39	0.21	0.33	0	0	0.03	0.04	0.32	0.33	441.42	0.33	0.16
Ghir_A02G004250	Ghir_A02G004250.1	NA	NA	Gossypium hirsutum	HAU	A02	5323402	5327619	-	4218	Ghir_A02G004250	0.5	2.95	9.5	0.12	0	0.14	0.08	1.08	1.7	3.46	5.29	11.79	27.97	0	0.03	0	0	0.09	0.2	0.71	0.04	98.11	0.71	0.13
Ghir_A02G004340	Ghir_A02G004340.1	COL5	Zinc finger protein CONSTANS-LIKE 5	Gossypium hirsutum	HAU	A02	5425322	5428251	-	2930	Ghir_A02G004340	0	0	0	0	0	0	0	0	0	0.25	0.4	5.87	5.28	0	0	0	0	0	0	0	0	2.2	0	0
Ghir_A02G004410	Ghir_A02G004410.1	SRC2	Protein SRC2 homolog	Gossypium hirsutum	HAU	A02	5470754	5472453	+	1700	Ghir_A02G004410	0.14	0	0.18	0.17	0.08	18.5	40.51	121.71	156.85	202.08	237.77	270.34	325.8	0.5	0.28	0	0	0.26	0	1.31	0.05	1468.18	1.31	0.3
Ghir_A02G004430	Ghir_A02G004430.1	NA	NA	Gossypium hirsutum	HAU	A02	5576390	5578629	+	2240	Ghir_A02G004430	0	0	0.23	15.1	20.08	20.45	11.49	11.02	2.57	4.36	7.13	5.7	6.51	0	0	0	0	0	0	0	0	78.38	0	0
Ghir_A02G004760	Ghir_A02G004760.1	BAM9	Inactive beta-amylase 9	Gossypium hirsutum	HAU	A02	6223317	6228113	-	4797	Ghir_A02G004760	0.24	0.39	6.33	146.51	348.74	533	459.49	660.48	621.24	698.47	679.75	657.24	494.44	2.76	1.71	0.32	0.2	1.39	2.32	3.58	0.14	1189.5	3.58	1.55
Ghir_A02G004860	Ghir_A02G004860.1	At2g47850	Zinc finger CCCH domain-containing protein 32	Gossypium hirsutum	HAU	A02	6600389	6603602	-	3214	Ghir_A02G004860	0.12	0	0	0.52	5.14	4	4.78	4.4	2.34	3.73	3.74	6.03	7.88	0	0	0	0	0	0	0	0	3.97	0	0
Ghir_A02G005370	Ghir_A02G005370.1	AAE7	Acetate/butyrate--CoA ligase AAE7, peroxisomal	Gossypium hirsutum	HAU	A02	7614116	7615982	-	1867	Ghir_A02G005370	0	0	0.09	0.13	1.86	2.53	2.74	2.26	3.25	3.75	3.69	17.72	24.04	0	0	0	0	0	0	0.16	0	17.27	0.16	0.02
Ghir_A02G005470	Ghir_A02G005470.1	PMEI	Pectinesterase inhibitor	Gossypium hirsutum	HAU	A02	7801719	7802318	+	600	Ghir_A02G005470	0	0.18	0	0	0.18	0.64	0	0.15	0	0	0	0	0.5	0	0	0	0	0	0	0	0	1.44	0	0
Ghir_A02G008040	Ghir_A02G008040.1	AGL104	Agamous-like MADS-box protein AGL104	Gossypium hirsutum	HAU	A02	16321739	16325045	+	3307	Ghir_A02G008040	0	0	0	0.06	6.51	10.73	11.53	11.64	6.53	11.42	6.98	19.37	18.75	0	0	0	0	0.05	0	0.21	0	22.53	0.21	0.03
Ghir_A02G008320	Ghir_A02G008320.1	NA	NA	Gossypium hirsutum	HAU	A02	18250848	18252796	+	1949	Ghir_A02G008320	0	0	0.42	0.52	8.56	41.94	53.29	87.4	98.75	128.97	136.37	159.91	258.87	0.3	0.14	0	0	0.2	0.1	1.09	0.04	684.32	1.09	0.23
Ghir_A02G008330	Ghir_A02G008330.1	rps19	30S ribosomal protein S19	Gossypium hirsutum	HAU	A02	18476429	18478656	+	2228	Ghir_A02G008330	0	0	0	0.09	0.51	9.27	12.91	47.35	68.97	113.18	127.41	166.99	250.2	0.36	0.18	0	0	0.36	0.12	0.82	0	887.28	0.82	0.23
Ghir_A02G011600	Ghir_A02G011600.1	PIP5K4	Phosphatidylinositol 4-phosphate 5-kinase 4	Gossypium hirsutum	HAU	A02	58242156	58247379	+	5224	Ghir_A02G011600	0	0	0.05	0.02	0.07	3.72	7.3	9.11	6.31	9.7	9.62	17.62	21.92	0	0	0	0	0.02	0	0.02	0.03	4.18	0.03	0.01
Ghir_A02G012640	Ghir_A02G012640.1	PAT03	Probable protein S-acyltransferase 3	Gossypium hirsutum	HAU	A02	78958789	78961340	+	2552	Ghir_A02G012640	0	0	0	0.1	0	0	0	0	0	0.43	0.83	2.73	5.16	0	0	0	0	0	0	0	0	52.93	0	0
Ghir_A02G013440	Ghir_A02G013440.1	ROPGEF12	Rop guanine nucleotide exchange factor 12	Gossypium hirsutum	HAU	A02	87011761	87014626	-	2866	Ghir_A02G013440	0	0	0.51	0.67	29.4	97.34	128	185.55	202.3	291.89	306.46	321.77	348.41	1.11	0.62	0	0	0.27	0.07	3.35	0	1444.25	3.35	0.68
Ghir_A02G014350	Ghir_A02G014350.1	At1g65010	Putative WEB family protein At1g65010, chloroplastic	Gossypium hirsutum	HAU	A02	97603501	97605343	-	1843	Ghir_A02G014350	0	0	0	0	0	0	0	0	0	0.65	0.86	6.13	7.81	0	0.08	0	0	0	0	0.04	0	30.65	0.08	0.02
Ghir_A02G015630	Ghir_A02G015630.1	EXL6	Protein EXORDIUM-like 6	Gossypium hirsutum	HAU	A02	102401562	102402585	+	1024	Ghir_A02G015630	0.74	0	1.75	104.95	341.6	498.01	532.04	655.53	536.34	678.14	696.46	769.85	801.59	1.38	0.81	0	0	0.84	0.37	4.49	0	2095.7	4.49	0.99
Ghir_A02G015640	Ghir_A02G015640.1	EXL6	Protein EXORDIUM-like 6	Gossypium hirsutum	HAU	A02	102405538	102406871	-	1334	Ghir_A02G015640	0	0	1.4	1.65	117.79	488.86	572.51	747.54	814.64	1152.95	1127.85	1052.43	1433.55	2.27	1.56	0.22	0	0.49	0.53	3.61	4.78	2183.03	4.78	1.68
Ghir_A02G015910	Ghir_A02G015910.1	NHL13	NDR1/HIN1-like protein 13	Gossypium hirsutum	HAU	A02	103413932	103415590	+	1659	Ghir_A02G015910	0	0	0	0	0.05	1.19	2.71	9.8	14.46	20.81	21.72	33.64	38.5	0.04	0	0	0	0	0	0.04	0	191.21	0.04	0.01
Ghir_A02G016030	Ghir_A02G016030.1	RBK1	Receptor-like cytosolic serine/threonine-protein kinase RBK1	Gossypium hirsutum	HAU	A02	103610351	103612997	-	2647	Ghir_A02G016030	0	0.1	0	0.44	0.42	0.21	0	0.18	0.09	2.75	4.92	21.66	29.19	0	0	0	0	0	0.13	0.12	0.32	152.34	0.32	0.07
Ghir_A02G017340	Ghir_A02G017340.1	NA	NA	Gossypium hirsutum	HAU	A02	106012015	106012694	-	680	Ghir_A02G017340	0	0	1.73	0.44	0.29	0.39	0.43	0.86	0	0.12	0.61	0.99	2.17	0	0	0	0	0	0	0	0	326.37	0	0
Ghir_A02G017350	Ghir_A02G017350.1	NA	NA	Gossypium hirsutum	HAU	A02	106027254	106028244	-	991	Ghir_A02G017350	0	0	0	0	0	0	0	0	0	0	0	0	0.16	0	0	0	0	0	0	0	0	43.19	0	0
Ghir_A02G017640	Ghir_A02G017640.1	JGB	Protein JINGUBANG	Gossypium hirsutum	HAU	A02	106361888	106363754	-	1867	Ghir_A02G017640	0.04	0	0.24	0.38	17.77	50.97	58.4	89.47	97.45	127.01	126.48	120.78	175.18	0.51	0.16	0	0	0.51	0	1.37	0	695.82	1.37	0.32
Ghir_A02G018060	Ghir_A02G018060.1	PERK4	Proline-rich receptor-like protein kinase PERK4	Gossypium hirsutum	HAU	A02	106919545	106928399	+	8855	Ghir_A02G018060	0	0	0.19	3.44	16.8	28.44	26.88	34.15	37.31	46.6	50.49	53.87	64.78	0.08	0.09	0	0	0.16	0	0.33	0	301.18	0.33	0.08
Ghir_A02G018360	Ghir_A02G018360.1	SFH12	Phosphatidylinositol/phosphatidylcholine transfer protein SFH12	Gossypium hirsutum	HAU	A02	107189933	107194175	+	4243	Ghir_A02G018360	0.23	0	0.66	0.38	0.37	0.36	0.9	2.8	2.98	8.1	8.83	19.1	26.13	0	0.1	0	0	0	0.05	0.05	0.08	57.92	0.1	0.04
Ghir_A02G018710	Ghir_A02G018710.1	NFD4	Protein NUCLEAR FUSION DEFECTIVE 4	Gossypium hirsutum	HAU	A02	107480612	107483935	-	3324	Ghir_A02G018710	0.23	0	0.18	0	0	0	0	0	0	0	0	0	0	0	0	0	0	0	0	0	0	1.2	0	0
Ghir_A02G019220	Ghir_A02G019220.1	PUP1	Purine permease 1	Gossypium hirsutum	HAU	A02	107785011	107785517	-	507	Ghir_A02G019220	0	0	1.39	1.26	0.73	0.66	0	0	0	0.62	0	0	0	0	0	0	0	0	0	0	0	1.33	0	0
Ghir_A03G000770	Ghir_A03G000770.1	NA	NA	Gossypium hirsutum	HAU	A03	1204320	1205388	-	1069	Ghir_A03G000770	0	0	0	0	0	0	0	0	0	0.51	2.55	12.63	24.93	0	0	0	0	0	0	0	0	342.91	0	0
Ghir_A03G001930	Ghir_A03G001930.1	RALFL26	Protein RALF-like 26	Gossypium hirsutum	HAU	A03	2917958	2918379	+	422	Ghir_A03G001930	0	0	0.66	0	0	0	0	1.89	0.31	4.38	16.78	111.94	128.4	0.34	0	0	0	0.32	0	1.09	0	503.27	1.09	0.22
Ghir_A03G002340	Ghir_A03G002340.1	PLIM2C	LIM domain-containing protein PLIM2c	Gossypium hirsutum	HAU	A03	3629671	3630656	-	986	Ghir_A03G002340	0.64	0	2.37	50.44	305.31	679.37	658.6	791.59	804.46	1028.52	1204.68	1167.88	976.89	2.43	1	0	0	0.34	0.46	8.78	0	2758.37	8.78	1.63
Ghir_A03G002370	Ghir_A03G002370.1	ADF10	Actin-depolymerizing factor 10	Gossypium hirsutum	HAU	A03	3689398	3690474	-	1077	Ghir_A03G002370	0.86	0.77	12.52	219.96	782.57	1432.93	1481.13	1797.78	1657.52	2011.97	2157.18	2360.71	1727.58	5.72	3.82	1.27	0.4	4.32	2.76	15.9	1.43	5401.56	15.9	4.45
Ghir_A03G003830	Ghir_A03G003830.1	NRT2.3	High affinity nitrate transporter 2.3	Gossypium hirsutum	HAU	A03	5810888	5812994	-	2107	Ghir_A03G003830	0	0	0	0	0.03	1.39	2.11	4.45	4.44	6.78	6.27	5.4	6.1	0	0	0	0	0	0	0.03	0	10.52	0.03	0
Ghir_A03G008250	Ghir_A03G008250.1	NA	NA	Gossypium hirsutum	HAU	A03	19625093	19628327	+	3235	Ghir_A03G008250	0	0	0	0.05	0	0.77	0.93	8.05	13.8	19.42	21.58	28.04	38.69	0.05	0	0.09	0	0.14	0.24	0.29	0	86.65	0.29	0.1
Ghir_A03G009040	Ghir_A03G009040.1	yidC	Membrane protein insertase YidC	Gossypium hirsutum	HAU	A03	26169762	26170576	-	815	Ghir_A03G009040	0	0	41.42	832.64	1575.02	1377.92	1169.68	1402.41	862.73	933.4	963.32	1408.13	1411.23	3.68	1.25	2.23	0	4.45	2.32	12.55	0.94	2220.15	12.55	3.43
Ghir_A03G009410	Ghir_A03G009410.1	At1g47380	Probable protein phosphatase 2C 12	Gossypium hirsutum	HAU	A03	33547829	33551104	-	3276	Ghir_A03G009410	0	0	0.13	0	1.12	4.15	4.24	6.01	6.53	9.03	6.43	8.87	11.97	0	0.06	0	0	0	0	0	0	46.29	0.06	0.01
Ghir_A03G010020	Ghir_A03G010020.1	CML3	Calmodulin-like protein 3	Gossypium hirsutum	HAU	A03	42322274	42323362	+	1089	Ghir_A03G010020	0	0	0	0.07	0.07	12.09	16.98	79.77	96.8	120.2	109.09	115.99	95.68	0.47	0.14	0	0	0.46	0.07	1.24	0	242.82	1.24	0.3
Ghir_A03G011390	Ghir_A03G011390.1	At4g39670	ACD11 homolog protein	Gossypium hirsutum	HAU	A03	63898418	63900283	-	1866	Ghir_A03G011390	0	0.88	0.16	0.14	0.07	3.17	8.54	25.03	30.55	41.26	45.83	110.3	104.87	0.58	0.2	0.81	1.2	0.88	0.14	0.41	0	126.68	1.2	0.53
Ghir_A03G012650	Ghir_A03G012650.1	At1g25240	Putative clathrin assembly protein At1g25240	Gossypium hirsutum	HAU	A03	74776509	74777236	+	728	Ghir_A03G012650	0	0	0.26	0	0	1.74	3.18	13.99	15.67	15.25	18.31	10.15	17.4	0	0	0	0	0.11	0	0	0	20.35	0.11	0.01
Ghir_A03G012970	Ghir_A03G012970.1	JGB	Protein JINGUBANG	Gossypium hirsutum	HAU	A03	78664465	78666036	-	1572	Ghir_A03G012970	0	0	0	0	0.91	4.36	7.1	12.47	8.32	13.75	12.08	13.85	21.92	0	0	0	0	0	0	0.22	0	28.58	0.22	0.03
Ghir_A03G013190	Ghir_A03G013190.1	PDF2.3	Defensin-like protein 1	Gossypium hirsutum	HAU	A03	83383694	83384253	+	560	Ghir_A03G013190	0	0	0	7.79	29.57	157.99	314.04	531.87	488.38	599.83	486.39	663.46	608.39	0	0	0	0	0	0	0	0	75.05	0	0
Ghir_A03G014280	Ghir_A03G014280.1	NA	NA	Gossypium hirsutum	HAU	A03	92264120	92264753	-	634	Ghir_A03G014280	0	0	0.33	0	0	0	0	0	0	0	0.7	4.38	7.11	0	0	0	0	0	0	0	0	9.91	0	0
Ghir_A03G016700	Ghir_A03G016700.1	BAG5	BAG family molecular chaperone regulator 5, mitochondrial	Gossypium hirsutum	HAU	A03	103138909	103139760	-	852	Ghir_A03G016700	0	0	0	0.21	0.4	2.11	9.63	8.97	3.28	2.87	3.4	2.78	3.86	0	0	0	0	0	0	0	0	3.55	0	0
Ghir_A03G016990	Ghir_A03G016990.1	HESO1	Protein HESO1	Gossypium hirsutum	HAU	A03	104127946	104130170	-	2225	Ghir_A03G016990	0	0	0	0	0	0	0	0	0	0	0	0	0	0	0	0	0	0	0	0	0	3.85	0	0
Ghir_A03G017440	Ghir_A03G017440.1	LLG2	GPI-anchored protein LLG2	Gossypium hirsutum	HAU	A03	105128163	105129470	-	1308	Ghir_A03G017440	0	0	0.34	0	0	0	0	0.07	0.2	4.62	5.33	22.73	38.64	0.37	0	0	0	0.58	0	0	0	172.77	0.58	0.12
Ghir_A03G017530	Ghir_A03G017530.1	NHL6	NDR1/HIN1-like protein 6	Gossypium hirsutum	HAU	A03	105310184	105311223	-	1040	Ghir_A03G017530	0	0	0	0.09	0.09	0	0	1.86	7.47	25.23	33.13	106.17	115.57	0	0	0	0	0.16	0.25	0.08	0	279.12	0.25	0.06
Ghir_A03G018530	Ghir_A03G018530.1	ABCB19	ABC transporter B family member 19	Gossypium hirsutum	HAU	A03	107379989	107384555	+	4567	Ghir_A03G018530	0	0.05	0.19	2.44	0.77	0.16	0	0.01	0	0	0	0	0.02	0	0	0	0	0	0	0	0	1.74	0	0
Ghir_A03G019320	Ghir_A03G019320.1	DDB_G0284019	LMBR1 domain-containing protein 2 homolog A	Gossypium hirsutum	HAU	A03	108631352	108634953	+	3602	Ghir_A03G019320	0.29	0.13	0.27	1.01	2.54	2.76	4.21	4.22	3.07	6.05	4.61	9.23	13.78	0	0	0.34	0	0	0	0.03	0	42.49	0.34	0.05
Ghir_A03G019650	Ghir_A03G019650.1	NA	Pectate lyase	Gossypium hirsutum	HAU	A03	109379923	109382141	+	2219	Ghir_A03G019650	0	0	0.09	0.09	0.09	15.07	30.06	106.05	94.84	126.58	120.45	222.86	231.7	0.37	0.31	0	0	0.58	0	1.48	0	176.3	1.48	0.34
Ghir_A03G020500	Ghir_A03G020500.1	SRC2	Protein SRC2 homolog	Gossypium hirsutum	HAU	A03	110313972	110318347	-	4376	Ghir_A03G020500	0.21	0.32	0.26	0.95	11	27.6	37.12	69.14	62.44	85.23	87.54	108.37	157.66	0.17	0.24	0.56	0	0.39	0	1.25	1.09	162.72	1.25	0.46
Ghir_A03G020760	Ghir_A03G020760.1	At2g14440	Putative leucine-rich repeat receptor-like serine/threonine-protein kinase At2g14440	Gossypium hirsutum	HAU	A03	110637694	110643997	+	6304	Ghir_A03G020760	0	0	0	0	0.05	0	0	0	0.15	1.34	1.31	7.19	12.2	0	0	0	0	0	0	0	0	2.46	0	0
Ghir_A03G020770	Ghir_A03G020770.1	MAKR1	Probable membrane-associated kinase regulator 1	Gossypium hirsutum	HAU	A03	110647893	110648759	+	867	Ghir_A03G020770	0	0	0	0	0	0.21	0	0	0	0	0.49	0.29	0	0	0	0	0	0	0	0	0	1.33	0	0
Ghir_A03G021480	Ghir_A03G021480.1	SFH3	Phosphatidylinositol/phosphatidylcholine transfer protein SFH3	Gossypium hirsutum	HAU	A03	111287914	111291747	+	3834	Ghir_A03G021480	0.11	0	0.2	0.95	0.39	0.2	0.19	0	0	1.23	2.77	13.05	27.34	0.06	0	0	0	0.03	0.03	0	0.03	140.98	0.06	0.02
Ghir_A03G021550	Ghir_A03G021550.1	At4g39110	Probable receptor-like protein kinase At4g39110	Gossypium hirsutum	HAU	A03	111341181	111343685	+	2505	Ghir_A03G021550	0	0	0.12	0.13	0.58	0.57	1.56	5.62	12.13	21.73	29.47	49.29	96.34	0.05	0	0	0	0.02	0.03	0.2	0	298.48	0.2	0.04
Ghir_A03G021610	Ghir_A03G021610.1	PAP2	Purple acid phosphatase 2	Gossypium hirsutum	HAU	A03	111410850	111414055	-	3206	Ghir_A03G021610	0.14	0	1.54	28.74	64.93	80.78	59.08	68.96	71.98	95.7	106.57	127.93	190.32	0.04	0.27	0	0	0.04	0	0.5	0	765.12	0.5	0.11
Ghir_A04G000450	Ghir_A04G000450.1	At5g50220	Putative F-box protein At5g50220	Gossypium hirsutum	HAU	A04	894229	895125	-	897	Ghir_A04G000450	0	0	0	0	0	0	0	0	0	0	0	0	0	0	0	0	0	0	0	0	0	1.1	0	0
Ghir_A04G000900	Ghir_A04G000900.1	SCPL44	Serine carboxypeptidase-like 44	Gossypium hirsutum	HAU	A04	1669887	1673950	-	4064	Ghir_A04G000900	0	0	0	0	0	0	0.31	0.45	0.91	1.17	2.28	3.63	1.55	0	0	0	0	0	0	0.35	0	113.62	0.35	0.04
Ghir_A04G001480	Ghir_A04G001480.1	G9	Polygalacturonase	Gossypium hirsutum	HAU	A04	2524981	2535322	-	10342	Ghir_A04G001480	0	0	2.5	5.93	638.13	1356.91	1783.09	2388.49	1691.48	2158.52	2090.94	4644.72	4291.89	7.48	3.86	0	0	3.79	1.96	19.78	0	2122.3	19.78	4.61
Ghir_A04G001490	Ghir_A04G001490.1	G9	Polygalacturonase	Gossypium hirsutum	HAU	A04	2603480	2605145	-	1666	Ghir_A04G001490	0	0	0.57	1.72	121.66	211.32	282.88	322.35	215.9	266.7	235.8	649.16	863.39	0.13	0.94	0	0	0	0.24	2.06	0	233.1	2.06	0.42
Ghir_A04G001500	Ghir_A04G001500.1	LAT59	Probable pectate lyase P59	Gossypium hirsutum	HAU	A04	2807727	2810074	+	2348	Ghir_A04G001500	0	0	0.36	0.13	0.12	5.41	14.25	110.35	185.71	281.26	369.46	387.25	539.53	0.77	0.28	0	0	0.6	0.45	2.62	0	1579.99	2.62	0.59
Ghir_A04G001560	Ghir_A04G001560.1	G9	Polygalacturonase	Gossypium hirsutum	HAU	A04	2977855	2979547	-	1693	Ghir_A04G001560	0.4	0	2.42	9.19	466.32	962.17	1244.46	1718.88	1226.88	1570.36	1537.3	2652.89	2148.3	3.99	3.35	0	0	2.3	0.56	10.98	0	1145.55	10.98	2.65
Ghir_A04G001580	Ghir_A04G001580.1	LAT59	Probable pectate lyase P59	Gossypium hirsutum	HAU	A04	2995120	2997460	-	2341	Ghir_A04G001580	0	0	0	0	0	0	0	0	0	4.1	7.18	36.45	60.12	0	0	0	0	0	0	0.23	0	468.28	0.23	0.03
Ghir_A04G001590	Ghir_A04G001590.1	NA	Retrovirus-related Pol polyprotein from transposon TNT 1-94	Gossypium hirsutum	HAU	A04	3000614	3001576	-	963	Ghir_A04G001590	0	0	0	0	0	0	0	0	0	0	0.07	0.29	0.73	0	0	0	0	0	0	0	0	6.95	0	0
Ghir_A04G002010	Ghir_A04G002010.1	TBC1D15	TBC1 domain family member 15	Gossypium hirsutum	HAU	A04	3952046	3957311	+	5266	Ghir_A04G002010	0	0	0.96	0.72	15.61	179.67	220.21	346.54	428.86	612.21	694.09	755.2	811.48	1.69	1.71	0.44	0	0.97	0.72	4.73	0	2157.63	4.73	1.28
Ghir_A04G002210	Ghir_A04G002210.1	FH5	Formin-like protein 5	Gossypium hirsutum	HAU	A04	4227568	4232913	-	5346	Ghir_A04G002210	0.11	0.84	0.57	4.21	7.32	7.73	9.01	9.97	10.29	13.71	14.11	15.55	27.83	0.27	0.07	0.05	0.15	0.05	0.09	0.12	0.22	88.71	0.27	0.13
Ghir_A04G004230	Ghir_A04G004230.1	NA	Olee1-like protein	Gossypium hirsutum	HAU	A04	10113193	10114257	+	1065	Ghir_A04G004230	2.1	0	17.07	452.69	1136.74	1950.6	1699.56	2408.59	2347.39	2400.85	2575.57	2771.45	1710.02	5.18	4.58	0	0	3.64	1.89	26.73	0	4288.78	26.73	5.25
Ghir_A04G004250	Ghir_A04G004250.1	LAT52	Anther-specific protein LAT52	Gossypium hirsutum	HAU	A04	10136340	10137232	+	893	Ghir_A04G004250	0	0	3.99	100.75	196.03	237.27	266.05	300.99	219.6	270.44	281.68	395.99	351.81	0.53	0.66	0	0	0.51	0.11	3.07	0	786.53	3.07	0.61
Ghir_A04G004270	Ghir_A04G004270.1	LAT52	Anther-specific protein LAT52	Gossypium hirsutum	HAU	A04	10159485	10160388	-	904	Ghir_A04G004270	0.66	0	5.02	162.54	686.08	1496.96	1409.56	2108.35	2272.8	2425.23	2764.19	2992.55	1469.23	3.32	4.04	0	0	4.58	0.57	18.24	0.25	4514.66	18.24	3.88
Ghir_A04G004280	Ghir_A04G004280.1	LAT52	Anther-specific protein LAT52	Gossypium hirsutum	HAU	A04	10175493	10176413	-	921	Ghir_A04G004280	1.65	5.54	110.97	986.76	1652.39	2205.56	1945.66	2050.67	2014.21	2577.13	2647.09	2267.47	2362.81	9.19	3.61	0	0.44	8.49	8.34	36.97	2.14	7184.19	36.97	8.65
Ghir_A04G005360	Ghir_A04G005360.1	SPH5	S-protein homolog 5	Gossypium hirsutum	HAU	A04	15648591	15649102	+	512	Ghir_A04G005360	0	0	0	0	0	0	0	0	0	0	0	0	0	0	0	0	0	0	0	0	0	1.3	0	0
Ghir_A04G005520	Ghir_A04G005520.1	At5g39865	Uncharacterized protein At5g39865	Gossypium hirsutum	HAU	A04	18692634	18694881	+	2248	Ghir_A04G005520	0	0	0	0	0	0.23	0.69	1.78	1	4.12	4.3	12.88	12.55	0	0	0	0	0	0.08	0.04	0	26.48	0.08	0.02
Ghir_A04G005530	Ghir_A04G005530.1	CPK2	Calcium-dependent protein kinase 2	Gossypium hirsutum	HAU	A04	18851180	18855802	+	4623	Ghir_A04G005530	0.17	2.49	0.76	1.42	7.68	18.28	24.46	31.2	36.44	51.41	52.21	56.33	86.94	0.43	0.11	0.13	0.22	0.26	0.44	0.55	0.54	263.6	0.55	0.34
Ghir_A04G005560	Ghir_A04G005560.1	rep	Replicase polyprotein 1ab	Gossypium hirsutum	HAU	A04	19057799	19059241	-	1443	Ghir_A04G005560	0.49	0	2.55	149.75	559.71	880.97	784.06	1071.23	995.73	1231.47	1264.51	1218.14	1415.2	3.03	1.46	0	0	1.6	0.19	8.55	0	3099.03	8.55	1.85
Ghir_A04G005670	Ghir_A04G005670.1	IQM6	IQ domain-containing protein IQM6	Gossypium hirsutum	HAU	A04	19880784	19883442	-	2659	Ghir_A04G005670	0	0	0.2	3.28	5.88	3.79	2.49	1.5	1.88	5.64	10.85	29.64	40.42	0.07	0.14	0	0	0	0.1	0.17	0	39.03	0.17	0.06
Ghir_A04G007050	Ghir_A04G007050.1	HVA22J	HVA22-like protein j	Gossypium hirsutum	HAU	A04	50171575	50173500	+	1926	Ghir_A04G007050	0	0.29	1.03	0.92	102.07	418.06	451.62	571.38	614.27	883.03	931.02	960.54	1007.1	1.6	1.48	0	0	1.19	0.89	5.13	0.08	2698.52	5.13	1.3
Ghir_A04G007600	Ghir_A04G007600.1	PEL1	Protein PELOTA 1	Gossypium hirsutum	HAU	A04	59761186	59762314	-	1129	Ghir_A04G007600	0	0	0.96	0.7	0	0	0.15	0	0	0	0	0	0.88	0	0	0	0	0	0	0	0	1.51	0	0
Ghir_A04G009080	Ghir_A04G009080.1	AVT1D	Amino acid transporter AVT1D	Gossypium hirsutum	HAU	A04	69655853	69658943	+	3091	Ghir_A04G009080	0	0	0	0.04	1.51	5.1	8.59	5.54	4.36	5.18	4.96	7.22	6.07	0	0	0	0	0	0	0	0	1.14	0	0
Ghir_A04G009810	Ghir_A04G009810.1	CAX3	Vacuolar cation/proton exchanger 3	Gossypium hirsutum	HAU	A04	73200890	73203024	-	2135	Ghir_A04G009810	0	0	0	0	0.13	0	0	0.06	0.28	0.93	5.18	13.9	39.9	0.06	0	0	0	0	0	0.06	0	269.11	0.06	0.02
Ghir_A04G010370	Ghir_A04G010370.1	At5g01700	Probable protein phosphatase 2C 65	Gossypium hirsutum	HAU	A04	75025034	75027552	-	2519	Ghir_A04G010370	0.78	0.88	24.59	17.46	30.4	35.91	40.59	48.19	46.02	56.29	59.92	66.52	106.58	0.24	1.6	0	0	0.09	0.25	1.12	0.28	294.68	1.6	0.45
Ghir_A04G010790	Ghir_A04G010790.1	NA	NA	Gossypium hirsutum	HAU	A04	76873020	76881140	-	8121	Ghir_A04G010790	0	0	0	0	0	0	0	0	1.07	1.91	2.8	12.09	20.35	0	0.05	0	0	0	0	0.1	0.06	12.11	0.1	0.03
Ghir_A04G011280	Ghir_A04G011280.1	NA	NA	Gossypium hirsutum	HAU	A04	78477404	78480040	-	2637	Ghir_A04G011280	2.3	1.43	0.37	0.85	1.26	2.66	4.51	8.53	11.97	13.02	15.64	29.13	29.67	0.03	0.3	0	0.33	0.16	0	0.63	0.1	107.13	0.63	0.19
Ghir_A04G012830	Ghir_A04G012830.1	WIH2	Cysteine-rich and transmembrane domain-containing protein WIH2	Gossypium hirsutum	HAU	A04	81468687	81469851	+	1165	Ghir_A04G012830	0	0	0	0	0	0	0	0	4.1	2.79	4.25	17.79	17.46	0	0	0	0	0	0	0	0	6.5	0	0
Ghir_A04G012860	Ghir_A04G012860.1	WLIM1	LIM domain-containing protein WLIM1	Gossypium hirsutum	HAU	A04	81495724	81498789	-	3066	Ghir_A04G012860	0.35	2.23	1.64	67.22	287.4	565.14	533.97	775.74	675.91	829.49	884.54	840.31	860.53	1.6	25.64	0.69	0.7	9.36	1.85	7.03	1.76	2797.26	25.64	6.08
Ghir_A04G013930	Ghir_A04G013930.1	NA	NA	Gossypium hirsutum	HAU	A04	82740488	82741445	+	958	Ghir_A04G013930	0	2.16	22.56	606.2	1109.69	2087.97	1854.72	2438.81	2471.72	2987.45	3237.54	3416.45	1960.35	7.21	5.25	0.26	0	2.58	5.61	40.15	0.42	6064.02	40.15	7.69
Ghir_A04G014650	Ghir_A04G014650.1	CAT1	Cationic amino acid transporter 1	Gossypium hirsutum	HAU	A04	83758835	83761218	-	2384	Ghir_A04G014650	0	0	0	0.08	0.04	6.3	8.11	10.47	9.04	11.88	10.2	8.45	11.96	0	0	0	0	0	0	0	0	10.5	0	0
Ghir_A04G014770	Ghir_A04G014770.1	PERK12	Proline-rich receptor-like protein kinase PERK12	Gossypium hirsutum	HAU	A04	83860542	83867869	+	7328	Ghir_A04G014770	0	0	0.05	0	0	0	0	0.06	0.04	0.96	2.52	9.81	15.76	0.02	0.11	0	0	0	0	0	0	18.68	0.11	0.02
Ghir_A04G016030	Ghir_A04G016030.1	LAT59	Probable pectate lyase P59	Gossypium hirsutum	HAU	A04	85070376	85072014	-	1639	Ghir_A04G016030	0	0	6.21	152.95	394.94	493.4	478.64	594.25	543.83	635.82	641.8	575.86	781.13	0.81	0.62	0	0	1.11	0.17	4.58	0	1562.1	4.58	0.91
Ghir_A04G016230	Ghir_A04G016230.1	CSLD4	Cellulose synthase-like protein D4	Gossypium hirsutum	HAU	Scaffold2518	62530	66480	+	3951	Ghir_A04G016230	0	0.07	0.28	0.14	10.17	62.32	89.91	127.78	125.19	176.76	172.37	163.24	211.29	0.3	0.18	0	0	0.16	0.04	0.58	0.09	313.96	0.58	0.17
Ghir_A05G000110	Ghir_A05G000110.1	PRK1	Pollen receptor-like kinase 1	Gossypium hirsutum	HAU	A05	250642	253641	+	3000	Ghir_A05G000110	0.73	1.52	26.98	42.65	60.43	69.07	58.7	69.44	67.11	81.93	74.2	79.74	150.99	0.78	1.71	0.38	0	0.14	0.36	0.28	0.87	345.57	1.71	0.57
Ghir_A05G000260	Ghir_A05G000260.1	At5g57200	Putative clathrin assembly protein At5g57200	Gossypium hirsutum	HAU	A05	345518	348374	+	2857	Ghir_A05G000260	0	0	0	0.48	1.11	2.05	3.59	5.62	7.24	8.22	13.55	22.57	37.87	0.29	0.04	0	0	0	0	0.15	0	39.3	0.29	0.06
Ghir_A05G003710	Ghir_A05G003710.1	NA	Auxin-induced protein 6B	Gossypium hirsutum	HAU	A05	3548170	3549198	+	1029	Ghir_A05G003710	0	0	0	0.33	18.28	26.72	27.77	36.59	28.17	42.55	34.78	65.76	99.05	0	0.52	0.19	0	0	0	0.31	0	205.17	0.52	0.13
Ghir_A05G003840	Ghir_A05G003840.1	PME13	Probable pectinesterase/pectinesterase inhibitor 13	Gossypium hirsutum	HAU	A05	3667582	3670351	-	2770	Ghir_A05G003840	0	0	0.23	0.03	0.03	0.07	0.36	4.42	13.5	30.34	43.17	87.99	157.58	0.19	0.03	0.21	0.36	0.12	0.08	0.95	0	454.54	0.95	0.24
Ghir_A05G004230	Ghir_A05G004230.1	PUB34	U-box domain-containing protein 34	Gossypium hirsutum	HAU	A05	3970926	3973856	+	2931	Ghir_A05G004230	0	0	0	0	0.03	3.87	4.99	15.99	18.63	28.06	34.79	43.02	69.99	0.34	0.12	0.06	0.11	0.07	0.36	0.32	0.03	104.76	0.36	0.18
Ghir_A05G004560	Ghir_A05G004560.1	HEMH	Ferrochelatase-2, chloroplastic	Gossypium hirsutum	HAU	A05	4212407	4213962	-	1556	Ghir_A05G004560	0	0	0	0.68	1.47	1.92	3.1	0.91	0	0.59	0.06	0.12	0.33	0	0	0	0	0	0	0	0	11.85	0	0
Ghir_A05G005370	Ghir_A05G005370.1	GDPDL7	Glycerophosphodiester phosphodiesterase GDPDL7	Gossypium hirsutum	HAU	A05	5082296	5085951	+	3656	Ghir_A05G005370	0	0	0.36	0.29	24.88	41.34	56.77	65.05	58.82	77.06	70.23	87.2	120.81	0.15	0.11	0	0	0.09	0	0.48	0.26	250.25	0.48	0.14
Ghir_A05G005850	Ghir_A05G005850.1	SYT4	Synaptotagmin-4	Gossypium hirsutum	HAU	A05	5466935	5471174	+	4240	Ghir_A05G005850	0	0	0	0	0.54	3.97	4.7	6.67	4.9	3.89	5.23	3.82	3.4	0	0	0	0	0	0	0	0	3.08	0	0
Ghir_A05G007640	Ghir_A05G007640.1	CPK17	Calcium-dependent protein kinase 17	Gossypium hirsutum	HAU	A05	6944606	6947256	+	2651	Ghir_A05G007640	0.08	0	0.08	0	0.04	0	0	0.09	1.76	6.36	13.03	43.37	76.26	0.03	0	0	0	0	0	0.34	0	84.27	0.34	0.05
Ghir_A05G007740	Ghir_A05G007740.1	pitA	Phosphatidylinositol transfer protein 1	Gossypium hirsutum	HAU	A05	7052106	7054673	+	2568	Ghir_A05G007740	0	0	0.22	0.52	0.3	0	0.05	0.09	0.08	1.56	4.68	27.05	34.93	0	0.1	0	0	0	0	0.34	0	167.92	0.34	0.06
Ghir_A05G011560	Ghir_A05G011560.1	At4g20800	Berberine bridge enzyme-like 17	Gossypium hirsutum	HAU	A05	10508366	10510024	+	1659	Ghir_A05G011560	0	0	0	0.42	0.68	0	0	0.16	0.38	0.82	0.2	0.43	0.22	0	0	0	0	0	0	0	0	1.39	0	0
Ghir_A05G011820	Ghir_A05G011820.1	NA	Auxin-induced protein 6B	Gossypium hirsutum	HAU	A05	10760215	10760848	-	634	Ghir_A05G011820	0	0	0	0	0	0.15	0	0	0	0.96	0	3.19	6.37	0	0	0	0	0	0	0	0	139.44	0	0
Ghir_A05G011840	Ghir_A05G011840.1	PUB34	U-box domain-containing protein 34	Gossypium hirsutum	HAU	A05	10763616	10768437	-	4822	Ghir_A05G011840	0.1	0	0.1	0.19	0.08	0.07	0.17	0.75	2.92	9.27	15.24	40.3	63.59	0.02	0.07	0	0	0.04	0	0.48	0.38	175.13	0.48	0.12
Ghir_A05G011850	Ghir_A05G011850.1	PRK4	Pollen receptor-like kinase 4	Gossypium hirsutum	HAU	A05	10770247	10773242	-	2996	Ghir_A05G011850	0	0.07	0	0.07	0	0	0.67	6.72	15.65	29.05	42.52	58.07	92.04	0.09	0.09	0	0	0.04	0	0.36	0	280.87	0.36	0.07
Ghir_A05G012240	Ghir_A05G012240.1	CNGC8	Putative cyclic nucleotide-gated ion channel 8	Gossypium hirsutum	HAU	A05	11225772	11231303	+	5532	Ghir_A05G012240	0.17	0.57	0.22	0.5	4.8	15.38	23.34	38.89	49.03	60.91	67.77	77.26	112.2	0.11	0.13	0.41	0	0.11	0.05	0.42	0.14	238.92	0.42	0.17
Ghir_A05G012270	Ghir_A05G012270.1	HLS1	Probable N-acetyltransferase HLS1	Gossypium hirsutum	HAU	A05	11268258	11270932	-	2675	Ghir_A05G012270	0	0.05	0.64	0.1	0.35	0.27	0.64	0.47	0.58	2.19	2.76	10.34	11.77	0	0.05	0.04	0	0	0.05	0	0	25.75	0.05	0.02
Ghir_A05G013190	Ghir_A05G013190.1	OFP14	Transcription repressor OFP14	Gossypium hirsutum	HAU	A05	12189916	12191067	-	1152	Ghir_A05G013190	0	0	0.28	4.3	2.48	1.65	0	0	0	0.46	0	0.17	0	0	0	0	0	0	0	0	0.29	34.9	0.29	0.04
Ghir_A05G014910	Ghir_A05G014910.1	At4g16230	GDSL esterase/lipase At4g16230	Gossypium hirsutum	HAU	A05	13853091	13855020	-	1930	Ghir_A05G014910	0	0	0	0	0	0	0	0	0.06	0	1.2	1.52	2.95	0	0	0	0	0	0	0	0	6.79	0	0
Ghir_A05G015100	Ghir_A05G015100.1	NA	NA	Gossypium hirsutum	HAU	A05	14018954	14019513	+	560	Ghir_A05G015100	0	0	0.39	0.21	15.07	58.5	68.44	104.62	101.95	91.85	86.61	91.09	64.45	0.55	0.19	0	0	0	0	0.19	0	66	0.55	0.12
Ghir_A05G015660	Ghir_A05G015660.1	TPS1	Alpha,alpha-trehalose-phosphate synthase [UDP-forming] 1	Gossypium hirsutum	HAU	A05	14635016	14641055	-	6040	Ghir_A05G015660	0.08	0.84	0.05	0.12	5.71	5.73	5.83	5.09	4.02	3.14	2.7	1.26	2.7	0	0	0	0	0	0	0.02	0	4.03	0.02	0
Ghir_A05G019230	Ghir_A05G019230.1	KIN7I	Kinesin-like protein KIN-7I	Gossypium hirsutum	HAU	A05	18348911	18354411	-	5501	Ghir_A05G019230	0.36	0.21	4.66	0.53	0.19	0.21	0.31	1.13	1.76	4.54	6.66	11.96	22.36	0	0.09	0.09	0.1	0.41	0.03	0.28	0.14	47.1	0.41	0.14
Ghir_A05G019900	Ghir_A05G019900.1	NA	NA	Gossypium hirsutum	HAU	A05	19051463	19052785	-	1323	Ghir_A05G019900	0	0	0	0	0	0	0	0	0	0.35	0	1.27	0.53	0	0	0	0	0	0	0	0	1.17	0	0
Ghir_A05G020240	Ghir_A05G020240.1	JGB	Protein JINGUBANG	Gossypium hirsutum	HAU	A05	19300697	19303014	+	2318	Ghir_A05G020240	0	0	0	0.03	0.74	0.14	0.09	0	0.39	3.49	7.78	35.13	32.26	0.03	0.03	0	0	0.03	0	0.09	0	21.18	0.09	0.02
Ghir_A05G020730	Ghir_A05G020730.1	WEB1	Protein WEAK CHLOROPLAST MOVEMENT UNDER BLUE LIGHT 1	Gossypium hirsutum	HAU	A05	20017440	20020863	+	3424	Ghir_A05G020730	0.07	0	0.35	0.98	9.03	27.79	33.55	49.15	51.41	61.79	60.15	46.69	65.27	0.11	0.64	0.04	0	0.05	0.08	0.9	0	179.01	0.9	0.23
Ghir_A05G024370	Ghir_A05G024370.1	At1g77260	Probable methyltransferase PMT10	Gossypium hirsutum	HAU	A05	24381041	24386166	+	5126	Ghir_A05G024370	0.03	0.54	0.2	0.12	0.06	0	0	0.21	0.55	0.68	0.76	0.44	0.89	0	0	0	0.13	0	0	0	0	16.33	0.13	0.02
Ghir_A05G025530	Ghir_A05G025530.1	NA	NA	Gossypium hirsutum	HAU	A05	26222669	26223559	-	891	Ghir_A05G025530	0	0	0	0.1	0.76	0.26	0	0	0.71	4.89	12.43	76.42	89.33	0	0.18	0	0.24	0.77	0	1.18	0.21	448.46	1.18	0.32
Ghir_A05G026020	Ghir_A05G026020.1	NA	Tubulin beta-6 chain	Gossypium hirsutum	HAU	A05	27038107	27039236	+	1130	Ghir_A05G026020	2.32	0.27	0	0.45	9.31	20.81	33.53	46.61	43.21	44.65	51.06	66.67	49.86	0.33	0	0	0.3	0	0	0	0	56.61	0.33	0.08
Ghir_A05G026350	Ghir_A05G026350.1	LCV3	Protein LIKE COV 3	Gossypium hirsutum	HAU	A05	27545583	27548149	+	2567	Ghir_A05G026350	0.15	1	0.96	3.84	12.74	23.12	24.13	30.15	24.84	28.84	32.53	28.97	35.82	0.17	0	0	0	0.06	0.08	0.12	0	96.09	0.17	0.05
Ghir_A05G026740	Ghir_A05G026740.1	IFRD1	Interferon-related developmental regulator 1	Gossypium hirsutum	HAU	A05	28229174	28230273	-	1100	Ghir_A05G026740	0	0	0	0	0	0	0	0	0	0	0	0.12	0	0	0	0	0	0	0	0	0	7.96	0	0
Ghir_A05G026970	Ghir_A05G026970.1	NA	NA	Gossypium hirsutum	HAU	A05	28678460	28679651	-	1192	Ghir_A05G026970	0	0	0.14	0	0.07	0	0	0	0.11	3.03	4.87	39.86	71.62	0.06	0	0	0	0	0.07	0	0	351.22	0.07	0.02
Ghir_A05G027300	Ghir_A05G027300.1	FAF3	Protein FANTASTIC FOUR 3	Gossypium hirsutum	HAU	A05	29257988	29258449	+	462	Ghir_A05G027300	0	0	0.55	0	0	0	0	0	0	0	0	0	0	0	0	0	0	0	0	0	0	3.82	0	0
Ghir_A05G027600	Ghir_A05G027600.1	CBP	Citrate-binding protein	Gossypium hirsutum	HAU	A05	29727038	29727933	-	896	Ghir_A05G027600	0	0	0	0	0	0	0	0	0	0	0.66	1.58	0.43	0	0	0	0	0	0	0	0	3.16	0	0
Ghir_A05G028090	Ghir_A05G028090.1	UBC30	Ubiquitin-conjugating enzyme E2 30	Gossypium hirsutum	HAU	A05	30814098	30816652	-	2555	Ghir_A05G028090	0	0	40.62	33.54	41.45	21.27	9.88	6.92	3.72	3.83	3.86	2.14	0.84	0	0	0	0	0	0	0	0	2.25	0	0
Ghir_A05G028610	Ghir_A05G028610.1	At3g54510	CSC1-like protein At3g54510	Gossypium hirsutum	HAU	A05	32010808	32011425	+	618	Ghir_A05G028610	0	0.66	0.43	0	0	2.62	3.8	2.49	3.52	3.43	3.65	0	0.84	0	0	0	0	0	0	0	0	2.85	0	0
Ghir_A05G028640	Ghir_A05G028640.1	ANN4	Annexin D4	Gossypium hirsutum	HAU	A05	32035152	32037921	+	2770	Ghir_A05G028640	0	0	0	0.53	0.17	0.55	1.71	0.3	0.14	2.59	3.12	4	2.88	0	0	0	0	0	0	0	0	4.18	0	0
Ghir_A05G031340	Ghir_A05G031340.1	At3g56180	Protein LURP-one-related 14	Gossypium hirsutum	HAU	A05	42814984	42816696	+	1713	Ghir_A05G031340	0	0	0	0	0	0	0	0	0	0	0	0.91	3.21	0	0	0	0	0	0	0	0	5.24	0	0
Ghir_A05G031590	Ghir_A05G031590.1	NA	NA	Gossypium hirsutum	HAU	A05	43956625	43959865	+	3241	Ghir_A05G031590	0	0.15	1.37	11.27	19.45	11.08	8.53	9.78	5.72	7.68	7.42	6.78	8.06	0	0	0.13	0	0.03	0	0	0	29.44	0.13	0.02
Ghir_A05G031790	Ghir_A05G031790.1	ANN5	Annexin D5	Gossypium hirsutum	HAU	A05	45406511	45427121	+	20611	Ghir_A05G031790	0	0	1.86	0.28	0.09	0.22	0	0.16	0.56	3.17	7.42	36.9	48.34	0.04	0.04	0	0	0	0	0	0	234.14	0.04	0.01
Ghir_A05G031950	Ghir_A05G031950.1	ARP8	Actin-related protein 8	Gossypium hirsutum	HAU	A05	46709289	46709609	+	321	Ghir_A05G031950	0	2.26	7.34	0	1.73	0	0	0	0	0	0	0	0	0	0	0	0	0	0	0	0	2.4	0	0
Ghir_A05G032510	Ghir_A05G032510.1	TY3B-I	Transposon Ty3-I Gag-Pol polyprotein	Gossypium hirsutum	HAU	A05	53101486	53102265	-	780	Ghir_A05G032510	0	0	0	0	0	0	0	0	0	0.49	1.19	0.99	2.3	0	0	0	0	0	0	0	0	11.72	0	0
Ghir_A05G033000	Ghir_A05G033000.1	CPK24	Calcium-dependent protein kinase 24	Gossypium hirsutum	HAU	A05	63819892	63822456	+	2565	Ghir_A05G033000	0.16	0	0.08	0.14	0.21	0	0.03	0	0	1.65	1.32	8.84	16.32	0	0	0	0	0.03	0	0.07	0	107.6	0.07	0.01
Ghir_A05G034780	Ghir_A05G034780.1	adhA	Alcohol dehydrogenase [cytochrome c]	Gossypium hirsutum	HAU	A05	80394502	80396298	-	1797	Ghir_A05G034780	0.14	0	0.25	0	0	0.22	0.36	3.13	4.8	9.35	16.47	36.75	59.88	0.31	0	0	0	0	0.16	0.16	0	220.51	0.31	0.08
Ghir_A05G035070	Ghir_A05G035070.1	CYP94B3	Cytochrome P450 94B3	Gossypium hirsutum	HAU	A05	82222458	82223984	+	1527	Ghir_A05G035070	0	0	0.1	0	2.68	7.6	15.33	11.48	5.27	10.02	3.61	4.12	2.4	0.04	0	0	0	0	0	0	0	5.47	0.04	0
Ghir_A05G035330	Ghir_A05G035330.1	At1g65750	Putative ribonuclease H protein At1g65750	Gossypium hirsutum	HAU	A05	82882569	82884904	+	2336	Ghir_A05G035330	0	0	0.36	0.1	0.1	0	0	0	0	0.06	0	0.12	0.03	0	0	0	0	0	0	0	0	10.83	0	0
Ghir_A05G035470	Ghir_A05G035470.1	AGP17	Lysine-rich arabinogalactan protein 17	Gossypium hirsutum	HAU	A05	83495600	83496438	-	839	Ghir_A05G035470	0	0.53	0.21	2.22	68.17	228.31	228.36	320.15	344.78	435.44	478.11	445.16	419.97	0.29	0.3	0	0	0.74	0.2	1.79	0	1165.77	1.79	0.42
Ghir_A05G036740	Ghir_A05G036740.1	AGP6	Classical arabinogalactan protein 6	Gossypium hirsutum	HAU	A05	96658211	96662591	-	4381	Ghir_A05G036740	0	0	0	7.85	115.11	314.35	298.53	511.93	526.05	574.01	626.7	546.24	579.43	0.56	1.17	0	0	0.45	0.89	2.04	0	1228.62	2.04	0.64
Ghir_A05G037300	Ghir_A05G037300.1	CNGC18	Cyclic nucleotide-gated ion channel 18	Gossypium hirsutum	HAU	A05	98150069	98152917	-	2849	Ghir_A05G037300	0	0	0	0.25	11.87	20.04	27.41	39.04	36.39	41.58	45.02	55.55	76.61	0.05	0.03	0	0	0.03	0	0.45	0.12	159.54	0.45	0.08
Ghir_A05G037600	Ghir_A05G037600.1	pvaA	Polyvinylalcohol dehydrogenase	Gossypium hirsutum	HAU	A05	99254467	99256621	+	2155	Ghir_A05G037600	0	0	0.09	0.27	0.04	0.2	0.09	0	0	0.34	0.76	0.83	0.47	0	0	0	0	0	0	0	0	5.1	0	0
Ghir_A05G039190	Ghir_A05G039190.1	NA	NA	Gossypium hirsutum	HAU	A05	103258611	103259379	-	769	Ghir_A05G039190	0	0	0	2.55	0	0	0.49	5.79	6.82	4.91	21.21	35.98	27.47	0	0	0	0	0	0.47	0	0	101.7	0.47	0.06
Ghir_A05G039640	Ghir_A05G039640.1	CHX15	Cation/H(+) antiporter 15	Gossypium hirsutum	HAU	A05	104088951	104092492	+	3542	Ghir_A05G039640	0	0	0	0	0	0	0	0.42	0.52	1.3	2	6.45	6.79	0	0	0	0	0.02	0	0	0.09	10.81	0.09	0.01
Ghir_A05G039660	Ghir_A05G039660.1	RABC1	Ras-related protein RABC1	Gossypium hirsutum	HAU	A05	104164979	104168183	-	3205	Ghir_A05G039660	0	0.17	0.67	4.85	12.85	15.19	17.54	14.81	9.44	10.45	12.95	24.45	27.74	0	0	0	0	0.15	0	0	0	15.79	0.15	0.02
Ghir_A05G042270	Ghir_A05G042270.1	ZAT5	Zinc finger protein ZAT5	Gossypium hirsutum	HAU	A05	108447705	108448515	-	811	Ghir_A05G042270	0	0.26	0	0	0	0	0	0	0	0.33	0.11	2.63	3.26	0	0	0	0	0	0	0	0	1.49	0	0
Ghir_A05G043080	Ghir_A05G043080.1	NA	NA	Gossypium hirsutum	HAU	Scaffold187	267137	267730	-	594	Ghir_A05G043080	0	0	0	0	0	0	0	0	0	0	0	0	0	0	0	0	0	0	0	0	0	2.93	0	0
Ghir_A05G043100	Ghir_A05G043100.1	PMEI	Pectinesterase inhibitor	Gossypium hirsutum	HAU	Scaffold187	343438	344069	-	632	Ghir_A05G043100	0	0	0	0	0	0	0	0	0	0	0	0	0	0	0	0	0	0	0	0	0	108.4	0	0
Ghir_A05G043110	Ghir_A05G043110.1	C/VIF2	Cell wall / vacuolar inhibitor of fructosidase 2	Gossypium hirsutum	HAU	Scaffold187	358952	359672	-	721	Ghir_A05G043110	0	0	0	0	0	0	0	0	0	0	0	0	0	0	0	0	0	0	0	0	0	50.86	0	0
Ghir_A05G043120	Ghir_A05G043120.1	NA	NA	Gossypium hirsutum	HAU	Scaffold188_ERROPOS129505	9696	10289	-	594	Ghir_A05G043120	0	0	0	0	0	0	0.54	0	0	0	0	0	0	0	0	0	0	0	0	0	0	8.98	0	0
Ghir_A05G043230	Ghir_A05G043230.1	PLDDELTA	Phospholipase D delta	Gossypium hirsutum	HAU	Scaffold2394	33075	37648	+	4574	Ghir_A05G043230	0.05	0	0.17	1.36	2.17	7.36	11.97	11.07	10.89	14.88	14.78	17.45	22.99	0	0	0	0	0	0	0.28	0	54.76	0.28	0.04
Ghir_A06G000040	Ghir_A06G000040.1	MLO5	MLO-like protein 5	Gossypium hirsutum	HAU	A06	44911	48676	+	3766	Ghir_A06G000040	0	0.04	0.24	0.12	0.15	0.1	0.07	2.39	5.66	17.15	30.59	57.37	67.87	0.14	0.04	0	0	0.03	0.07	0	0.21	21.68	0.21	0.06
Ghir_A06G000560	Ghir_A06G000560.1	KIN7H	Kinesin-like protein KIN-7H	Gossypium hirsutum	HAU	A06	403143	408024	-	4882	Ghir_A06G000560	0.56	0.15	0.19	0.09	0.57	1.08	2.52	4.6	7.07	10.52	13.73	16.81	26.03	0	0.03	0	0	0	0.09	0.21	0.05	80.03	0.21	0.05
Ghir_A06G000900	Ghir_A06G000900.1	NA	NA	Gossypium hirsutum	HAU	A06	883468	885280	+	1813	Ghir_A06G000900	0	0	0	0	0.56	4.99	2.77	25.51	66.29	110.36	132.98	182.53	193.47	0.26	0.36	0	0	0.5	0	2.14	0	514.16	2.14	0.41
Ghir_A06G003130	Ghir_A06G003130.1	NET2A	Protein NETWORKED 2A	Gossypium hirsutum	HAU	A06	3957116	3961462	-	4347	Ghir_A06G003130	0.09	0.1	0.16	1.95	2.87	1.81	1.34	2.83	2.76	5.77	7.04	18.32	24.69	0.16	0	0.02	0	0.05	0.04	0.16	0.06	159.06	0.16	0.06
Ghir_A06G003430	Ghir_A06G003430.1	NA	Blue copper protein	Gossypium hirsutum	HAU	A06	4320782	4321473	+	692	Ghir_A06G003430	0	0	0	0	0	0	0	0	0	0	0	0	0	0	0	0	0	0	0	0	0	2.57	0	0
Ghir_A06G005960	Ghir_A06G005960.1	At1g15400	Uncharacterized protein At1g15400	Gossypium hirsutum	HAU	A06	11045117	11045862	-	746	Ghir_A06G005960	0	0	0	0.13	0	1.34	1.47	30.14	43.61	57.21	77.11	97.41	71.72	0	0	0	0	0	0	0.47	0	132.54	0.47	0.06
Ghir_A06G006530	Ghir_A06G006530.1	leuA	2-isopropylmalate synthase	Gossypium hirsutum	HAU	A06	13029077	13029529	+	453	Ghir_A06G006530	0	0	0	0	0	0	0	0	0	0	0	0.27	0	0	0	0	0	0	0	0	0	1.14	0	0
Ghir_A06G006590	Ghir_A06G006590.1	PLT2	Putative polyol transporter 2	Gossypium hirsutum	HAU	A06	14920651	14923324	-	2674	Ghir_A06G006590	0	0	0	0	0.25	5.02	7.57	17.57	15.58	17.67	10.11	11.6	14.42	0.04	0	0	0	0	0	0.08	0	24.41	0.08	0.02
Ghir_A06G006690	Ghir_A06G006690.1	ROPGEF8	Rho guanine nucleotide exchange factor 8	Gossypium hirsutum	HAU	A06	15299393	15301667	+	2275	Ghir_A06G006690	0	0.35	0.16	0	0	0.24	0	0.79	2.83	5.44	7.88	17.01	29.44	0	0	0	0	0	0.26	0.45	0.53	63.09	0.53	0.16
Ghir_A06G009100	Ghir_A06G009100.1	PUB34	U-box domain-containing protein 34	Gossypium hirsutum	HAU	A06	28757086	28761888	+	4803	Ghir_A06G009100	0.29	0.19	0.18	0.18	2.56	29.73	42.7	74.61	85.6	117.52	124.91	142.15	208.51	0	0.25	0	0	0	0	1.02	0	752.52	1.02	0.16
Ghir_A06G010210	Ghir_A06G010210.1	ABHD17B	Protein ABHD17B	Gossypium hirsutum	HAU	A06	35770730	35773300	+	2571	Ghir_A06G010210	0	0	2.64	2.4	1.4	0.87	3.28	3.11	3.62	5.76	8.03	12.84	22.48	0.27	0	0	0	0	0.14	0.07	0	66.2	0.27	0.06
Ghir_A06G010580	Ghir_A06G010580.1	SNRNP25	U11/U12 small nuclear ribonucleoprotein 25 kDa protein	Gossypium hirsutum	HAU	A06	38088580	38093676	+	5097	Ghir_A06G010580	0.2	0	0.71	0	1.44	0	0.36	0	0	0	0	0.78	3.39	0	0	0	0	0	0	0	0	52.94	0	0
Ghir_A06G012190	Ghir_A06G012190.1	NA	Retrovirus-related Pol polyprotein from transposon TNT 1-94	Gossypium hirsutum	HAU	A06	67341510	67342034	-	525	Ghir_A06G012190	0	0	0	0	0	0.82	0	0.58	0	1.35	0	0.59	0	0	0	0	0	0	0	0	0	2.48	0	0
Ghir_A06G012830	Ghir_A06G012830.1	FAH1	Dihydroceramide fatty acyl 2-hydroxylase FAH1	Gossypium hirsutum	HAU	A06	75642133	75648455	+	6323	Ghir_A06G012830	0	0	0	5.15	23.63	32.61	34.85	37.28	35.51	43.74	39.02	48.68	46.74	0.12	0	0	0	0	0	0.45	0	73.26	0.45	0.07
Ghir_A06G013270	Ghir_A06G013270.1	RALFL4	Protein RALF-like 4	Gossypium hirsutum	HAU	A06	83112816	83116387	+	3572	Ghir_A06G013270	0	0	0.2	0.1	0.09	0.95	0.28	22.81	57.84	93.39	132.16	164.35	195.78	0.26	0.18	0	0	0	0	1.46	0	433.37	1.46	0.24
Ghir_A06G013290	Ghir_A06G013290.1	RALFL4	Protein RALF-like 4	Gossypium hirsutum	HAU	A06	83387990	83388580	+	591	Ghir_A06G013290	0	0	0.44	0	0.29	2.95	3.94	29.36	38.02	44.96	50.74	75.1	36.58	0.21	0	0	0	0	0	0	0	120.45	0.21	0.03
Ghir_A06G013300	Ghir_A06G013300.1	RALFL4	Protein RALF-like 4	Gossypium hirsutum	HAU	A06	83443467	83444089	+	623	Ghir_A06G013300	0.55	0	1.58	1.19	17.13	143.2	199.04	536.21	512.46	593.94	616.46	827.73	747.69	2.24	0.8	0	0	0.59	0.16	6.07	0	2305.21	6.07	1.23
Ghir_A06G013920	Ghir_A06G013920.1	At4g04980	Uncharacterized protein At4g04980	Gossypium hirsutum	HAU	A06	92471160	92475735	-	4576	Ghir_A06G013920	0	0	1.61	3.51	13.03	13.78	10.54	11.19	9.74	14.12	11.8	14.15	20.01	0.03	0.24	0.02	0	0	0	0.22	0.27	56.26	0.27	0.1
Ghir_A06G013950	Ghir_A06G013950.1	CBSX5	CBS domain-containing protein CBSX5	Gossypium hirsutum	HAU	A06	92964626	92965962	+	1337	Ghir_A06G013950	0	0.07	1.7	12.21	32.08	33.27	30.35	31.31	28.01	24.4	26.89	34.98	56.98	0.06	0	0	0	0	0	0.26	0	131.38	0.26	0.04
Ghir_A06G013970	Ghir_A06G013970.1	At4g04930	Sphingolipid delta(4)-desaturase DES1-like	Gossypium hirsutum	HAU	A06	92995440	92997457	+	2018	Ghir_A06G013970	0	0.76	1.51	9.99	9.15	10.4	8.77	14.51	14.63	17.81	19.61	43.04	57.75	0	0.05	0	0	0.1	0	0.32	0.74	268.49	0.74	0.15
Ghir_A06G014850	Ghir_A06G014850.1	NA	NA	Gossypium hirsutum	HAU	A06	104618290	104619219	-	930	Ghir_A06G014850	0	0	0	4.83	29.2	48.83	45.29	107.24	108.41	125.96	142.71	190.07	160.84	0.16	0	0	0	0.16	0	1.37	0	261.92	1.37	0.21
Ghir_A06G017740	Ghir_A06G017740.1	PROT1	Proline transporter 1	Gossypium hirsutum	HAU	A06	117019018	117027187	-	8170	Ghir_A06G017740	0	0	0	0	0	0	0.36	0.25	0.29	0.69	0.99	0.25	0.49	0	0	0	0	0	0	0	0	1.34	0	0
Ghir_A06G018180	Ghir_A06G018180.1	IQD1	Protein IQ-DOMAIN 1	Gossypium hirsutum	HAU	A06	117918409	117920429	+	2021	Ghir_A06G018180	0	0	0	0.05	0	1.55	1.74	5.67	3.23	7.48	7.85	17.15	17.66	0.05	0	0	0	0	0	0.15	0	22.2	0.15	0.02
Ghir_A06G018290	Ghir_A06G018290.1	MLO12	MLO-like protein 12	Gossypium hirsutum	HAU	A06	118259398	118261202	+	1805	Ghir_A06G018290	0	0	0	0	0	0	0	0	0	0	0	0	0.34	0	0	0	0	0	0	0	0	5.66	0	0
Ghir_A06G018330	Ghir_A06G018330.1	EDR2L	Protein ENHANCED DISEASE RESISTANCE 2-like	Gossypium hirsutum	HAU	A06	118301890	118308743	-	6854	Ghir_A06G018330	0.4	0	0.67	5.28	11.92	12.73	14.11	14.55	13.33	19.77	19.72	17.56	31.81	0.04	0.02	0	0	0.06	0	0.11	0	109.13	0.11	0.03
Ghir_A06G018980	Ghir_A06G018980.1	At3g09030	BTB/POZ domain-containing protein At3g09030	Gossypium hirsutum	HAU	A06	119607899	119609326	-	1428	Ghir_A06G018980	0	0	0	0	0	0	0.15	0	0	0	0	0	0	0	0	0	0	0	0	0	0	3.29	0	0
Ghir_A06G019470	Ghir_A06G019470.1	NA	Thioredoxin H-type	Gossypium hirsutum	HAU	A06	120571710	120575684	-	3975	Ghir_A06G019470	0	0	0.19	0.28	0.37	1.43	3.22	4.48	7.88	12.6	9.44	22.34	19.57	0	0	0	0	0.08	0	0.09	0	57.19	0.09	0.02
Ghir_A06G019650	Ghir_A06G019650.1	MKK4	Mitogen-activated protein kinase kinase 4	Gossypium hirsutum	HAU	A06	120983882	120987715	-	3834	Ghir_A06G019650	0	0	0	0.12	0.43	0.39	1.63	1.27	1.74	3.11	1.96	1.58	0	0	0	0	0	0	0	0	0	2.41	0	0
Ghir_A06G020020	Ghir_A06G020020.1	RBL5	RHOMBOID-like protein 5	Gossypium hirsutum	HAU	A06	121616600	121617853	+	1254	Ghir_A06G020020	0	0	0	0	0	0.16	0	0	0	1.49	1.67	9.1	19.15	0	0	0	0	0	0	0.17	0	51.37	0.17	0.02
Ghir_A06G020540	Ghir_A06G020540.1	SLC25A16	Graves disease carrier protein	Gossypium hirsutum	HAU	A06	122328464	122331899	-	3436	Ghir_A06G020540	0	0	0.17	0.25	4.3	4.44	5.73	8.76	4.82	13.57	11.05	13.98	13.5	0	0	0	0	0.07	0	0	0	31.23	0.07	0.01
Ghir_A06G021050	Ghir_A06G021050.1	SPS3	Solanesyl diphosphate synthase 3, chloroplastic/mitochondrial	Gossypium hirsutum	HAU	A06	122834588	122835342	-	755	Ghir_A06G021050	0	0	0	0	0	0	0	0	0	0	0	0	0	0	0	0	0	0	0	0	0	3.32	0	0
Ghir_A06G021060	Ghir_A06G021060.1	GJA1	Gap junction alpha-1 protein	Gossypium hirsutum	HAU	A06	122835762	122836251	-	490	Ghir_A06G021060	0	0	0.99	15.68	6.57	12.26	10.5	37.59	36.42	45.85	50.73	74.38	51.99	1.2	0.25	0	0	0	0	1.79	0	249.97	1.79	0.4
Ghir_A06G021430	Ghir_A06G021430.1	CIPK20	CBL-interacting serine/threonine-protein kinase 20	Gossypium hirsutum	HAU	A06	123131708	123133706	-	1999	Ghir_A06G021430	0	0	0.07	0.52	0.03	1.5	2.07	6.56	8.41	14.56	20.75	59.2	78.8	0	0.03	0	0	0	0	0.2	0	214.51	0.2	0.03
Ghir_A06G021820	Ghir_A06G021820.1	NA	Polyphenol oxidase, chloroplastic	Gossypium hirsutum	HAU	A06	123452972	123454813	+	1842	Ghir_A06G021820	0.79	0	0	0	0	0	0	0	0.57	0.42	0.94	3.3	4.47	0.04	0.04	0	0	0	0	0	0	6.1	0.04	0.01
Ghir_A06G021870	Ghir_A06G021870.1	SYP124	Syntaxin-124	Gossypium hirsutum	HAU	A06	123487218	123488593	-	1376	Ghir_A06G021870	0.31	0.17	0	0.53	0.37	0	0	0	0.45	8.31	10.76	62.46	77.53	0.15	0	0	0.18	0.1	0	0.05	0	598.1	0.18	0.06
Ghir_A06G022050	Ghir_A06G022050.1	CPK21	Calcium-dependent protein kinase 21	Gossypium hirsutum	HAU	A06	123605290	123608601	+	3312	Ghir_A06G022050	0.49	0	0	0	0.03	0	0	0.07	0.25	5.26	6.88	41.8	55.18	0.14	0	0	0	0.3	0.1	0.46	0.5	416.11	0.5	0.19
Ghir_A06G022210	Ghir_A06G022210.1	NA	NA	Gossypium hirsutum	HAU	A06	123683276	123686337	-	3062	Ghir_A06G022210	0	0.19	0	0	0.09	0.92	0	0	0	0	0.16	0.4	6.16	0	0	0	0	0	0	0	0	2.24	0	0
Ghir_A07G000170	Ghir_A07G000170.1	NA	NA	Gossypium hirsutum	HAU	A07	172138	174778	+	2641	Ghir_A07G000170	0	0	0.51	3.13	7.05	20.18	20.4	41.19	55.12	89.52	92.44	104.52	164.04	0.16	0.1	0	0	0.12	0.07	0.7	0	511.32	0.7	0.14
Ghir_A07G003410	Ghir_A07G003410.1	ACR2	ACT domain-containing protein ACR2	Gossypium hirsutum	HAU	A07	3684927	3687501	+	2575	Ghir_A07G003410	0	0	0	0.04	0	0	0	0.04	0.51	4.65	12.44	42.67	56.71	0.04	0	0	0	0	0.04	0.21	0	25.49	0.21	0.04
Ghir_A07G003650	Ghir_A07G003650.1	NA	NA	Gossypium hirsutum	HAU	A07	4013564	4014577	+	1014	Ghir_A07G003650	0	0	0	0.27	0	2.63	2.66	1.81	3.07	1.8	0.45	3.46	0	0	0	0	0	0	0	0	0	4.84	0	0
Ghir_A07G005400	Ghir_A07G005400.1	NA	NA	Gossypium hirsutum	HAU	A07	6245463	6246430	-	968	Ghir_A07G005400	0	0	1.29	1.69	22.32	107.21	142.46	223.28	290.27	361.17	434.71	454.55	450.69	1.05	0.86	0	0	0.91	0.25	5.74	0	1507.53	5.74	1.1
Ghir_A07G006310	Ghir_A07G006310.1	CML15	Probable calcium-binding protein CML15	Gossypium hirsutum	HAU	A07	7553435	7554317	+	883	Ghir_A07G006310	0	0	0	1.08	15.99	43.21	41.21	56.6	58.94	77.31	78.28	105.37	129.53	0	0.09	0	0	0.78	0	0.46	0	280.3	0.78	0.17
Ghir_A07G006330	Ghir_A07G006330.1	TET8	Tetraspanin-8	Gossypium hirsutum	HAU	A07	7578589	7581018	-	2430	Ghir_A07G006330	1.08	0.72	1.73	5.37	14.12	26.93	24.72	37.36	31.54	30.77	32.76	48.33	46.05	0.17	0	0.79	0.05	0.11	0.12	0.48	0.55	105.47	0.79	0.28
Ghir_A07G006770	Ghir_A07G006770.1	CAR4	Protein C2-DOMAIN ABA-RELATED 4	Gossypium hirsutum	HAU	A07	8514306	8515664	-	1359	Ghir_A07G006770	3.53	0.44	1.66	1.22	78.33	367.23	441.2	678.93	769.95	961.58	1056.47	1083.02	1013.96	1.68	1.96	0.25	0	3.89	2.13	10.76	0.15	2266.59	10.76	2.6
Ghir_A07G009190	Ghir_A07G009190.1	G9	Polygalacturonase	Gossypium hirsutum	HAU	A07	13357675	13359345	-	1671	Ghir_A07G009190	0	0	0	0.32	0.48	2.07	2.4	1.23	1.06	1.32	2.03	1.22	0.41	0	0	0	0	0	0	0	0	1.95	0	0
Ghir_A07G009450	Ghir_A07G009450.1	G9	Polygalacturonase	Gossypium hirsutum	HAU	A07	14486331	14488149	+	1819	Ghir_A07G009450	0.16	0	0.1	1.13	53.29	143.98	206.94	278.83	219.43	263.24	270.04	441.96	298.35	0.43	0.67	0	0	0.34	0.09	1.29	0.1	158.4	1.29	0.37
Ghir_A07G009460	Ghir_A07G009460.1	G9	Polygalacturonase	Gossypium hirsutum	HAU	A07	14508243	14510812	+	2570	Ghir_A07G009460	0	0	0	0.41	0.67	6.87	11.49	51.47	59.58	70.78	90.82	142.67	98.45	0.54	0	0	0	0	0	0.41	0	140.11	0.54	0.12
Ghir_A07G010230	Ghir_A07G010230.1	RBOHH	Putative respiratory burst oxidase homolog protein H	Gossypium hirsutum	HAU	A07	15880871	15885121	-	4251	Ghir_A07G010230	0	0	0.06	0.02	0	0.02	0.04	0.73	2.58	5.84	7.36	17.04	29.28	0	0.02	0	0	0.06	0	0.08	0	64.05	0.08	0.02
Ghir_A07G010380	Ghir_A07G010380.1	LIMYB	L10-interacting MYB domain-containing protein	Gossypium hirsutum	HAU	A07	16371956	16372309	-	354	Ghir_A07G010380	0	0	0	0	0	0	1.24	0	0	2.03	0	2.69	0.55	0	0	0	0	0	0	0	0	2.27	0	0
Ghir_A07G010480	Ghir_A07G010480.1	BQ2027_MB0911C	Uncharacterized protein Mb0911c	Gossypium hirsutum	HAU	A07	16615272	16615845	+	574	Ghir_A07G010480	0	0	0	0	1.27	9.38	13.17	18.56	10.38	2.83	10.76	2.94	3.46	0	0	0	0	0	0	0	0	4.65	0	0
Ghir_A07G011340	Ghir_A07G011340.1	PRCP	Lysosomal Pro-X carboxypeptidase	Gossypium hirsutum	HAU	A07	19268896	19269648	+	753	Ghir_A07G011340	0	0	6.93	54.56	38.85	31.92	35.79	30.77	12.68	18.29	4.64	17.09	3.31	0	0	0	0	0	0	0	0	26.32	0	0
Ghir_A07G012590	Ghir_A07G012590.1	GRIK2	Serine/threonine-protein kinase GRIK2	Gossypium hirsutum	HAU	A07	23029578	23034584	+	5007	Ghir_A07G012590	0.29	0	0.81	1.86	6.7	7.78	8.72	11.65	12.8	14.39	14.94	14.06	15.23	0.12	0	0	0	0.04	0	0.08	0	12.86	0.12	0.03
Ghir_A07G013240	Ghir_A07G013240.1	ANT1	ADP,ATP carrier protein 1, mitochondrial	Gossypium hirsutum	HAU	A07	25540204	25541432	-	1229	Ghir_A07G013240	0	0	0.71	0.16	0.08	2.32	4.77	7.01	4.89	8.87	9.27	15.94	17.14	0	0	0	0	0	0	0	0	2.45	0	0
Ghir_A07G013440	Ghir_A07G013440.1	NA	Putative invertase inhibitor	Gossypium hirsutum	HAU	A07	26365682	26366505	-	824	Ghir_A07G013440	0	0	0	0	0	0	0	0	0.09	1.19	7.14	44.77	66.86	0	0.1	0	0	0.1	0	0	0	38.4	0.1	0.02
Ghir_A07G013510	Ghir_A07G013510.1	NA	NA	Gossypium hirsutum	HAU	A07	26565017	26566127	-	1111	Ghir_A07G013510	0	0	0	0	0.14	1.01	3.07	5.03	4.83	6.58	3.76	2.77	4	0	0	0	0	0	0	0	0	20.5	0	0
Ghir_A07G014100	Ghir_A07G014100.1	fdxA	Ferredoxin	Gossypium hirsutum	HAU	A07	28174443	28174847	+	405	Ghir_A07G014100	3.5	5.07	1.43	3.43	14.53	30.9	25.81	101.13	158.82	205.83	351.42	533.68	606.79	0.38	0	0	0	0.35	2.78	1.62	2.15	2749	2.78	0.91
Ghir_A07G014240	Ghir_A07G014240.1	CIPK9	CBL-interacting serine/threonine-protein kinase 9	Gossypium hirsutum	HAU	A07	29074307	29078273	-	3967	Ghir_A07G014240	3.05	20.81	20.7	20.23	42.48	58.22	63.45	83.05	83.44	106.56	105.7	105.45	137.48	3.18	0.18	0.07	1.08	0.03	2.37	1.19	0.26	350.53	3.18	1.04
Ghir_A07G014970	Ghir_A07G014970.1	NA	NA	Gossypium hirsutum	HAU	A07	31983857	31986670	-	2814	Ghir_A07G014970	0	0	0	0.07	0.09	0.15	0.69	10.83	30.23	54.34	68.75	108.02	169.02	0.08	0.48	0	0	0.22	0.28	0.82	0	388.73	0.82	0.24
Ghir_A07G016940	Ghir_A07G016940.1	RALF	Rapid alkalinization factor	Gossypium hirsutum	HAU	A07	47305730	47306166	+	437	Ghir_A07G016940	2.19	0	0	27.84	209.1	585.96	630.92	1082.1	1007.61	1101.97	1118.36	975.64	861.86	1.86	3.27	0	0	0.29	0	6.33	1.78	1009.92	6.33	1.69
Ghir_A07G017040	Ghir_A07G017040.1	AIR12	Auxin-induced in root cultures protein 12	Gossypium hirsutum	HAU	A07	49147817	49148527	+	711	Ghir_A07G017040	0	0	0	0.18	0	0	0	0	0	0	0	0	0	0	0.5	0	0	0	0	0.33	0	64.78	0.5	0.1
Ghir_A07G017160	Ghir_A07G017160.1	CML3	Calmodulin-like protein 3	Gossypium hirsutum	HAU	A07	49587377	49588159	-	783	Ghir_A07G017160	0	0	0	5.38	37.94	67.32	65.69	82.04	68.75	71.95	59.31	56.9	54.82	0.21	0	0	0	0.62	0	1.1	0	146.94	1.1	0.24
Ghir_A07G017230	Ghir_A07G017230.1	RALFL30	Protein RALF-like 30	Gossypium hirsutum	HAU	A07	50472472	50472787	+	316	Ghir_A07G017230	0	0	3.82	0.95	247.47	1225.11	1658.23	3013.47	2874.78	2704.7	3003.87	2901.04	2165.89	4.07	3.47	0	0	1.46	0	17.27	0	2030.82	17.27	3.28
Ghir_A07G017290	Ghir_A07G017290.1	RF2a	Transcription factor RF2a	Gossypium hirsutum	HAU	A07	51197706	51202304	-	4599	Ghir_A07G017290	0	0	0	0	0	0	0	0	0.24	1.71	0	7.74	5.94	0	0	0	0	0	0	0	0	13.5	0	0
Ghir_A07G017380	Ghir_A07G017380.1	CASS4	Cas scaffolding protein family member 4	Gossypium hirsutum	HAU	A07	51621256	51622870	+	1615	Ghir_A07G017380	0	0	0	0	0	0.04	0.43	2.86	3.2	5.85	5.21	9.33	10.8	0	0	0	0	0	0	0.21	0	26.96	0.21	0.03
Ghir_A07G022650	Ghir_A07G022650.1	NA	Toxin zeta	Gossypium hirsutum	HAU	A07	94138034	94141255	-	3222	Ghir_A07G022650	0	0	0.08	0.77	3.48	5.61	8.13	9.24	6.67	10.24	11.55	18.68	32.3	0	0.07	0	0	0.03	0.04	0.03	0	20.99	0.07	0.02
Ghir_A07G022680	Ghir_A07G022680.1	MYOB4	Probable myosin-binding protein 4	Gossypium hirsutum	HAU	A07	94177010	94180689	+	3680	Ghir_A07G022680	0	0	0	0.02	0	0.37	1.07	5.83	6.98	9.84	10.31	16.55	24.6	0	0	0	0	0.09	0	0.2	0	58.85	0.2	0.04
Ghir_A07G023180	Ghir_A07G023180.1	NA	NA	Gossypium hirsutum	HAU	A07	95154742	95157512	+	2771	Ghir_A07G023180	0	0	0.13	0.07	0.14	8.28	11.03	47.71	64.09	82.65	97.2	139.91	177.15	0.2	0.07	0	0	0.07	0.21	1.26	0	213.16	1.26	0.23
Ghir_A07G023250	Ghir_A07G023250.1	pvaA	Polyvinylalcohol dehydrogenase	Gossypium hirsutum	HAU	A07	95316604	95320704	+	4101	Ghir_A07G023250	0	0	0	0.05	0.59	1.38	1.18	1.42	1.45	2.29	2.65	2.36	1.94	0	0	0	0	0	0	0	0	1.52	0	0
Ghir_A07G024130	Ghir_A07G024130.1	NA	NA	Gossypium hirsutum	HAU	A07	96591792	96596108	-	4317	Ghir_A07G024130	0	0	0.46	2.65	1.29	3.4	1.07	0.95	1.1	0.85	0.61	1.14	1.73	0	0	0	0	0	0	0	0	12.11	0	0
Ghir_A08G000590	Ghir_A08G000590.1	NA	NA	Gossypium hirsutum	HAU	A08	436605	437265	+	661	Ghir_A08G000590	0	0	0.3	0.15	0	0	0	1.16	1.99	21.27	27.94	135.18	167.61	0.41	0.72	0	0	0	0.15	1.16	1.29	437.68	1.29	0.47
Ghir_A08G000740	Ghir_A08G000740.1	CHX4	Cation/H(+) antiporter 4	Gossypium hirsutum	HAU	A08	519284	521832	+	2549	Ghir_A08G000740	0	0	0	0	0	0.03	0.06	0.17	0.59	0.22	0.51	1.35	0.49	0	0	0	0	0	0	0	0	2.39	0	0
Ghir_A08G000750	Ghir_A08G000750.1	CHX4	Cation/H(+) antiporter 4	Gossypium hirsutum	HAU	A08	524438	531456	+	7019	Ghir_A08G000750	0	0	0	0	0.45	0.92	2.03	0.75	0.68	1.28	2.19	7.14	6.95	0.05	0	0	0	0.02	0	0	0	10.69	0.05	0.01
Ghir_A08G000760	Ghir_A08G000760.1	CHX4	Cation/H(+) antiporter 4	Gossypium hirsutum	HAU	A08	535510	538935	+	3426	Ghir_A08G000760	0	0	0	0	0	0.08	0.17	0.07	0.07	0.05	0.22	1.75	6.65	0	0	0	0	0	0	0	0	18.58	0	0
Ghir_A08G000770	Ghir_A08G000770.1	CHX4	Cation/H(+) antiporter 4	Gossypium hirsutum	HAU	A08	543841	547498	+	3658	Ghir_A08G000770	0	0	0	0	0	0.17	0	0	0	0	0	0.22	2.78	0	0	0	0	0	0	0	0	76	0	0
Ghir_A08G001460	Ghir_A08G001460.1	NA	NA	Gossypium hirsutum	HAU	A08	1194819	1195502	-	684	Ghir_A08G001460	0	0	0	0	0	0	0	0	0	0	9.93	41.1	68.46	0	0	0	0	0	0	0	0	207.89	0	0
Ghir_A08G001470	Ghir_A08G001470.1	purK	N5-carboxyaminoimidazole ribonucleotide synthase	Gossypium hirsutum	HAU	A08	1196375	1197831	-	1457	Ghir_A08G001470	0	0	0	0	0	0	0	0	0	1.15	1.39	9.62	20.12	0	0	0	0	0	0	0	0	213.65	0	0
Ghir_A08G001480	Ghir_A08G001480.1	CPK17	Calcium-dependent protein kinase 17	Gossypium hirsutum	HAU	A08	1218475	1222089	-	3615	Ghir_A08G001480	0	0	0.21	0.17	0.03	0.12	1.19	11.67	27.12	56.72	80.7	153.59	221.59	0.27	0.19	0.35	0.08	0.18	0.16	0.66	0	1155.95	0.66	0.24
Ghir_A08G002040	Ghir_A08G002040.1	PBL17	Probable serine/threonine-protein kinase PBL17	Gossypium hirsutum	HAU	A08	1856047	1863594	+	7548	Ghir_A08G002040	0.41	0	1.73	4.25	21.2	26.44	32.57	40.63	34.39	38.34	38.05	26.51	32.28	0.42	0.51	0.15	0.36	0.32	0.36	0.27	0.2	54.09	0.51	0.32
Ghir_A08G002260	Ghir_A08G002260.1	PRK1	Pollen receptor-like kinase 1	Gossypium hirsutum	HAU	A08	2085735	2094851	+	9117	Ghir_A08G002260	0	0	0	0	0.04	0.07	0	0	0	0.13	0.27	0.89	1.3	0	0	0	0	0	0	0	0	31.98	0	0
Ghir_A08G002420	Ghir_A08G002420.1	LCR19	Defensin-like protein 183	Gossypium hirsutum	HAU	A08	2265032	2266106	-	1075	Ghir_A08G002420	0	0	0	0	0	0	0	0	0	0	0	0	0	0	0	0	0	0	0	0	0	10.82	0	0
Ghir_A08G002680	Ghir_A08G002680.1	NA	NA	Gossypium hirsutum	HAU	A08	2570993	2573685	-	2693	Ghir_A08G002680	0	0	4.3	75.6	183.64	240.36	186.19	246.01	233.31	243.42	245.75	211.82	235.88	0.75	0.28	0	0	0.99	0.45	1.22	0	452.81	1.22	0.46
Ghir_A08G003720	Ghir_A08G003720.1	PLIM2B	LIM domain-containing protein PLIM2b	Gossypium hirsutum	HAU	A08	3764745	3768039	-	3295	Ghir_A08G003720	0	0	0	0	0	0	0	1.06	2.73	3.34	3.36	7.67	4.84	0	0	0	0	0	0	0	0	2.99	0	0
Ghir_A08G003960	Ghir_A08G003960.1	POX2	Proline dehydrogenase 2, mitochondrial	Gossypium hirsutum	HAU	A08	4128518	4132669	+	4152	Ghir_A08G003960	0	0	0	0	0	0.04	0	0.04	0.18	0.22	0.97	7.74	19.33	0	0.04	0.08	0	0	0	0.25	0	42.05	0.25	0.05
Ghir_A08G004940	Ghir_A08G004940.1	At4g02900	CSC1-like protein At4g02900	Gossypium hirsutum	HAU	A08	5723198	5735754	-	12557	Ghir_A08G004940	0.64	0	0	0.42	0.19	0.07	0.07	0	0.02	0.21	0.52	1.97	5.12	0	0.02	0.41	0	0.02	0	0.07	0.16	45.69	0.41	0.08
Ghir_A08G005400	Ghir_A08G005400.1	cysJ	Sulfite reductase [NADPH] flavoprotein alpha-component	Gossypium hirsutum	HAU	A08	6429328	6430596	+	1269	Ghir_A08G005400	0	0.25	0	0.18	0	0	0	0.05	1.98	1.6	4.14	21.94	30.07	0.05	0	0	0	0	0.17	0.45	0	100.64	0.45	0.08
Ghir_A08G005470	Ghir_A08G005470.1	At5g47540	Putative MO25-like protein At5g47540	Gossypium hirsutum	HAU	A08	6606682	6609814	-	3133	Ghir_A08G005470	0.52	0.08	0.41	1.5	2.19	2.54	0.87	2.2	0.93	2.53	1.76	6.69	8.89	0.06	0	0	0	0	0	0	0	24.4	0.06	0.01
Ghir_A08G008570	Ghir_A08G008570.1	At5g01750	Protein LURP-one-related 15	Gossypium hirsutum	HAU	A08	20825557	20827957	-	2401	Ghir_A08G008570	0.89	0	0.41	1.3	52.83	353.15	423.47	812.53	960.56	1025.54	1108.71	1187.67	618.25	1.35	2.64	0	0	1.14	0.86	7.32	0.74	1404.63	7.32	1.76
Ghir_A08G008620	Ghir_A08G008620.1	At5g57200	Putative clathrin assembly protein At5g57200	Gossypium hirsutum	HAU	A08	21953455	21957061	+	3607	Ghir_A08G008620	0	0	0	0	0	0	0	0	0	1.01	0.87	5.2	5.86	0.08	0	0	0	0	0	0	0	68.49	0.08	0.01
Ghir_A08G008750	Ghir_A08G008750.1	2021-10-07	Organic cation/carnitine transporter 7	Gossypium hirsutum	HAU	A08	23035357	23039948	+	4592	Ghir_A08G008750	0.13	0	0	0.75	0.68	0.69	0.46	1.06	4.31	3.53	7.24	16.95	18.02	0.18	0.08	0	0.13	0	0.23	0.22	0	33.07	0.23	0.1
Ghir_A08G009360	Ghir_A08G009360.1	UGT78G1	Flavonoid 3-O-glucosyltransferase	Gossypium hirsutum	HAU	A08	36586475	36589233	+	2759	Ghir_A08G009360	0	0	0	1.33	5.23	6.45	9.3	7.86	5.12	4.68	3.3	1.58	2	0	0	0	0	0	0	0	0	6.66	0	0
Ghir_A08G009740	Ghir_A08G009740.1	MYOB7	Myosin-binding protein 7	Gossypium hirsutum	HAU	A08	43598102	43601046	-	2945	Ghir_A08G009740	0.36	0.06	0.13	0.47	0.18	0.03	0.27	0.08	0.05	0.58	2.07	10.2	20.28	0	0.03	0	0	0	0	0.15	0	182.27	0.15	0.02
Ghir_A08G010150	Ghir_A08G010150.1	VQ20	VQ motif-containing protein 20	Gossypium hirsutum	HAU	A08	52960767	52961453	-	687	Ghir_A08G010150	0.32	0	0.28	10.93	20.11	28.54	27.09	26.08	7.71	9.75	1.57	7.51	6.53	0	0	0	0	0	0	0	0	2.53	0	0
Ghir_A08G010320	Ghir_A08G010320.1	calub	Calumenin-B	Gossypium hirsutum	HAU	A08	56886967	56888784	+	1818	Ghir_A08G010320	0	0.33	0	0	0	0	0.7	8	15.35	30.88	50.35	82.15	115.23	0.06	0.11	0	0	0.06	0.43	0.41	0	241.25	0.43	0.13
Ghir_A08G010540	Ghir_A08G010540.1	NET1B	Protein NETWORKED 1B	Gossypium hirsutum	HAU	A08	61215861	61219630	-	3770	Ghir_A08G010540	0	0	0.05	0	0	0	0	0	0.21	2.9	3.04	14.19	13.92	0	0.17	0	0	0	0	0.43	0	49.05	0.43	0.08
Ghir_A08G010770	Ghir_A08G010770.1	rpoZ	DNA-directed RNA polymerase subunit omega	Gossypium hirsutum	HAU	A08	68492887	68493754	-	868	Ghir_A08G010770	0.45	0	0	0	0	0.97	2.26	14.62	19.59	25.51	27.08	33.57	73.54	0.25	0.26	0.48	0	0	0	0	0	173.08	0.48	0.12
Ghir_A08G011110	Ghir_A08G011110.1	murI	Glutamate racemase	Gossypium hirsutum	HAU	A08	72529710	72530890	-	1181	Ghir_A08G011110	0	0	0	0	0	4.15	0	0	3.08	1.56	1.6	0.84	0	0	0	0	0	0	0	0	0	2.67	0	0
Ghir_A08G011840	Ghir_A08G011840.1	NA	NA	Gossypium hirsutum	HAU	A08	83160964	83161936	-	973	Ghir_A08G011840	2.17	1.08	6.28	91.81	385.82	888	903.51	1046.47	1086.37	1387.85	1452.17	1387.62	1546.35	4.14	1.94	0.17	1.96	2.75	1.87	11.39	0.94	5184.52	11.39	3.15
Ghir_A08G012620	Ghir_A08G012620.1	SAG21	Protein SENESCENCE-ASSOCIATED GENE 21, mitochondrial	Gossypium hirsutum	HAU	A08	90165343	90166166	+	824	Ghir_A08G012620	5.91	1.02	45.77	416.07	821.19	1298.61	1092.66	1563.05	1427.2	1621.05	1697.22	1432.76	1339.67	2.64	3.13	0.89	0	2.34	0.97	19.08	1.08	3177.94	19.08	3.77
Ghir_A08G012810	Ghir_A08G012810.1	PME26	Putative pectinesterase/pectinesterase inhibitor 26	Gossypium hirsutum	HAU	A08	90722615	90723692	-	1078	Ghir_A08G012810	1.42	6.81	11.1	226.98	1015.12	1660.28	1386.89	1762.05	1751.69	2159.17	2133.44	1879.74	2378.78	45.7	4.38	0.07	23.26	7	46.43	18.56	1.67	6309.28	46.43	18.38
Ghir_A08G012980	Ghir_A08G012980.1	PME21	Probable pectinesterase/pectinesterase inhibitor 21	Gossypium hirsutum	HAU	A08	91495470	91498069	+	2600	Ghir_A08G012980	0.03	0	1.24	0.95	58.31	254.81	328.29	558.53	504.35	616.51	628.22	615.4	737.74	1.14	0.99	0.22	0	0.89	0.68	4.3	0	2045.22	4.3	1.03
Ghir_A08G013760	Ghir_A08G013760.1	ASK8	Shaggy-related protein kinase theta	Gossypium hirsutum	HAU	A08	99260880	99266002	+	5123	Ghir_A08G013760	1.08	1.35	1.38	18.32	55.7	70.96	61.96	70.36	71.48	91.65	93.98	86.84	117.9	0.15	1	0	0	0.15	0	1.2	1.87	537.53	1.87	0.55
Ghir_A08G016480	Ghir_A08G016480.1	NA	Portal protein	Gossypium hirsutum	HAU	A08	107584550	107584867	-	318	Ghir_A08G016480	0	0	0	0	0	0	0	0	0	0	0.75	3.13	32.63	0	0	0	0	0	0	0	0	35.62	0	0
Ghir_A08G016490	Ghir_A08G016490.1	SPS3	Probable solanesyl-diphosphate synthase 3, chloroplastic (Fragment)	Gossypium hirsutum	HAU	A08	107635332	107636768	-	1437	Ghir_A08G016490	0	0	0.47	0	0	0.45	0.75	0	0	0.64	0	0	0.7	0	0	0	0	0	0	0	0	1.37	0	0
Ghir_A08G017290	Ghir_A08G017290.1	LAT52	Anther-specific protein LAT52	Gossypium hirsutum	HAU	A08	109159097	109159685	-	589	Ghir_A08G017290	0	0	0	0	0	0	0	0	0	0	0	0	0	0	0	0	0	0	0	0	0	9.94	0	0
Ghir_A08G017980	Ghir_A08G017980.1	INVA	Acid beta-fructofuranosidase	Gossypium hirsutum	HAU	A08	111032707	111040725	+	8019	Ghir_A08G017980	0	0	0.14	0.06	0	1.41	2.51	15.83	16.05	15.28	16.72	26.79	22.38	0.03	0	0	0	0	0	0.03	0	17.94	0.03	0.01
Ghir_A08G018650	Ghir_A08G018650.1	NA	Pathogenesis-related protein 1B	Gossypium hirsutum	HAU	A08	112751666	112752149	-	484	Ghir_A08G018650	0	0	0	0	0	0	0	1.35	2.09	9.66	25.76	54.37	89.13	0	0	0	0	0	0	0.62	0	178.11	0.62	0.08
Ghir_A08G018840	Ghir_A08G018840.1	PLIM2C	LIM domain-containing protein PLIM2c	Gossypium hirsutum	HAU	A08	113238609	113239760	-	1152	Ghir_A08G018840	0.83	0	1.36	0.49	35.71	212.34	257.12	394.53	542.07	744.47	862.52	1030.34	807.37	1.49	1.09	0	0	1.68	1.66	10.08	0	2560.74	10.08	2
Ghir_A08G018890	Ghir_A08G018890.1	NA	Actin-depolymerizing factor	Gossypium hirsutum	HAU	A08	113390498	113391527	-	1030	Ghir_A08G018890	1.94	0	1.54	35.68	362.41	852.94	852.55	1217.84	1149.74	1396.49	1415.42	1411.18	1239.38	2.57	2.03	0	0	5.13	1.57	14.13	0	4963.04	14.13	3.18
Ghir_A08G020180	Ghir_A08G020180.1	TPR2	Protein TPR2	Gossypium hirsutum	HAU	A08	115283585	115289214	-	5630	Ghir_A08G020180	0	0	0	0	0	0.84	0.79	2.86	0.66	4.33	3.21	4.35	5.55	0	0	0	0	0	0	0	0	5.03	0	0
Ghir_A08G021580	Ghir_A08G021580.1	NA	NA	Gossypium hirsutum	HAU	A08	117416137	117416816	+	680	Ghir_A08G021580	0	0	0	0	0	1.3	0.85	0.74	4.51	17.37	33.56	77.36	62.27	0	0	0	0	0	0	0.41	0	422.4	0.41	0.05
Ghir_A08G021720	Ghir_A08G021720.1	PME28	Putative pectinesterase/pectinesterase inhibitor 28	Gossypium hirsutum	HAU	A08	117553479	117561700	+	8222	Ghir_A08G021720	0	0	0	2.25	13.37	23.57	33.66	48.17	40.8	45.01	39.57	34.7	36.1	0.06	0.06	0	0	0.03	0	0.14	0	47.41	0.14	0.04
Ghir_A08G022440	Ghir_A08G022440.1	NA	NA	Gossypium hirsutum	HAU	A08	118293004	118294069	-	1066	Ghir_A08G022440	0	0	0	0	0	0	0	0	0	0.07	0.22	1.14	2.39	0	0	0	0	0	0	0	0	35.63	0	0
Ghir_A08G022600	Ghir_A08G022600.1	SRC2	Protein SRC2	Gossypium hirsutum	HAU	A08	118634365	118635929	+	1565	Ghir_A08G022600	0.05	0	0.2	0.14	2.01	13.73	16.53	34.89	34.25	41.28	52.6	69.85	79.28	0.08	0.04	0	0	0	0.4	0.57	0	300.53	0.57	0.14
Ghir_A08G022820	Ghir_A08G022820.1	NA	NA	Gossypium hirsutum	HAU	A08	118901968	118905463	+	3496	Ghir_A08G022820	0.14	0	0	0	0	0	0	0	0	0.23	0.1	2.13	0.4	0	0	0	0	0	0	0	0	2.82	0	0
Ghir_A08G023060	Ghir_A08G023060.1	SRC2	Protein SRC2	Gossypium hirsutum	HAU	A08	119199633	119200837	+	1205	Ghir_A08G023060	1.09	8.4	21.33	0.84	0	0	0	0	0.95	5.23	10.04	48.46	46.19	0	0.06	0	0.38	0	0	0.12	0	77.82	0.38	0.07
Ghir_A08G023830	Ghir_A08G023830.1	At1g65240	Aspartic proteinase-like protein 2	Gossypium hirsutum	HAU	A08	120124474	120131624	-	7151	Ghir_A08G023830	0.56	0.12	0.32	0.83	2.9	16.12	18.75	30.31	36.35	55.29	53.46	60.25	81.06	0.21	0.04	0.34	0	0.03	0	0.78	0.33	338.07	0.78	0.22
Ghir_A08G024120	Ghir_A08G024120.1	At1g09600	Probable serine/threonine-protein kinase At1g09600	Gossypium hirsutum	HAU	A08	120441986	120445838	-	3853	Ghir_A08G024120	0.04	0	0	0.63	2.56	2.28	2.69	3.92	2.94	7.23	7.59	7.94	14.97	0	0	0	0	0	0.06	0	0.04	26.32	0.06	0.01
Ghir_A08G024700	Ghir_A08G024700.1	NA	Olee1-like protein	Gossypium hirsutum	HAU	A08	121017156	121018363	+	1208	Ghir_A08G024700	0.49	5.56	5.37	229.53	698.29	1228.3	1199.18	1435.58	1311.97	1610.69	1674.09	1818.57	1955	4.58	2.56	0.62	0	3.16	1.59	19.71	0.09	5545.91	19.71	4.04
Ghir_A08G024920	Ghir_A08G024920.1	BOR6	Probable boron transporter 6	Gossypium hirsutum	HAU	A08	121197469	121200862	-	3394	Ghir_A08G024920	0.54	14.88	0.19	0.15	5.97	55.54	101.47	144.93	84.66	74.19	49.26	19.3	21.09	0.05	0.06	0	0	0.03	0	0.06	0	10.38	0.06	0.02
Ghir_A08G024970	Ghir_A08G024970.1	NA	NA	Gossypium hirsutum	HAU	A08	121224001	121224688	+	688	Ghir_A08G024970	0.79	0	1.99	6.31	119.82	535.58	699.02	976.96	978.7	1262.57	1329.65	1444.82	1125.78	2.06	2.3	0	0	2.5	1.78	11.62	0	2126.52	11.62	2.53
Ghir_A08G025270	Ghir_A08G025270.1	LE	Gibberellin 3-beta-dioxygenase 1	Gossypium hirsutum	HAU	A08	121481674	121483339	+	1666	Ghir_A08G025270	0	0	0	0	0	0	0.37	0	0	0.78	1.39	9.08	11.15	0.08	0	0	0	0	0	0	0	22.07	0.08	0.01
Ghir_A08G025390	Ghir_A08G025390.1	ROPGEF8	Rho guanine nucleotide exchange factor 8	Gossypium hirsutum	HAU	A08	121604398	121608280	+	3883	Ghir_A08G025390	0.04	0	0	0.04	0	6.11	10.32	15.73	13.39	17.31	16.62	37.25	40.38	0	0	0	0	0	0	0.62	0	72.52	0.62	0.08
Ghir_A08G025440	Ghir_A08G025440.1	GLOX1	Aldehyde oxidase GLOX1	Gossypium hirsutum	HAU	A08	121636353	121638668	+	2316	Ghir_A08G025440	0.08	0	2.39	71.95	310.57	523.57	438.39	554.82	527.53	710.33	706.33	635.65	746.93	1.43	1.27	0	0	0.35	0.24	5.57	0.57	836.95	5.57	1.18
Ghir_A08G025450	Ghir_A08G025450.1	GLOX1	Aldehyde oxidase GLOX1	Gossypium hirsutum	HAU	A08	121640876	121643456	+	2581	Ghir_A08G025450	0.14	0	7.28	222.42	774.05	1037.5	1026.59	1069.57	970.85	1287.05	1280.16	1218.43	1748.92	2.18	1.57	0	0	1.93	1.05	4.9	0.13	4662.98	4.9	1.47
Ghir_A08G025460	Ghir_A08G025460.1	GLOX1	Aldehyde oxidase GLOX1	Gossypium hirsutum	HAU	A08	121645311	121647765	+	2455	Ghir_A08G025460	0	0	2.25	219.63	825.06	1206.04	1145.31	1157.78	997.7	1322.93	1316.04	1235.25	1597.57	2.47	1.94	0	0	1.28	1.47	5.34	0.07	4355.86	5.34	1.57
Ghir_A08G025470	Ghir_A08G025470.1	GLOX1	Aldehyde oxidase GLOX1	Gossypium hirsutum	HAU	A08	121649690	121651898	+	2209	Ghir_A08G025470	0.13	0	0.31	51.25	324.64	421.18	475.64	499.34	359.59	426.55	379.18	751.79	933.87	1.47	0.66	0	0	0.72	0.25	2.91	0	1523.88	2.91	0.75
Ghir_A08G025480	Ghir_A08G025480.1	GLOX1	Aldehyde oxidase GLOX1	Gossypium hirsutum	HAU	A08	121656411	121658941	+	2531	Ghir_A08G025480	0.32	0	3.6	269.99	823.6	911.45	897.5	890.98	566.18	628.47	516.23	852.36	904.03	1.42	0.83	0	0	1.46	0.45	3.11	0	595.21	3.11	0.91
Ghir_A08G025790	Ghir_A08G025790.1	PRA1F2	PRA1 family protein F2	Gossypium hirsutum	HAU	A08	121903305	121904119	-	815	Ghir_A08G025790	0	0	0	0	0	0.1	0	0	0.54	2.78	3.07	17.46	23.23	0	0	0	0	0.1	0	0.1	0	35.73	0.1	0.02
Ghir_A08G025910	Ghir_A08G025910.1	PRK3	Pollen receptor-like kinase 3	Gossypium hirsutum	HAU	A08	121997995	122002341	-	4347	Ghir_A08G025910	0.07	0.37	0.21	0.13	0.1	0.2	0.5	0.25	0.59	1.87	1.29	7.84	10.83	0	0.06	0	0	0.03	0.09	0	0	68.26	0.09	0.02
Ghir_A08G026030	Ghir_A08G026030.1	At3g43860	Endoglucanase 16	Gossypium hirsutum	HAU	A08	122083962	122088035	+	4074	Ghir_A08G026030	0	0	1.06	0.9	49.39	206.52	283.37	377.33	380.81	478.53	501.29	495.77	610.73	0.78	0.67	0.1	0	0.24	0.64	1.98	0.13	1830.75	1.98	0.57
Ghir_A08G026050	Ghir_A08G026050.1	RKD5	Protein RKD5	Gossypium hirsutum	HAU	A08	122097086	122098434	+	1349	Ghir_A08G026050	0	0	0	0	0	0	0	0	0	0	0	0	0.29	0	0	0	0	0	0	0	0	1.17	0	0
Ghir_A08G026080	Ghir_A08G026080.1	NA	NA	Gossypium hirsutum	HAU	A08	122112521	122115062	+	2542	Ghir_A08G026080	0	0	0	0	0	0	0	0	0	1.24	0.52	10.99	12.58	0	0	0	0	0	0	0.12	0	59.93	0.12	0.02
Ghir_A08G026670	Ghir_A08G026670.1	ZAT3	Zinc finger protein ZAT3	Gossypium hirsutum	HAU	Scaffold58	68360	69643	+	1284	Ghir_A08G026670	0	0	0	0	0.06	1.38	1.67	3.27	5.5	7.09	6.6	13.06	15.93	0	0	0	0	0	0	0.06	0	8.73	0.06	0.01
Ghir_A09G000370	Ghir_A09G000370.1	TBL43	Protein trichome birefringence-like 43	Gossypium hirsutum	HAU	A09	833313	835366	-	2054	Ghir_A09G000370	0	0	0	0	0	0	0.39	0	1.16	0	1.29	0	0	0	0	0	0	0	0	0	0	1.7	0	0
Ghir_A09G001240	Ghir_A09G001240.1	At1g09600	Probable serine/threonine-protein kinase At1g09600	Gossypium hirsutum	HAU	A09	2918294	2922309	-	4016	Ghir_A09G001240	0.69	0.27	0.36	0.32	0.18	0.22	0.34	0.37	1.26	4.01	5.74	15.33	22.74	0.49	0.62	0.25	0.07	0.24	0.16	0.66	0.5	126.26	0.66	0.37
Ghir_A09G001260	Ghir_A09G001260.1	EDR2	Protein ENHANCED DISEASE RESISTANCE 2	Gossypium hirsutum	HAU	A09	2939024	2941522	-	2499	Ghir_A09G001260	0	0	0.09	0.04	0.04	0	0	0.21	0.7	2.15	2.97	11.2	14.87	0	0	0	0	0.04	0.12	0	0	35.97	0.12	0.02
Ghir_A09G001500	Ghir_A09G001500.1	rnf181	E3 ubiquitin-protein ligase RNF181	Gossypium hirsutum	HAU	A09	3525854	3526201	-	348	Ghir_A09G001500	0	0	0	0.68	1.3	1.71	0	0	0	0	0	0	0	0	0	0	0	0	0	0	0	5.41	0	0
Ghir_A09G001520	Ghir_A09G001520.1	SIRP1	E3 ubiquitin-protein ligase SIRP1	Gossypium hirsutum	HAU	A09	3550086	3550677	-	592	Ghir_A09G001520	0	0	0	0	0.26	0.23	0	0	0	0	0	0	0	0	0	0	0	0	0	0	0	14.01	0	0
Ghir_A09G001620	Ghir_A09G001620.1	At5g61250	Heparanase-like protein 2	Gossypium hirsutum	HAU	A09	3873143	3875535	-	2393	Ghir_A09G001620	0	0	0	0	0	0	0	0	0	0	0	0	0	0	0	0	0	0	0	0	0	1.02	0	0
Ghir_A09G001800	Ghir_A09G001800.1	WAKL9	Wall-associated receptor kinase-like 9	Gossypium hirsutum	HAU	A09	4554651	4555852	-	1202	Ghir_A09G001800	0	0	0	0	0	0	0	0	0	0	0	0.05	0.12	0	0	0	0	0	0	0	0	2.5	0	0
Ghir_A09G002340	Ghir_A09G002340.1	At5g15110	Probable pectate lyase 19	Gossypium hirsutum	HAU	A09	6610317	6612414	+	2098	Ghir_A09G002340	0	0	0	0	0	0	0	0	0	0.08	0.13	0.88	1.7	0	0	0	0	0	0	0	0	29.17	0	0
Ghir_A09G003630	Ghir_A09G003630.1	GLIP7	GDSL esterase/lipase 7	Gossypium hirsutum	HAU	A09	14477717	14480161	-	2445	Ghir_A09G003630	0	0	0	0	0.54	1.09	0.94	1.18	0.05	0.21	0.15	0	1.94	0	0	0	0	0	0	0	0	54.28	0	0
Ghir_A09G006410	Ghir_A09G006410.1	Tsr2	Pre-rRNA-processing protein TSR2 homolog	Gossypium hirsutum	HAU	A09	50111388	50112618	+	1231	Ghir_A09G006410	0	0	0	0	0	0	0	0	0.08	0.59	2.71	14.71	15.56	0	0	0	0	0	0	0	0	108.51	0	0
Ghir_A09G006640	Ghir_A09G006640.1	RIC5	CRIB domain-containing protein RIC5	Gossypium hirsutum	HAU	A09	52316443	52319600	-	3158	Ghir_A09G006640	0	0	0	0.08	0	0.07	0.08	0.98	1.58	3.26	8.18	16.68	16.84	0	0	0	0	0	0	0.07	0	75.57	0.07	0.01
Ghir_A09G006700	Ghir_A09G006700.1	COL4	Zinc finger protein CONSTANS-LIKE 4	Gossypium hirsutum	HAU	A09	52593990	52598127	-	4138	Ghir_A09G006700	0	0	0	0	0	0	0	0	0.19	1.94	2.19	4.51	3.99	0	0	0	0	0	0	0	0	3	0	0
Ghir_A09G006710	Ghir_A09G006710.1	OXR1	Oxidation resistance protein 1	Gossypium hirsutum	HAU	A09	52680368	52685805	-	5438	Ghir_A09G006710	0	0	0.17	0.49	2.14	2.74	2.04	2.94	3.17	3.14	3.28	2.73	5.31	0	0	0	0	0	0	0	0	1.21	0	0
Ghir_A09G007050	Ghir_A09G007050.1	PGA3	Exopolygalacturonase clone GBGE184	Gossypium hirsutum	HAU	A09	53561198	53575976	+	14779	Ghir_A09G007050	0.35	0	126.04	694.63	1334.94	1642.59	1361.05	1362.3	1159.86	1723.88	1663.88	1586.62	1703.65	2.08	2.46	0	0	2.47	0.98	7.23	0.05	5361.76	7.23	1.91
Ghir_A09G007180	Ghir_A09G007180.1	EPO	Erythropoietin	Gossypium hirsutum	HAU	A09	53907941	53908778	+	838	Ghir_A09G007180	0.82	0	0.21	2.12	7.05	16.2	16.02	36.98	35.71	36.47	55.27	82.53	62.89	0	0.2	0	0	0	0	0.3	0	244.94	0.3	0.06
Ghir_A09G007330	Ghir_A09G007330.1	BZIP1	Basic leucine zipper 1	Gossypium hirsutum	HAU	A09	54355361	54355831	+	471	Ghir_A09G007330	0	0	0.95	0	0.87	0	0	0	0	0	0	0.71	0	0	0	0	0	0	0	0	0	1.3	0	0
Ghir_A09G007520	Ghir_A09G007520.1	NA	Cytochrome P450 CYP736A12	Gossypium hirsutum	HAU	A09	54961236	54962220	-	985	Ghir_A09G007520	0	0	0	0	0	0	0	0	0	0	0.37	1.62	1.23	0	0	0	0	0	0	0	0	1.57	0	0
Ghir_A09G007890	Ghir_A09G007890.1	At4g04980	Uncharacterized protein At4g04980	Gossypium hirsutum	HAU	A09	57159927	57164532	+	4606	Ghir_A09G007890	0	0	0	0	0	0	0	0	0	0	0	0	0	0	0	0	0	0	0	0	0	3.91	0	0
Ghir_A09G008220	Ghir_A09G008220.1	CIPK20	CBL-interacting serine/threonine-protein kinase 20	Gossypium hirsutum	HAU	A09	57735146	57737387	+	2242	Ghir_A09G008220	0	0	0	0	0	0	0	0	0.37	1.05	1.5	12.81	13.28	0.04	0	0	0	0.18	0	0	0	78.71	0.18	0.03
Ghir_A09G008320	Ghir_A09G008320.1	At1g54070	Dormancy-associated protein homolog 4	Gossypium hirsutum	HAU	A09	57908195	57911142	-	2948	Ghir_A09G008320	0	0	4.43	35.24	104.15	237.13	243.9	318.03	325.71	462.72	503.35	528.51	481.67	0.56	0.65	0	0	1.45	0.11	0.94	0	1434.48	1.45	0.46
Ghir_A09G008820	Ghir_A09G008820.1	ALA4	Probable phospholipid-transporting ATPase 4	Gossypium hirsutum	HAU	A09	58839433	58845991	-	6559	Ghir_A09G008820	0.15	0.51	0.34	0.4	1.28	4.07	7.12	10.32	8.31	11.45	9.81	11.44	18.23	0.01	0.06	0	0	0	0	0.05	0.09	41.67	0.09	0.03
Ghir_A09G009080	Ghir_A09G009080.1	DDB_G0289029	IST1-like protein	Gossypium hirsutum	HAU	A09	59507895	59511074	+	3180	Ghir_A09G009080	0	0	0	0	0	0	0	0	0	0	1.01	1.3	2.21	0	0	0	0	0	0	0	0	1.21	0	0
Ghir_A09G009190	Ghir_A09G009190.1	AGD14	Probable ADP-ribosylation factor GTPase-activating protein AGD14	Gossypium hirsutum	HAU	A09	59746053	59748443	-	2391	Ghir_A09G009190	0	0	0.12	0	0	0.05	0	0	0	0	0	0	0.16	0	0	0	0	0	0	0	0	4.07	0	0
Ghir_A09G010920	Ghir_A09G010920.1	NA	NA	Gossypium hirsutum	HAU	A09	63803889	63804729	+	841	Ghir_A09G010920	3.39	5.5	2.77	57.12	60.61	60.26	27.84	35.69	24.2	36.55	52.59	125.5	138.59	2.66	0.4	0.18	2.64	1.48	1.01	1.29	2.13	451.16	2.66	1.47
Ghir_A09G011190	Ghir_A09G011190.1	DDB_G0271682	Probable serine/threonine-protein kinase DDB_G0271682	Gossypium hirsutum	HAU	A09	64086121	64089720	+	3600	Ghir_A09G011190	0	0	0	0	0	0	0	0	0	0	0	0	0	0	0	0	0	0	0	0	0	6.32	0	0
Ghir_A09G011840	Ghir_A09G011840.1	RIN4	RPM1-interacting protein 4	Gossypium hirsutum	HAU	A09	65165144	65166341	-	1198	Ghir_A09G011840	0	0	0	0	0	0	1.43	14.41	26.48	47.13	59.14	115.78	155.23	0.11	0	0	0	0.54	0	0.12	0	549.58	0.54	0.1
Ghir_A09G011860	Ghir_A09G011860.1	CPK17	Calcium-dependent protein kinase 17	Gossypium hirsutum	HAU	A09	65174839	65177449	-	2611	Ghir_A09G011860	0	0	0.16	0	0	0	0	0	0	0.94	2.34	12.34	16.49	0	0.04	0	0	0	0	0	0	12.54	0.04	0
Ghir_A09G011880	Ghir_A09G011880.1	At2g32560	F-box protein At2g32560	Gossypium hirsutum	HAU	A09	65217495	65219874	+	2380	Ghir_A09G011880	11.49	5.33	26.56	4.89	4.54	5.79	3.36	19.23	28.56	55.94	77.49	103.64	149.31	2.36	3.06	5.3	0.61	0.29	1.65	0.25	3.63	567.45	5.3	2.14
Ghir_A09G014100	Ghir_A09G014100.1	MYOB7	Myosin-binding protein 7	Gossypium hirsutum	HAU	A09	69069721	69072893	+	3173	Ghir_A09G014100	0.31	0.11	0.32	1.12	6.85	23.11	27.67	42.48	54.44	63.88	73.13	76.15	95.99	0.2	0.81	0.1	0	0.02	0.13	0.16	0.22	245.92	0.81	0.2
Ghir_A09G014370	Ghir_A09G014370.1	NHL2	NDR1/HIN1-like protein 2	Gossypium hirsutum	HAU	A09	69521321	69522350	+	1030	Ghir_A09G014370	0	0	0	0	0	0	0	0.07	1.1	1.14	5.63	15.81	28.38	0	0	0	0	0	0	0	0	17.28	0	0
Ghir_A09G014470	Ghir_A09G014470.1	UEV1C	Ubiquitin-conjugating enzyme E2 variant 1C	Gossypium hirsutum	HAU	A09	69720203	69722161	-	1959	Ghir_A09G014470	0	0	0	0	0	0	0	2.04	2.42	2.71	2.96	3	6.43	0	0	0	0	0	0	0	0	1.21	0	0
Ghir_A09G014530	Ghir_A09G014530.1	CYP76A1	Cytochrome P450 76A1 (Fragment)	Gossypium hirsutum	HAU	A09	69843340	69844347	+	1008	Ghir_A09G014530	0	0	0	0	0	1.37	1.07	1.76	0.9	2.59	0.74	0.19	1.03	0	0	0	0	0	0	0	0	2.04	0	0
Ghir_A09G016510	Ghir_A09G016510.1	WDR44	WD repeat-containing protein 44	Gossypium hirsutum	HAU	A09	72648579	72652282	+	3704	Ghir_A09G016510	0	0.51	0	0	0.11	1.06	3.15	6.53	4.43	9.11	9.86	24.74	27.93	0.02	0	0	0	0	0	0.12	0	15.19	0.12	0.02
Ghir_A09G016620	Ghir_A09G016620.1	AGD7	ADP-ribosylation factor GTPase-activating protein AGD7	Gossypium hirsutum	HAU	A09	72713080	72716239	-	3160	Ghir_A09G016620	0.21	0.13	0.06	2.35	15.06	43.47	50.39	102.11	101.07	135.61	139.59	138.54	161.26	1.36	0.27	0	0	0.56	1.34	3.21	0.34	403.92	3.21	0.88
Ghir_A09G017880	Ghir_A09G017880.1	PER31	Peroxidase 31	Gossypium hirsutum	HAU	A09	73918662	73919283	-	622	Ghir_A09G017880	0	0	0	0.34	0	0	0	0	0	0.28	0.86	0	0.94	0	0	0	0	0	0	0	0	12.63	0	0
Ghir_A09G017980	Ghir_A09G017980.1	CRK42	Cysteine-rich receptor-like protein kinase 42	Gossypium hirsutum	HAU	A09	74036813	74039890	-	3078	Ghir_A09G017980	0	0.14	0.06	2.35	7.74	12.8	13.79	21.02	23.66	28.06	30.53	31.55	60.98	0.05	0.03	0	0	0.05	0.1	0.05	0	136.71	0.1	0.04
Ghir_A09G018940	Ghir_A09G018940.1	ADF7	Actin-depolymerizing factor 7	Gossypium hirsutum	HAU	A09	75281932	75282892	-	961	Ghir_A09G018940	0	0	0	0.12	6.55	20.94	35.87	47.31	35.04	34.92	43.9	80.49	80.57	0.22	0.12	0	0	0.11	0	0.7	0	74.16	0.7	0.14
Ghir_A09G019480	Ghir_A09G019480.1	NA	NA	Gossypium hirsutum	HAU	A09	75720004	75720785	+	782	Ghir_A09G019480	0	0	0	0.16	0	0	0	0	0.26	1.88	1.89	11.23	8.45	0	0	0	0	0	0	0	0	5.66	0	0
Ghir_A09G020770	Ghir_A09G020770.1	NA	NA	Gossypium hirsutum	HAU	A09	77091265	77091947	+	683	Ghir_A09G020770	0	0	0	0	0.14	0	0	0	0.24	7.17	19.04	89.71	78.5	0.26	0.14	0	0	0	0	0.55	0	286.64	0.55	0.12
Ghir_A09G021410	Ghir_A09G021410.1	MYOB2	Myosin-binding protein 2	Gossypium hirsutum	HAU	A09	77755874	77759984	+	4111	Ghir_A09G021410	0.35	0.97	0.95	2.43	6.87	8.49	9.48	10.83	10.76	15.4	16.25	19.19	28.15	0.3	0.08	0	0	0.02	0.22	0.71	0.51	104.87	0.71	0.23
Ghir_A09G022480	Ghir_A09G022480.1	CTR1	Serine/threonine-protein kinase CTR1	Gossypium hirsutum	HAU	A09	78659515	78665922	-	6408	Ghir_A09G022480	0	0.04	5.94	3.31	9.13	16.45	15.88	20.46	22.86	35.89	37.04	45.68	62.15	0.12	0.36	0.05	0	0.2	0.32	0.32	0.99	129.54	0.99	0.3
Ghir_A09G023490	Ghir_A09G023490.1	PME26	Putative pectinesterase/pectinesterase inhibitor 26	Gossypium hirsutum	HAU	A09	79554542	79555000	-	459	Ghir_A09G023490	0	0	0	0	0	0	0	0	0	0	0	0	0	0	0	0	0	0	0	0	0	9.41	0	0
Ghir_A09G023640	Ghir_A09G023640.1	DPH3	Diphthamide biosynthesis protein 3	Gossypium hirsutum	HAU	A09	79683424	79683672	-	249	Ghir_A09G023640	0	0	0	0	19.39	6.89	0	0	0	0	8.99	7.36	15.7	0	0	0	0	0	0	0	0	12.12	0	0
Ghir_A09G023930	Ghir_A09G023930.1	PMEI12	Pectinesterase inhibitor 12	Gossypium hirsutum	HAU	A09	79966789	79967675	+	887	Ghir_A09G023930	0	0	0	0	0	0	0	0	0	0	0	0	0.09	0	0	0	0	0	0	0	0	119.77	0	0
Ghir_A09G023940	Ghir_A09G023940.1	PMEI12	Pectinesterase inhibitor 12	Gossypium hirsutum	HAU	A09	79971695	79972921	+	1227	Ghir_A09G023940	0.14	0	1.71	38.43	182.16	194.25	225.88	389.01	303.72	367.81	378.45	534.46	703.9	0.57	0.78	0	0	1.4	0	1.95	0	1617.89	1.95	0.59
Ghir_A09G024110	Ghir_A09G024110.1	NA	NA	Gossypium hirsutum	HAU	A09	80124478	80126087	-	1610	Ghir_A09G024110	1	1.72	0.52	0.2	0.44	15.94	34.72	161.4	152.02	196.21	187.36	356.05	512.83	0.31	0.42	0	0	0.44	0.29	2.09	0	712.45	2.09	0.44
Ghir_A09G024190	Ghir_A09G024190.1	SRC2	Protein SRC2	Gossypium hirsutum	HAU	A09	80202325	80204358	-	2034	Ghir_A09G024190	0.19	0	0.15	0	0.85	0.49	0.5	2.53	4.13	8.85	12.74	18.44	32.39	0	0.29	0	0	0.12	0.23	0.26	0	186.43	0.29	0.11
Ghir_A09G024270	Ghir_A09G024270.1	NA	NA	Gossypium hirsutum	HAU	A09	80272879	80277261	+	4383	Ghir_A09G024270	0	0.04	0.13	0.08	0.24	0	0.18	0.02	0.16	2.54	6.06	33.32	77.43	0	0.12	0.08	0	0.02	0.12	0.12	0	443.02	0.12	0.06
Ghir_A09G024810	Ghir_A09G024810.1	mdn1	Midasin	Gossypium hirsutum	HAU	A09	80667353	80668322	+	970	Ghir_A09G024810	0	0	0	0	0	0	0	0	0	0	0	0	0	0	0	0	0	0	0	0	0	9.22	0	0
Ghir_A09G025080	Ghir_A09G025080.1	PME21	Probable pectinesterase/pectinesterase inhibitor 21	Gossypium hirsutum	HAU	A09	80867256	80869244	+	1989	Ghir_A09G025080	0.67	0	164.07	1334.92	2087.21	2177.07	1746.35	1605.62	1453.47	1881.42	1739.2	1454.98	2051.45	2.74	2.69	0.03	0	2.67	1.81	7.19	0	5768.13	7.19	2.14
Ghir_A09G025090	Ghir_A09G025090.1	NA	NA	Gossypium hirsutum	HAU	A09	80870457	80871503	+	1047	Ghir_A09G025090	0	0	0	0	0	0	1.33	0.29	0	0.57	0.43	0	0	0	0	0	0	0	0	0	0	1.51	0	0
Ghir_A09G025110	Ghir_A09G025110.1	PME21	Probable pectinesterase/pectinesterase inhibitor 21	Gossypium hirsutum	HAU	A09	80910539	80912655	+	2117	Ghir_A09G025110	0.23	0	1.23	20.88	265.74	634.99	696.17	859.45	845.63	1139.77	1175.18	980.46	1404.4	2.3	1.56	0	0	1.44	0.99	5.13	0	2916.98	5.13	1.43
Ghir_A09G025120	Ghir_A09G025120.1	PME21	Probable pectinesterase/pectinesterase inhibitor 21	Gossypium hirsutum	HAU	A09	80934149	80936334	+	2186	Ghir_A09G025120	0	0	1.33	99.98	542.74	955.9	1020.97	1313.27	1226.91	1410.49	1442.53	1400.46	1441.51	2.47	1.77	0	0	2.23	0.7	7.5	0.14	3867.16	7.5	1.85
Ghir_A09G025130	Ghir_A09G025130.1	PME21	Probable pectinesterase/pectinesterase inhibitor 21	Gossypium hirsutum	HAU	A09	80934306	80955345	+	21040	Ghir_A09G025130	0.56	0	1.54	8.64	45.27	87.71	31.56	84.14	61.6	138.16	112.34	83.87	126.14	0.17	0.25	0	0	0	0	0	0	279.94	0.25	0.05
Ghir_A09G025140	Ghir_A09G025140.1	PME21	Probable pectinesterase/pectinesterase inhibitor 21	Gossypium hirsutum	HAU	A09	80989805	80992040	+	2236	Ghir_A09G025140	0.51	0	1.51	105.78	623.17	1106.13	1066.9	1391.46	1312.71	1595.82	1567.04	1484.03	1572.17	2.56	2.48	0	0	1.67	1.12	7.67	0.07	4064.27	7.67	1.95
Ghir_A09G025150	Ghir_A09G025150.1	PME21	Probable pectinesterase/pectinesterase inhibitor 21	Gossypium hirsutum	HAU	A09	81015010	81017183	+	2174	Ghir_A09G025150	0.23	0	2.19	128.8	736.07	1306.37	1270.65	1758.61	1596.14	1907.21	1861.96	1885.56	1699.95	3.01	2.94	0	0	2.32	1.09	10.81	0.11	3998.36	10.81	2.54
Ghir_A09G025580	Ghir_A09G025580.1	GOLS2	Galactinol synthase 2	Gossypium hirsutum	HAU	A09	81391921	81393400	-	1480	Ghir_A09G025580	0	0	0	0	0	0	0	0	0	0	0	3.01	5.21	0	0	0	0	0	0	0	0	30.96	0	0
Ghir_A10G000270	Ghir_A10G000270.1	At4g20840	Berberine bridge enzyme-like 21	Gossypium hirsutum	HAU	A10	183203	185023	+	1821	Ghir_A10G000270	0	0	0	0	0.04	0	0	0.43	1.4	14.18	20.81	105.79	164.77	0.39	0.07	0	0	0	0.19	0.62	0	304.94	0.62	0.16
Ghir_A10G001420	Ghir_A10G001420.1	AGP6	Classical arabinogalactan protein 6	Gossypium hirsutum	HAU	A10	1242458	1243119	+	662	Ghir_A10G001420	0	0	0	0	0.75	0.27	0	0.13	0	3.58	3.98	26.35	26.4	0	0	0	0	0	0	0.14	0	21.97	0.14	0.02
Ghir_A10G001440	Ghir_A10G001440.1	AGP6	Classical arabinogalactan protein 6	Gossypium hirsutum	HAU	A10	1286335	1286761	+	427	Ghir_A10G001440	0	0	0.64	4.11	43.78	98.17	146.39	187.25	108.28	163.45	146.02	222.89	104.62	0.33	0.69	0	0	0.31	0	0	0	69.04	0.69	0.17
Ghir_A10G001450	Ghir_A10G001450.1	tatA	Sec-independent protein translocase protein TatA	Gossypium hirsutum	HAU	A10	1293338	1293538	+	201	Ghir_A10G001450	0	0	0	0	0	0	0	0	0	0	0	0	0	0	0	0	0	0	0	0	0	24.82	0	0
Ghir_A10G001470	Ghir_A10G001470.1	NA	NA	Gossypium hirsutum	HAU	A10	1306425	1306625	+	201	Ghir_A10G001470	0	0	0	0	0	0	0	0	0	0	0	0	0	0	0	0	0	0	0	0	0	33.09	0	0
Ghir_A10G001500	Ghir_A10G001500.1	NA	NA	Gossypium hirsutum	HAU	A10	1318551	1318751	+	201	Ghir_A10G001500	0	0	0	50.04	488.07	537.44	583.47	857	645.29	451.07	699.39	897.78	236.43	0	0	0	0	0	0	0	0	49.64	0	0
Ghir_A10G001520	Ghir_A10G001520.1	DOF3.7	Dof zinc finger protein DOF3.7	Gossypium hirsutum	HAU	A10	1329521	1329721	+	201	Ghir_A10G001520	0	0	5.61	0	0	47.14	99.31	243.47	165.68	114.98	326.38	433.04	163.68	0	0	0	0	0	0	0	0	66.18	0	0
Ghir_A10G001530	Ghir_A10G001530.1	CWC25	Pre-mRNA-splicing factor CWC25	Gossypium hirsutum	HAU	A10	1332160	1332366	+	207	Ghir_A10G001530	0	0	0	0	138.83	330.38	314.29	537.72	347.58	310.04	356.11	460.18	123.1	0	0	0	0	0	0	0	0	136.46	0	0
Ghir_A10G001550	Ghir_A10G001550.1	AGP6	Classical arabinogalactan protein 6	Gossypium hirsutum	HAU	A10	1383791	1385845	+	2055	Ghir_A10G001550	0	0	3.14	169.66	382.37	881.47	776.72	972.08	995.71	1259.61	1272.72	1107.81	950.32	2.6	2.31	0	0	0.88	0.96	4.22	0	3434.44	4.22	1.37
Ghir_A10G001700	Ghir_A10G001700.1	SYP124	Syntaxin-124	Gossypium hirsutum	HAU	A10	1471744	1473397	-	1654	Ghir_A10G001700	0.05	0	0.18	0.13	0.04	0.39	0.13	0.37	0.61	2.81	4.11	14.46	22.35	0	0.08	0	0	0.04	0	0	0	13.18	0.08	0.02
Ghir_A10G003040	Ghir_A10G003040.1	SPAC2F7.02c	Uncharacterized protein C2F7.02c	Gossypium hirsutum	HAU	A10	2708717	2709934	+	1218	Ghir_A10G003040	0.07	0	0.13	2.09	11.34	7.9	5.18	7.43	3.42	4.51	5.17	6.72	5.68	0	0.06	0	0.11	0.06	0	0	0	17.42	0.11	0.03
Ghir_A10G006800	Ghir_A10G006800.1	NA	NA	Gossypium hirsutum	HAU	A10	10316709	10318381	+	1673	Ghir_A10G006800	0	0	0	0	0.07	0	0.07	0	0.06	1.02	2.81	22.88	32.16	0.28	0	0	0	0	0.07	0	0	263.01	0.28	0.04
Ghir_A10G006990	Ghir_A10G006990.1	infB	Translation initiation factor IF-2	Gossypium hirsutum	HAU	A10	10749257	10752664	-	3408	Ghir_A10G006990	0	0	0	0.03	0.17	0.76	2.11	4.27	6.94	11.56	14.88	19.63	33.74	0.03	0	0	0	0	0.03	0.33	0	120.71	0.33	0.05
Ghir_A10G008260	Ghir_A10G008260.1	At1g65010	Putative WEB family protein At1g65010, chloroplastic	Gossypium hirsutum	HAU	A10	14690835	14692751	+	1917	Ghir_A10G008260	0	0	0	0	0	0.26	0	0	0	0.69	1.62	14.28	11.96	0	0.05	0	0	0	0	0.18	0	39.15	0.18	0.03
Ghir_A10G008440	Ghir_A10G008440.1	MIZ1	Protein MIZU-KUSSEI 1	Gossypium hirsutum	HAU	A10	15741588	15742884	+	1297	Ghir_A10G008440	0.26	1.74	6.99	9.44	45.13	97.08	92.79	141.88	130	144.05	146.35	141.3	158.44	0.43	0.56	0	0	0.31	0	0.88	0	342.94	0.88	0.27
Ghir_A10G008760	Ghir_A10G008760.1	ACS-1	1-aminocyclopropane-1-carboxylate synthase	Gossypium hirsutum	HAU	A10	16797909	16799812	-	1904	Ghir_A10G008760	0	0	0	0	0	0	0	0	0	0	0	0.26	0	0	0.04	0	0	0	0	0	0	20.54	0.04	0
Ghir_A10G009280	Ghir_A10G009280.1	At4g20840	Berberine bridge enzyme-like 21	Gossypium hirsutum	HAU	A10	18425969	18426867	+	899	Ghir_A10G009280	0	0	0	0	0	0	0	0	0	0	0	0	0	0	0	0	0	0	0	0	0	2.02	0	0
Ghir_A10G009290	Ghir_A10G009290.1	At1g34575	Berberine bridge enzyme-like 14	Gossypium hirsutum	HAU	A10	18427188	18427618	+	431	Ghir_A10G009290	0	0	0	0	0	0	0	0	0	0	0	1.23	2.91	0	0	0	0	0	0	0	0	18.39	0	0
Ghir_A10G009490	Ghir_A10G009490.1	SFH12	Phosphatidylinositol/phosphatidylcholine transfer protein SFH12	Gossypium hirsutum	HAU	A10	19245376	19250672	+	5297	Ghir_A10G009490	0	0.06	0	0.06	1.2	8.84	14.86	24.26	34.76	48.83	56.76	64.18	109.01	0.39	0.86	0.38	0.04	0.23	0.46	0.19	0.03	368.79	0.86	0.32
Ghir_A10G009990	Ghir_A10G009990.1	CRK43	Putative cysteine-rich receptor-like protein kinase 43	Gossypium hirsutum	HAU	A10	20922843	20925711	+	2869	Ghir_A10G009990	0	0	0.15	0.18	0.21	0.42	0.14	0.09	0.21	0.67	0.31	0.49	0.64	0	0	0	0	0	0	0	0	7.58	0	0
Ghir_A10G010510	Ghir_A10G010510.1	RBK2	Receptor-like cytosolic serine/threonine-protein kinase RBK2	Gossypium hirsutum	HAU	A10	23095722	23098886	-	3165	Ghir_A10G010510	0	0	0.15	0.07	0.53	3.58	4.65	10.77	13.98	25.13	34.82	59.26	76.85	0.31	0	0.22	0	0	0.13	0.25	0	215.15	0.31	0.11
Ghir_A10G010620	Ghir_A10G010620.1	GATL4	Probable galacturonosyltransferase-like 4	Gossypium hirsutum	HAU	A10	24104284	24105829	+	1546	Ghir_A10G010620	0	0	0	0.05	0	0	0	0.12	0	0.44	1.37	8.62	21.82	0	0.04	0	0	0	0	0.04	0	226.52	0.04	0.01
Ghir_A10G010830	Ghir_A10G010830.1	NA	NA	Gossypium hirsutum	HAU	A10	26501227	26504991	-	3765	Ghir_A10G010830	0.2	0.06	0.46	0.65	0.66	0.48	0.8	0.4	0.34	0.48	1.09	2.86	2.74	0	0	0	0	0	0	0	0	14.99	0	0
Ghir_A10G012310	Ghir_A10G012310.1	ATG26	Sterol 3-beta-glucosyltransferase	Gossypium hirsutum	HAU	A10	60331931	60339408	+	7478	Ghir_A10G012310	0	0	0	0	0	0	0	4.85	2.01	0	0	5.11	0	0	0	0	0	0	0	0	0	4.64	0	0
Ghir_A10G012730	Ghir_A10G012730.1	RSI-1	Protein RSI-1	Gossypium hirsutum	HAU	A10	67322761	67323352	-	592	Ghir_A10G012730	0	0	3.19	9.36	52.53	30.59	33.85	68.44	5.07	22.61	9.53	3.38	10.87	0	0	0	0	0	0	0	0	4.72	0	0
Ghir_A10G013610	Ghir_A10G013610.1	CPK24	Calcium-dependent protein kinase 24	Gossypium hirsutum	HAU	A10	73845209	73850782	+	5574	Ghir_A10G013610	0	0.04	0.09	0	0	0	0.08	1.38	2.91	3.96	7.13	13.64	28.52	0	0	0	0	0	0.07	0.04	0	112.64	0.07	0.01
Ghir_A10G014490	Ghir_A10G014490.1	NA	NA	Gossypium hirsutum	HAU	A10	78017041	78018451	-	1411	Ghir_A10G014490	0	0	0	0	0	0	0	0	0	0	0	0	0	0	0	0	0	0	0	0	0	1.04	0	0
Ghir_A10G014960	Ghir_A10G014960.1	At5g01750	Protein LURP-one-related 15	Gossypium hirsutum	HAU	A10	81122032	81124069	+	2038	Ghir_A10G014960	0	0	0	0	0	0	0.29	0.63	0	2.65	2.02	6.72	8.63	0	0	0	0	0	0	0	0	21.34	0	0
Ghir_A10G015700	Ghir_A10G015700.1	NA	NA	Gossypium hirsutum	HAU	A10	85873303	85875233	-	1931	Ghir_A10G015700	0	0	0	0	0	0	0	0	0	0.74	0.5	3.16	6.56	0	0	0	0	0	0	0	0	1.61	0	0
Ghir_A10G015860	Ghir_A10G015860.1	sll0005	Uncharacterized protein sll0005	Gossypium hirsutum	HAU	A10	87055218	87056464	+	1247	Ghir_A10G015860	0	0	0	0	0	0	0	0	0.19	2.35	1.38	3.39	1.29	0	0	0	0	0	0	0	0	2.3	0	0
Ghir_A10G015880	Ghir_A10G015880.1	VQ31	VQ motif-containing protein 31	Gossypium hirsutum	HAU	A10	87109299	87109811	+	513	Ghir_A10G015880	0.68	0	1.11	2.93	2.34	0	0.02	0	0	0	0	0	0.16	0.01	0	0	0	0	0	0	0.07	15.68	0.07	0.01
Ghir_A10G016930	Ghir_A10G016930.1	PME21	Probable pectinesterase/pectinesterase inhibitor 21	Gossypium hirsutum	HAU	A10	94580412	94582694	-	2283	Ghir_A10G016930	0	0	0.13	0	0.03	0	0.03	0.35	2.17	13.25	23.76	99.69	141.44	0.11	0.06	0	0	0.03	0	0.38	0	778	0.38	0.07
Ghir_A10G017800	Ghir_A10G017800.1	NA	NA	Gossypium hirsutum	HAU	A10	98737685	98739233	+	1549	Ghir_A10G017800	0.24	0	0.74	11.4	46.82	77.76	69.38	85.35	76.32	103.31	102.62	99.42	112.45	0.43	0.2	0	0	0.52	0	0.78	0	294.39	0.78	0.24
Ghir_A10G018940	Ghir_A10G018940.1	xloA	Xylan 1,3-beta-xylosidase	Gossypium hirsutum	HAU	A10	101875097	101876567	-	1471	Ghir_A10G018940	0.41	0	118.37	55.2	20.72	6.97	7.68	6.09	4.73	6.59	7.12	2.05	1.43	0	0	0	0	0	0	0	0	1.28	0	0
Ghir_A10G021630	Ghir_A10G021630.1	UTR4	UDP-galactose/UDP-glucose transporter 4	Gossypium hirsutum	HAU	A10	109500394	109501701	-	1308	Ghir_A10G021630	0	0	0	0	0	0	0	0	0	0.44	0.59	3.03	8.26	0	0	0	0	0.05	0	0	0	65.67	0.05	0.01
Ghir_A10G022310	Ghir_A10G022310.1	NA	Actin	Gossypium hirsutum	HAU	A10	111068041	111070539	+	2499	Ghir_A10G022310	1.86	26	79.94	912.92	1639.99	2153.09	1691.72	2318.49	2373.63	2552.9	2659.26	2910.29	2485.43	5.99	11.09	17.35	2.14	5.31	3.02	16.7	0.64	5319.82	17.35	7.78
Ghir_A10G022340	Ghir_A10G022340.1	GLC1	Glucan endo-1,3-beta-glucosidase	Gossypium hirsutum	HAU	A10	111105265	111120597	-	15333	Ghir_A10G022340	0	0	0.29	4.35	5.56	6.62	2.55	4.66	3.9	5.99	4.5	3.13	4.28	0	0.04	0	0	0	0	0	0	11.51	0.04	0
Ghir_A10G022350	Ghir_A10G022350.1	NA	Major pollen allergen Ole e 10	Gossypium hirsutum	HAU	A10	111125627	111126896	+	1270	Ghir_A10G022350	0	0	0	3.24	17.25	51.8	76.91	160.47	139.71	181.27	190.11	410.57	343.16	0.11	0.57	0	0	0.73	0.11	3.27	0	601.32	3.27	0.6
Ghir_A10G023140	Ghir_A10G023140.1	CPR30	F-box protein CPR30	Gossypium hirsutum	HAU	A10	112218246	112219393	+	1148	Ghir_A10G023140	0	0	0	3.69	6.71	13.45	8.62	6.24	4.98	10.54	6.81	4.75	4.1	0	0	0	0	0	0	0	0	15.69	0	0
Ghir_A10G024030	Ghir_A10G024030.1	PLC2	Phosphoinositide phospholipase C 2	Gossypium hirsutum	HAU	A10	113948436	113951566	+	3131	Ghir_A10G024030	0	0	0	0	0	0	0	0	0.53	2.55	4.86	12.69	15.07	0	0	0	0	0	0	0.13	0	20.54	0.13	0.02
Ghir_A10G024210	Ghir_A10G024210.1	CHX15	Cation/H(+) antiporter 15	Gossypium hirsutum	HAU	A10	114125228	114128033	-	2806	Ghir_A10G024210	0	0	0.12	0	0.06	0	0	0	0.02	0.59	1.33	2.92	1.73	0	0	0	0	0	0	0	0	1.52	0	0
Ghir_A11G000330	Ghir_A11G000330.1	At1g66480	Uncharacterized protein At1g66480	Gossypium hirsutum	HAU	A11	311117	311602	-	486	Ghir_A11G000330	0	0	0	0	0	0	0	0	0	0	0	0	0.99	0	0	0	0	0	0	0	0	1.46	0	0
Ghir_A11G000620	Ghir_A11G000620.1	LPP1	Lipid phosphate phosphatase 1	Gossypium hirsutum	HAU	A11	583521	587436	-	3916	Ghir_A11G000620	0	0	0.15	0	0	1.83	2.32	10.05	8.21	14.69	18.1	32.88	45.56	0.05	0.07	0	0	0	0	0.41	0	174.32	0.41	0.07
Ghir_A11G002240	Ghir_A11G002240.1	PLIM2A	LIM domain-containing protein PLIM2a	Gossypium hirsutum	HAU	A11	1913516	1915107	-	1592	Ghir_A11G002240	0.19	0.09	0.53	0.34	14.11	75.32	93.31	167.2	189.76	244.33	273.87	308.91	294.19	0.39	0.49	0	0	0.08	0.25	2.5	0	828.17	2.5	0.46
Ghir_A11G002690	Ghir_A11G002690.1	ORP2A	Oxysterol-binding protein-related protein 2A	Gossypium hirsutum	HAU	A11	2262499	2267448	-	4950	Ghir_A11G002690	0.18	0.85	0.37	0.92	1.7	4.93	4.58	8.53	10.62	16.56	22.69	47.58	82.33	0.16	0	0	0	0.07	0	0.58	0.34	353.04	0.58	0.14
Ghir_A11G003280	Ghir_A11G003280.1	MYOB6	Probable myosin-binding protein 6	Gossypium hirsutum	HAU	A11	2789539	2792281	+	2743	Ghir_A11G003280	0	0	0.07	0.03	0	0.12	0	1.74	6.18	17.55	27.08	62.69	115.7	0.04	0	0.03	0	0.03	0.18	0.4	0	460.64	0.4	0.08
Ghir_A11G003700	Ghir_A11G003700.1	VTI13	Vesicle transport v-SNARE 13	Gossypium hirsutum	HAU	A11	3136193	3139248	+	3056	Ghir_A11G003700	0.61	0	0.4	2.56	21.63	38.02	43.19	56.72	53.21	68.58	79.56	94.81	84.13	0.25	0	0	0	0.06	0	0.09	0	200.33	0.25	0.05
Ghir_A11G003850	Ghir_A11G003850.1	NA	NA	Gossypium hirsutum	HAU	A11	3261234	3261597	+	364	Ghir_A11G003850	0	0	0	0	0	0	0	0	0	0	0	0	0	0	0	0	0	0	0	0	0	53.97	0	0
Ghir_A11G004910	Ghir_A11G004910.1	SYP112	Syntaxin-112	Gossypium hirsutum	HAU	A11	4249143	4250598	+	1456	Ghir_A11G004910	0.14	4.35	1.43	8.02	6.66	0.56	0.36	0.11	0	0.21	0.74	1.88	0.82	0	0	0.06	0	0.06	0	0	0	6.49	0.06	0.02
Ghir_A11G005340	Ghir_A11G005340.1	NA	NA	Gossypium hirsutum	HAU	A11	4674599	4674931	-	333	Ghir_A11G005340	0	0	0	0	0.76	0	0	0	0	0	0	1.98	3.89	0	0	0	0	0	0	0	0	25.24	0	0
Ghir_A11G005430	Ghir_A11G005430.1	BT4	BTB/POZ and TAZ domain-containing protein 4	Gossypium hirsutum	HAU	A11	4744755	4748363	-	3609	Ghir_A11G005430	0	0	2.44	0.26	1.46	17.79	24.1	45.84	53.38	77.8	87	95.68	90.73	0.13	0.25	0	0	0.33	0	0.63	0	383.42	0.63	0.17
Ghir_A11G005590	Ghir_A11G005590.1	RBK1	Receptor-like cytosolic serine/threonine-protein kinase RBK1	Gossypium hirsutum	HAU	A11	5014161	5016974	+	2814	Ghir_A11G005590	0	0.12	0.72	2.15	14.34	34.02	36.47	44.39	52.05	75.87	89.04	86.01	114.37	0.18	0.26	0.03	0.03	0.03	0.04	0.77	0	451.62	0.77	0.17
Ghir_A11G006360	Ghir_A11G006360.1	NA	NA	Gossypium hirsutum	HAU	A11	5593775	5594588	-	814	Ghir_A11G006360	0	0	0	0	0	0	0	0	0.09	0.46	4.38	20.56	30.06	0.2	0	0	0	0	0	0	0	66.92	0.2	0.02
Ghir_A11G007240	Ghir_A11G007240.1	NA	NA	Gossypium hirsutum	HAU	A11	6340852	6341581	-	730	Ghir_A11G007240	3.6	9.09	251.24	455.84	766.29	1073.69	877.98	1088.87	882.49	1231.57	1182.86	1049.09	1122.61	3.87	1.35	0	0	2.17	1.62	5.04	0	3109.36	5.04	1.76
Ghir_A11G007410	Ghir_A11G007410.1	NA	NA	Gossypium hirsutum	HAU	A11	6505200	6505685	+	486	Ghir_A11G007410	0	0	0	0.84	0	0.49	3.49	5.72	5.51	11.86	15.87	19.22	25.24	0	0	0	0	0	0	0	0	51.73	0	0
Ghir_A11G007610	Ghir_A11G007610.1	NA	NA	Gossypium hirsutum	HAU	A11	6662908	6663564	+	657	Ghir_A11G007610	0	0	0	0	0	0	0	0	0	0	0	0	0	0	0	0	0	0	0	0	0	45.14	0	0
Ghir_A11G009380	Ghir_A11G009380.1	PLIM2C	LIM domain-containing protein PLIM2c	Gossypium hirsutum	HAU	A11	8310484	8311974	+	1491	Ghir_A11G009380	0.31	0	1.39	8.8	173.48	501.45	510.48	767.27	825.01	987.4	1092.3	1323.93	1070.29	1.35	1.73	0	0	2.39	1.04	8.73	0	2391.87	8.73	1.91
Ghir_A11G009410	Ghir_A11G009410.1	arcA	Arginine deiminase	Gossypium hirsutum	HAU	A11	8332126	8333131	-	1006	Ghir_A11G009410	0	0	0	0	0.48	0	0	0	0.2	0.07	0.55	1.03	3.45	0	0	0	0	0	0	0	0	8.78	0	0
Ghir_A11G010850	Ghir_A11G010850.1	ARP1	Probable RNA-binding protein ARP1	Gossypium hirsutum	HAU	A11	10301951	10302920	+	970	Ghir_A11G010850	0	0	0	0	0	0	0	0	0.18	0.76	0.76	0.38	2.71	0	0	0	0	0	0	0	0	3.43	0	0
Ghir_A11G011660	Ghir_A11G011660.1	PMEI12	Pectinesterase inhibitor 12	Gossypium hirsutum	HAU	A11	11462240	11463263	-	1024	Ghir_A11G011660	0	0	1.48	0.64	2.35	120.3	177.39	329.41	374.31	515.1	530.91	486.61	621.09	1.08	0.83	0	0	0.21	0.54	3.3	0	2480.56	3.3	0.74
Ghir_A11G011670	Ghir_A11G011670.1	dinB	DNA polymerase IV	Gossypium hirsutum	HAU	A11	11524370	11525052	+	683	Ghir_A11G011670	0	0	0.36	12.61	79.88	126.27	87.14	102.62	103.44	149.16	154.65	161.11	251.57	0	0	0	0	0.16	0	1.42	0	908.18	1.42	0.2
Ghir_A11G011680	Ghir_A11G011680.1	NA	NA	Gossypium hirsutum	HAU	A11	11531355	11532380	+	1026	Ghir_A11G011680	0.18	0	2.74	10.08	218.19	681.35	670.25	942.71	932.26	1213.13	1305.16	1318.3	1495.92	2.3	2.34	0	0	3.03	1.12	7.56	0.17	4181.57	7.56	2.06
Ghir_A11G012790	Ghir_A11G012790.1	GATL4	Probable galacturonosyltransferase-like 4	Gossypium hirsutum	HAU	A11	13167274	13168789	+	1516	Ghir_A11G012790	0	0	0.1	0	0.05	0	0	0.29	0.16	3.4	8.3	36.94	52.81	0	0.05	0	0	0.04	0	0.06	0	301.71	0.06	0.02
Ghir_A11G015820	Ghir_A11G015820.1	nep2	Aspartic proteinase nepenthesin-2	Gossypium hirsutum	HAU	A11	18268166	18270131	+	1966	Ghir_A11G015820	1.69	1.91	9.02	331.84	1080.35	1376.38	1286.25	1593.26	1381.3	1619.5	1632.04	1780.19	1944.15	37.87	2.71	0.04	0.04	2.96	33.73	9.92	0.27	4060.75	37.87	10.94
Ghir_A11G016240	Ghir_A11G016240.1	AP180	Clathrin coat assembly protein AP180	Gossypium hirsutum	HAU	A11	19376923	19379868	-	2946	Ghir_A11G016240	0	0	0.05	0.36	1.71	0.85	0.39	0.67	1.47	2.59	3.16	3.06	3.91	0	0	0	0	0	0	0	0	8.25	0	0
Ghir_A11G016960	Ghir_A11G016960.1	OLE3	Polcalcin Ole e 3	Gossypium hirsutum	HAU	A11	20995371	20995980	-	610	Ghir_A11G016960	0	0	1.36	11.45	188.8	308.49	440.26	503.15	294.5	317.05	342.44	477.88	293.85	0.47	0.5	0	0	0	0.17	2.49	0	332.75	2.49	0.45
Ghir_A11G017070	Ghir_A11G017070.1	NA	Ubiquitin	Gossypium hirsutum	HAU	A11	21208583	21209052	+	470	Ghir_A11G017070	7.8	2.79	51.6	75.63	25.35	12.11	11.51	26.68	11.62	7.3	7.12	3.49	1.07	0	0	0	0	0	0	0	0	15.72	0	0
Ghir_A11G019790	Ghir_A11G019790.1	HOS3	Elongation of fatty acids protein 3-like	Gossypium hirsutum	HAU	A11	27960148	27962305	-	2158	Ghir_A11G019790	0	0	0	0	0.52	2.53	2.15	7.2	1.98	5.18	4.15	0.91	2.56	0	0	0	0	0	0	0	0	5.66	0	0
Ghir_A11G019950	Ghir_A11G019950.1	JGB	Protein JINGUBANG	Gossypium hirsutum	HAU	A11	28625010	28627027	+	2018	Ghir_A11G019950	0	0	0	0	0.17	0.09	1.04	4.93	4.42	5.4	8.93	13.65	17.49	0	0	0	0	0	0	0.06	0	11.02	0.06	0.01
Ghir_A11G021360	Ghir_A11G021360.1	ROPGEF5	Rop guanine nucleotide exchange factor 5	Gossypium hirsutum	HAU	A11	46683332	46684061	+	730	Ghir_A11G021360	0	0	0	0	0.16	1.3	0.79	1.51	0	0.41	0	0	0	0	0	0	0	0	0	0	0	2.02	0	0
Ghir_A11G021690	Ghir_A11G021690.1	At1g65010	Putative WEB family protein At1g65010, chloroplastic	Gossypium hirsutum	HAU	A11	49921742	49923451	-	1710	Ghir_A11G021690	0	0	0	0	0	0	0	0	0	0.46	0.28	2.58	3.59	0	0	0	0	0	0	0	0	3.76	0	0
Ghir_A11G022440	Ghir_A11G022440.1	AGL29	Agamous-like MADS-box protein AGL29	Gossypium hirsutum	HAU	A11	60154432	60155097	+	666	Ghir_A11G022440	0	0	0	0	1.04	0.94	0.29	1.65	0.74	0	2.93	1.27	0.42	0	0	0	0	0	0	0	0	2.4	0	0
Ghir_A11G022940	Ghir_A11G022940.1	BT4	BTB/POZ and TAZ domain-containing protein 4	Gossypium hirsutum	HAU	A11	62782463	62785405	+	2943	Ghir_A11G022940	0.43	0.35	0.66	0.96	2.59	4.63	7.88	10.1	11.49	17.92	20.05	31.98	46.13	0.27	0.53	0.21	0.56	0.64	0.19	1.1	0.93	143.2	1.1	0.55
Ghir_A11G024490	Ghir_A11G024490.1	PME51	Probable pectinesterase/pectinesterase inhibitor 51	Gossypium hirsutum	HAU	A11	87228099	87233014	+	4916	Ghir_A11G024490	0	0.07	3.21	2.5	1.35	6.37	7.38	9.58	8.83	18.59	22.3	65.35	111.85	0.46	0.21	0.1	0	0.03	0.67	0.2	0	447.7	0.67	0.21
Ghir_A11G025630	Ghir_A11G025630.1	NA	NA	Gossypium hirsutum	HAU	A11	97641724	97642745	-	1022	Ghir_A11G025630	0	3.02	2.87	1.28	0.18	0.98	0.18	0	0	0.15	0	0.46	0.34	0	0	0	0	0	0	0	0	1.45	0	0
Ghir_A11G025830	Ghir_A11G025830.1	LAT59	Probable pectate lyase P59	Gossypium hirsutum	HAU	A11	98397177	98398572	+	1396	Ghir_A11G025830	0	0.21	0.86	3.46	46.7	225.07	242.28	464.68	540.33	607.52	652.49	555.51	831.47	1.57	0.92	0	0	1.04	0.33	2.73	0.07	1234.26	2.73	0.83
Ghir_A11G026630	Ghir_A11G026630.1	SRC2	Protein SRC2 homolog	Gossypium hirsutum	HAU	A11	105690625	105691944	-	1320	Ghir_A11G026630	0.19	0	0	7.68	15.35	11.72	4.59	2.73	2.26	2.91	4.04	16.25	42.5	0	0	0	0	0	0	0	0	208.5	0	0
Ghir_A11G026700	Ghir_A11G026700.1	ANKRD13B	Ankyrin repeat domain-containing protein 13B	Gossypium hirsutum	HAU	A11	105820885	105826441	-	5557	Ghir_A11G026700	0.57	1.04	0.21	0.23	0.64	2.89	4.99	9.12	6.97	10.56	10.74	11.65	21.21	0	0.08	0	0	0	0	0.07	0	31.97	0.08	0.02
Ghir_A11G027030	Ghir_A11G027030.1	NA	NA	Gossypium hirsutum	HAU	A11	106532919	106534384	-	1466	Ghir_A11G027030	0	0	0	0.16	0	0	0	0	0.18	6.43	12.06	71.92	100.33	0.2	0.05	0	0	0.1	0	0.26	0	572.65	0.26	0.08
Ghir_A11G029500	Ghir_A11G029500.1	DBP10	ATP-dependent RNA helicase DBP10	Gossypium hirsutum	HAU	A11	112503694	112504041	+	348	Ghir_A11G029500	0	0	1	0	0	0.57	0	0	2.11	5.36	19.15	87.55	99.22	0	0	0	0	1.07	0	3.21	0	1178.25	3.21	0.54
Ghir_A11G030300	Ghir_A11G030300.1	PBL23	Probable serine/threonine-protein kinase PBL23	Gossypium hirsutum	HAU	A11	113479507	113481533	+	2027	Ghir_A11G030300	0	0	0	0	0.66	0.15	0.05	4.18	6.65	13.3	21.52	25.69	32	0	0.11	0	0	0	0	0.16	0	116.97	0.16	0.03
Ghir_A11G030330	Ghir_A11G030330.1	TBC1D15	TBC1 domain family member 15	Gossypium hirsutum	HAU	A11	113505290	113508377	+	3088	Ghir_A11G030330	0	0.2	0	0	0	0	0	0.27	1.16	7.37	11.09	36.26	53.8	0.04	0	0	0	0.11	0.15	0.29	0	322.39	0.29	0.07
Ghir_A11G032270	Ghir_A11G032270.1	F26G	Furostanol glycoside 26-O-beta-glucosidase	Gossypium hirsutum	HAU	A11	118102607	118104419	+	1813	Ghir_A11G032270	0	0	0.5	17.93	53.99	70.15	78.59	96.88	85.6	115.37	121.66	168.12	218.59	0.35	0.19	0	0	0.1	0.04	1.18	0	834.01	1.18	0.23
Ghir_A11G032660	Ghir_A11G032660.1	NA	NA	Gossypium hirsutum	HAU	A11	118841364	118842255	+	892	Ghir_A11G032660	0	0	0	0	1.8	18.43	48.7	113.44	103.66	121.31	124.52	191.69	127.05	0.09	0.27	0	0	0	0	0.91	0	198.38	0.91	0.16
Ghir_A11G032690	Ghir_A11G032690.1	BAP2	BON1-associated protein 2	Gossypium hirsutum	HAU	A11	118853827	118854812	+	986	Ghir_A11G032690	0	0.09	0.17	0.17	0	0	0.16	0.07	0	2.83	5.83	14.44	32.92	0	0.08	0	0	0	0	0	0	80.32	0.08	0.01
Ghir_A11G032920	Ghir_A11G032920.1	NA	NA	Gossypium hirsutum	HAU	A11	119332574	119334196	+	1623	Ghir_A11G032920	0	0	0.25	0	0	0	0	0	0	0.21	2.19	11.83	21.9	0.11	0	0	0	0	0	0	0	49.09	0.11	0.01
Ghir_A11G033080	Ghir_A11G033080.1	MYB39	Transcription factor MYB39	Gossypium hirsutum	HAU	A11	119511148	119512757	+	1610	Ghir_A11G033080	0	0	0.16	0.08	0.31	0.43	0.39	0.28	0.38	0.54	0.07	0.27	1.19	0	0	0	0	0	0	0	0	1.39	0	0
Ghir_A11G033090	Ghir_A11G033090.1	EXL6	Protein EXORDIUM-like 6	Gossypium hirsutum	HAU	A11	119519386	119520824	-	1439	Ghir_A11G033090	0	0	0	0	0	0.13	0.07	0.3	0.59	0.3	0.55	1.21	0.88	0	0	0	0	0	0	0	0	1.01	0	0
Ghir_A11G033170	Ghir_A11G033170.1	LIP1	Receptor-like kinase LIP1	Gossypium hirsutum	HAU	A11	119645477	119649967	-	4491	Ghir_A11G033170	0	0	0.47	6.9	32.46	57.53	67.36	81.57	69.85	96.46	94.95	107.41	163.27	0.27	0.07	0	0	0.07	0.13	0.38	0	614.69	0.38	0.12
Ghir_A11G033850	Ghir_A11G033850.1	NA	NA	Gossypium hirsutum	HAU	A11	120790552	120791187	+	636	Ghir_A11G033850	0.71	0	148.51	2522.39	3537.24	4803.92	3706.45	4498.77	4435.19	4806.21	4962.42	4503.35	4312.98	8.66	6.16	0	0	6.66	7.17	20.05	0	6151.21	20.05	6.09
Ghir_A11G033990	Ghir_A11G033990.1	VLN2	Villin-2	Gossypium hirsutum	HAU	A11	120998632	121016027	+	17396	Ghir_A11G033990	0	0.18	20.9	4.46	10.18	18.43	18.87	26.69	20.25	30.74	35.05	40.25	79.52	0.1	0.56	0.03	0	0.03	0.19	0.12	0	253.72	0.56	0.13
Ghir_A11G035380	Ghir_A11G035380.1	P5CS1	Delta-1-pyrroline-5-carboxylate synthase 1	Gossypium hirsutum	HAU	A11	122988875	122998208	-	9334	Ghir_A11G035380	0.13	0	0	0	0.03	2.42	2.11	5.69	8.05	11.25	14.36	19.88	31.07	0.03	0	0.16	0	0.13	0.03	0	0	108.91	0.16	0.04
Ghir_A12G001180	Ghir_A12G001180.1	URGT2	UDP-rhamnose/UDP-galactose transporter 2	Gossypium hirsutum	HAU	A12	1481600	1484349	+	2750	Ghir_A12G001180	0.36	0.41	501.21	39.73	15.62	53.13	58.96	92.92	98.64	119.77	132.51	115.41	141.96	1.78	0.14	0	0.34	0.49	1.49	0.95	0	285.18	1.78	0.65
Ghir_A12G001380	Ghir_A12G001380.1	At1g03050	Putative clathrin assembly protein At1g03050	Gossypium hirsutum	HAU	A12	1755762	1762944	-	7183	Ghir_A12G001380	0.1	0	0.19	0.18	0.04	2.01	1.68	11.14	13.15	18.8	20.35	33.08	36.98	0.17	0.09	0	0.12	0.16	0.15	0.21	0	118.81	0.21	0.11
Ghir_A12G002610	Ghir_A12G002610.1	PEX4	Pollen-specific leucine-rich repeat extensin-like protein 4	Gossypium hirsutum	HAU	A12	3630497	3632503	-	2007	Ghir_A12G002610	0	0	0.35	0.35	0.1	15.15	37.1	140.68	149.76	177.1	180.16	284.5	565.37	0.63	0.46	0	0	0.28	0.17	1.24	0.07	1316.8	1.24	0.36
Ghir_A12G003940	Ghir_A12G003940.1	plcA	1-phosphatidylinositol phosphodiesterase	Gossypium hirsutum	HAU	A12	6941790	6942746	-	957	Ghir_A12G003940	0	0	0	0.38	0.09	1.92	3.45	4.4	7.26	7.94	15.83	14.58	12.88	0	0	0	0	0	0	0	0	44.87	0	0
Ghir_A12G004340	Ghir_A12G004340.1	SFH3	Phosphatidylinositol/phosphatidylcholine transfer protein SFH3	Gossypium hirsutum	HAU	A12	7778587	7782326	-	3740	Ghir_A12G004340	0	0.2	0.47	0.57	0.16	1.37	5.31	32.24	61.46	102.13	133.68	173.49	265.86	0.34	0.38	0.08	0	0.37	0.12	0.55	0	893.42	0.55	0.23
Ghir_A12G004590	Ghir_A12G004590.1	At1g09600	Probable serine/threonine-protein kinase At1g09600	Gossypium hirsutum	HAU	A12	8468660	8474032	-	5373	Ghir_A12G004590	0	0	0.36	0.31	0.06	1.4	2.25	6.5	5.5	7.79	4.57	8.35	11.72	0	0.24	0	0	0	0	0.03	0	37.57	0.24	0.03
Ghir_A12G005120	Ghir_A12G005120.1	neur	Protein neuralized	Gossypium hirsutum	HAU	A12	10146083	10150263	+	4181	Ghir_A12G005120	0.08	0	0.04	0	0.02	0	0.04	0.36	1.21	4.56	6.6	24.3	39.47	0.02	0.02	0	0	0.02	0.02	0.19	0	51.12	0.19	0.03
Ghir_A12G006690	Ghir_A12G006690.1	NA	NA	Gossypium hirsutum	HAU	A12	15826631	15828532	-	1902	Ghir_A12G006690	0	0	0	0	0.89	0	0	1.48	0	0	0	3.92	4.66	0	0	0	0	0	0	0	0	9.11	0	0
Ghir_A12G007010	Ghir_A12G007010.1	VRN1	B3 domain-containing transcription factor VRN1	Gossypium hirsutum	HAU	A12	17386179	17388305	-	2127	Ghir_A12G007010	0	0	1.38	0.54	0.95	0.23	0	0	0	0	0	0	0	0	0	0	0	0	0	0	0	2.6	0	0
Ghir_A12G009430	Ghir_A12G009430.1	NA	NA	Gossypium hirsutum	HAU	A12	57423559	57424260	-	702	Ghir_A12G009430	0	0	0	0.79	0	1.37	0	0.97	0	0	0	0	0.35	0	0	0	0	0	0	0	0	3.51	0	0
Ghir_A12G009700	Ghir_A12G009700.1	NET2D	Protein NETWORKED 2D	Gossypium hirsutum	HAU	A12	63163329	63166622	+	3294	Ghir_A12G009700	0.82	2.79	1.24	1.34	0.79	0.04	0.02	0.02	0	0	0	0	0	0	0	0	0	0	0	0	0	8.61	0	0
Ghir_A12G009710	Ghir_A12G009710.1	RBK1	Receptor-like cytosolic serine/threonine-protein kinase RBK1	Gossypium hirsutum	HAU	A12	63191577	63194846	-	3270	Ghir_A12G009710	0.29	0.03	0.07	1.6	4.19	7.4	10.94	11.99	10.9	16.4	19.78	20.91	30.62	0.03	0	0	0	0.11	0	0.04	0	28.42	0.11	0.02
Ghir_A12G009820	Ghir_A12G009820.1	EXL2	Protein EXORDIUM-like 2	Gossypium hirsutum	HAU	A12	64149333	64150523	+	1191	Ghir_A12G009820	0	0	0	0	0	7.84	15.23	32.44	22.41	36.26	25.07	21.09	20.98	0	0.07	0	0	0	0	0	0	10.67	0.07	0.01
Ghir_A12G010060	Ghir_A12G010060.1	IP5P5	Type I inositol polyphosphate 5-phosphatase 5	Gossypium hirsutum	HAU	A12	71440539	71443803	-	3265	Ghir_A12G010060	0	0	0.28	0.06	0.88	1.36	0.72	0.28	0.74	0.24	0.33	0.56	0.58	0	0	0	0	0	0	0	0	6.69	0	0
Ghir_A12G010110	Ghir_A12G010110.1	NHL6	NDR1/HIN1-like protein 6	Gossypium hirsutum	HAU	A12	73041989	73043600	+	1612	Ghir_A12G010110	0.45	0	0	0	0.07	0.24	0.26	3.4	12.01	19.25	36.11	59.74	95.44	0.54	0.06	0	0	0	0.12	0.96	0	384.31	0.96	0.21
Ghir_A12G010150	Ghir_A12G010150.1	CHX2	Cation/H(+) antiporter 2	Gossypium hirsutum	HAU	A12	74017101	74020239	-	3139	Ghir_A12G010150	0	0	0	0	0	0	0	0.02	0	0	0.23	0.57	0.63	0	0	0	0	0	0	0	0	2.91	0	0
Ghir_A12G010160	Ghir_A12G010160.1	CBG02625	Protein EFR3 homolog	Gossypium hirsutum	HAU	A12	74482092	74492705	-	10614	Ghir_A12G010160	0.31	3.37	3.43	6.29	23.36	34.47	44.53	48.28	46.79	65.28	62.32	66.12	114.11	0.08	0.71	0.3	0.05	0.07	0	0.43	0.12	355.34	0.71	0.22
Ghir_A12G010570	Ghir_A12G010570.1	At1g28695	Uncharacterized protein At1g28695	Gossypium hirsutum	HAU	A12	76668113	76670077	-	1965	Ghir_A12G010570	0	0	0	0.05	0	0	0	0	0.12	0.48	1.79	9.54	14.18	0	0	0	0	0	0	0.13	0	16.25	0.13	0.02
Ghir_A12G010720	Ghir_A12G010720.1	CHX15	Cation/H(+) antiporter 15	Gossypium hirsutum	HAU	A12	76946981	76949763	+	2783	Ghir_A12G010720	0	0	0	0	0	0	0	0	0	0	0.07	0	0.23	0	0	0	0	0	0	0	0	4.1	0	0
Ghir_A12G010740	Ghir_A12G010740.1	CHX15	Cation/H(+) antiporter 15	Gossypium hirsutum	HAU	A12	77425133	77427854	+	2722	Ghir_A12G010740	0	0	0	0	0.05	0	0	0.14	0.07	0.72	1.82	9.47	22.88	0	0.28	0	0	0.12	0	0.13	0	105.27	0.28	0.07
Ghir_A12G011060	Ghir_A12G011060.1	slr0305	TVP38/TMEM64 family membrane protein slr0305	Gossypium hirsutum	HAU	A12	77912574	77915335	+	2762	Ghir_A12G011060	0	0	0.13	0	2.74	5.38	6.48	9.06	4.92	9.6	10.35	27.32	18.98	0.06	0	0	0	0.22	0	0.17	0	27.35	0.22	0.06
Ghir_A12G011390	Ghir_A12G011390.1	PLIM2B	LIM domain-containing protein PLIM2b	Gossypium hirsutum	HAU	A12	78682889	78684502	+	1614	Ghir_A12G011390	0.89	0	1.76	85.8	416.66	825.24	731.41	831.31	874.1	1176.92	1237.87	1329.22	1340.43	4.37	9.61	6.98	6.63	9.71	1.01	8.82	0.8	3942.17	9.71	5.99
Ghir_A12G011840	Ghir_A12G011840.1	PIP5K10	Phosphatidylinositol 4-phosphate 5-kinase 10	Gossypium hirsutum	HAU	A12	79646363	79654158	+	7796	Ghir_A12G011840	0	0	0	0	0	0	0	0.1	0.49	1.33	1.53	2.49	1.53	0	0	0	0	0	0	0	0	3.13	0	0
Ghir_A12G011860	Ghir_A12G011860.1	NA	Eukaryotic translation initiation factor 1A	Gossypium hirsutum	HAU	A12	79689974	79690411	+	438	Ghir_A12G011860	0	0	0	12.96	23.44	22.1	15.98	6.62	2.23	0.86	2.31	0.59	5.93	0	0	0	0	0	0	0	0	2.79	0	0
Ghir_A12G012310	Ghir_A12G012310.1	ispD	2-C-methyl-D-erythritol 4-phosphate cytidylyltransferase	Gossypium hirsutum	HAU	A12	80644613	80645311	+	699	Ghir_A12G012310	0.61	0	1.11	1.54	11.62	89.84	135.47	222.24	213.89	275.9	282.15	363.68	321.73	1.63	1.32	0	1.16	1.46	1.2	3.82	0	677.86	3.82	1.32
Ghir_A12G012440	Ghir_A12G012440.1	CIPK9	CBL-interacting serine/threonine-protein kinase 9	Gossypium hirsutum	HAU	A12	80949947	80956348	+	6402	Ghir_A12G012440	0	0	0	0	0	0	0	0	0.05	0.44	2.04	6.73	9.84	0	0	0	0	0.12	0	0	0	20.29	0.12	0.02
Ghir_A12G013210	Ghir_A12G013210.1	GOLS2	Galactinol synthase 2 (Fragment)	Gossypium hirsutum	HAU	A12	82884432	82886312	-	1881	Ghir_A12G013210	1.27	1.73	5.69	8.53	152.58	346.43	394.62	387.07	350.4	475.94	430.97	445.15	505.71	0.88	1.31	0	0	0.5	0.39	2.37	0	1979.5	2.37	0.68
Ghir_A12G013350	Ghir_A12G013350.1	PME26	Putative pectinesterase/pectinesterase inhibitor 26	Gossypium hirsutum	HAU	A12	83254601	83255651	+	1051	Ghir_A12G013350	1.04	1.02	1161.49	1095.73	742.94	753.02	685.2	881.61	869.88	1034.36	1053.91	840	1128.18	1.6	1.82	0	0	1.57	1.85	5.44	0.25	2911.36	5.44	1.57
Ghir_A12G013710	Ghir_A12G013710.1	SMAX1	Protein SUPPRESSOR OF MAX2 1	Gossypium hirsutum	HAU	A12	83785333	83786174	+	842	Ghir_A12G013710	0	0	0	0	0	0	0.2	0.35	0	2.56	1.68	22.3	22.55	0	0	0	0	0	0.3	0.69	0	277	0.69	0.12
Ghir_A12G013940	Ghir_A12G013940.1	NA	Putative invertase inhibitor	Gossypium hirsutum	HAU	A12	84084629	84085507	-	879	Ghir_A12G013940	0.88	0	1	1.88	19.34	299.61	477.38	964.89	826.73	955.9	942.01	1349.03	1106.41	1.34	1.49	0	0	1.65	0.57	10.4	0	2410.95	10.4	1.93
Ghir_A12G013960	Ghir_A12G013960.1	PMEI	Pectinesterase inhibitor	Gossypium hirsutum	HAU	A12	84103697	84104624	-	928	Ghir_A12G013960	0	0	0	3.29	3.72	4.86	1.84	4.63	5.08	14.53	31.48	144.56	151.71	0.17	0.69	0	0	0	0	1.19	0	314.48	1.19	0.26
Ghir_A12G014230	Ghir_A12G014230.1	SRP	Stress-related protein	Gossypium hirsutum	HAU	A12	84598481	84599423	-	943	Ghir_A12G014230	1.33	0	1.07	59.87	165.13	85.41	50.83	18.96	1.75	1.01	1.36	2.15	1.87	0	0	0	0	0	0	0	0	5.56	0	0
Ghir_A12G014350	Ghir_A12G014350.1	STP10	Sugar transport protein 10	Gossypium hirsutum	HAU	A12	84826195	84828415	-	2221	Ghir_A12G014350	0	0	0.54	0.18	0.26	0.62	2.12	31.78	94.37	170.17	235.63	328.15	568	0.5	0.49	0	0	0.19	0.67	0.82	0	1272.82	0.82	0.33
Ghir_A12G015790	Ghir_A12G015790.1	NA	NA	Gossypium hirsutum	HAU	A12	89056848	89057502	-	655	Ghir_A12G015790	0.17	0	1.22	0.78	2.43	145.12	193.62	460.91	573.35	739.06	847.93	803.43	760.59	1.68	1.76	0	0	0.95	1.48	4.55	0	1622.16	4.55	1.3
Ghir_A12G016760	Ghir_A12G016760.1	spg1	Septum-promoting GTP-binding protein 1	Gossypium hirsutum	HAU	A12	91876077	91878173	-	2097	Ghir_A12G016760	0.32	0.39	1.33	2.36	1.3	0.89	0.37	0.96	0.85	2.32	4.38	26.47	44.17	0	0.09	0.13	0	0	0	0.09	0.05	101.73	0.13	0.04
Ghir_A12G017200	Ghir_A12G017200.1	UBP1B	Oligouridylate-binding protein 1B	Gossypium hirsutum	HAU	A12	92736235	92737057	-	823	Ghir_A12G017200	0	0	6.07	0	0	0	0	0	0	5.71	0	0	0	0	0	0	0	0	0	0	0	6.25	0	0
Ghir_A12G017940	Ghir_A12G017940.1	PCR12	Protein PLANT CADMIUM RESISTANCE 12	Gossypium hirsutum	HAU	A12	94255628	94256750	+	1123	Ghir_A12G017940	0	0	0	0.28	4.15	7.11	6.32	5.54	3.22	6.78	5.29	4.65	4.12	0	0	0	0	0	0	0	0	12.52	0	0
Ghir_A12G017950	Ghir_A12G017950.1	NA	NA	Gossypium hirsutum	HAU	A12	94257693	94258070	+	378	Ghir_A12G017950	0	0	0	0	0	0	1.52	0	0	0	2.55	0	0.45	0	0	0	0	0	0	0	0	1.39	0	0
Ghir_A12G018810	Ghir_A12G018810.1	RPL34A	60S ribosomal protein L34-1	Gossypium hirsutum	HAU	A12	95902885	95904066	-	1182	Ghir_A12G018810	0	0	0	0	3.41	0	2.86	0.95	0	0	0	0	0	0	0	0	0	0	0	0	0	2.62	0	0
Ghir_A12G019010	Ghir_A12G019010.1	At5g61350	Probable receptor-like protein kinase At5g61350	Gossypium hirsutum	HAU	A12	96815488	96818515	-	3028	Ghir_A12G019010	0	0.02	0.2	0.07	0.02	0.08	0.5	2.01	3.6	3.61	4.53	10.4	17.7	0	0	0	0	0	0	0	0	9.47	0	0
Ghir_A12G019620	Ghir_A12G019620.1	CML15	Probable calcium-binding protein CML15	Gossypium hirsutum	HAU	A12	97642518	97643408	+	891	Ghir_A12G019620	0.22	0	0.39	0	0.28	2.76	0.75	5.97	5.93	9.21	14.8	39.48	38.83	0	0.27	0	0	0	0	0	0	38.36	0.27	0.03
Ghir_A12G022070	Ghir_A12G022070.1	Os06g0561000	Probable inositol oxygenase	Gossypium hirsutum	HAU	A12	100794374	100795850	+	1477	Ghir_A12G022070	0	0	0.22	0.7	2.56	20.72	23.39	50.39	60.2	75.16	85.75	92.07	81.73	0	0.19	0	0.08	0.18	0	0.66	0	177.33	0.66	0.14
Ghir_A12G024010	Ghir_A12G024010.1	PLIM2B	LIM domain-containing protein PLIM2b	Gossypium hirsutum	HAU	A12	102895711	102896753	-	1043	Ghir_A12G024010	0	0	0.29	0	0.14	0.52	0.14	6.96	40.63	43.45	64.12	85.16	111.77	0.13	0	0	0	0	0	0.7	0	184.66	0.7	0.1
Ghir_A12G024850	Ghir_A12G024850.1	NA	NA	Gossypium hirsutum	HAU	A12	103855949	103856206	-	258	Ghir_A12G024850	0	0	0	0	2.28	0	30.44	0	19.48	7.17	0	0	0	0	0	0	0	0	0	0	0	4.07	0	0
Ghir_A12G025810	Ghir_A12G025810.1	NA	NA	Gossypium hirsutum	HAU	A12	104605960	104606778	-	819	Ghir_A12G025810	0	0	0	0	0	0	0	0	0	0.32	1.69	9.73	30.35	0	0	0	0	0	0.48	0	0	261.77	0.48	0.06
Ghir_A12G026670	Ghir_A12G026670.1	RTNLB2	Reticulon-like protein B2	Gossypium hirsutum	HAU	A12	105463868	105466210	-	2343	Ghir_A12G026670	1.66	0	0.23	0.74	0.36	0.13	0.43	2.39	7.83	17.9	20.35	77.77	96.41	0.07	0.21	0	0	0.13	0	0.07	0.32	46.11	0.32	0.1
Ghir_A12G027680	Ghir_A12G027680.1	CHX23	Cation/H(+) antiporter 23, chloroplastic	Gossypium hirsutum	HAU	A12	106280537	106285967	+	5431	Ghir_A12G027680	0	0	0.26	2.39	9.82	20.88	21.11	29.27	29.33	37.13	40.36	56.15	97.53	0.2	0.07	0	0	0.06	0.12	0.38	0.08	292.06	0.38	0.11
Ghir_A12G028350	Ghir_A12G028350.1	NUDT4	Nudix hydrolase 4	Gossypium hirsutum	HAU	A12	107074707	107077729	-	3023	Ghir_A12G028350	0	0	0	0.09	0	0.56	1.83	10.98	14.71	25.83	33.64	73.7	81.82	0	0.08	0	0	0	0.69	1.01	0	152.69	1.01	0.22
Ghir_A12G028960	Ghir_A12G028960.1	PER31	Peroxidase 31	Gossypium hirsutum	HAU	A12	107598015	107599596	-	1582	Ghir_A12G028960	0	0.42	0.3	2.15	98.39	268.19	299.37	473.16	452.3	579.91	547.64	520.1	737.22	0.94	0.93	0	0	0.91	0.52	3.34	0	2092.93	3.34	0.83
Ghir_A13G000950	Ghir_A13G000950.1	bioC	Malonyl-[acyl-carrier protein] O-methyltransferase	Gossypium hirsutum	HAU	A13	1183509	1185072	-	1564	Ghir_A13G000950	0	0	0	0	0	0	0	0	0	0.16	0.75	5.34	10.38	0	0	0	0	0	0	0	0	26.31	0	0
Ghir_A13G001640	Ghir_A13G001640.1	At1g04910	Uncharacterized protein At1g04910	Gossypium hirsutum	HAU	A13	1801033	1804330	+	3298	Ghir_A13G001640	0	0	0.2	0.22	0.22	1.22	1.85	1.45	2.18	2.36	2.42	6.6	6.33	0	0	0	0	0	0	0	0	11.55	0	0
Ghir_A13G001870	Ghir_A13G001870.1	NA	Actin	Gossypium hirsutum	HAU	A13	2146406	2148186	-	1781	Ghir_A13G001870	8.35	1.79	18.34	384.46	659.48	870.23	717.72	1088.51	927.13	1053.19	1197.15	1320.73	1628.69	2.54	8	15.77	1.23	4.96	0.62	8.37	1.2	3481.23	15.77	5.34
Ghir_A13G002980	Ghir_A13G002980.1	At4g39110	Probable receptor-like protein kinase At4g39110	Gossypium hirsutum	HAU	A13	3611140	3614273	-	3134	Ghir_A13G002980	0.1	2.01	0.74	0.11	0.39	0.03	0.14	2.12	5.01	9.51	11.34	21.71	20.85	0.05	0.03	0	0	0	0	0	0	27.8	0.05	0.01
Ghir_A13G003040	Ghir_A13G003040.1	SFH3	Phosphatidylinositol/phosphatidylcholine transfer protein SFH3	Gossypium hirsutum	HAU	A13	3664294	3667911	-	3618	Ghir_A13G003040	0	0	0	1.02	2.49	1.35	0.25	0.74	0.63	0.91	0.34	1.94	2.62	0	0	0	0	0	0	0	0	1.86	0	0
Ghir_A13G003500	Ghir_A13G003500.1	PEX4	Pollen-specific leucine-rich repeat extensin-like protein 4	Gossypium hirsutum	HAU	A13	4241764	4243472	+	1709	Ghir_A13G003500	0	0	7.62	259.98	869.77	834.31	834.03	746.29	632.39	802.9	751.49	716.46	1388.8	1.97	1.03	0	0	1.49	0.52	2.38	0	2893.04	2.38	0.92
Ghir_A13G003510	Ghir_A13G003510.1	PEX4	Pollen-specific leucine-rich repeat extensin-like protein 4	Gossypium hirsutum	HAU	A13	4245848	4247990	+	2143	Ghir_A13G003510	0.11	0.17	0.98	1.24	34.42	51.78	74.94	100.99	87.73	102.23	100.28	146.24	462.98	0.36	1.03	0.76	0.28	0.18	0.25	0.89	1.31	721.59	1.31	0.63
Ghir_A13G004800	Ghir_A13G004800.1	zntB	Zinc transport protein ZntB	Gossypium hirsutum	HAU	A13	6338150	6341077	-	2928	Ghir_A13G004800	0	0	0	0	0	0	0	0.05	0.41	1.61	3.49	22.44	35.87	0.08	0	0	0	0.16	0	0.11	0	239.86	0.16	0.04
Ghir_A13G005090	Ghir_A13G005090.1	LAT59	Probable pectate lyase P59	Gossypium hirsutum	HAU	A13	7305686	7307439	-	1754	Ghir_A13G005090	0.39	0	4.02	116.82	821.67	1397	1236.8	1520.29	1402.17	1780.62	1812.14	1735.12	2279.22	4.52	2.84	0	0	2.17	0.63	12.12	0.14	4963.83	12.12	2.8
Ghir_A13G005160	Ghir_A13G005160.1	VHA-F	V-type proton ATPase subunit F	Gossypium hirsutum	HAU	A13	9096231	9098908	+	2678	Ghir_A13G005160	1.84	0	1.09	20.01	105.54	99.06	96.57	115.54	60.57	84.93	59.87	84.86	58.88	0.17	0	0	0	0	0.18	0.18	0	24.14	0.18	0.07
Ghir_A13G006600	Ghir_A13G006600.1	BAK1	BRASSINOSTEROID INSENSITIVE 1-associated receptor kinase 1	Gossypium hirsutum	HAU	A13	14227426	14229677	+	2252	Ghir_A13G006600	0.73	0	0.66	1.23	0	0	0	2.4	4.7	2.36	3.84	1.66	3.18	0	0	0	0	0	0	0	0	1.28	0	0
Ghir_A13G007150	Ghir_A13G007150.1	LAT59	Probable pectate lyase P59	Gossypium hirsutum	HAU	A13	16271737	16273686	+	1950	Ghir_A13G007150	0	0	19.71	200.72	386.47	686.55	573.26	1110.22	1228.3	1551.92	1710.71	1655.66	2176.49	3.48	2.42	0	0	1.68	1.39	13.21	0.04	4601.74	13.21	2.78
Ghir_A13G007470	Ghir_A13G007470.1	At1g65750	Putative ribonuclease H protein At1g65750	Gossypium hirsutum	HAU	A13	19648971	19649969	-	999	Ghir_A13G007470	0	0	0.29	0	0.29	0	0	0	0	0	0	0	0.14	0	0	0	0	0	0	0	0	1.18	0	0
Ghir_A13G008370	Ghir_A13G008370.1	SNAP30	Putative SNAP25 homologous protein SNAP30	Gossypium hirsutum	HAU	A13	31178449	31180914	+	2466	Ghir_A13G008370	0.23	0.83	0.93	13.24	91.56	229.42	236.02	392.05	418.83	510.27	580.14	533.37	688.7	1	0.52	0	0.44	0.69	0.54	2.95	0.5	507.99	2.95	0.83
Ghir_A13G008550	Ghir_A13G008550.1	EDR2L	Protein ENHANCED DISEASE RESISTANCE 2-like	Gossypium hirsutum	HAU	A13	31629616	31632347	-	2732	Ghir_A13G008550	0.04	0.2	0	0.16	0	0.18	0.04	6.55	19.84	33.79	46.15	69.21	99.66	0.07	0.3	0	0	0.11	0.04	0.37	0.13	263.99	0.37	0.13
Ghir_A13G009240	Ghir_A13G009240.1	SRF5	Protein STRUBBELIG-RECEPTOR FAMILY 5	Gossypium hirsutum	HAU	A13	44498942	44501252	+	2311	Ghir_A13G009240	0	0.86	0	0	0	0.11	1.04	0.94	0.7	1.75	0.95	2.17	6.77	0	0	0	0	0	0	0	0	3.14	0	0
Ghir_A13G010860	Ghir_A13G010860.1	ANX1	Receptor-like protein kinase ANXUR1	Gossypium hirsutum	HAU	A13	67668908	67671462	+	2555	Ghir_A13G010860	0	0	0	0.05	0.13	0	0.52	4.77	13.79	23.6	33.98	42.08	70.04	0.12	0.05	0	0	0.29	0	0.14	0.09	254.64	0.29	0.09
Ghir_A13G010870	Ghir_A13G010870.1	CCR4	Glucose-repressible alcohol dehydrogenase transcriptional effector	Gossypium hirsutum	HAU	A13	68268036	68269760	+	1725	Ghir_A13G010870	0	0	0.1	0	0	0	0.27	1.78	3.58	7.05	10.33	21.64	28.92	0	0	0	0	0	0	0.31	0	49.95	0.31	0.04
Ghir_A13G011590	Ghir_A13G011590.1	KIN14G	Kinesin-like protein KIN-14G	Gossypium hirsutum	HAU	A13	74839733	74845423	-	5691	Ghir_A13G011590	0.13	0.66	0.36	3.8	4.73	3.64	2.95	4.93	7.61	14.31	17.84	28.78	45.76	0.14	0.43	0.01	0	0.14	0.05	0.17	0.06	219.91	0.43	0.13
Ghir_A13G012000	Ghir_A13G012000.1	GLP4	Germin-like protein subfamily 2 member 1	Gossypium hirsutum	HAU	A13	77623981	77625058	+	1078	Ghir_A13G012000	0	0	9.1	216.49	592.37	951.12	833.21	866.56	851.44	1082.42	1099.69	1083.18	1217.74	1.69	1.43	0	0	1.73	0.68	5.68	0.09	3755	5.68	1.41
Ghir_A13G013100	Ghir_A13G013100.1	eno	Enolase	Gossypium hirsutum	HAU	A13	86775800	86783096	-	7297	Ghir_A13G013100	0.75	0.34	0.53	4.77	15.36	16.8	15	16.32	14.77	18.65	24.69	46.4	61.5	0.04	0.3	0.07	0	0.33	0	0.19	0.36	97.21	0.36	0.16
Ghir_A13G013610	Ghir_A13G013610.1	agaSK	Bifunctional alpha-galactosidase/sucrose kinase AgaSK	Gossypium hirsutum	HAU	A13	88503115	88504023	-	909	Ghir_A13G013610	0	0	1.05	1.62	43.39	124.78	134.03	220.73	240.75	266.37	335.61	350.58	362.3	0	0.85	0	0	0.31	0.52	2.75	0	771.59	2.75	0.55
Ghir_A13G014350	Ghir_A13G014350.1	At5g55050	GDSL esterase/lipase At5g55050	Gossypium hirsutum	HAU	A13	90976589	90978503	-	1915	Ghir_A13G014350	0.55	0.44	1.14	28.78	74.32	180.89	211.65	352.19	382.83	472.96	515.61	557.37	608	0.74	0.69	0	0	0.14	0.26	3.62	0	1581.75	3.62	0.68
Ghir_A13G014360	Ghir_A13G014360.1	MYB97	Transcription factor MYB97	Gossypium hirsutum	HAU	A13	91023302	91026523	+	3222	Ghir_A13G014360	0	0	1.69	8.61	4.57	1.84	0.61	0.34	2.58	8.01	14.09	42.5	63.29	0	0.03	0	0	0	0	0.5	0.39	79.12	0.5	0.12
Ghir_A13G014730	Ghir_A13G014730.1	COBL10	COBRA-like protein 10	Gossypium hirsutum	HAU	A13	92282188	92285027	-	2840	Ghir_A13G014730	0	0	0.11	0.03	0.03	0.05	0.87	6.2	15.88	28.3	36.8	61.56	116.62	0.09	0.03	0.18	0.04	0.16	0.36	0.49	0	293.7	0.49	0.17
Ghir_A13G014990	Ghir_A13G014990.1	NA	NA	Gossypium hirsutum	HAU	A13	92782662	92784007	-	1346	Ghir_A13G014990	0.41	0.12	0	0.42	23.26	24.48	30.49	34.23	41.4	53.68	66.54	83.89	123.9	0.33	0	0	0	0.21	0	0.79	0	253.95	0.79	0.17
Ghir_A13G016520	Ghir_A13G016520.1	BPA1	Binding partner of ACD11 1	Gossypium hirsutum	HAU	A13	96965091	96968106	-	3016	Ghir_A13G016520	0.57	0.65	0.36	3.31	9.78	9.85	6.6	7.84	3.69	7.34	6.87	6.68	8.14	0	0	0	0	0	0	0	0	12.23	0	0
Ghir_A13G017470	Ghir_A13G017470.1	SIRP1	E3 ubiquitin-protein ligase SIRP1	Gossypium hirsutum	HAU	A13	99371229	99372737	-	1509	Ghir_A13G017470	0	0	0	0.06	0	0.17	0.24	6.2	7.12	17.28	20.85	58.86	64.07	0	0.18	0	0	0	0.12	0	0	114.66	0.18	0.04
Ghir_A13G018410	Ghir_A13G018410.1	APK3	Adenylyl-sulfate kinase 3	Gossypium hirsutum	HAU	A13	101038030	101039666	+	1637	Ghir_A13G018410	0	0	0	0.51	6.99	7.99	11.35	9.3	5.22	11.18	8.88	7.33	9.96	0	0	0	0	0	0	0	0	5.5	0	0
Ghir_A13G019800	Ghir_A13G019800.1	AHA8	ATPase 8, plasma membrane-type	Gossypium hirsutum	HAU	A13	103022576	103027110	+	4535	Ghir_A13G019800	0	0.06	0.62	15.47	19.29	12.97	9.24	7.75	5.72	10.74	12.66	42.05	79.29	0.06	0.02	0	0	0.02	0.02	0.23	0	412.29	0.23	0.04
Ghir_A13G020670	Ghir_A13G020670.1	PRA1F4	PRA1 family protein F4	Gossypium hirsutum	HAU	A13	103909773	103910351	+	579	Ghir_A13G020670	0	0	0	0.77	0.57	2.39	4.7	3.72	4.07	7.4	5.51	20.05	15.97	0	0	0	0	0	0	0	0	12.81	0	0
Ghir_A13G021920	Ghir_A13G021920.1	PUB51	U-box domain-containing protein 51	Gossypium hirsutum	HAU	A13	105651130	105656811	-	5682	Ghir_A13G021920	0	0	0.2	0.05	1.61	4.54	6.25	11.94	13.83	22.26	23.24	29.8	30.41	0.04	0.07	0	0	0.04	0	0.62	0	105.68	0.62	0.1
Ghir_A13G022220	Ghir_A13G022220.1	Bp10	L-ascorbate oxidase homolog	Gossypium hirsutum	HAU	A13	106018108	106030251	+	12144	Ghir_A13G022220	0.44	0	138.8	1564.31	2865.17	3334.8	2637.04	2692.14	2455.68	3238.35	3211.92	3145.09	3704.44	6.44	4.99	0.28	0.07	5.66	3.28	14.58	0	10026.2	14.58	4.41
Ghir_A13G022250	Ghir_A13G022250.1	Bp10	L-ascorbate oxidase homolog	Gossypium hirsutum	HAU	A13	106038317	106040516	+	2200	Ghir_A13G022250	0.27	0	60.61	889.63	1764.76	2130.64	1749.66	1798.83	1710.86	2213.81	2252.02	2514.19	3026.2	4.96	4.2	0.03	0	3.9	2.42	13.54	0.41	6195.16	13.54	3.68
Ghir_A13G022260	Ghir_A13G022260.1	Bp10	L-ascorbate oxidase homolog	Gossypium hirsutum	HAU	A13	106060110	106061508	+	1399	Ghir_A13G022260	0	0	0.78	4.48	97.45	93.48	137.06	206.78	156.25	178.93	162.77	341.1	426.83	0.54	0.22	0	0	0.53	0	0.76	0	104.59	0.76	0.26
Ghir_A13G022270	Ghir_A13G022270.1	NA	L-ascorbate oxidase homolog	Gossypium hirsutum	HAU	A13	106063837	106065824	+	1988	Ghir_A13G022270	0.04	0	2.09	74.09	427.79	775.36	760.66	1067.14	971.98	1200.01	1272.28	1216.03	1308.49	2.36	1.8	0	0	1.7	0.92	6.8	0	3331.08	6.8	1.7
Ghir_A13G022290	Ghir_A13G022290.1	SIRP1	E3 ubiquitin-protein ligase SIRP1	Gossypium hirsutum	HAU	A13	106076067	106078677	+	2611	Ghir_A13G022290	0	1.42	0.99	1.64	0.52	0.3	0.09	0.46	0.43	2.12	5.84	25.9	37.93	0	0	0	0	0	0	0	0	306.59	0	0
Ghir_A13G022490	Ghir_A13G022490.1	NA	NA	Gossypium hirsutum	HAU	A13	106306004	106306597	+	594	Ghir_A13G022490	0	0	0	0	0	0	0	0	0.1	0	0	0	0.34	0	0	0	0	0	0	0	0	205.28	0	0
Ghir_A13G022500	Ghir_A13G022500.1	NA	NA	Gossypium hirsutum	HAU	A13	106306004	106310902	+	4899	Ghir_A13G022500	0	0	0	0	0	2.44	0	0	0.79	0.46	0.31	0.93	0.17	0	0	0	0	0	0	0	0	849.71	0	0
Ghir_A13G023110	Ghir_A13G023110.1	CPK17	Calcium-dependent protein kinase 17	Gossypium hirsutum	HAU	A13	106873486	106878835	+	5350	Ghir_A13G023110	0.78	0	0.4	9.13	13.62	10.83	5.69	5.27	3.39	4.7	4.13	6.05	8.62	0	0	0	0.23	0.03	0	0	0	96.64	0.23	0.03
Ghir_A13G024410	Ghir_A13G024410.1	ABCG28	ABC transporter G family member 28	Gossypium hirsutum	HAU	A13	107934213	107940499	+	6287	Ghir_A13G024410	0.15	0	0	0.74	2.75	5.91	8.44	8.5	8.18	9.73	10.64	16.75	18.63	0	0.04	0	0	0.02	0.04	0.04	0	15.02	0.04	0.02
Ghir_A13G024640	Ghir_A13G024640.1	NET4A	Protein NETWORKED 4A	Gossypium hirsutum	HAU	A13	108148103	108157058	+	8956	Ghir_A13G024640	0	0	0.06	0	0.06	0.03	0	0.38	3.16	7.26	13.24	42.74	75.03	0.08	0.13	0	0	0.1	0	0.33	0	289.01	0.33	0.08
Ghir_D01G000740	Ghir_D01G000740.1	At2g14440	Putative leucine-rich repeat receptor-like serine/threonine-protein kinase At2g14440	Gossypium hirsutum	HAU	D01	528187	549340	-	21154	Ghir_D01G000740	0	0	0	1.12	1.17	0.61	0.23	0.24	0.03	1.05	2.17	14.31	25.18	0	0.04	0	0	0	0.04	0.04	0	129.27	0.04	0.02
Ghir_D01G001290	Ghir_D01G001290.1	At1g03050	Putative clathrin assembly protein At1g03050	Gossypium hirsutum	HAU	D01	930923	933700	+	2778	Ghir_D01G001290	0	0	0	0	0	0	0	0.05	0.1	1.64	3.33	15.97	25.31	0	0	0	0	0	0	0.15	0	159.5	0.15	0.02
Ghir_D01G001320	Ghir_D01G001320.1	MT4B	Metallothionein-like protein 4B	Gossypium hirsutum	HAU	D01	953771	955745	-	1975	Ghir_D01G001320	2.23	0	0	0	0	18.21	7.49	13.84	0	3.81	0	2.15	0	0	0	0	0	0	0	0	0	4.31	0	0
Ghir_D01G001330	Ghir_D01G001330.1	NA	NA	Gossypium hirsutum	HAU	D01	984965	987703	+	2739	Ghir_D01G001330	0	0	2.57	1.64	171.13	304.89	485.96	548.81	445.37	452.28	432.21	677.58	577.76	1.43	1.01	0	0	0	0.5	4.67	0	710.56	4.67	0.95
Ghir_D01G001350	Ghir_D01G001350.1	Zfr	Zinc finger RNA-binding protein	Gossypium hirsutum	HAU	D01	991788	992406	-	619	Ghir_D01G001350	0.75	0	2.33	67.96	639.85	967.61	1290.68	1687.64	1314.65	1369.84	1368	1386.7	1136.14	4.3	1.77	0	0	0.74	0.16	9.86	0	1572.54	9.86	2.1
Ghir_D01G001730	Ghir_D01G001730.1	elmoA	ELMO domain-containing protein A	Gossypium hirsutum	HAU	D01	1278784	1281192	-	2409	Ghir_D01G001730	0	0	0	0	1.87	2.97	6.16	5.77	4.34	4.75	5.03	7.01	5.28	0.07	0	0	0	0	0	0	0	26.38	0.07	0.01
Ghir_D01G002340	Ghir_D01G002340.1	At3g22845	Transmembrane emp24 domain-containing protein p24beta3	Gossypium hirsutum	HAU	D01	1943086	1945053	+	1968	Ghir_D01G002340	0	0	0.87	8.87	19.56	23.02	30.42	46.71	28.05	33.95	37.55	66.72	38.68	0.14	0.14	0	0	0	0	0.14	0	41.97	0.14	0.05
Ghir_D01G002510	Ghir_D01G002510.1	NA	NA	Gossypium hirsutum	HAU	D01	2083044	2087481	+	4438	Ghir_D01G002510	0	0	0.13	0.06	0.46	5.33	10.38	13.6	11.33	15.21	13.84	14.49	23.8	0.04	0	0.07	0	0	0.08	0.04	0	52.57	0.08	0.03
Ghir_D01G002520	Ghir_D01G002520.1	RIC1	CRIB domain-containing protein RIC1	Gossypium hirsutum	HAU	D01	2089003	2093214	-	4212	Ghir_D01G002520	0	0	0	3.6	23.09	49.09	46.06	62.26	63.33	79.18	77.33	76.36	84.65	0.04	0.1	0.21	0.24	0.42	0	0.88	0	318.22	0.88	0.24
Ghir_D01G002840	Ghir_D01G002840.1	dnaJ	Chaperone protein DnaJ	Gossypium hirsutum	HAU	D01	2339042	2340752	+	1711	Ghir_D01G002840	0	0	0.25	0.25	0.49	0	0	0	0	0	0	0	0	0	0	0	0	0	0	0	0	1.09	0	0
Ghir_D01G002880	Ghir_D01G002880.1	NA	Defensin-like protein	Gossypium hirsutum	HAU	D01	2391819	2392863	+	1045	Ghir_D01G002880	3.29	0	6.57	149.27	455.3	962.65	1024.98	1422.18	1319.29	1546.97	1740.57	1983.53	1067.01	2.72	2.67	0	0	0.87	0.19	13.23	0.64	2254.16	13.23	2.54
Ghir_D01G002910	Ghir_D01G002910.1	NA	NA	Gossypium hirsutum	HAU	D01	2404091	2404857	+	767	Ghir_D01G002910	0	0	0	0.24	0	0.54	0.47	7.22	1.67	3.04	8.86	12.21	17.65	0	0	0	0	0.32	0	0.23	0	40.97	0.32	0.07
Ghir_D01G002960	Ghir_D01G002960.1	PME67	Probable pectinesterase 67	Gossypium hirsutum	HAU	D01	2432694	2434567	-	1874	Ghir_D01G002960	0.07	0	0.37	0.44	8.26	70.46	114.24	149.1	197.77	313.91	308.68	374.68	448.8	0.36	0.39	0	0	0.26	0.63	2.56	0	1701.52	2.56	0.52
Ghir_D01G005100	Ghir_D01G005100.1	At3g01270	Probable pectate lyase 7	Gossypium hirsutum	HAU	D01	6122821	6125018	-	2198	Ghir_D01G005100	0	0	0.1	0	0.14	0	0	0	0	1.49	5.08	27.18	41.37	0.04	0	0	0	0.04	0	0.04	0	527.4	0.04	0.02
Ghir_D01G005540	Ghir_D01G005540.1	SCPL44	Serine carboxypeptidase-like 44	Gossypium hirsutum	HAU	D01	6684172	6686513	+	2342	Ghir_D01G005540	0	0	0	0	0	0	0	0	0	0	0	0	0	0	0	0	0	0	0	0	0	95.49	0	0
Ghir_D01G005630	Ghir_D01G005630.1	GLCAT14B	Beta-glucuronosyltransferase GlcAT14B	Gossypium hirsutum	HAU	D01	6795864	6797893	+	2030	Ghir_D01G005630	0	1.79	0.12	0.14	7.62	17.2	21.26	24.87	21	21.87	20.72	30.81	36.41	0.05	0	0	0	0	0.11	0.1	0	99.88	0.11	0.03
Ghir_D01G005690	Ghir_D01G005690.1	ATL19	Putative RING-H2 finger protein ATL19	Gossypium hirsutum	HAU	D01	6855684	6856220	-	537	Ghir_D01G005690	0	0	0.21	0	0.22	2.74	0.87	1.49	3.78	2.04	3.73	5.83	7.13	0	0	0	0	0	0	0	0	54.46	0	0
Ghir_D01G006960	Ghir_D01G006960.1	COBL10	COBRA-like protein 10	Gossypium hirsutum	HAU	D01	9602308	9604406	+	2099	Ghir_D01G006960	0	0.83	0.3	0.1	0.03	0	0.03	0.24	1.57	6.89	8.35	27.97	70.07	0.32	0	0	0	0	0.03	0.13	0.19	189.7	0.32	0.08
Ghir_D01G007700	Ghir_D01G007700.1	eogt	EGF domain-specific O-linked N-acetylglucosamine transferase	Gossypium hirsutum	HAU	D01	10637559	10639570	-	2012	Ghir_D01G007700	0	0	0	0	0	0.04	0	0	0	0.77	0.77	8.82	15.28	0.08	0.04	0	0	0.04	0	0.2	0	65.14	0.2	0.04
Ghir_D01G011280	Ghir_D01G011280.1	Plcb1	1-phosphatidylinositol 4,5-bisphosphate phosphodiesterase beta-1	Gossypium hirsutum	HAU	D01	18917981	18918786	+	806	Ghir_D01G011280	1.04	0	3.25	116.88	485.56	729.1	777.66	811.98	647.83	842.41	871.63	1295.82	1114.55	1.7	2.17	0	2.03	2.13	0.91	6.76	0	2813.44	6.76	1.96
Ghir_D01G011400	Ghir_D01G011400.1	NA	NA	Gossypium hirsutum	HAU	D01	19358420	19360272	-	1853	Ghir_D01G011400	0.35	0.23	1.12	12.75	68.73	149.42	179.16	224.72	232.38	304.24	296.32	280.22	335.82	1	0.38	0	0	0.51	0.47	2.09	0	806.65	2.09	0.56
Ghir_D01G011740	Ghir_D01G011740.1	WEB1	Protein WEAK CHLOROPLAST MOVEMENT UNDER BLUE LIGHT 1	Gossypium hirsutum	HAU	D01	20143613	20147753	+	4141	Ghir_D01G011740	0.44	0.25	7.93	2.4	20.93	44.06	61.32	68.59	72.56	94.38	98.06	99.91	150.56	0.73	0.66	0.33	0	0.21	0.71	1.91	1.64	565.58	1.91	0.77
Ghir_D01G012930	Ghir_D01G012930.1	At1g65750	Putative ribonuclease H protein At1g65750	Gossypium hirsutum	HAU	D01	26243792	26245554	-	1763	Ghir_D01G012930	0.09	6.33	1.3	0.16	0	0	0	0	0	0	0.07	1.73	2.15	0	0	0	0	0	0	0	0	4.66	0	0
Ghir_D01G014250	Ghir_D01G014250.1	WBC30	Putative white-brown complex homolog protein 30	Gossypium hirsutum	HAU	D01	36295538	36302267	+	6730	Ghir_D01G014250	0.02	0.04	0	0.12	0	0.05	0.05	0.56	1.68	5.07	7.45	19.37	27.09	0.04	0	0	0	0.15	0	0	0	27.28	0.15	0.02
Ghir_D01G014810	Ghir_D01G014810.1	At1g25240	Putative clathrin assembly protein At1g25240	Gossypium hirsutum	HAU	D01	40232275	40233447	+	1173	Ghir_D01G014810	0	0	0.14	0	0	0.54	0.52	5.26	4.85	13.28	16.76	34.09	46.24	0	0	0	0	0	0	0.13	0	219.27	0.13	0.02
Ghir_D01G016070	Ghir_D01G016070.1	NA	NA	Gossypium hirsutum	HAU	D01	47159097	47161070	+	1974	Ghir_D01G016070	0.9	0	0.89	10.55	28.01	54.91	43.68	81.96	82.52	88.34	98.58	71.2	93.24	0.11	0.06	0	0	0.05	0	0.98	0	288.76	0.98	0.15
Ghir_D01G016840	Ghir_D01G016840.1	fbpA	Diacylglycerol acyltransferase/mycolyltransferase Ag85A	Gossypium hirsutum	HAU	D01	50883818	50884512	-	695	Ghir_D01G016840	3.26	0.98	27.5	839.42	1670.47	2743.57	2321.34	2707.68	2577.95	3017.46	3263.19	3129.17	2742.23	6.47	5.32	0.86	0.94	7.62	5.11	15.68	5.06	5916.55	15.68	5.88
Ghir_D01G016850	Ghir_D01G016850.1	NA	NA	Gossypium hirsutum	HAU	D01	50911249	50911810	-	562	Ghir_D01G016850	3.97	0.6	205.38	2846.04	4545.26	6964.53	5308.53	7624.16	7349.71	7807.36	8502.18	7507.12	7154.83	12.97	30.32	0.89	0	26.15	11.82	48.44	0	13118.1	48.44	16.32
Ghir_D01G017340	Ghir_D01G017340.1	DIR4	Dirigent protein 4	Gossypium hirsutum	HAU	D01	52604160	52604555	+	396	Ghir_D01G017340	0	0	0	0	0	13.66	3.1	7.06	12.97	4.05	1.49	3.07	2.4	0	0	0	0	0	0	0	0	11.73	0	0
Ghir_D01G017580	Ghir_D01G017580.1	BGAL13	Beta-galactosidase 13	Gossypium hirsutum	HAU	D01	53339550	53343926	-	4377	Ghir_D01G017580	0.07	0	73.48	550.05	877.25	930.75	822.11	811.74	756.15	1007.5	1025.04	967.24	1273.87	2.14	1.74	0	0	2.34	0.9	5.01	0.08	3741.31	5.01	1.53
Ghir_D01G017590	Ghir_D01G017590.1	BGAL13	Beta-galactosidase 13	Gossypium hirsutum	HAU	D01	53376816	53380519	+	3704	Ghir_D01G017590	0	0	122	467.03	760.94	715.09	649.06	569.61	578.56	712.05	708.94	646.82	1005.73	1.14	0.77	0	0	0.84	0	2.5	0.11	2638.65	2.5	0.67
Ghir_D01G020130	Ghir_D01G020130.1	PAT03	Probable protein S-acyltransferase 3	Gossypium hirsutum	HAU	D01	58520894	58523555	-	2662	Ghir_D01G020130	0	0	0	0	0.17	0	0.09	0.04	0.18	1.35	2	16.97	23.62	0	0	0	0	0	0	0.13	0	122.57	0.13	0.02
Ghir_D01G020210	Ghir_D01G020210.1	At3g57200	Glycosyltransferase-like At3g57200	Gossypium hirsutum	HAU	D01	58860632	58869721	+	9090	Ghir_D01G020210	0	0	0.14	0.2	0.07	0.28	0.53	0.41	1.2	4.33	5.58	11.19	13.15	0	0	0	0	0.03	0.07	0.03	0	18.14	0.07	0.02
Ghir_D01G020410	Ghir_D01G020410.1	AGP23	Arabinogalactan peptide 23	Gossypium hirsutum	HAU	D01	59110753	59111436	-	684	Ghir_D01G020410	2.55	0	4.15	552.81	1052.18	1847.83	1758.53	2267.32	2046.27	2148.08	2269.07	2471.04	1593.63	0	0	0	0	2.27	2.62	6.6	0	5450.39	6.6	1.44
Ghir_D01G020420	Ghir_D01G020420.1	AGP23	Arabinogalactan peptide 23	Gossypium hirsutum	HAU	D01	59115117	59115724	-	608	Ghir_D01G020420	0.77	0	14.73	725.77	1581.6	2446.58	2100.33	2302.79	2161.25	2691.68	2777.81	2682.88	2844.51	4.6	4.66	0	0	4.28	5.05	19.36	0	8975.78	19.36	4.74
Ghir_D01G020430	Ghir_D01G020430.1	AGP23	Arabinogalactan peptide 23	Gossypium hirsutum	HAU	D01	59124903	59125461	-	559	Ghir_D01G020430	0.22	0	21.98	909.66	1920.61	3040.47	2595.98	3158.6	2644.48	3435.78	3535.77	3358.02	3037.54	7.2	4.85	0.18	0	3.9	3.52	11.89	0	9329.76	11.89	3.94
Ghir_D01G020490	Ghir_D01G020490.1	DTX42	Protein DETOXIFICATION 42	Gossypium hirsutum	HAU	D01	59199673	59203767	+	4095	Ghir_D01G020490	0	0	2.33	33.38	101.69	158.04	143.32	178.2	191.26	268.04	263.47	253.58	313.71	0.67	0.44	0	0.05	0.25	0.08	1.24	0	1115.42	1.24	0.34
Ghir_D01G020510	Ghir_D01G020510.1	SAP11	Zinc finger AN1 and C2H2 domain-containing stress-associated protein 11	Gossypium hirsutum	HAU	D01	59231538	59233989	+	2452	Ghir_D01G020510	2.09	0	0.59	0.5	1.69	0.64	0.42	0.55	0.76	1.69	4.98	19.38	22.76	0	0.07	0.32	0	0.06	0	0.34	0.46	124.5	0.46	0.16
Ghir_D01G020690	Ghir_D01G020690.1	IQM6	IQ domain-containing protein IQM6	Gossypium hirsutum	HAU	D01	59442965	59447301	+	4337	Ghir_D01G020690	0	0	0	0	0	0	0	0	0.16	0.34	0.84	3.58	9.36	0	0	0	0	0.03	0	0	0	11.23	0.03	0
Ghir_D01G022010	Ghir_D01G022010.1	ACA7	Alpha carbonic anhydrase 7	Gossypium hirsutum	HAU	D01	61350567	61353244	-	2678	Ghir_D01G022010	0.62	1.94	7.29	123.22	376.92	598.71	569.07	636.97	516.34	727.32	695.73	855.91	939.27	12.1	1.69	0.43	0.1	1.04	8.44	4.84	1.25	2587.03	12.1	3.74
Ghir_D01G023160	Ghir_D01G023160.1	Wdr44	WD repeat-containing protein 44	Gossypium hirsutum	HAU	D01	62473489	62478843	+	5355	Ghir_D01G023160	0	0	0	0	0	0	0	0	0	0.38	0.99	5.19	3.8	0	0	0	0	0	0	0	0	4.81	0	0
Ghir_D02G000510	Ghir_D02G000510.1	CIPK14	CBL-interacting serine/threonine-protein kinase 14	Gossypium hirsutum	HAU	D02	343564	346408	+	2845	Ghir_D02G000510	0	0	0.25	0.66	4.69	38.43	60.7	101.83	118.47	149.94	137.72	147.75	193.54	0.27	0.06	0	0	0.85	0.17	1.91	0	294.4	1.91	0.41
Ghir_D02G001550	Ghir_D02G001550.1	CML7	Calmodulin-like protein 7	Gossypium hirsutum	HAU	D02	1488626	1489628	-	1003	Ghir_D02G001550	0	0	0	0	0	0	0	0	0	3.32	6.04	35.34	41.41	0	0.47	0	0	0.44	0	0	0	112.5	0.47	0.11
Ghir_D02G002990	Ghir_D02G002990.1	NA	NA	Gossypium hirsutum	HAU	D02	3948877	3951583	+	2707	Ghir_D02G002990	0	0	0.27	0.22	18.83	45.23	85.42	110.24	82.8	85.23	75.22	121.71	162.41	0.11	0.12	0	0	0.11	0.02	0.21	0	33.38	0.21	0.07
Ghir_D02G003900	Ghir_D02G003900.1	HT1	Serine/threonine-protein kinase HT1	Gossypium hirsutum	HAU	D02	4871769	4874033	-	2265	Ghir_D02G003900	0	0	0.34	6.89	5.65	3.18	1.87	1.18	6.12	10.77	14.19	48.59	57.35	0	0.08	0	0.21	0.04	0.27	0.42	0	201.02	0.42	0.13
Ghir_D02G004600	Ghir_D02G004600.1	UL9	Replication origin-binding protein	Gossypium hirsutum	HAU	D02	5906145	5911264	-	5120	Ghir_D02G004600	0.51	3.96	11.7	0.84	1.77	1.88	1.57	1.58	1.81	2.99	2.8	8.31	16.3	0.09	0	0	0.17	0.07	0.12	0.08	0.02	69.46	0.17	0.07
Ghir_D02G004690	Ghir_D02G004690.1	COL5	Zinc finger protein CONSTANS-LIKE 5	Gossypium hirsutum	HAU	D02	6010505	6013842	-	3338	Ghir_D02G004690	0	0	0	0	0	0	0	0	0.04	0.46	0.83	5.79	5.6	0	0	0	0	0	0	0	0	1.1	0	0
Ghir_D02G004750	Ghir_D02G004750.1	SRC2	Protein SRC2	Gossypium hirsutum	HAU	D02	6068208	6070227	+	2020	Ghir_D02G004750	0	0.32	2.13	2.51	2.27	37.18	53.62	125.29	141.97	177.41	206.05	219.17	287.51	0.5	0.39	0	0	0.43	0.23	0.87	0.11	1268.58	0.87	0.32
Ghir_D02G004760	Ghir_D02G004760.1	NA	NA	Gossypium hirsutum	HAU	D02	6114448	6116054	+	1607	Ghir_D02G004760	0	0	0.37	19.36	28.51	20.77	12.91	14.78	9.62	11.8	10.56	7.52	7.69	0	0	0	0	0	0	0	0	61.23	0	0
Ghir_D02G005070	Ghir_D02G005070.1	BAM9	Inactive beta-amylase 9	Gossypium hirsutum	HAU	D02	6472565	6476897	-	4333	Ghir_D02G005070	0.73	0.26	16.4	98.41	294.16	479.41	485.51	575.9	606.94	750.31	756.98	688.88	717.79	4.13	1.67	0.53	0.92	1.57	2.3	4.51	1.12	2073.27	4.51	2.09
Ghir_D02G005810	Ghir_D02G005810.1	PMEI	Pectinesterase inhibitor	Gossypium hirsutum	HAU	D02	7791210	7791818	+	609	Ghir_D02G005810	0.38	0	0	0.35	1.38	4.67	1.03	1.03	1	1.47	3.11	3.87	1.95	0	0	0	0	0	0	0	0	8.25	0	0
Ghir_D02G005820	Ghir_D02G005820.1	PHOS32	Universal stress protein PHOS32	Gossypium hirsutum	HAU	D02	7803612	7805129	-	1518	Ghir_D02G005820	0	0	0	0	0.91	0	0.3	0.26	0	0.77	0	0	0.28	0	0	0	0	0	0	0	0	1.66	0	0
Ghir_D02G008570	Ghir_D02G008570.1	UMAG_11114	Putative DEAH-box ATP-dependent helicase UM11114	Gossypium hirsutum	HAU	D02	14492418	14494213	-	1796	Ghir_D02G008570	0	0	0.12	0	0	0	0.45	2.05	1.13	2.53	1.51	1.84	3.08	0	0	0	0	0	0	0.11	0	11.87	0.11	0.01
Ghir_D02G008680	Ghir_D02G008680.1	rps19	30S ribosomal protein S19	Gossypium hirsutum	HAU	D02	15117151	15117738	+	588	Ghir_D02G008680	0	0	2.33	19.79	118.03	285.85	268.24	426.26	452.33	668.84	650.25	610.33	717.74	0.95	0	0	0	0.67	1.82	6.18	0.54	2696.35	6.18	1.27
Ghir_D02G008690	Ghir_D02G008690.1	mnmC	tRNA 5-methylaminomethyl-2-thiouridine biosynthesis bifunctional protein MnmC	Gossypium hirsutum	HAU	D02	15215079	15217255	+	2177	Ghir_D02G008690	0	0	1.42	27.13	124.67	237.18	282.33	371.54	429.82	545	567.47	551.8	811.68	2.33	1.14	0	0	1.18	0.82	2.92	0.21	2528.68	2.92	1.08
Ghir_D02G009750	Ghir_D02G009750.1	yidC	Membrane protein insertase YidC	Gossypium hirsutum	HAU	D02	21012033	21012863	-	831	Ghir_D02G009750	0.36	0.64	62.89	838.89	1530.02	1416.3	1319.9	1292.05	807.09	991.49	1052.27	1560.68	1751.09	2.7	1.82	4.05	0.27	1.41	2.16	13	0	3553.31	13	3.18
Ghir_D02G014500	Ghir_D02G014500.1	CML25	Probable calcium-binding protein CML25	Gossypium hirsutum	HAU	D02	50208365	50209320	+	956	Ghir_D02G014500	0.25	0.09	0.18	0	0.37	0.08	0	0.16	0.79	3.95	9.22	29.92	36.62	0.08	0.32	0	0	0.08	0	0	0	38.17	0.32	0.06
Ghir_D02G015640	Ghir_D02G015640.1	NA	NA	Gossypium hirsutum	HAU	D02	55067716	55070728	-	3013	Ghir_D02G015640	0	0	0	0	0	0	0	0	0	1.21	2.87	15.92	23.69	0	0.02	0	0	0.02	0	0.25	0	25.39	0.25	0.04
Ghir_D02G016130	Ghir_D02G016130.1	BCP1	Anther-specific protein BCP1	Gossypium hirsutum	HAU	D02	56301027	56301344	+	318	Ghir_D02G016130	0	0	41.38	230.02	482.43	1021.06	894.86	1424.83	1515.22	1660.37	1763.71	1418.7	1393.99	0	0	0	1.45	0	0	0	0	2952.51	1.45	0.18
Ghir_D02G018700	Ghir_D02G018700.1	LLG3	GPI-anchored protein LLG2	Gossypium hirsutum	HAU	D02	63133971	63136388	-	2418	Ghir_D02G018700	0.8	0	0.2	0.13	0	0.69	0.62	5.51	8.05	11.43	16.06	25.81	46.36	0.14	0.27	0	0.22	0.63	0.25	0.3	0	97.9	0.63	0.23
Ghir_D02G018820	Ghir_D02G018820.1	NHL13	NDR1/HIN1-like protein 13	Gossypium hirsutum	HAU	D02	63321448	63322917	-	1470	Ghir_D02G018820	0	0	0	0	0	0	0	0.22	0.89	7.55	15.17	62.82	82.51	0.09	0	0	0	0.22	0	0.05	0	436.07	0.22	0.04
Ghir_D02G020700	Ghir_D02G020700.1	LMBRD2	LMBR1 domain-containing protein 2	Gossypium hirsutum	HAU	D02	66053350	66056942	+	3593	Ghir_D02G020700	0.12	0	0.43	0.89	6.47	8.42	16.27	13.4	12.12	17.46	15.2	20.45	28.74	0	0	0	0	0.03	0	0.1	0	118.89	0.1	0.02
Ghir_D02G021030	Ghir_D02G021030.1	LAT59	Probable pectate lyase P59	Gossypium hirsutum	HAU	D02	66439017	66441374	+	2358	Ghir_D02G021030	0	0	0.26	0.21	0.04	18.23	41.9	115.36	107.03	151.1	164.29	272.59	242.18	0.63	0.31	0	0	0.48	0.55	1.31	0	135.95	1.31	0.41
Ghir_D02G021750	Ghir_D02G021750.1	NA	NA	Gossypium hirsutum	HAU	D02	67182096	67182428	+	333	Ghir_D02G021750	0	0	0	0	0.13	0	0	0	0.95	0	0	3.27	0	0	0	0	0	0	0	0	0	4.09	0	0
Ghir_D02G022150	Ghir_D02G022150.1	Fscn2	Fascin-2	Gossypium hirsutum	HAU	D02	67512719	67513679	-	961	Ghir_D02G022150	0	0.23	0	0.11	4.26	9.05	11.77	11.86	6.99	5.48	4.24	1.54	2.77	0	0	0	0	0	0	0	0	4.33	0	0
Ghir_D02G022970	Ghir_D02G022970.1	SFH3	Phosphatidylinositol/phosphatidylcholine transfer protein SFH3	Gossypium hirsutum	HAU	D02	68174547	68178519	+	3973	Ghir_D02G022970	0.13	0	0.06	0.09	0.14	0	0	0.05	0.51	1.54	3.22	11.22	22.22	0	0	0	0	0	0	0	0	142.3	0	0
Ghir_D02G023040	Ghir_D02G023040.1	At4g39110	Probable receptor-like protein kinase At4g39110	Gossypium hirsutum	HAU	D02	68229373	68233368	+	3996	Ghir_D02G023040	0	0	0	0	0.11	5.54	7.71	26.88	33.33	40.65	48.63	61.06	120.97	0	0	0	0	0	0	0	0	361.36	0	0
Ghir_D02G023100	Ghir_D02G023100.1	PAP2	Purple acid phosphatase 2	Gossypium hirsutum	HAU	D02	68286277	68289924	-	3648	Ghir_D02G023100	0.26	0	0.24	11.38	16.2	18.37	11.99	14.23	9.64	13.83	16.51	21.01	40.4	0	0	0	0	0.03	0	0.21	0	65.68	0.21	0.03
Ghir_D02G024000	Ghir_D02G024000.1	PME21	Probable pectinesterase/pectinesterase inhibitor 21	Gossypium hirsutum	HAU	D02	69018785	69021142	-	2358	Ghir_D02G024000	0	0	0	0	0	0	0	0	0	0	0.11	0.36	2.92	0	0	0	0	0	0	0.06	0	201.8	0.06	0.01
Ghir_D02G024160	Ghir_D02G024160.1	ZAT3	Zinc finger protein ZAT3	Gossypium hirsutum	HAU	D02	69153336	69154214	+	879	Ghir_D02G024160	0	0	0.2	0.99	0.39	0.7	0.29	0.58	0.97	0	0.92	3.49	0.61	0	0	0	0	0	0	0	0	2.71	0	0
Ghir_D02G024640	Ghir_D02G024640.1	REM15.15	Putative B3 domain-containing protein REM15	Gossypium hirsutum	HAU	D02	69466954	69467220	+	267	Ghir_D02G024640	0	0	0	0	0	0	0	1.56	0	0	3.13	1.69	0	0	0	0	0	0	0	0	0	3.46	0	0
Ghir_D03G000360	Ghir_D03G000360.1	RIN4	RPM1-interacting protein 4	Gossypium hirsutum	HAU	D03	232984	233584	+	601	Ghir_D03G000360	0	0	0.35	0	13.42	40.09	33.55	39.04	31.15	43.25	62.56	97.68	96.91	0	0.17	0	0	0.17	0	1.25	0.38	221.01	1.25	0.25
Ghir_D03G000540	Ghir_D03G000540.1	At1g76070	Uncharacterized protein At1g76070	Gossypium hirsutum	HAU	D03	334120	335822	-	1703	Ghir_D03G000540	3.05	1.04	0.71	0.59	0.99	3.81	5.06	16.34	19.65	23.83	34.49	60.49	55.09	0.88	0.52	1.23	0	0.34	1.87	0.75	0.68	358.44	1.87	0.78
Ghir_D03G001250	Ghir_D03G001250.1	SFH12	Phosphatidylinositol/phosphatidylcholine transfer protein SFH12	Gossypium hirsutum	HAU	D03	889413	893023	-	3611	Ghir_D03G001250	0	0	0.13	0.22	0.36	2.17	2.1	5.71	8.01	10.79	15.03	28.85	33.92	0.2	0.03	0	0	0.03	0	0.17	0.13	65.1	0.2	0.07
Ghir_D03G001530	Ghir_D03G001530.1	PERK4	Proline-rich receptor-like protein kinase PERK4	Gossypium hirsutum	HAU	D03	1116379	1124248	-	7870	Ghir_D03G001530	0.08	0	0.15	2.73	12.51	27.89	34.03	49.25	57.34	81.89	92.32	100.84	96.43	0.25	0.22	0	0	0.37	0.03	0.58	0	367.78	0.58	0.18
Ghir_D03G001920	Ghir_D03G001920.1	JGB	Protein JINGUBANG	Gossypium hirsutum	HAU	D03	1613618	1615454	+	1837	Ghir_D03G001920	0	0	0.33	0.35	14.58	60.51	70.89	108.59	136.17	166.31	176.64	156.32	256.36	0.38	0.24	0.1	0	0.79	0.11	0.96	0	743.97	0.96	0.32
Ghir_D03G002230	Ghir_D03G002230.1	lpxK	Tetraacyldisaccharide 4'-kinase	Gossypium hirsutum	HAU	D03	1956553	1957053	-	501	Ghir_D03G002230	0	0	0	0	0	0	0	0	0	0	0	0	0	0	0	0	0	0	0	0	0	17.53	0	0
Ghir_D03G002240	Ghir_D03G002240.1	NA	NA	Gossypium hirsutum	HAU	D03	1967426	1968011	+	586	Ghir_D03G002240	0	0	0	0	0	4.17	3.12	8.85	2.6	3.62	0	1.91	2.26	0	0	0	0	0	0	0	0	68.8	0	0
Ghir_D03G002250	Ghir_D03G002250.1	NA	NA	Gossypium hirsutum	HAU	D03	1969604	1970237	+	634	Ghir_D03G002250	0	0	0	0	0.48	1.02	2.24	0.41	0.13	0.41	0.69	0	0.3	0	0	0	0	0	0	0	0	138.42	0	0
Ghir_D03G002280	Ghir_D03G002280.1	NA	NA	Gossypium hirsutum	HAU	D03	2023553	2024092	+	540	Ghir_D03G002280	0	0	0	0	0	0	0	0	0	0	0	0	0	0	0	0	0	0	0	0	0	28.69	0	0
Ghir_D03G002290	Ghir_D03G002290.1	NA	NA	Gossypium hirsutum	HAU	D03	2038909	2044116	+	5208	Ghir_D03G002290	0	0	0	0	0	0	0	0	0	0	0.37	0	0	0	0	0	0	0	0	0	0	96.69	0	0
Ghir_D03G003030	Ghir_D03G003030.1	HHP4	Heptahelical transmembrane protein 4	Gossypium hirsutum	HAU	D03	2945887	2950487	+	4601	Ghir_D03G003030	0.64	0	0	0	0.51	2.82	7.12	7.37	5.9	10.13	12.74	38.46	27.42	0	0.04	0	0	0	0	0.13	0	13.82	0.13	0.02
Ghir_D03G003510	Ghir_D03G003510.1	RBK1	Receptor-like cytosolic serine/threonine-protein kinase RBK1	Gossypium hirsutum	HAU	D03	3938243	3940132	+	1890	Ghir_D03G003510	0.13	0	0.12	5.7	5.84	4.71	1.07	1.11	1.26	3.21	7.61	20.59	34.81	0.37	0	0.1	0	0	0.22	0.05	0	179.33	0.37	0.09
Ghir_D03G003650	Ghir_D03G003650.1	NHL13	NDR1/HIN1-like protein 13	Gossypium hirsutum	HAU	D03	4169038	4170499	-	1462	Ghir_D03G003650	0	0	0	0	0	2.16	5.06	15.33	17.72	22.51	26.52	37.9	36.32	0.1	0	0	0	0	0	0	0	164.97	0.1	0.01
Ghir_D03G005280	Ghir_D03G005280.1	EXL6	Protein EXORDIUM-like 6	Gossypium hirsutum	HAU	D03	8364440	8365806	+	1367	Ghir_D03G005280	0	0.42	27.32	364.5	1085.58	1780.21	1616.35	2058.72	1904.04	2372.18	2370.3	2368.71	2405.16	5.11	4.11	0.26	0.15	3.86	1.49	14.35	0.19	5381.15	14.35	3.69
Ghir_D03G007100	Ghir_D03G007100.1	ROPGEF12	Rop guanine nucleotide exchange factor 12	Gossypium hirsutum	HAU	D03	20744152	20746945	+	2794	Ghir_D03G007100	0	0	0.26	0.58	19.19	60.95	83.2	122.25	128.2	203.91	206.78	226.79	275.71	0.11	0.32	0	0	0.42	0.22	1.91	0	1240.38	1.91	0.37
Ghir_D03G008780	Ghir_D03G008780.1	NA	NA	Gossypium hirsutum	HAU	D03	30693667	30696215	+	2549	Ghir_D03G008780	0	0	0	0.93	0.84	2.13	1.39	1.22	0.45	0.54	0.23	0.3	0.13	0	0	0	0	0	0	0	0	5.9	0	0
Ghir_D03G010690	Ghir_D03G010690.1	NA	NA	Gossypium hirsutum	HAU	D03	37043566	37046866	+	3301	Ghir_D03G010690	0	0	0	0.14	0	2.35	4.7	22.07	35.03	52.29	54.27	53.8	74.66	0.31	0.14	0	0	0	0.09	0.54	0	195.31	0.54	0.14
Ghir_D03G011620	Ghir_D03G011620.1	UTR4	UDP-galactose/UDP-glucose transporter 4	Gossypium hirsutum	HAU	D03	40038642	40040336	-	1695	Ghir_D03G011620	0	0	0	0	0	0	0.08	0.22	0.8	2.04	4.31	12.91	12.56	0	0.16	0	0	0	0	0	0	25.53	0.16	0.02
Ghir_D03G012270	Ghir_D03G012270.1	MNR1	(+)-neomenthol dehydrogenase	Gossypium hirsutum	HAU	D03	41660983	41662698	-	1716	Ghir_D03G012270	0.32	0	4.61	52.71	116.03	142.9	143.49	118.52	96.01	102.32	86.12	59.61	59.38	0.13	0.48	0	0	0.07	0	0.54	0	56.04	0.54	0.15
Ghir_D03G015090	Ghir_D03G015090.1	NRT2.3	High affinity nitrate transporter 2.3	Gossypium hirsutum	HAU	D03	47390174	47392101	+	1928	Ghir_D03G015090	0	0	0	0	0.04	5.75	8.19	8.97	5.83	12.43	12.26	17.52	18.44	0.03	0	0	0	0	0	0.11	0	34.24	0.11	0.02
Ghir_D03G016420	Ghir_D03G016420.1	At5g41330	BTB/POZ domain-containing protein At5g41330	Gossypium hirsutum	HAU	D03	49259058	49260449	+	1392	Ghir_D03G016420	0	0	0.91	0.25	0	0.72	0	0	0	0	0	10.84	16.82	0	0	0	0	0	0	0	0	1.76	0	0
Ghir_D03G016630	Ghir_D03G016630.1	NA	Actin-depolymerizing factor	Gossypium hirsutum	HAU	D03	49403829	49404423	+	595	Ghir_D03G016630	0	0	0.94	43.27	144.56	248.17	259.95	266.52	287.59	306.58	315.88	282.95	321.29	0.66	0.46	2.35	0	1.05	0.47	2.11	0	1486.45	2.35	0.89
Ghir_D03G016670	Ghir_D03G016670.1	PLIM2C	LIM domain-containing protein PLIM2c	Gossypium hirsutum	HAU	D03	49446965	49447921	+	957	Ghir_D03G016670	0	0	2.03	51.78	296.97	620.85	666.91	789.1	793.36	1047.22	1212.04	1346.93	982.03	1.27	2.48	0	0	2.4	0.48	12.43	0	2699.16	12.43	2.38
Ghir_D03G017020	Ghir_D03G017020.1	RALFL26	Protein RALF-like 26	Gossypium hirsutum	HAU	D03	49957406	49957858	-	453	Ghir_D03G017020	0	0	0.57	0	0	0	0	0	1.03	17.97	28.57	222.21	290.3	0	0	0	0	0	0	0	0	501.92	0	0
Ghir_D03G018400	Ghir_D03G018400.1	NA	NA	Gossypium hirsutum	HAU	D03	52087668	52088708	+	1041	Ghir_D03G018400	0	0	0	0	0	0	0	0	0	0	0	0.6	0.43	0	0	0	0	0	0	0	0	29.04	0	0
Ghir_D03G018690	Ghir_D03G018690.1	afoG	Asperfuranone polyketide synthase afoG	Gossypium hirsutum	HAU	D03	52382034	52382541	+	508	Ghir_D03G018690	0	0	0	0	0	0	0	0	0	0	0	0	0	0	0	0	0	0	0	0	0	1.65	0	0
Ghir_D03G018740	Ghir_D03G018740.1	S1	Self-incompatibility protein S1	Gossypium hirsutum	HAU	D03	52403046	52403465	+	420	Ghir_D03G018740	0	0	0	0	0	0	0	0	1.24	6.01	9.93	46.83	42.03	0	0	0	0	0	0	0	0	1.72	0	0
Ghir_D04G000880	Ghir_D04G000880.1	UGT78G1	Flavonoid 3-O-glucosyltransferase	Gossypium hirsutum	HAU	D04	1029576	1031417	-	1842	Ghir_D04G000880	0	0	15.71	14.42	6.19	0.59	0.64	1.77	3.97	3.25	3.49	4.73	2.96	0	0	0	0	0	0	0	0	2.42	0	0
Ghir_D04G000960	Ghir_D04G000960.1	ALA4	Probable phospholipid-transporting ATPase 4	Gossypium hirsutum	HAU	D04	1168158	1172614	+	4457	Ghir_D04G000960	0	0	0.09	0.14	0.26	0.04	0.45	1.37	0.94	2.3	1.67	7.53	14.93	0	0	0	0.02	0	0.06	0.23	0.11	87.37	0.23	0.05
Ghir_D04G001620	Ghir_D04G001620.1	At5g39865	Uncharacterized protein At5g39865	Gossypium hirsutum	HAU	D04	1982432	1983546	-	1115	Ghir_D04G001620	0	0.72	0.18	0.5	1.32	0.54	0.07	0.21	0.17	1.67	2.35	9.08	7.67	0	0	0	0	0	0	0	0	44.42	0	0
Ghir_D04G002190	Ghir_D04G002190.1	INVE	Alkaline/neutral invertase E, chloroplastic	Gossypium hirsutum	HAU	D04	2894415	2899625	-	5211	Ghir_D04G002190	0	0	0.06	0.03	0.56	0.54	0.67	0.46	0.52	1.39	2	11.34	21.63	0.05	0	0	0	0	0	0.03	0	28.6	0.05	0.01
Ghir_D04G002230	Ghir_D04G002230.1	CYP714C2	Cytochrome P450 714C2	Gossypium hirsutum	HAU	D04	2940599	2941080	-	482	Ghir_D04G002230	0	0	0	0	0	0	0	0	0	0	0.81	1.26	5.2	0	0	0	0	0	0	0	0	6.18	0	0
Ghir_D04G002780	Ghir_D04G002780.1	At2g02240	F-box protein At2g02240	Gossypium hirsutum	HAU	D04	3749789	3754492	+	4704	Ghir_D04G002780	0	0	0.48	0.14	3.29	15.3	27.23	40.82	22.65	25.83	26.67	31.01	34.06	0.04	0.57	0	0	0.08	0.13	0.26	0	66.59	0.57	0.14
Ghir_D04G003910	Ghir_D04G003910.1	ag6	Camphene synthase, chloroplastic	Gossypium hirsutum	HAU	D04	5496852	5497261	+	410	Ghir_D04G003910	1.89	0	0	0	1.85	7.55	13.65	14.42	27.45	17.29	12.43	13.44	17.52	0	0	0	0	0	0	0	0	18.18	0	0
Ghir_D04G005740	Ghir_D04G005740.1	CNGC18	Cyclic nucleotide-gated ion channel 18	Gossypium hirsutum	HAU	D04	9285214	9288050	+	2837	Ghir_D04G005740	0.16	2.32	0.18	2.07	9.16	12.49	16.11	19.2	16.71	22.48	21.94	33.35	50.11	0.03	0.11	0	0.02	0	0.19	0.29	0	106.72	0.29	0.08
Ghir_D04G007910	Ghir_D04G007910.1	NA	NA	Gossypium hirsutum	HAU	D04	14966120	14967987	-	1868	Ghir_D04G007910	0	0.19	0.39	0.1	6.8	37.95	34.23	39.62	38.61	49.31	55.67	60.96	89.36	0.09	0	0	0.57	0	0.18	0.45	0	267.33	0.57	0.16
Ghir_D04G008640	Ghir_D04G008640.1	AGP17	Lysine-rich arabinogalactan protein 17	Gossypium hirsutum	HAU	D04	17023818	17024926	-	1109	Ghir_D04G008640	0	0	0.59	0.79	44.48	200.91	192.88	305.86	300.13	385.09	444.6	441.53	373.83	0.97	0.14	0	0	1.15	0.07	2.16	0	946.71	2.16	0.56
Ghir_D04G009830	Ghir_D04G009830.1	HVA22J	HVA22-like protein j	Gossypium hirsutum	HAU	D04	28877285	28879236	+	1952	Ghir_D04G009830	0	0	0.37	0.83	1.69	121.73	144.3	295.2	367.71	592.24	672.05	695.13	776.54	0.81	0.73	0	0	0.42	0.4	3.02	0	1251.46	3.02	0.67
Ghir_D04G010070	Ghir_D04G010070.1	CPK1	Calcium-dependent protein kinase 1	Gossypium hirsutum	HAU	D04	30564415	30570087	+	5673	Ghir_D04G010070	0.58	1.62	1.08	2.54	10.27	18.57	17.01	21.1	22.87	32.64	33.01	29.13	43.47	0.27	0.16	0.07	0.6	0.93	0.72	0.62	1.1	127.35	1.1	0.56
Ghir_D04G010080	Ghir_D04G010080.1	1a	Replicase polyprotein 1a	Gossypium hirsutum	HAU	D04	30657261	30658701	-	1441	Ghir_D04G010080	0.38	0.27	1.52	118.82	367.07	583	553.79	714.3	669.14	885.33	887.97	850.37	955.33	2.79	1.78	0	0.4	1.79	0.71	3.03	0	2527.3	3.03	1.31
Ghir_D04G010100	Ghir_D04G010100.1	NA	NA	Gossypium hirsutum	HAU	D04	30805007	30806231	-	1225	Ghir_D04G010100	0	0	0	0	0	0	0	0	0	0	0.19	5.09	16.06	0	0	0	0	0	0	0	0	9.08	0	0
Ghir_D04G011520	Ghir_D04G011520.1	NA	NA	Gossypium hirsutum	HAU	D04	37445717	37446433	-	717	Ghir_D04G011520	0	0	0	0.4	0.39	0	0	0	0	0	0	0	0	0	0	0	0	0	0	0	0	2.01	0	0
Ghir_D04G013050	Ghir_D04G013050.1	CPX	Cycloartenol synthase	Gossypium hirsutum	HAU	D04	42962163	42963124	+	962	Ghir_D04G013050	0	0	0	0	0	0	0	0	0	0	0	1.69	7.91	0	0	0	0	0	0	0	0	8.65	0	0
Ghir_D04G014030	Ghir_D04G014030.1	CAX1	Vacuolar cation/proton exchanger 1	Gossypium hirsutum	HAU	D04	46411867	46415075	-	3209	Ghir_D04G014030	0	0	0	0	0	0	0.08	0	0	0.34	0.82	8.96	15.32	0	0.04	0	0	0.14	0	0	0	268.93	0.14	0.02
Ghir_D04G014590	Ghir_D04G014590.1	At5g01700	Probable protein phosphatase 2C 65	Gossypium hirsutum	HAU	D04	47686376	47688779	-	2404	Ghir_D04G014590	0.29	1.68	6.18	12.42	36.85	56.26	56.67	70.84	77.8	101.74	106.54	108.95	147.25	0.39	0.45	0.04	0.22	0.08	0	1.01	0	453.57	1.01	0.27
Ghir_D04G015040	Ghir_D04G015040.1	NA	NA	Gossypium hirsutum	HAU	D04	48992167	49004792	-	12626	Ghir_D04G015040	0	0	0.12	0	0.06	4.08	10.79	16.44	11.77	14.95	14.94	20.87	21.05	0	0	0	0	0	0	0	0	13.99	0	0
Ghir_D04G016340	Ghir_D04G016340.1	CSLD4	Cellulose synthase-like protein D4	Gossypium hirsutum	HAU	D04	51486131	51490701	-	4571	Ghir_D04G016340	0.04	0	0.25	0.21	3.33	29.43	59.87	83.32	90.27	119.87	118.05	115.24	181.1	0.21	0.08	0	0	0.06	0.03	0.57	0	277.8	0.57	0.12
Ghir_D04G017540	Ghir_D04G017540.1	PEX4	Pollen-specific leucine-rich repeat extensin-like protein 4	Gossypium hirsutum	HAU	D04	52931119	52932941	-	1823	Ghir_D04G017540	0	0	0	0	0.19	3.94	7.61	41.1	38.8	54.34	48.33	91.39	95.06	0.07	0.18	0	0	0.03	0.11	0.18	0	23.84	0.18	0.07
Ghir_D04G018390	Ghir_D04G018390.1	NA	NA	Gossypium hirsutum	HAU	D04	53820494	53821415	+	922	Ghir_D04G018390	1.72	5.09	11.6	382.21	721.01	1479.45	1279.83	1664.04	1825.49	2304.1	2544.2	2765.29	1548.46	4.84	5.37	1.27	0.09	4.54	3.27	29.54	0	4669.69	29.54	6.12
Ghir_D04G019470	Ghir_D04G019470.1	PERK12	Proline-rich receptor-like protein kinase PERK12	Gossypium hirsutum	HAU	D04	54919809	54927398	+	7590	Ghir_D04G019470	0	0	0.13	0	0	0.06	0	0	0	0.43	1.01	5.62	8.2	0.02	0.02	0	0	0	0	0	0	9.86	0.02	0
Ghir_D04G020850	Ghir_D04G020850.1	LAT59	Probable pectate lyase P59	Gossypium hirsutum	HAU	D04	56385075	56387076	-	2002	Ghir_D04G020850	0.53	0	1.9	56.88	323.4	576.29	603.7	834.78	751.61	932.15	909.95	816.65	1016.11	2.37	1.18	0	0	0.88	0.87	5.06	0.6	2184.55	5.06	1.37
Ghir_D05G000420	Ghir_D05G000420.1	At5g57200	Putative clathrin assembly protein At5g57200	Gossypium hirsutum	HAU	D05	393904	396286	+	2383	Ghir_D05G000420	0	0	0	0	0	0.1	0	1.08	1.93	2.24	3.52	6.95	15.67	0	0	0	0	0.05	0	0	0	13.31	0.05	0.01
Ghir_D05G001300	Ghir_D05G001300.1	CID5	Polyadenylate-binding protein-interacting protein 5	Gossypium hirsutum	HAU	D05	1198219	1199624	-	1406	Ghir_D05G001300	0	1.41	0	0	0	0	0	0	0	0.34	0	2.45	2.66	0	0	0	0	0	0	0	0	4.58	0	0
Ghir_D05G001670	Ghir_D05G001670.1	VAMP713	Vesicle-associated membrane protein 713	Gossypium hirsutum	HAU	D05	1468569	1469871	-	1303	Ghir_D05G001670	1.26	0.57	0	0.73	1.82	1.66	0.39	0.99	1.05	2.25	2.93	13.41	18.62	0	0.83	0	0	0	0.23	0.08	0.6	161.17	0.83	0.22
Ghir_D05G002430	Ghir_D05G002430.1	NA	NA	Gossypium hirsutum	HAU	D05	2118288	2119647	+	1360	Ghir_D05G002430	0	0	0.58	0.44	0.39	0.45	0.26	0.89	2.29	4.58	7.88	8.5	13.33	0	0	0.05	0	0	0.21	0	0	64.02	0.21	0.03
Ghir_D05G003820	Ghir_D05G003820.1	NA	Auxin-induced protein 6B	Gossypium hirsutum	HAU	D05	3153767	3155189	+	1423	Ghir_D05G003820	0.29	0	0	0.26	6.97	22.29	30.38	57.66	43.81	55.57	62.67	95.26	130.75	0.31	0.39	0	0	0.06	0.33	0.83	0	260.73	0.83	0.24
Ghir_D05G003950	Ghir_D05G003950.1	PME13	Probable pectinesterase/pectinesterase inhibitor 13	Gossypium hirsutum	HAU	D05	3243516	3246516	-	3001	Ghir_D05G003950	0	0	0.15	0.17	0.07	0.17	1.04	10.14	24.47	44.69	67.84	107.84	202.01	0.28	0.11	0.02	0.2	0.13	0.05	0.37	0.03	610.85	0.37	0.15
Ghir_D05G004340	Ghir_D05G004340.1	PUB34	U-box domain-containing protein 34	Gossypium hirsutum	HAU	D05	3507334	3510612	+	3279	Ghir_D05G004340	0	0.03	0	0.03	0.03	3.27	5.66	13.13	14.17	21.55	23.43	31.29	56.58	0.16	0.03	0	0	0.03	0.31	0.19	0	36.23	0.31	0.09
Ghir_D05G004410	Ghir_D05G004410.1	NA	NA	Gossypium hirsutum	HAU	D05	3564576	3565136	+	561	Ghir_D05G004410	0	0	0	1.03	0	0	0	3.25	2.65	6.65	10.64	49.97	21.79	0	0	0	0	0	0	0	0	3.26	0	0
Ghir_D05G005440	Ghir_D05G005440.1	GDPDL7	Glycerophosphodiester phosphodiesterase GDPDL7	Gossypium hirsutum	HAU	D05	4430032	4433942	+	3911	Ghir_D05G005440	0	0.25	0.09	2.7	22.77	44.29	60.53	76.5	69.36	96.18	101.28	117.28	179.26	0.2	0.17	0	0	0.16	0.09	0.83	0.62	414.14	0.83	0.26
Ghir_D05G006490	Ghir_D05G006490.1	EDR2L	Protein ENHANCED DISEASE RESISTANCE 2-like	Gossypium hirsutum	HAU	D05	5215983	5217595	-	1613	Ghir_D05G006490	1.22	0.51	13.43	181.69	346.59	415.33	353.07	408.8	372.92	416.61	413.06	343.14	451.06	0.86	0.85	0.68	0	0.88	0.13	2.73	0.48	938.67	2.73	0.83
Ghir_D05G007720	Ghir_D05G007720.1	CPK17	Calcium-dependent protein kinase 17	Gossypium hirsutum	HAU	D05	6255489	6257988	+	2500	Ghir_D05G007720	0	0	0	0	0	0.11	0	0	0.1	3.37	4.86	23.06	43.32	0	0.04	0	0	0	0.04	0.11	0	47.54	0.11	0.02
Ghir_D05G007810	Ghir_D05G007810.1	pitA	Phosphatidylinositol transfer protein 1	Gossypium hirsutum	HAU	D05	6359358	6361872	+	2515	Ghir_D05G007810	0	0	0	0.53	0.16	0.14	0	0	0	1.55	3	15.92	29.57	0.1	0	0.14	0	0	0	0	0	184.28	0.14	0.03
Ghir_D05G009190	Ghir_D05G009190.1	NA	NA	Gossypium hirsutum	HAU	D05	7511314	7516747	+	5434	Ghir_D05G009190	0.02	0	0.11	0.11	0.53	1.75	2.73	2.67	2.78	3.62	3.46	6.58	9.64	0	0.03	0	0	0.07	0.04	0.01	0.02	7.3	0.07	0.02
Ghir_D05G009440	Ghir_D05G009440.1	GT11	Probable xyloglucan galactosyltransferase GT11	Gossypium hirsutum	HAU	D05	7843756	7846570	-	2815	Ghir_D05G009440	0	0.12	0.05	0.69	2.14	1.66	2.47	4.56	3.43	5.61	8.38	12.69	13.15	0.02	0.07	0.02	0	0.06	0	0.13	0	15.97	0.13	0.04
Ghir_D05G011600	Ghir_D05G011600.1	PUB51	U-box domain-containing protein 51	Gossypium hirsutum	HAU	D05	9795673	9801408	-	5736	Ghir_D05G011600	0	0	0	0	0.22	0.69	1.21	2.77	3.75	7.11	7.79	22.5	36.73	0	0	0	0	0	0	0	0	119.42	0	0
Ghir_D05G011610	Ghir_D05G011610.1	PRK4	Pollen receptor-like kinase 4	Gossypium hirsutum	HAU	D05	9803581	9806437	-	2857	Ghir_D05G011610	0	0	0.05	0	0.02	0.05	0.3	2.55	10.03	22.37	31.6	52.83	85.96	0.05	0.1	0.05	0	0.25	0	0.19	0.19	274.74	0.25	0.1
Ghir_D05G011950	Ghir_D05G011950.1	CNGC8	Putative cyclic nucleotide-gated ion channel 8	Gossypium hirsutum	HAU	D05	10147474	10153017	+	5544	Ghir_D05G011950	0.06	0.24	0	0.26	2.31	7.9	10.83	18.38	22.41	25.48	27.97	30.99	56.07	0.13	0.17	0	0	0	0	0.56	0.06	87.27	0.56	0.12
Ghir_D05G014930	Ghir_D05G014930.1	dadA	D-amino acid dehydrogenase	Gossypium hirsutum	HAU	D05	12841585	12841794	+	210	Ghir_D05G014930	0	0	0	0	8.31	0	0	0	0	6.33	6.66	0	32.53	0	0	0	0	0	0	0	0	12.46	0	0
Ghir_D05G015640	Ghir_D05G015640.1	NA	NA	Gossypium hirsutum	HAU	D05	13629330	13630581	+	1252	Ghir_D05G015640	0	0	1.38	0.59	0.25	0	0	0	0	0.14	0.99	0.21	2.04	0	0	0	0	0	0	0	0	2.29	0	0
Ghir_D05G019240	Ghir_D05G019240.1	KIN7I	Kinesin-like protein KIN-7I	Gossypium hirsutum	HAU	D05	16732579	16737819	-	5241	Ghir_D05G019240	0	0.07	0.73	0.19	0.02	0.33	0.61	2	3.49	7.71	8.69	12.91	24.77	0	0.02	0	0	0	0	0.12	0.29	55.08	0.29	0.05
Ghir_D05G019930	Ghir_D05G019930.1	NA	NA	Gossypium hirsutum	HAU	D05	17335827	17337388	-	1562	Ghir_D05G019930	0	0	0	0	0	0	0	0	0	0	0.09	0.39	0	0	0	0	0	0	0	0	0	2.03	0	0
Ghir_D05G020510	Ghir_D05G020510.1	CEP10	Precursor of CEP10	Gossypium hirsutum	HAU	D05	17850848	17851156	+	309	Ghir_D05G020510	0	0	0	0	0	2.58	0	2.48	19.15	5.67	4.99	14.01	7.76	0	0	0	0	0	0	0	0	2.77	0	0
Ghir_D05G020670	Ghir_D05G020670.1	WEB1	Protein WEAK CHLOROPLAST MOVEMENT UNDER BLUE LIGHT 1	Gossypium hirsutum	HAU	D05	17992828	17995470	+	2643	Ghir_D05G020670	0.03	0.29	1.32	0.25	6.46	22.11	33.61	42.59	48.22	62.83	63.49	50.17	66.48	0.08	0.21	0.15	0	0.05	0	0.42	0	163.61	0.42	0.11
Ghir_D05G023940	Ghir_D05G023940.1	At3g19950	E3 ubiquitin-protein ligase RING1-like	Gossypium hirsutum	HAU	D05	21761900	21762634	+	735	Ghir_D05G023940	0	0	0.26	0.39	0	0	0	0	0	0	0	0	0	0	0	0	0	0	0	0	0	1.14	0	0
Ghir_D05G024860	Ghir_D05G024860.1	NA	NA	Gossypium hirsutum	HAU	D05	23106985	23107768	-	784	Ghir_D05G024860	0	0	0.24	0.12	6.41	47.05	69.53	148.91	167.4	172.36	187.55	185.04	168.84	0	0.22	0	0	0	0.11	0.33	0	664.96	0.33	0.08
Ghir_D05G024870	Ghir_D05G024870.1	NA	NA	Gossypium hirsutum	HAU	D05	23150333	23150926	-	594	Ghir_D05G024870	0	0	0	0	0	0	0	0	0	0	0	0	0	0	0	0	0	0	0	0	0	13.68	0	0
Ghir_D05G024880	Ghir_D05G024880.1	NA	NA	Gossypium hirsutum	HAU	D05	23153902	23154654	-	753	Ghir_D05G024880	0	0	0	0	0	0	0	0	0.81	0.73	0.1	2.41	3.12	0	0	0	0	0	0	0.12	0	135.23	0.12	0.02
Ghir_D05G024890	Ghir_D05G024890.1	NA	NA	Gossypium hirsutum	HAU	D05	23170972	23171565	-	594	Ghir_D05G024890	0	0	0	0	0	0	0	0	0	0	0	0	0	0	0	0	0	0	0	0	0	1.95	0	0
Ghir_D05G024900	Ghir_D05G024900.1	NA	NA	Gossypium hirsutum	HAU	D05	23184077	23184792	-	716	Ghir_D05G024900	0	0	0	0	0	0	0	0	0	0	0	0	0	0	0	0	0	0	0	0	0	38.41	0	0
Ghir_D05G025450	Ghir_D05G025450.1	C/VIF2	Cell wall / vacuolar inhibitor of fructosidase 2	Gossypium hirsutum	HAU	D05	23872975	23874033	+	1059	Ghir_D05G025450	0	0	0.16	0	0	0.2	0.52	0.58	1.31	9.14	13.43	92.68	121.81	0.07	0.14	0	0	0.41	0.15	2.15	0	358.91	2.15	0.36
Ghir_D05G026020	Ghir_D05G026020.1	ARAC3	Rac-like GTP-binding protein ARAC3	Gossypium hirsutum	HAU	D05	24565994	24568249	-	2256	Ghir_D05G026020	0.37	2.62	1.1	1.62	5.36	11.91	7.53	14.5	14.8	28.4	25.42	38.98	42.52	0.06	0.06	0.12	0	0	0	0	0.85	93.1	0.85	0.14
Ghir_D05G026520	Ghir_D05G026520.1	JGB	Protein JINGUBANG	Gossypium hirsutum	HAU	D05	25129751	25131386	+	1636	Ghir_D05G026520	0	0.18	0	0	0	0	0.09	0	0	1.5	3.24	18.45	19.01	0	0	0	0	0	0.17	0.12	0.1	85.44	0.17	0.05
Ghir_D05G026750	Ghir_D05G026750.1	IFRD1	Interferon-related developmental regulator 1	Gossypium hirsutum	HAU	D05	25367767	25370984	-	3218	Ghir_D05G026750	0	0	0.24	0	0	0	0	0	0	0	0	0.1	0.48	0	0	0	0	0	0	0	0	13.01	0	0
Ghir_D05G026770	Ghir_D05G026770.1	At4g11770	Putative F-box/kelch-repeat protein At4g11770	Gossypium hirsutum	HAU	D05	25377494	25378511	-	1018	Ghir_D05G026770	0	0	0.24	0.87	0.67	1.03	0.21	0.16	0.34	2.71	1.57	4.89	3.37	0	0	0	0	0.49	0	0.53	0.4	166.4	0.53	0.18
Ghir_D05G027010	Ghir_D05G027010.1	secA	Protein translocase subunit SecA	Gossypium hirsutum	HAU	D05	25748472	25750675	-	2204	Ghir_D05G027010	0.14	0.1	0.33	0.19	0	0	0	0.05	0.28	3.36	6.18	34.17	63.16	0.14	0.03	0	0	0.03	0	0	0	406.83	0.14	0.02
Ghir_D05G028090	Ghir_D05G028090.1	GASA3	Gibberellin-regulated protein 3	Gossypium hirsutum	HAU	D05	27236111	27236953	-	843	Ghir_D05G028090	0	0	0.92	1.52	22.68	153.25	158	348.19	426.12	630.06	663.81	916.12	1007.01	2.44	0.97	0	0	0	0	7.46	0	2261.26	7.46	1.36
Ghir_D05G028100	Ghir_D05G028100.1	GASA3	Gibberellin-regulated protein 3	Gossypium hirsutum	HAU	D05	27257852	27258689	-	838	Ghir_D05G028100	0.52	0	0	3.53	59.75	263.44	299.15	548.15	537.97	772.33	851.16	1226.94	1361.9	0.94	0.66	0	0	1.24	1.36	8.12	0	2169.97	8.12	1.54
Ghir_D05G030370	Ghir_D05G030370.1	CG6659	C-mannosyltransferase dpy-19 homolog	Gossypium hirsutum	HAU	D05	32060261	32060712	+	452	Ghir_D05G030370	0	0	0.83	0	0.5	0	0	0	0	0	0	5.7	11.32	0	0	0	0	0	0	0	0	49.98	0	0
Ghir_D05G030380	Ghir_D05G030380.1	IQD1	Protein IQ-DOMAIN 1	Gossypium hirsutum	HAU	D05	32064221	32064875	+	655	Ghir_D05G030380	0	0	0	0.18	0	0.49	0	0	0	0	1.55	10.11	22.73	0.66	0	0	0	0	0	0.7	0	105.22	0.7	0.17
Ghir_D05G030920	Ghir_D05G030920.1	RAB11C	Ras-related protein Rab11C	Gossypium hirsutum	HAU	D05	33305381	33307319	-	1939	Ghir_D05G030920	0	0	0	0.24	3.11	14.09	14.1	20.37	12.37	20.15	19.56	37.21	33.67	0	0	0	0	0	0	0	0	17.6	0	0
Ghir_D05G031180	Ghir_D05G031180.1	At3g56180	Protein LURP-one-related 14	Gossypium hirsutum	HAU	D05	34507857	34509584	+	1728	Ghir_D05G031180	0	0	0	0	0	0	0	0	0	1.03	1.47	4.92	5.14	0	0	0	0	0	0	0	0	22.79	0	0
Ghir_D05G031700	Ghir_D05G031700.1	ANN5	Annexin D5	Gossypium hirsutum	HAU	D05	36166380	36168661	-	2282	Ghir_D05G031700	0	0	69.64	4.31	0	0	0	0.33	2.63	10.02	19.01	72.51	100.67	0.1	0.05	0	0	0	0	0.68	0	531.82	0.68	0.1
Ghir_D05G033690	Ghir_D05G033690.1	CPK24	Calcium-dependent protein kinase 24	Gossypium hirsutum	HAU	D05	48928879	48931088	-	2210	Ghir_D05G033690	0.05	0	0.1	2.02	1.43	0.67	0	0.16	0.23	0.96	1.95	15.56	27.11	0	0	0	0	0	0	0.04	0	152.1	0.04	0
Ghir_D05G034960	Ghir_D05G034960.1	NA	Olee1-like protein	Gossypium hirsutum	HAU	D05	53806270	53807244	+	975	Ghir_D05G034960	0.98	0	10.55	131.25	253.42	689.62	592.5	1125.8	1537.4	1752.76	1852.24	1660.95	1894.15	5.03	2.87	0	0	5.25	2.53	20.23	0	6000.79	20.23	4.49
Ghir_D05G034970	Ghir_D05G034970.1	LAT52	Anther-specific protein LAT52	Gossypium hirsutum	HAU	D05	53837537	53838246	+	710	Ghir_D05G034970	0	0	6.04	5.91	6.67	10.42	8.97	17.75	17.33	15.06	16.55	20.53	14.42	0	0	0	0	0	0	0	0	95.49	0	0
Ghir_D05G035000	Ghir_D05G035000.1	LAT52	Anther-specific protein LAT52	Gossypium hirsutum	HAU	D05	53889347	53890437	-	1091	Ghir_D05G035000	3.13	0	2.62	54.45	684.25	1576.02	1448.95	2536.89	2690.38	2569.59	2659.47	2998.34	1518.2	4.92	5.31	0	0	3	1.39	19.34	0	5080.53	19.34	4.25
Ghir_D05G035010	Ghir_D05G035010.1	NA	Olee1-like protein	Gossypium hirsutum	HAU	D05	53902638	53903415	-	778	Ghir_D05G035010	0	0	132.38	359.57	483.87	1266.04	551.74	1195.4	947.19	1589.01	1614.68	1493.54	657.12	0	2.79	0	0.39	1.81	2.63	12.43	0	1434.3	12.43	2.51
Ghir_D05G036750	Ghir_D05G036750.1	N	TMV resistance protein N	Gossypium hirsutum	HAU	D05	58026689	58027425	+	737	Ghir_D05G036750	0	0	0	0	0	0	0	0	0	0	0.28	0.98	1.99	0	0	0	0	0	0	0	0	1.17	0	0
Ghir_D05G036960	Ghir_D05G036960.1	NA	Conotoxin Bu1.4	Gossypium hirsutum	HAU	D05	58495214	58495706	-	493	Ghir_D05G036960	0	0	0	0	1.6	4.6	13.2	13.47	15.02	10.03	18.96	7.63	9.09	0	0	0	0	0	0	0	0	6.21	0	0
Ghir_D05G037310	Ghir_D05G037310.1	FH5	Formin-like protein 5	Gossypium hirsutum	HAU	D05	59376649	59382060	+	5412	Ghir_D05G037310	0.12	0	0.48	3.59	3.81	4.85	4.06	5.24	6.59	8.12	7.06	10.26	21.9	0.11	0	0.05	0	0.02	0.06	0	0.13	56.35	0.13	0.05
Ghir_D05G037410	Ghir_D05G037410.1	TBC1D15	TBC1 domain family member 15	Gossypium hirsutum	HAU	D05	59507250	59512947	-	5698	Ghir_D05G037410	0	0	0.56	1.56	3.15	94.55	128.99	217.37	290.91	468.81	539.55	600.46	703.83	1.26	0.87	0.13	0.15	1.13	0.18	3.75	0.04	2002.46	3.75	0.94
Ghir_D05G037880	Ghir_D05G037880.1	At3g01270	Probable pectate lyase 7	Gossypium hirsutum	HAU	D05	60656619	60659660	+	3042	Ghir_D05G037880	0	0	0.09	0	0	0	0	0	0	3.4	6.22	33.12	50.7	0	0	0	0	0.11	0	0	0	404.31	0.11	0.01
Ghir_D05G037940	Ghir_D05G037940.1	LAT59	Probable pectate lyase P59	Gossypium hirsutum	HAU	D05	60769853	60772266	-	2414	Ghir_D05G037940	0	0	0.77	1.09	55.5	338.18	433.66	616.2	648.18	866.06	901.62	882.79	1074.44	1.75	1.6	0	0	0.5	0.47	3.59	0	2758.59	3.59	0.99
Ghir_D05G038540	Ghir_D05G038540.1	SCPL44	Serine carboxypeptidase-like 44	Gossypium hirsutum	HAU	D05	61525665	61539440	+	13776	Ghir_D05G038540	0	0	0	0	0	0	0	0	0	0	0	0	0	0	0	0	0	0	0	0	0	194.19	0	0
Ghir_D05G038560	Ghir_D05G038560.1	SCPL44	Serine carboxypeptidase-like 44	Gossypium hirsutum	HAU	D05	61563742	61567969	+	4228	Ghir_D05G038560	0	0	0.11	0	0	0	0	0	0	0	0	0.09	0.15	0	0	0	0	0	0	0	0	18.48	0	0
Ghir_D05G038980	Ghir_D05G038980.1	SCPL44	Serine carboxypeptidase-like 44	Gossypium hirsutum	HAU	D05	62433415	62436567	+	3153	Ghir_D05G038980	0	0	0	0	0	0	0	0.04	0	0	0	0.04	0.08	0	0	0	0	0	0	0	0	155.03	0	0
Ghir_D05G039510	Ghir_D05G039510.1	NA	Olee1-like protein	Gossypium hirsutum	HAU	Scaffold1967	45230	46591	-	1362	Ghir_D05G039510	5.46	0.06	199.04	1726.32	2349.4	3871.38	3557.79	4777.63	5297.16	4687.69	5144.18	5441.36	3238.37	12.74	7.2	0	0	7.28	5.3	39.89	0	8546.54	39.89	9.05
Ghir_D06G000410	Ghir_D06G000410.1	KIN7H	Kinesin-like protein KIN-7H	Gossypium hirsutum	HAU	D06	282841	287877	-	5037	Ghir_D06G000410	0.26	0.38	0.19	0.27	0.29	0.42	0.77	1.85	2.65	5.26	6.68	8.44	13.72	0.06	0.06	0	0.02	0.06	0	0.02	0	35.79	0.06	0.03
Ghir_D06G000770	Ghir_D06G000770.1	glyS	Glycine--tRNA ligase beta subunit	Gossypium hirsutum	HAU	D06	721776	723809	+	2034	Ghir_D06G000770	0	0	0	0	0.62	1.12	1.22	10.73	37.28	75.55	97.95	160.12	175.98	0.16	0.09	0	0	0	0	0.76	0	415.73	0.76	0.13
Ghir_D06G003120	Ghir_D06G003120.1	NET2A	Protein NETWORKED 2A	Gossypium hirsutum	HAU	D06	3746974	3751238	-	4265	Ghir_D06G003120	0	0.06	0.08	0.21	0	0.37	0.08	0.83	1.56	3.48	5.08	9.98	16.75	0.12	0	0.1	0	0	0	0.11	0	109.31	0.12	0.04
Ghir_D06G005060	Ghir_D06G005060.1	AGD14	Probable ADP-ribosylation factor GTPase-activating protein AGD14	Gossypium hirsutum	HAU	D06	7079194	7084809	+	5616	Ghir_D06G005060	0.26	0.09	3.78	3.73	15.19	21.05	29.14	27.49	29.15	47.2	44.62	46.58	86.1	0.08	0.08	0	0	0.1	0.03	0.4	0.09	213.15	0.4	0.1
Ghir_D06G006090	Ghir_D06G006090.1	Lypla2	Acyl-protein thioesterase 2	Gossypium hirsutum	HAU	D06	9060794	9071899	-	11106	Ghir_D06G006090	0	0	0	0.16	1.53	2.05	4.35	2.89	2.02	2.92	1.06	4.54	2.3	0	0	0	0	0	0	0	0	1.56	0	0
Ghir_D06G007890	Ghir_D06G007890.1	glpB	Anaerobic glycerol-3-phosphate dehydrogenase subunit B	Gossypium hirsutum	HAU	D06	13431487	13432015	-	529	Ghir_D06G007890	0	0	0	0	0	13.14	0	15.53	0	0	5.16	16.94	0	0	0	0	0	0	0	0	0	16.47	0	0
Ghir_D06G009310	Ghir_D06G009310.1	PUB35	U-box domain-containing protein 35	Gossypium hirsutum	HAU	D06	18068902	18072865	+	3964	Ghir_D06G009310	0.34	0.15	0.38	0.15	0.35	5.97	11.69	21.15	25.37	41.71	51.88	56	92.97	0.03	0.14	0	0	0.16	0	0.54	0	364.01	0.54	0.11
Ghir_D06G010320	Ghir_D06G010320.1	tom1	Target of Myb protein 1	Gossypium hirsutum	HAU	D06	21093437	21099921	-	6485	Ghir_D06G010320	0.96	0.38	1.32	9.95	28.11	29.12	31.9	35.18	30.81	39.62	40.8	48.21	76.75	0.06	0.04	0	0	0.06	0.04	0.24	0.52	127.62	0.52	0.12
Ghir_D06G010560	Ghir_D06G010560.1	ABHD17B	Protein ABHD17B	Gossypium hirsutum	HAU	D06	22037544	22040415	+	2872	Ghir_D06G010560	0.06	0.29	5.65	5.39	3.14	5.39	6.6	10.82	16.86	19.31	25.62	36.18	50.75	0.05	0.11	0	0	0	0.11	1.22	0.18	149.66	1.22	0.21
Ghir_D06G010870	Ghir_D06G010870.1	AAEL005383	Adenosine monophosphate-protein transferase FICD homolog	Gossypium hirsutum	HAU	D06	23106199	23111674	+	5476	Ghir_D06G010870	0	0	0.15	0	0	0.51	1.94	35.7	70.68	89.33	91.15	154.45	123.93	0	0.07	0	0	0.25	0	0.74	0	90.01	0.74	0.13
Ghir_D06G010920	Ghir_D06G010920.1	SNRNP25	U11/U12 small nuclear ribonucleoprotein 25 kDa protein	Gossypium hirsutum	HAU	D06	23285278	23286102	+	825	Ghir_D06G010920	0	0	0	0	0	0	0	0	0	0	0	0	7.84	0	0	0	0	0	0	0	0	62.15	0	0
Ghir_D06G011010	Ghir_D06G011010.1	NA	NA	Gossypium hirsutum	HAU	D06	23622835	23623362	-	528	Ghir_D06G011010	0	0	0	0	0	0	0	0	0	0	0	0	0	0	0	0	0	0	0	0	0	1.22	0	0
Ghir_D06G013470	Ghir_D06G013470.1	FAH1	Dihydroceramide fatty acyl 2-hydroxylase FAH1	Gossypium hirsutum	HAU	D06	41533313	41539632	-	6320	Ghir_D06G013470	0	0	2.84	0.32	3.67	12.67	18.12	38.34	44.92	49.43	46.95	55.45	42.05	0.07	0.07	0	0	0	0.08	0.31	0	57.38	0.31	0.07
Ghir_D06G014140	Ghir_D06G014140.1	CBSX5	CBS domain-containing protein CBSX5	Gossypium hirsutum	HAU	D06	45260998	45262892	+	1895	Ghir_D06G014140	0.54	1.31	4.81	75.37	232.82	334.6	354.85	376.56	331.09	378.71	395.38	360.59	456.79	1.52	2.23	0.64	8.5	1.6	0.85	2.36	0.26	1251.25	8.5	2.25
Ghir_D06G014160	Ghir_D06G014160.1	At4g04930	Sphingolipid delta(4)-desaturase DES1-like	Gossypium hirsutum	HAU	D06	45283795	45285692	+	1898	Ghir_D06G014160	0.14	0	0.84	4.52	4.04	2.27	1.72	7.42	6.54	9.54	12.08	34.79	51.97	0.52	0.3	0	0	0	0	0.24	0	181.07	0.52	0.13
Ghir_D06G014330	Ghir_D06G014330.1	RALFL4	Protein RALF-like 4	Gossypium hirsutum	HAU	D06	45922674	45923404	-	731	Ghir_D06G014330	1	0.39	0.52	0.78	0.51	39.62	52.45	351.16	506.88	630.85	728.52	782.89	703.36	0.7	0.61	0	0	1.82	0.25	9.56	0	1852.4	9.56	1.62
Ghir_D06G014340	Ghir_D06G014340.1	RALFL4	Protein RALF-like 4	Gossypium hirsutum	HAU	D06	46001219	46001897	-	679	Ghir_D06G014340	0	0	2.02	1.76	20.07	303.38	401.56	839.99	828.68	1066.13	1232.71	1311.32	974.92	2.63	1.52	0	0	0	0	8.15	0	2968.65	8.15	1.54
Ghir_D06G019110	Ghir_D06G019110.1	IQD1	Protein IQ-DOMAIN 1	Gossypium hirsutum	HAU	D06	61019481	61021570	-	2090	Ghir_D06G019110	0.06	0	0	0.2	0	2.03	2.34	3.68	2.91	4.96	6.64	17	14.86	0	0	0	0	0	0	0.09	0	18.26	0.09	0.01
Ghir_D06G019200	Ghir_D06G019200.1	EDR2	Protein ENHANCED DISEASE RESISTANCE 2	Gossypium hirsutum	HAU	D06	61184725	61191567	-	6843	Ghir_D06G019200	0.47	0.28	0.61	8.66	14.83	17.23	18.06	17.45	21.22	28.8	29.25	39.63	69.67	0.08	0.3	0.02	0	0	0.04	0.11	0.12	344.15	0.3	0.08
Ghir_D06G019990	Ghir_D06G019990.1	NA	Polyphenol oxidase, chloroplastic	Gossypium hirsutum	HAU	D06	62332021	62332953	+	933	Ghir_D06G019990	0	0.37	0	0	0	0	0	0	0	0	0	0.23	1.95	0	0	0	0	0	0	0	0	14.85	0	0
Ghir_D06G020110	Ghir_D06G020110.1	At3g09030	BTB/POZ domain-containing protein At3g09030	Gossypium hirsutum	HAU	D06	62684368	62685795	-	1428	Ghir_D06G020110	0	0	0	0	0	0	0	0	0	0	0	0	0	0	0	0	0	0	0	0	0	7.84	0	0
Ghir_D06G020610	Ghir_D06G020610.1	NA	Thioredoxin H-type	Gossypium hirsutum	HAU	D06	63369096	63373585	-	4490	Ghir_D06G020610	0.56	1.02	0.86	1.59	0.57	2.32	3.66	8.08	13.97	25.43	33.6	41.59	45.56	0.08	0.48	0	0	0.07	0.89	0.32	1.07	131.75	1.07	0.36
Ghir_D06G021140	Ghir_D06G021140.1	RBL5	RHOMBOID-like protein 5	Gossypium hirsutum	HAU	D06	64266813	64268508	+	1696	Ghir_D06G021140	0	0	0	0	0	0	0	0	0	0.72	1.31	10.61	12.14	0	0	0	0	0	0	0	0	41.36	0	0
Ghir_D06G021660	Ghir_D06G021660.1	Slc25a16	Graves disease carrier protein homolog	Gossypium hirsutum	HAU	D06	65066055	65069389	-	3335	Ghir_D06G021660	0	0	0	0	0.1	11.15	9.14	21.65	28.93	41.14	48.9	54.44	46.89	0.27	0.38	0	0	0	0	0	0	198.13	0.38	0.08
Ghir_D06G021670	Ghir_D06G021670.1	At3g09800	Coatomer subunit zeta-2	Gossypium hirsutum	HAU	D06	65069846	65072644	+	2799	Ghir_D06G021670	0	0	0	0	2.37	4.43	5.28	9.25	6.14	7.56	5.09	3.48	3.69	0	0	0	0	0	0	0	0	2.61	0	0
Ghir_D06G022290	Ghir_D06G022290.1	TPK3	Two-pore potassium channel 3	Gossypium hirsutum	HAU	D06	65724401	65726173	-	1773	Ghir_D06G022290	0	0.63	0.97	4	1.96	3.59	4.94	4.46	3.45	4.47	4.74	8.01	8.69	0	0	0	0	0	0	0	0	1.89	0	0
Ghir_D06G022500	Ghir_D06G022500.1	CIPK20	CBL-interacting serine/threonine-protein kinase 20	Gossypium hirsutum	HAU	D06	65879845	65881802	-	1958	Ghir_D06G022500	0	0	0	1.68	5.93	15.37	14.63	27.74	24.34	30.19	29.07	47.07	60.79	0.03	0.03	0	0	0.16	0	0.2	0	68.21	0.2	0.05
Ghir_D06G022750	Ghir_D06G022750.1	LUG	Transcriptional corepressor LEUNIG	Gossypium hirsutum	HAU	D06	66084391	66085561	-	1171	Ghir_D06G022750	1.66	16.44	4.61	0.85	0	0.15	1.64	6.94	13.57	24.55	25.82	39.75	27.41	0	0	0	0	0	0	0.32	0	59.18	0.32	0.04
Ghir_D06G022880	Ghir_D06G022880.1	NA	Polyphenol oxidase, chloroplastic	Gossypium hirsutum	HAU	D06	66208501	66210398	+	1898	Ghir_D06G022880	0	0	0	0	0	0.1	0	0	0.06	0.41	0.91	1.87	1.37	0	0	0	0	0	0	0	0	1.27	0	0
Ghir_D06G022930	Ghir_D06G022930.1	SYP124	Syntaxin-124	Gossypium hirsutum	HAU	D06	66241214	66242624	-	1411	Ghir_D06G022930	0.36	0.05	0.89	2.44	0.57	0	0	0.13	0.22	6.61	11.83	56.8	64.65	0.1	0.2	0	0	0.09	0.05	0	0	440.76	0.2	0.06
Ghir_D06G023100	Ghir_D06G023100.1	CPK21	Calcium-dependent protein kinase 21	Gossypium hirsutum	HAU	D06	66393119	66395939	+	2821	Ghir_D06G023100	0.22	0.2	0	0.13	0	0	0.09	0.05	1.84	10.73	20.6	69.39	100.63	0.06	0.18	0	0	0.03	0.15	0.54	0	630.13	0.54	0.12
Ghir_D07G000190	Ghir_D07G000190.1	PF11_0240	Dynein heavy chain-like protein PF11_0240	Gossypium hirsutum	HAU	D07	237981	241592	+	3612	Ghir_D07G000190	0.1	0	1.16	10.36	33.39	66.4	78.29	99.04	108.25	170.12	179.55	176.25	253.98	0.27	0.28	0.03	0.09	0.26	0.07	1.78	0	893.92	1.78	0.35
Ghir_D07G000920	Ghir_D07G000920.1	CHX4	Cation/H(+) antiporter 4	Gossypium hirsutum	HAU	D07	987581	990803	-	3223	Ghir_D07G000920	0	0	0.05	0.02	0.07	0	0.26	0.25	0.14	0.19	0.12	0.45	0.48	0	0	0	0	0	0	0	0	2.35	0	0
Ghir_D07G002990	Ghir_D07G002990.1	abhd17c	Protein ABHD17C	Gossypium hirsutum	HAU	D07	3145836	3147949	+	2114	Ghir_D07G002990	1.31	1.68	0.89	15.16	33.39	31.49	27.09	29.36	26.85	32.6	32.56	34.4	56.89	0.04	0.05	0	0.16	0	0	0.56	0	212.65	0.56	0.1
Ghir_D07G003360	Ghir_D07G003360.1	SNRNP25	U11/U12 small nuclear ribonucleoprotein 25 kDa protein	Gossypium hirsutum	HAU	D07	3440937	3442119	+	1183	Ghir_D07G003360	0	0	1.28	0.98	0	0	1.27	0.27	1.46	3.82	3.46	34.53	48.83	0.15	0.46	0.14	0.41	0.71	0	0	0.34	151.41	0.71	0.28
Ghir_D07G004570	Ghir_D07G004570.1	BHLH36	Transcription factor bHLH36	Gossypium hirsutum	HAU	D07	4851106	4852269	+	1164	Ghir_D07G004570	0	0	0	1.23	2.51	5.57	2.59	4.07	0.5	3.97	5.02	0.6	2.78	0	0	0	0	0	0	0	0	4.97	0	0
Ghir_D07G005430	Ghir_D07G005430.1	NA	NA	Gossypium hirsutum	HAU	D07	5724639	5725556	-	918	Ghir_D07G005430	0	0	0.57	3.19	24.16	69.32	79.04	142.41	204.81	257.34	326.03	307.02	382.68	0.65	0.55	0	0	0.13	0	3.54	0	1284.54	3.54	0.61
Ghir_D07G006300	Ghir_D07G006300.1	CML15	Probable calcium-binding protein CML15	Gossypium hirsutum	HAU	D07	6844202	6846133	+	1932	Ghir_D07G006300	0	0	0	0	21.53	45.88	24.74	67.33	50.55	58.81	77.09	80.72	122	0.21	0.22	0	0	0	0.22	0.44	0	140.62	0.44	0.14
Ghir_D07G006330	Ghir_D07G006330.1	TET8	Tetraspanin-8	Gossypium hirsutum	HAU	D07	6863213	6865304	-	2092	Ghir_D07G006330	0	0	0.47	2.22	5.37	6.5	7.48	9.45	9.81	11.39	9.83	11.67	19.6	0.21	0	0	0	0	0	0	0	43.57	0.21	0.03
Ghir_D07G006760	Ghir_D07G006760.1	CAR4	Protein C2-DOMAIN ABA-RELATED 4	Gossypium hirsutum	HAU	D07	7443216	7444728	-	1513	Ghir_D07G006760	1.73	0	53.03	54.34	193.16	493.84	551.28	668.3	689.77	926.46	1037.8	1084.61	1129.93	2.58	1.7	0	0	0.93	0.67	9.72	0.13	2833.33	9.72	1.97
Ghir_D07G009230	Ghir_D07G009230.1	AP180	Clathrin coat assembly protein AP180	Gossypium hirsutum	HAU	D07	11046166	11048238	-	2073	Ghir_D07G009230	0	0.17	0.14	0.03	0.95	0.9	0.23	0	0.03	0	0	0	0	0	0	0	0	0	0	0	0	1.71	0	0
Ghir_D07G010260	Ghir_D07G010260.1	RBOHH	Putative respiratory burst oxidase homolog protein H	Gossypium hirsutum	HAU	D07	12574304	12578597	-	4294	Ghir_D07G010260	0	0	0.12	0.04	0.06	0.42	0.86	8.66	14.59	23.66	33.13	55.32	108.46	0.13	0.02	0	0	0.13	0	0.16	0	308	0.16	0.06
Ghir_D07G011840	Ghir_D07G011840.1	ROPGAP1	Rho GTPase-activating protein 1	Gossypium hirsutum	HAU	D07	16091241	16094185	+	2945	Ghir_D07G011840	0	0	0.06	0.29	1.13	0.64	0.14	0	0.36	1.3	1.8	15.51	18	0	0	0.52	0	0.05	0	0.19	0	60.52	0.52	0.1
Ghir_D07G012730	Ghir_D07G012730.1	GRIK2	Serine/threonine-protein kinase GRIK2	Gossypium hirsutum	HAU	D07	17926702	17931609	+	4908	Ghir_D07G012730	0	0	0.55	4.86	14.49	27.89	19.19	27.16	25.85	30.07	29.27	31.4	24.9	0	0	0	0	0.04	0.16	0.04	0	36.67	0.16	0.03
Ghir_D07G013040	Ghir_D07G013040.1	CPK17	Calcium-dependent protein kinase 17	Gossypium hirsutum	HAU	D07	18637941	18640819	-	2879	Ghir_D07G013040	0	0	0	0	0	0	0.1	1.48	2.4	4.58	4.95	19.97	36.75	0	0	0	0	0.24	0	0.13	0	40.73	0.24	0.05
Ghir_D07G013640	Ghir_D07G013640.1	NA	Putative invertase inhibitor	Gossypium hirsutum	HAU	D07	20156988	20157892	-	905	Ghir_D07G013640	0	0	0.19	8.61	4.92	2.11	0	0	1.55	12.12	24.56	119.74	131.69	0.09	0	0	0	0	0.36	0	0	417.26	0.36	0.06
Ghir_D07G014350	Ghir_D07G014350.1	fdxA	Ferredoxin	Gossypium hirsutum	HAU	D07	21498381	21498788	+	408	Ghir_D07G014350	1.72	5.75	12.64	4.62	4.07	5.05	9.79	11.67	16.31	36.78	47.96	125.14	103.27	0	0.39	0	0	1.72	0.78	4.38	0.42	540.29	4.38	0.96
Ghir_D07G014490	Ghir_D07G014490.1	CIPK9	CBL-interacting serine/threonine-protein kinase 9	Gossypium hirsutum	HAU	D07	21925259	21929357	-	4099	Ghir_D07G014490	2.01	11.07	11.53	28.36	64.3	86.87	83.95	113.03	124.04	162.24	177.44	185.21	281	5.07	0.67	0	1.46	0.38	6.49	2.08	0.44	815.97	6.49	2.07
Ghir_D07G015300	Ghir_D07G015300.1	LGALS3	Galectin-3	Gossypium hirsutum	HAU	D07	23949219	23952499	-	3281	Ghir_D07G015300	0	0	0.1	0	0.09	0.29	0.9	19.45	49.65	104.36	129.67	180.98	333.94	0.21	0.26	0	0	0.08	0.27	0.52	0	810.66	0.52	0.17
Ghir_D07G017330	Ghir_D07G017330.1	RALFL30	Protein RALF-like 30	Gossypium hirsutum	HAU	D07	31402740	31403098	+	359	Ghir_D07G017330	3.63	0	5.58	455.76	2590.25	5363.25	6419.61	8195.63	7501.02	7689.06	8552.27	8803.27	7682.63	17.97	10.65	0	0	23.81	9.54	87.53	0	8863.35	87.53	18.69
Ghir_D07G017360	Ghir_D07G017360.1	RALFL33	Protein RALF-like 33	Gossypium hirsutum	HAU	D07	31489063	31489266	+	204	Ghir_D07G017360	0	0	0	0	0	0	0	0	0	0	0	0	0	0	0	0	0	0	0	0	0	52.48	0	0
Ghir_D07G017420	Ghir_D07G017420.1	SH1486	Probable CtpA-like serine protease	Gossypium hirsutum	HAU	D07	31546613	31546816	+	204	Ghir_D07G017420	0	0	0	0	0	0	0	34.51	62.14	0	41.49	18.76	97.13	0	0	0	0	0	0	0	0	44.99	0	0
Ghir_D07G017800	Ghir_D07G017800.1	RF2a	Transcription factor RF2a	Gossypium hirsutum	HAU	D07	33407405	33410126	-	2722	Ghir_D07G017800	0	0	0	0	0	0	0	0	0	0	0	2.22	1.13	0	0	0	0	0	0	0	0	2.17	0	0
Ghir_D07G018470	Ghir_D07G018470.1	At5g10770	Aspartyl protease family protein At5g10770	Gossypium hirsutum	HAU	D07	37674629	37676378	-	1750	Ghir_D07G018470	0	0	0	0.11	0	5.77	9.98	31	23.99	37.78	46.09	90.64	101.19	0.15	0.1	0	0	0	0	0.25	0	45.86	0.25	0.06
Ghir_D07G018970	Ghir_D07G018970.1	Pign	GPI ethanolamine phosphate transferase 1	Gossypium hirsutum	HAU	D07	45522696	45523353	-	658	Ghir_D07G018970	0	0	2.42	0	0	0.79	0	0	0	1.32	0	0	0	0	0	0	0	0	0	0	0	3.53	0	0
Ghir_D07G019450	Ghir_D07G019450.1	HHO5	Transcription factor HHO5	Gossypium hirsutum	HAU	D07	47625062	47627953	+	2892	Ghir_D07G019450	0.14	0	0	0.73	0.72	0.71	0	0	0.55	0.21	0.17	0.1	0.06	0	0	0	0	0	0	0	0	1.88	0	0
Ghir_D07G019580	Ghir_D07G019580.1	PRP3	Proline-rich protein 3	Gossypium hirsutum	HAU	D07	48070404	48071021	-	618	Ghir_D07G019580	0	0	0	0	0	0	0	0	0.64	0.65	1.1	0.22	0.48	0	0	0	0	0	0	0	0	2.57	0	0
Ghir_D07G021000	Ghir_D07G021000.1	NA	NA	Gossypium hirsutum	HAU	D07	53060153	53061168	-	1016	Ghir_D07G021000	0	0	0	0.08	2.21	6.57	4.88	7.3	6.07	7.35	7.29	17.95	10.89	0	0	0	0	0	0	0.08	0	15.73	0.08	0.01
Ghir_D07G022730	Ghir_D07G022730.1	NA	Toxin zeta	Gossypium hirsutum	HAU	D07	55701504	55704638	-	3135	Ghir_D07G022730	0	0	0	0.31	1.65	4.88	6.28	9.94	8.99	9.2	10.13	17.1	34.72	0	0.04	0	0	0	0.04	0	0	27	0.04	0.01
Ghir_D07G022760	Ghir_D07G022760.1	MYOB1	Myosin-binding protein 1	Gossypium hirsutum	HAU	D07	55718400	55720112	+	1713	Ghir_D07G022760	0	0	0	0.17	0.16	1.95	2.6	7.99	13.07	16.33	20.69	28.91	52.34	0.04	0	0.19	0	0.11	0.24	0.24	0.18	120.32	0.24	0.12
Ghir_D07G022770	Ghir_D07G022770.1	MYOB4	Probable myosin-binding protein 4	Gossypium hirsutum	HAU	D07	55720167	55721601	+	1435	Ghir_D07G022770	0	0	0.2	0	0.47	2.31	2.7	5.51	13.7	20.67	22.68	27.71	40.97	0.09	0.27	0.08	0	0	0.18	0.18	0	97.4	0.27	0.1
Ghir_D07G022980	Ghir_D07G022980.1	PATL4	Patellin-4	Gossypium hirsutum	HAU	D07	56143620	56145662	-	2043	Ghir_D07G022980	0.78	0.62	0.6	0.45	0.16	0.18	0	0.24	0.2	0.58	1.44	8.39	9.73	0	0	0	0	0.07	0.23	0.08	0.09	23.51	0.23	0.06
Ghir_D07G023240	Ghir_D07G023240.1	mnmG	tRNA uridine 5-carboxymethylaminomethyl modification enzyme MnmG	Gossypium hirsutum	HAU	D07	56644562	56648218	+	3657	Ghir_D07G023240	0	0.25	0.1	0.05	0.05	0	0.58	5.54	16.79	32.37	41.63	101.4	147.87	0.04	0.19	0	0	0	0.05	0.46	0	296.57	0.46	0.09
Ghir_D08G000020	Ghir_D08G000020.1	NA	NA	Gossypium hirsutum	HAU	D08	51497	52386	-	890	Ghir_D08G000020	0	0	0	0	0	0	0	0	0	0	0	0	0	0	0	0	0	0	0	0	0	5.23	0	0
Ghir_D08G000260	Ghir_D08G000260.1	PBL5	Probable serine/threonine-protein kinase PBL5	Gossypium hirsutum	HAU	D08	199426	202258	+	2833	Ghir_D08G000260	0.61	0.46	0.96	0.4	1.87	15.72	18.82	41.5	56.73	76.64	95.43	103.67	130.78	0.25	1.05	0	0	0.18	0.26	0.95	1.02	374.55	1.05	0.46
Ghir_D08G000600	Ghir_D08G000600.1	NA	NA	Gossypium hirsutum	HAU	D08	413522	413902	+	381	Ghir_D08G000600	0	0	0	0	0	0	0	6.14	1.48	17.34	8.5	2.44	11.25	0	0	0	0	0	0	0	0	14.6	0	0
Ghir_D08G000710	Ghir_D08G000710.1	At5g58620	Zinc finger CCCH domain-containing protein 66	Gossypium hirsutum	HAU	D08	483933	486598	+	2666	Ghir_D08G000710	1.49	0.83	1.02	0.57	0.26	0.86	0.13	0.09	0.29	0.08	0.23	0.7	0.45	0.05	1.06	0.6	0	0.32	0	0.06	0.67	201.48	1.06	0.34
Ghir_D08G000720	Ghir_D08G000720.1	CHX4	Cation/H(+) antiporter 4	Gossypium hirsutum	HAU	D08	490467	493029	+	2563	Ghir_D08G000720	0	0	0	0.03	0.25	0.41	0.8	0.63	0.33	0.48	0.87	1.22	1.26	0.03	0	0	0	0	0	0	0	14.51	0.03	0
Ghir_D08G000740	Ghir_D08G000740.1	CHX4	Cation/H(+) antiporter 4	Gossypium hirsutum	HAU	D08	504431	507950	+	3520	Ghir_D08G000740	0	0	0.06	0	0	0.15	0	0	0	0.5	0.71	4.75	6.93	0	0	0	0	0	0	0	0	20.54	0	0
Ghir_D08G000750	Ghir_D08G000750.1	CHX4	Cation/H(+) antiporter 4	Gossypium hirsutum	HAU	D08	525840	529456	+	3617	Ghir_D08G000750	0	0	0	0	0.05	0	0.13	0.2	0.07	0.83	0.67	6.16	9.88	0	0	0	0	0.02	0	0	0	30.24	0.02	0
Ghir_D08G000760	Ghir_D08G000760.1	CHX4	Cation/H(+) antiporter 4	Gossypium hirsutum	HAU	D08	553033	555988	+	2956	Ghir_D08G000760	0	0	0.06	0	0	0	0	0	0	0	0	0.07	0	0	0	0	0	0	0	0	0	16.62	0	0
Ghir_D08G002140	Ghir_D08G002140.1	PBL17	Probable serine/threonine-protein kinase PBL17	Gossypium hirsutum	HAU	D08	1794620	1799820	+	5201	Ghir_D08G002140	0	0.17	2.15	11.34	42.57	60.61	63.42	73.46	59.7	70.98	73.07	55.48	66.77	0.1	0.22	0	0	0.1	0	0.62	0.3	159.99	0.62	0.17
Ghir_D08G002370	Ghir_D08G002370.1	PRK1	Pollen receptor-like kinase 1	Gossypium hirsutum	HAU	D08	2041517	2046183	+	4667	Ghir_D08G002370	0	0.03	0.07	0	0.09	0.09	0.03	0	0	0.33	0.82	5.1	12.26	0	0.03	0	0	0	0.09	0	0	64.33	0.09	0.02
Ghir_D08G002780	Ghir_D08G002780.1	NA	Vignain	Gossypium hirsutum	HAU	D08	2486791	2489384	-	2594	Ghir_D08G002780	0	0	4.58	57.71	157.52	187.18	190.73	215.61	240.78	260.32	238.26	234.6	222.13	0.44	0.69	0	0	0.27	0.35	2.12	0	475.48	2.12	0.48
Ghir_D08G004160	Ghir_D08G004160.1	POX2	Proline dehydrogenase 2, mitochondrial	Gossypium hirsutum	HAU	D08	4141332	4150483	+	9152	Ghir_D08G004160	0	0	0	0	0	0	0	0	0	0.19	0	1.99	9.15	0	0	0	0.3	0	0	0	0	65.7	0.3	0.04
Ghir_D08G005490	Ghir_D08G005490.1	PEP2	Elicitor peptide 2	Gossypium hirsutum	HAU	D08	6074776	6076310	+	1535	Ghir_D08G005490	0	0	0	0.05	0.28	0.17	0.42	0.45	0.27	2.73	6.47	24.82	32.01	0	0	0	0	0.04	0	0.45	0	142.63	0.45	0.06
Ghir_D08G005590	Ghir_D08G005590.1	At5g47540	Putative MO25-like protein At5g47540	Gossypium hirsutum	HAU	D08	6217748	6225582	-	7835	Ghir_D08G005590	0.62	3.52	0.51	0.5	1.5	1.19	2.33	3.84	2.17	2.96	1.88	9.39	13.08	0	0.06	0	0	0	0	0	0	24.39	0.06	0.01
Ghir_D08G008650	Ghir_D08G008650.1	At5g01750	Protein LURP-one-related 15	Gossypium hirsutum	HAU	D08	15069932	15072629	-	2698	Ghir_D08G008650	0.19	0	0.35	2.1	89.41	236.86	271.23	373.52	371.09	445.37	462.79	447.88	362.05	0.53	0.48	0	0	0.22	0.24	3.72	0	993.52	3.72	0.65
Ghir_D08G008890	Ghir_D08G008890.1	2021-10-07	Organic cation/carnitine transporter 7	Gossypium hirsutum	HAU	D08	16603793	16608359	+	4567	Ghir_D08G008890	0.23	0.17	0.26	0.81	1.06	2.18	2.81	5.42	5.47	7.09	7.02	21.12	22.51	0.07	0.12	0	0	0	0.2	0.19	0	37.87	0.2	0.07
Ghir_D08G009230	Ghir_D08G009230.1	S1	Self-incompatibility protein S1	Gossypium hirsutum	HAU	D08	18777159	18778281	-	1123	Ghir_D08G009230	0	0	0	0	0	0	0	0	0	0.73	2.2	10.91	21.79	0	0	0	0	0	0	0	0	10.34	0	0
Ghir_D08G009720	Ghir_D08G009720.1	MYOB7	Myosin-binding protein 7	Gossypium hirsutum	HAU	D08	23344884	23346871	+	1988	Ghir_D08G009720	0	0	0	0.21	0.05	0	0	0	0.08	0.26	0.62	6.56	16.73	0	0.44	0	0	0	0	0	0.17	182.34	0.44	0.08
Ghir_D08G011280	Ghir_D08G011280.1	ADRA2B	Alpha-2B adrenergic receptor (Fragment)	Gossypium hirsutum	HAU	D08	37277973	37279766	+	1794	Ghir_D08G011280	0.09	0	0.67	0.28	0.08	1.88	3.03	21.05	37.55	53	59.63	74.32	143.79	0.14	0	0.42	0	0.04	0.11	0.33	0.21	306.9	0.42	0.16
Ghir_D08G011540	Ghir_D08G011540.1	NA	NA	Gossypium hirsutum	HAU	D08	38496823	38497248	+	426	Ghir_D08G011540	0	5.07	6.84	121.15	724.09	1488.1	1361.26	1595.95	1667.27	2282.73	2344.92	2078.83	2360.94	3.18	3.38	9.73	4.96	3.47	2.03	12.64	6.43	7977.63	12.64	5.73
Ghir_D08G012140	Ghir_D08G012140.1	PI4KG2	Phosphatidylinositol 4-kinase gamma 2	Gossypium hirsutum	HAU	D08	41554342	41557420	+	3079	Ghir_D08G012140	0.48	2.33	2.22	25.34	96.95	124.61	133.51	159.18	128.33	160.44	162.59	165.32	200.43	1.13	0.93	0.12	0	0.19	1.54	3.24	4.47	587.97	4.47	1.45
Ghir_D08G013110	Ghir_D08G013110.1	MUB6	Membrane-anchored ubiquitin-fold protein 6	Gossypium hirsutum	HAU	D08	45266832	45269879	-	3048	Ghir_D08G013110	0	0	0	0	0.22	1.38	7.84	7.47	7.23	5.39	10.11	8.88	6.13	0	0	0	0	0	0	0	0	3.37	0	0
Ghir_D08G013170	Ghir_D08G013170.1	CUL1	Cullin-1	Gossypium hirsutum	HAU	D08	45449287	45452096	-	2810	Ghir_D08G013170	0	0	0	0	0	0.43	1.23	0.28	1.47	1.81	0.62	0.28	0.31	0	0	0	0	0	0	0	0	2.53	0	0
Ghir_D08G013290	Ghir_D08G013290.1	SAG21	Protein SENESCENCE-ASSOCIATED GENE 21, mitochondrial	Gossypium hirsutum	HAU	D08	45941096	45942054	+	959	Ghir_D08G013290	0.66	0	10.96	73.41	250.85	605.05	554.67	840.18	788.32	936.59	1073.97	877.66	867.12	0.99	3.19	15.03	17.16	3.32	0.76	8.88	0	2262.22	17.16	6.17
Ghir_D08G013480	Ghir_D08G013480.1	aroL	Shikimate kinase 2	Gossypium hirsutum	HAU	D08	46415691	46416844	+	1154	Ghir_D08G013480	0.69	0	35.81	676.16	1242.33	1625.45	1088.8	1436.84	1401	1688.53	1589.17	1403.03	1858.52	2.41	2	0	0.06	3.51	1.51	10.38	0.66	4619.22	10.38	2.57
Ghir_D08G013680	Ghir_D08G013680.1	PME21	Probable pectinesterase/pectinesterase inhibitor 21	Gossypium hirsutum	HAU	D08	47106452	47109013	+	2562	Ghir_D08G013680	0.11	0	0.99	0.59	52.65	116.78	163.72	284.52	260.88	349.56	377.21	421.2	567.94	0.65	0.74	0	0	0.9	0.03	1.84	0	1381.07	1.84	0.52
Ghir_D08G014630	Ghir_D08G014630.1	ASK8	Shaggy-related protein kinase theta	Gossypium hirsutum	HAU	D08	50205778	50211945	+	6168	Ghir_D08G014630	0.15	0.71	0.15	11.19	46.49	82.59	86.86	98.57	88.85	114.84	109.46	107.68	156.14	0.12	0.61	0	0	0	0.06	0.25	0.07	619.21	0.61	0.14
Ghir_D08G014690	Ghir_D08G014690.1	PLIM2B	LIM domain-containing protein PLIM2b	Gossypium hirsutum	HAU	D08	50295345	50297138	+	1794	Ghir_D08G014690	0.18	0	0	0	0.9	9.97	14.64	33.36	25.61	38.21	42.07	91.97	79.84	0.07	0.16	0	0	0.15	0	0.39	0	70.12	0.39	0.1
Ghir_D08G018470	Ghir_D08G018470.1	At5g03795	Probable glycosyltransferase At5g03795	Gossypium hirsutum	HAU	D08	57615662	57618127	-	2466	Ghir_D08G018470	0	0	0	0	0	0.48	1.48	3.76	3.33	2.52	4.8	2.7	4.64	0	0	0	0	0	0	0	0	1.07	0	0
Ghir_D08G018870	Ghir_D08G018870.1	NA	Acid beta-fructofuranosidase 2, vacuolar	Gossypium hirsutum	HAU	D08	58481945	58485391	+	3447	Ghir_D08G018870	0	0.47	0.62	0.74	1.12	16.91	32.95	77.16	68.75	88.97	87.52	165	177.55	0.22	0.28	0	0	0.17	0.13	0.72	0.63	106.6	0.72	0.27
Ghir_D08G019540	Ghir_D08G019540.1	NA	Pathogenesis-related protein 1A	Gossypium hirsutum	HAU	D08	59854613	59855086	-	474	Ghir_D08G019540	0	0	0	0	0	0	0	0	0	0	0	0.49	0	0	0	0	0	0	0	0	0	38.55	0	0
Ghir_D08G019550	Ghir_D08G019550.1	NA	Pathogenesis-related protein 1B	Gossypium hirsutum	HAU	D08	59858579	59859553	-	975	Ghir_D08G019550	0	0	0	0	0.08	0	0.17	0	0.21	2.88	7.14	53.56	111.62	0.23	0.08	0	0	0.08	0	1.2	0	804.17	1.2	0.2
Ghir_D08G019710	Ghir_D08G019710.1	PLIM2C	LIM domain-containing protein PLIM2c	Gossypium hirsutum	HAU	D08	60165522	60166913	-	1392	Ghir_D08G019710	0.49	0.13	1.42	2.23	109.79	383.02	380.09	625.2	666.96	785.05	849.49	946.55	780.38	1.52	1.59	0	0	0.88	0.6	5.95	0	2038.14	5.95	1.32
Ghir_D08G019790	Ghir_D08G019790.1	NA	Actin-depolymerizing factor	Gossypium hirsutum	HAU	D08	60309996	60310857	-	862	Ghir_D08G019790	0	0	9.9	292.96	672.31	1181.29	1086.46	1542.61	1490	1725.93	1867.46	1862.38	1697.52	3.99	3.12	0	0	4.46	1.23	19.34	0	6417.07	19.34	4.02
Ghir_D08G022350	Ghir_D08G022350.1	lysA	Diaminopimelate decarboxylase	Gossypium hirsutum	HAU	D08	63901638	63901994	+	357	Ghir_D08G022350	0	0	0	0	0	0	0	0	0	0	2.02	3.53	8.47	0	0	0	0	0	0	0	0	62	0	0
Ghir_D08G022490	Ghir_D08G022490.1	PME58	Probable pectinesterase/pectinesterase inhibitor 58	Gossypium hirsutum	HAU	D08	64017690	64021121	+	3432	Ghir_D08G022490	0.78	0.39	28.74	451.29	1050.67	1045.94	966.44	865.13	811.37	1031.3	958.47	801.3	1542.8	4.66	4.4	0.3	0.67	2.6	2.63	6.1	0.32	4060.22	6.1	2.71
Ghir_D08G023230	Ghir_D08G023230.1	NA	NA	Gossypium hirsutum	HAU	D08	64724253	64724752	-	500	Ghir_D08G023230	0	0	0	0	0	0	0	0	0	0	0	0	0	0	0	0	0	0	0	0	0	1.85	0	0
Ghir_D08G023490	Ghir_D08G023490.1	SRC2	Protein SRC2	Gossypium hirsutum	HAU	D08	65022424	65023817	+	1394	Ghir_D08G023490	0.12	0	0.11	0.11	0	0.34	0.53	2.57	7.43	21.52	29.88	75.04	84.67	0.1	0	0	0	0.29	0.05	0.55	0	374.93	0.55	0.12
Ghir_D08G024750	Ghir_D08G024750.1	At1g65240	Aspartic proteinase-like protein 2	Gossypium hirsutum	HAU	D08	66352228	66359286	-	7059	Ghir_D08G024750	0	0	0.24	0.38	4.56	18.59	23	35.07	40.27	61.18	70.04	80.11	101.5	0.21	0.04	0	0	0	0.04	1.19	0	413.41	1.19	0.18
Ghir_D08G025030	Ghir_D08G025030.1	At1g09600	Probable serine/threonine-protein kinase At1g09600	Gossypium hirsutum	HAU	D08	66674256	66677419	-	3164	Ghir_D08G025030	0	0	0.69	0.14	1.66	1.93	2.32	2.9	3	5.91	6.56	11.25	13.76	0	0	0.25	0	0.25	0	0.22	0.15	30.88	0.25	0.11
Ghir_D08G025130	Ghir_D08G025130.1	Scyl2	SCY1-like protein 2	Gossypium hirsutum	HAU	D08	66772911	66784558	-	11648	Ghir_D08G025130	0.61	0.45	1.67	2.94	9.58	11.99	12.96	15.78	17.64	21.92	21.36	22.43	49.15	0.05	0.1	0	0	0.08	0.1	0.08	0.05	97.72	0.1	0.06
Ghir_D08G025320	Ghir_D08G025320.1	At3g48460	GDSL esterase/lipase At3g48460	Gossypium hirsutum	HAU	D08	66979414	66981918	-	2505	Ghir_D08G025320	0	0	0.09	0.04	0.17	0	0.08	2.07	5.46	14.59	23.66	67.36	90.87	0.16	0.08	0	0	0	0	0.65	0	244.19	0.65	0.11
Ghir_D08G025520	Ghir_D08G025520.1	F26G	Furostanol glycoside 26-O-beta-glucosidase	Gossypium hirsutum	HAU	D08	67201015	67202865	+	1851	Ghir_D08G025520	0	0	0.08	0	0.34	0.45	0.11	0	0	0	0.16	0.39	1.55	0	0	0	0	0	0	0	0	106.04	0	0
Ghir_D08G025590	Ghir_D08G025590.1	NA	Olee1-like protein	Gossypium hirsutum	HAU	D08	67237962	67238876	+	915	Ghir_D08G025590	1.31	8.7	17.63	409.72	1314.56	2225.26	2255.22	2313.02	2141.52	2714.41	3011.1	3425.93	3407.07	7.23	4.07	0.39	0	5.32	3.55	19.81	0	8321	19.81	5.05
Ghir_D08G026150	Ghir_D08G026150.1	KCS11	3-ketoacyl-CoA synthase 11	Gossypium hirsutum	HAU	D08	67695454	67696992	-	1539	Ghir_D08G026150	0	0	0	0	0	0.13	0.1	2.12	2.49	2.91	5.16	15.46	16.86	0.22	0	0	0	0	0	0	0	25.47	0.22	0.03
Ghir_D08G026170	Ghir_D08G026170.1	LE	Gibberellin 3-beta-dioxygenase 1	Gossypium hirsutum	HAU	D08	67711637	67713097	+	1461	Ghir_D08G026170	0	0	0	0	0	0	0	0	0	0.49	2.36	3.82	8.35	0	0	0	0	0	0	0	0	5.64	0	0
Ghir_D08G026290	Ghir_D08G026290.1	ROPGEF8	Rho guanine nucleotide exchange factor 8	Gossypium hirsutum	HAU	D08	67810027	67813888	+	3862	Ghir_D08G026290	0	0	0.17	0.04	0.08	0.08	0.6	4.95	9.92	18.29	23.05	37.77	58.59	0.11	0	0	0	0	0.49	0.37	0	72.45	0.49	0.12
Ghir_D08G026340	Ghir_D08G026340.1	GLOX1	Aldehyde oxidase GLOX1	Gossypium hirsutum	HAU	D08	67855890	67858468	+	2579	Ghir_D08G026340	0.13	0	10.95	444.14	1087.82	1379.94	1156.9	1201.12	1101.42	1422.74	1382.81	1200.03	1588.14	2.57	2.13	0	0	1.45	0.74	5.87	0	4805.04	5.87	1.6
Ghir_D08G026350	Ghir_D08G026350.1	GLOX1	Aldehyde oxidase GLOX1	Gossypium hirsutum	HAU	D08	67860027	67862646	+	2620	Ghir_D08G026350	0.24	0	16.38	541.46	1248.91	1083.51	942.26	916.76	532.37	564.12	482.5	878.39	1102.13	1.27	1.02	0	0	1.58	0.95	3.98	0	1345.55	3.98	1.1
Ghir_D08G026650	Ghir_D08G026650.1	PRA1F2	PRA1 family protein F2	Gossypium hirsutum	HAU	D08	68148666	68149426	-	761	Ghir_D08G026650	0	0	0.49	3.91	7.66	4.24	1.31	2.37	8.06	18.98	35.24	75.81	91.44	0.11	0	0	0	0.43	0	0.12	0	288.26	0.43	0.08
Ghir_D08G026760	Ghir_D08G026760.1	PRK3	Pollen receptor-like kinase 3	Gossypium hirsutum	HAU	D08	68218665	68223600	-	4936	Ghir_D08G026760	0.03	0.61	0.16	0.03	0.48	1.51	4.45	5.27	4.72	4.94	5.81	8.85	14.92	0	0.07	0	0	0	0	0.05	0.03	75.16	0.07	0.02
Ghir_D08G026900	Ghir_D08G026900.1	At3g43860	Endoglucanase 16	Gossypium hirsutum	HAU	D08	68311547	68317210	+	5664	Ghir_D08G026900	0.09	0.04	0.27	0.82	18.8	135.48	212.42	347.18	379.41	490.32	517.95	551.98	669.74	0.53	0.82	0.04	0	0.87	0.42	3.35	0.04	1906.49	3.35	0.76
Ghir_D08G026920	Ghir_D08G026920.1	RKD5	Protein RKD5	Gossypium hirsutum	HAU	D08	68327752	68329470	+	1719	Ghir_D08G026920	0	0	0	0	0	0	0	0	0	0	0	0.05	0	0	0	0	0	0	0	0	0	4.04	0	0
Ghir_D08G026950	Ghir_D08G026950.1	NA	NA	Gossypium hirsutum	HAU	D08	68340383	68341201	+	819	Ghir_D08G026950	0	0.22	0	0	0.54	0	0	0	0.71	0.37	2.4	14.11	17.04	0.1	0.1	0	0	0	0	0	0	131.85	0.1	0.02
Ghir_D08G027630	Ghir_D08G027630.1	NA	NA	Gossypium hirsutum	HAU	D08	68873348	68873889	+	542	Ghir_D08G027630	24.76	0	0	0	0	0	0	0	0	0	0	0	0	0	0	0	0	0	0	0	0	17.85	0	0
Ghir_D08G027650	Ghir_D08G027650.1	PUB35	U-box domain-containing protein 35	Gossypium hirsutum	HAU	D08	68941716	68948984	+	7269	Ghir_D08G027650	0.06	0	0.06	0.03	0	0	0.12	0.23	1.84	5.74	8.88	24.44	34.66	0.07	0.14	0.09	0	0.02	0	0.07	0.03	20.75	0.14	0.05
Ghir_D08G027710	Ghir_D08G027710.1	SRC2	Protein SRC2	Gossypium hirsutum	HAU	Scaffold137	24081	25309	-	1229	Ghir_D08G027710	0.35	11.46	0.79	0	0.06	0	0	0.21	1.23	11.04	24.38	103.08	112.86	0.06	0	0.67	0	0	0	0.77	0.4	466.61	0.77	0.24
Ghir_D08G027750	Ghir_D08G027750.1	At5g01750	Protein LURP-one-related 15	Gossypium hirsutum	HAU	Scaffold1787	16957	27079	+	10123	Ghir_D08G027750	0	0	0.47	10.08	62.84	119.63	133.73	177.36	184.47	230.07	267.79	248.05	159.31	0.84	0.22	0	0	0.62	0.36	2.53	0	330.14	2.53	0.57
Ghir_D08G027780	Ghir_D08G027780.1	NA	Reticulocalbin-2	Gossypium hirsutum	HAU	Scaffold2711	52868	54783	-	1916	Ghir_D08G027780	0	0.06	0	0.11	0.11	0.1	0	3.6	8.5	21.75	30.4	82.91	100.3	0	0.05	0	0	0.29	0.11	0.2	0	275.71	0.29	0.08
Ghir_D08G027870	Ghir_D08G027870.1	PUB35	U-box domain-containing protein 35	Gossypium hirsutum	HAU	Scaffold514	68944	74748	-	5805	Ghir_D08G027870	0.13	0	0	0	0	0	0	0.02	0.26	0.7	2.11	7.29	12.22	0	0	0	0	0	0	0.02	0.07	8.06	0.07	0.01
Ghir_D09G001200	Ghir_D09G001200.1	At1g09600	Probable serine/threonine-protein kinase At1g09600	Gossypium hirsutum	HAU	D09	2782028	2786117	-	4090	Ghir_D09G001200	0.62	1.35	0.81	0.36	0.41	0.21	0.73	0.27	0.55	1.1	2.5	9.89	15.39	0.54	0.96	0.55	0.11	0.61	0.35	0.67	0.13	99.39	0.96	0.49
Ghir_D09G001230	Ghir_D09G001230.1	EDR2	Protein ENHANCED DISEASE RESISTANCE 2	Gossypium hirsutum	HAU	D09	2863547	2866277	-	2731	Ghir_D09G001230	0	0	0	0	0	0	0	0	0	0.33	0.27	2.84	5.49	0	0	0	0	0	0	0	0	39.36	0	0
Ghir_D09G001310	Ghir_D09G001310.1	At1g26690	Transmembrane emp24 domain-containing protein p24delta9	Gossypium hirsutum	HAU	D09	3047532	3049097	-	1566	Ghir_D09G001310	0	0	9.53	4.67	2.95	2.36	3.91	1.48	0	0.54	0	0.27	0.45	0	0	0	0	0	0	0	0	1.56	0	0
Ghir_D09G002080	Ghir_D09G002080.1	GALM	Aldose 1-epimerase	Gossypium hirsutum	HAU	D09	6649736	6651921	-	2186	Ghir_D09G002080	0	0	0.6	0.19	1.67	29.24	57.77	182.15	166.65	188.41	199.44	411.74	375.86	0.64	0.58	0	0.04	0.93	0.27	0.93	0.15	170.38	0.93	0.44
Ghir_D09G002100	Ghir_D09G002100.1	NA	NA	Gossypium hirsutum	HAU	D09	6687714	6691947	+	4234	Ghir_D09G002100	0	0	0	0	0.57	3.37	3.79	6.42	10.95	11.67	12.01	18.51	29.6	0.04	0	0	0	0	0	0.18	0	37.95	0.18	0.03
Ghir_D09G002250	Ghir_D09G002250.1	LAT59	Probable pectate lyase P59	Gossypium hirsutum	HAU	D09	6939559	6941534	+	1976	Ghir_D09G002250	0	0	0	0	0.06	0	0	0.25	0	0.59	2.04	12.09	16.21	0	0	0	0	0	0	0	0	251.4	0	0
Ghir_D09G002510	Ghir_D09G002510.1	CID6	Polyadenylate-binding protein-interacting protein 6	Gossypium hirsutum	HAU	D09	7721986	7724327	+	2342	Ghir_D09G002510	0	0	0	0	0	0	0	0	0	0.03	0	0	0.18	0	0	0	0	0	0	0	0	1.02	0	0
Ghir_D09G003270	Ghir_D09G003270.1	NA	(-)-alpha-terpineol synthase	Gossypium hirsutum	HAU	D09	10293703	10296927	-	3225	Ghir_D09G003270	0	0	0	0	0	0.49	1.18	1.43	1.55	3.02	2.39	3.08	2.02	0	0	0	0	0	0	0	0	1.29	0	0
Ghir_D09G003550	Ghir_D09G003550.1	GLIP7	GDSL esterase/lipase 7	Gossypium hirsutum	HAU	D09	11163135	11165507	-	2373	Ghir_D09G003550	0	0	0	0	0	0	0	0	0	0	0	0	0	0	0	0	0	0	0	0	0	30.84	0	0
Ghir_D09G005250	Ghir_D09G005250.1	NA	NA	Gossypium hirsutum	HAU	D09	24772062	24774903	+	2842	Ghir_D09G005250	0.06	0.22	0	0.05	0	0.15	0.05	0.23	2.54	5.66	9.08	34.89	42.87	0	0	0	0	0	0	0.15	0	17.97	0.15	0.02
Ghir_D09G005580	Ghir_D09G005580.1	NA	NA	Gossypium hirsutum	HAU	D09	26203390	26204304	-	915	Ghir_D09G005580	0	0	0	0	0	0	0.18	0	0.23	2.28	2.84	8.33	6.28	0	0	0	0	0	0	0	0	1.48	0	0
Ghir_D09G006110	Ghir_D09G006110.1	TSR2	Pre-rRNA-processing protein TSR2 homolog	Gossypium hirsutum	HAU	D09	28613401	28614410	+	1010	Ghir_D09G006110	0	0	0	0	0	0	0	0	0	1.06	1.34	11.41	8.09	0	0.3	0	0	0	0	0	0	41.73	0.3	0.04
Ghir_D09G006230	Ghir_D09G006230.1	At4g14450	Uncharacterized protein At4g14450, chloroplastic	Gossypium hirsutum	HAU	D09	29121027	29124693	-	3667	Ghir_D09G006230	0	0	0.39	6.04	10.15	12.8	17.99	20.47	9.07	11.58	4.7	30.15	39.2	0	0.2	0	0	0	0	0	0	53.64	0.2	0.02
Ghir_D09G006770	Ghir_D09G006770.1	PGA3	Exopolygalacturonase clone GBGE184	Gossypium hirsutum	HAU	D09	30624909	30627048	+	2140	Ghir_D09G006770	0.35	0	276.59	1435.65	2096.23	2148.32	1622.03	1518.91	1294.66	1817.28	1696.86	1668.46	2089.16	3.75	2.71	0	0	3.14	1.82	9.66	0.66	5629.17	9.66	2.72
Ghir_D09G006890	Ghir_D09G006890.1	NA	NA	Gossypium hirsutum	HAU	D09	30820157	30820752	+	596	Ghir_D09G006890	0	0	0.35	1.1	11.65	22.81	25.31	41.81	35.19	52.41	64.57	98.77	98.48	0.16	0.17	0	0	0	0	1.9	0	360.54	1.9	0.28
Ghir_D09G007110	Ghir_D09G007110.1	NA	NA	Gossypium hirsutum	HAU	D09	31406524	31407717	+	1194	Ghir_D09G007110	0	0	0	0	0	0	0	0.11	0.43	2.54	1.88	10.75	8.18	0	0	0	0	0	0	0	0	10.32	0	0
Ghir_D09G007120	Ghir_D09G007120.1	IMPA4	Importin subunit alpha-4	Gossypium hirsutum	HAU	D09	31417237	31422185	-	4949	Ghir_D09G007120	0	0.75	0.1	0.23	0	0	0	0	0	0	0	0	0	0	0	0	0	0	0	0	0	2.06	0	0
Ghir_D09G007710	Ghir_D09G007710.1	At4g04980	Uncharacterized protein At4g04980	Gossypium hirsutum	HAU	D09	32657281	32661064	+	3784	Ghir_D09G007710	0	0	0	0	0	0	0	0	0	0.05	0.26	0.7	1.8	0	0	0	0	0	0	0	0	12.23	0	0
Ghir_D09G007980	Ghir_D09G007980.1	CIPK5	CBL-interacting protein kinase 5	Gossypium hirsutum	HAU	D09	33130460	33132574	+	2115	Ghir_D09G007980	0	0	0	0	0	0	0	0	0	0.72	1.99	10.39	11.94	0	0	0	0	0	0	0	0	92.6	0	0
Ghir_D09G008050	Ghir_D09G008050.1	At1g54070	Dormancy-associated protein homolog 4	Gossypium hirsutum	HAU	D09	33273734	33276222	-	2489	Ghir_D09G008050	0	0	1	0	0.65	2.28	1.31	1.09	3.69	4.29	2.74	7.39	0.58	0	0	0	0	0	0	0	0	13.83	0	0
Ghir_D09G008490	Ghir_D09G008490.1	ALA4	Probable phospholipid-transporting ATPase 4	Gossypium hirsutum	HAU	D09	34219426	34224521	-	5096	Ghir_D09G008490	0.06	0	0.05	0.14	0.4	4.45	6.11	10.78	8.57	8.92	7.71	12.46	19.51	0	0	0	0	0	0.11	0.15	0.2	51.7	0.2	0.06
Ghir_D09G008720	Ghir_D09G008720.1	BAC2	Mitochondrial arginine transporter BAC2	Gossypium hirsutum	HAU	D09	34520700	34522521	-	1822	Ghir_D09G008720	0	0	0	0.37	0.18	0	0.9	2.83	2.66	6.52	5.44	14.26	7.5	0	0	0	0	0	0	0	0	14.69	0	0
Ghir_D09G008810	Ghir_D09G008810.1	NA	NA	Gossypium hirsutum	HAU	D09	34630562	34631933	+	1372	Ghir_D09G008810	0	1.66	0.17	0.46	1.04	1.37	1.13	1.33	1.96	1.84	3.44	3.98	6.11	0	0	0	0	0	0	0	0	2.6	0	0
Ghir_D09G008900	Ghir_D09G008900.1	AGD14	Probable ADP-ribosylation factor GTPase-activating protein AGD14	Gossypium hirsutum	HAU	D09	34744996	34751829	-	6834	Ghir_D09G008900	0.12	0	0	0.05	0.13	0	0	0.04	0.17	0.02	0.31	0.71	1.9	0	0	0	0	0	0	0	0	13.22	0	0
Ghir_D09G009470	Ghir_D09G009470.1	PSY3	Protein PSY3	Gossypium hirsutum	HAU	D09	35633417	35635389	+	1973	Ghir_D09G009470	0	0	0	0	0	0	0	1.01	3.33	2.81	7.49	10.24	19.88	0	0	0	0	0	0	0	0	4.3	0	0
Ghir_D09G010750	Ghir_D09G010750.1	CTR1	Serine/threonine-protein kinase CTR1	Gossypium hirsutum	HAU	D09	37570570	37573375	+	2806	Ghir_D09G010750	0	0	0.69	0	0	0	0	0	0	0	0	0	0	0	0	0	0	0	0	0	0	1.81	0	0
Ghir_D09G011390	Ghir_D09G011390.1	RIN4	RPM1-interacting protein 4	Gossypium hirsutum	HAU	D09	38456059	38457389	-	1331	Ghir_D09G011390	0	0	0.38	0.09	0.18	3.53	3.2	18.43	22	33.05	49.24	69.04	87.05	0	0.09	0	0	0.08	0	0.53	0	356.79	0.53	0.09
Ghir_D09G012590	Ghir_D09G012590.1	ORF1	RNA-directed RNA polymerase	Gossypium hirsutum	HAU	D09	40179877	40180281	+	405	Ghir_D09G012590	0	0	0	0	0	0	0	0	0	0	0	0	0	0	0	0	0	0	0	0	0	11.02	0	0
Ghir_D09G013560	Ghir_D09G013560.1	MYOB7	Myosin-binding protein 7	Gossypium hirsutum	HAU	D09	41419455	41422707	+	3253	Ghir_D09G013560	1.23	1.33	3.73	4.26	16.84	30.27	34.02	50.49	51.18	63.04	70.06	67.67	91.63	1.17	2.1	0.54	0.16	0.57	1.58	1.53	2.24	230.66	2.24	1.24
Ghir_D09G013850	Ghir_D09G013850.1	NHL10	NDR1/HIN1-like protein 10	Gossypium hirsutum	HAU	D09	41791474	41792789	+	1316	Ghir_D09G013850	0	0	0.12	0.06	0.45	1.29	0.22	3.86	8.68	14.42	25.06	37.66	57.64	0.16	0.05	0	0	0	0	0.32	0.25	115.18	0.32	0.1
Ghir_D09G015680	Ghir_D09G015680.1	Os03g0405500	Probable nucleoredoxin 1-1	Gossypium hirsutum	HAU	D09	44104590	44104913	+	324	Ghir_D09G015680	0	0	0	0	0	0	0	0	0	0	0	0	0	0	0	0	0	0	0	0	0	2.32	0	0
Ghir_D09G015990	Ghir_D09G015990.1	WDR44	WD repeat-containing protein 44	Gossypium hirsutum	HAU	D09	44386804	44390593	+	3790	Ghir_D09G015990	0	0.04	0.14	0.06	0.04	0.04	0.47	1.68	2.83	7.24	9.65	26.84	35.74	0.02	0	0	0	0	0	0.14	0	23.03	0.14	0.02
Ghir_D09G017180	Ghir_D09G017180.1	Os11g0109000	Probable protein phosphatase 2C 73	Gossypium hirsutum	HAU	D09	45479511	45481861	-	2351	Ghir_D09G017180	1.8	0.72	1.4	8.84	22.53	30.56	33.75	33.47	33.95	46.48	45.43	44.14	52.28	0.53	0	0	0.04	0.39	0.34	0.99	0.52	138.77	0.99	0.35
Ghir_D09G017350	Ghir_D09G017350.1	PER65	Peroxidase 65	Gossypium hirsutum	HAU	D09	45642944	45644293	-	1350	Ghir_D09G017350	0	0	0	0	0	0	0	0	0	0.76	1.32	6.11	8.99	0.1	0	0	0	0	0	0	0	228.06	0.1	0.01
Ghir_D09G017450	Ghir_D09G017450.1	CRK1	Cysteine-rich receptor-like protein kinase 1	Gossypium hirsutum	HAU	D09	45716807	45719455	-	2649	Ghir_D09G017450	0	0	0.07	0.07	0.07	2.78	4.26	15.9	28.13	44.65	54.33	71.7	129.36	0.03	0.2	0	0	0.16	0	0.46	0	380.54	0.46	0.11
Ghir_D09G018220	Ghir_D09G018220.1	TPX2	Protein TPX2	Gossypium hirsutum	HAU	D09	46574893	46580425	+	5533	Ghir_D09G018220	0.4	1.6	1.21	7.97	17.23	25.8	31.23	41.31	35.98	57.23	59.48	74.19	95.31	0.27	0.14	0	0	0.11	0.11	1.72	0.98	410.94	1.72	0.42
Ghir_D09G020050	Ghir_D09G020050.1	CBL1	Calcineurin B-like protein 1	Gossypium hirsutum	HAU	D09	48265313	48268345	+	3033	Ghir_D09G020050	0	0.36	1.05	5.88	24.47	61.79	65.88	94.59	87.96	125.4	144.31	158.73	135.07	0.26	0.17	0.31	0	1.24	0	1.2	0.81	385.62	1.24	0.5
Ghir_D09G020210	Ghir_D09G020210.1	NA	NA	Gossypium hirsutum	HAU	D09	48396468	48397162	+	695	Ghir_D09G020210	0	0	0	0	0	0	0	0	0	5.2	8.9	79.7	89.7	0.38	0.27	0	0	0	0	1.33	0	266.15	1.33	0.25
Ghir_D09G020770	Ghir_D09G020770.1	MYOB2	Myosin-binding protein 2	Gossypium hirsutum	HAU	D09	48949473	48953160	+	3688	Ghir_D09G020770	0.75	0.56	0.84	7.72	21.2	25.58	27.08	30.46	30.67	39.32	44.61	45.38	58.78	0.25	0.12	0	0	0.11	0.07	1.32	0.06	153.23	1.32	0.24
Ghir_D09G021280	Ghir_D09G021280.1	CML7	Calmodulin-like protein 7	Gossypium hirsutum	HAU	D09	49440139	49440930	+	792	Ghir_D09G021280	0	0	0	0.46	0.11	0.72	4.13	4.56	6.09	3	4.75	5.91	8.68	0	0	0	0	0	0	0	0	13.28	0	0
Ghir_D09G021290	Ghir_D09G021290.1	UGT89C1	UDP-glycosyltransferase 89C1	Gossypium hirsutum	HAU	D09	49441659	49443276	-	1618	Ghir_D09G021290	0	0.05	0	0	0	0	0.04	0.08	0	0.53	0.34	0.75	2.07	0	0	0	0	0	0	0	0	8.42	0	0
Ghir_D09G021710	Ghir_D09G021710.1	shkD	Dual specificity protein kinase shkD	Gossypium hirsutum	HAU	D09	49737805	49743942	-	6138	Ghir_D09G021710	0	0	0.43	0.38	2.24	3.09	4.16	7.54	8.16	12.54	16.41	17.41	22.69	0	0.05	0	0	0	0	0.31	0.36	70.32	0.36	0.09
Ghir_D09G022570	Ghir_D09G022570.1	NA	NA	Gossypium hirsutum	HAU	D09	50407182	50407627	+	446	Ghir_D09G022570	0	0	0	0	0	0.58	0	0	0	0.27	0	0	0	0	0	0	0	0	0	0	0	1.78	0	0
Ghir_D09G022730	Ghir_D09G022730.1	PME26	Putative pectinesterase/pectinesterase inhibitor 26	Gossypium hirsutum	HAU	D09	50524153	50524861	-	709	Ghir_D09G022730	0	0	0	0	0	0	0.53	0.11	0	0	0	0	0	0	0	0	0	0	0	0	0	24.69	0	0
Ghir_D09G023110	Ghir_D09G023110.1	PMEI12	Pectinesterase inhibitor 12	Gossypium hirsutum	HAU	D09	50911931	50912753	+	823	Ghir_D09G023110	0	0	0	0	0	0	0	0	0	0	0	0.55	0.51	0	0	0	0	0	0	0	0	143.34	0	0
Ghir_D09G023130	Ghir_D09G023130.1	PMEI12	Pectinesterase inhibitor 12	Gossypium hirsutum	HAU	D09	50920070	50921017	+	948	Ghir_D09G023130	0.1	0	0.91	72.28	308.75	323.17	390.34	647.6	492.58	543.14	544.7	933.48	1168.11	1.04	1.09	0	0	1.64	1.53	4.59	0	1146.69	4.59	1.24
Ghir_D09G023260	Ghir_D09G023260.1	NA	NA	Gossypium hirsutum	HAU	D09	51076942	51078543	-	1602	Ghir_D09G023260	0.37	0.17	0.81	0.6	0.92	29.69	59.48	228.01	224.73	269.09	300.34	504.27	590.08	0.8	0.73	0.39	0.19	1.08	0.58	2.73	0.18	685.74	2.73	0.84
Ghir_D09G023330	Ghir_D09G023330.1	SRC2	Protein SRC2	Gossypium hirsutum	HAU	D09	51130809	51132914	-	2106	Ghir_D09G023330	0.26	0	0.14	0.76	3.87	8.2	9.76	14.14	10.9	17.87	18.06	21.49	42.93	0.03	0.09	0	0.25	0	0	0.31	0	209.44	0.31	0.08
Ghir_D09G023420	Ghir_D09G023420.1	NA	NA	Gossypium hirsutum	HAU	D09	51192883	51197247	+	4365	Ghir_D09G023420	0.08	0.13	0.62	0.85	0.56	0.13	0.82	3	4.75	12	18.7	49.67	108.98	0.07	0.42	0	0	0	0.02	0.12	0	525.2	0.42	0.08
Ghir_D09G023700	Ghir_D09G023700.1	NA	NA	Gossypium hirsutum	HAU	D09	51420221	51421969	-	1749	Ghir_D09G023700	0	0	0.49	15.34	23.76	25.26	30.73	30.54	32.72	39.06	38.87	62.87	94.72	0.26	0	0	0.34	0.07	0.08	0.15	0	74.9	0.34	0.11
Ghir_D09G023840	Ghir_D09G023840.1	RBK2	Receptor-like cytosolic serine/threonine-protein kinase RBK2	Gossypium hirsutum	HAU	D09	51512786	51516730	-	3945	Ghir_D09G023840	0.06	0.14	0.51	1.11	3.41	5.88	7.02	11.27	12.36	19.31	21.78	26.59	32.88	0.06	0.14	0.07	0	0.12	0.13	0.08	0.27	113.9	0.27	0.11
Ghir_D09G023980	Ghir_D09G023980.1	NA	NA	Gossypium hirsutum	HAU	D09	51600920	51602038	+	1119	Ghir_D09G023980	0	0	0	0	0	0	0	0	0	0	0	0	0	0	0	0	0	0	0	0	0	14.68	0	0
Ghir_D09G024280	Ghir_D09G024280.1	PME28	Putative pectinesterase/pectinesterase inhibitor 28	Gossypium hirsutum	HAU	D09	51792312	51794518	+	2207	Ghir_D09G024280	0.18	0	142.14	1086.06	1759.72	1834.7	1507.61	1362.56	1243.75	1624.44	1488.94	1308.96	1827.24	2.18	2.31	0	0	1.66	1.57	6.86	0.07	5058.96	6.86	1.83
Ghir_D09G024290	Ghir_D09G024290.1	PME21	Probable pectinesterase/pectinesterase inhibitor 21	Gossypium hirsutum	HAU	D09	51874518	51876697	+	2180	Ghir_D09G024290	0.3	0	1.76	155.75	690.75	1148.07	1062.45	1289.39	1140.42	1472.55	1410.03	1336.03	1537.56	3.92	1.73	0	0	0.89	1.38	7.85	0.36	3481.77	7.85	2.02
Ghir_D09G024730	Ghir_D09G024730.1	GOLS2	Galactinol synthase 2	Gossypium hirsutum	HAU	D09	52160995	52163723	-	2729	Ghir_D09G024730	0	0	0.12	0	0	0	0	0.05	0	0	0.1	2.08	5.72	0	0	0	0	0	0	0	0	43.31	0	0
Ghir_D09G025550	Ghir_D09G025550.1	At5g61620	Probable transcription factor At5g61620	Gossypium hirsutum	HAU	D09	52748194	52754629	-	6436	Ghir_D09G025550	0	0	1.07	0.23	0.05	0	0.95	7.02	10.06	20.21	24.67	44.73	64.72	0.05	0.26	0.05	0	0.19	0	0.05	0	157.54	0.26	0.08
Ghir_D10G000430	Ghir_D10G000430.1	AGD12	ADP-ribosylation factor GTPase-activating protein AGD12	Gossypium hirsutum	HAU	D10	380857	385294	+	4438	Ghir_D10G000430	0.28	0.38	0.13	1.63	1.1	1.96	0.67	0.21	1.49	6.24	7.58	31.51	33.62	0	0.36	0.06	0	0	0	0.65	0	75.94	0.65	0.13
Ghir_D10G000750	Ghir_D10G000750.1	AGD13	Probable ADP-ribosylation factor GTPase-activating protein AGD13	Gossypium hirsutum	HAU	D10	621054	623673	+	2620	Ghir_D10G000750	0	0	0.57	0	0	0.28	1.57	0	0.77	0.26	0	8.42	17.04	0	0	0	0	0	0	0	0	29.69	0	0
Ghir_D10G002290	Ghir_D10G002290.1	DOF3.7	Dof zinc finger protein DOF3.7	Gossypium hirsutum	HAU	D10	1902812	1903327	+	516	Ghir_D10G002290	0	0	0	0	0	0	0	0	0	0	0.81	18.76	21.12	0	0	0	0	0	0	0	0	73.38	0	0
Ghir_D10G002360	Ghir_D10G002360.1	cgt	Cyclomaltodextrin glucanotransferase	Gossypium hirsutum	HAU	D10	1944273	1944580	+	308	Ghir_D10G002360	0	0	0	0	0	0	0	4.18	13.74	15.58	31.14	41.7	29.65	0	0	0	0	0	0	0	0	12.18	0	0
Ghir_D10G002370	Ghir_D10G002370.1	NA	NA	Gossypium hirsutum	HAU	D10	1945300	1945769	+	470	Ghir_D10G002370	0	0	0	0	0	0	0	1.22	2.37	4.38	6.14	22.95	15.19	0	0	0	0	0	0	0	0	10.74	0	0
Ghir_D10G002500	Ghir_D10G002500.1	SYP124	Syntaxin-124	Gossypium hirsutum	HAU	D10	2042921	2043844	-	924	Ghir_D10G002500	0	0.28	0	0	0.09	0	0	0	0.38	3.87	5.13	24.25	39.15	0.25	0.17	0	0.23	0	0.09	0.26	0	33.76	0.26	0.12
Ghir_D10G003850	Ghir_D10G003850.1	NFI1	CTD small phosphatase-like protein	Gossypium hirsutum	HAU	D10	3237889	3238928	+	1040	Ghir_D10G003850	0.7	0.55	0	0.24	3.07	0.98	0.99	1.19	1.1	1.58	1.46	1.67	1.76	0	0	0	0	0	0	0.07	0	13.23	0.07	0.01
Ghir_D10G005430	Ghir_D10G005430.1	OXSR1	Serine/threonine-protein kinase OSR1	Gossypium hirsutum	HAU	D10	4782033	4791650	+	9618	Ghir_D10G005430	0	0	0.17	0.37	0	0.15	0	0	0.34	0.6	2.2	6.93	8.02	0	0	0	0	0	0	0	0	10.2	0	0
Ghir_D10G008390	Ghir_D10G008390.1	infB	Translation initiation factor IF-2	Gossypium hirsutum	HAU	D10	9216575	9220145	+	3571	Ghir_D10G008390	0	0	0	0	0.03	0	0	0	0.77	2.34	6.47	22.35	41.99	0.03	0.05	0.17	0	0.05	0	0	0	120.13	0.17	0.04
Ghir_D10G009250	Ghir_D10G009250.1	CRK43	Putative cysteine-rich receptor-like protein kinase 43	Gossypium hirsutum	HAU	D10	10830383	10833249	-	2867	Ghir_D10G009250	0	0	0.08	0.11	0.11	0	0	0.18	0	0.03	0.51	1.02	1.03	0	0	0	0	0	0.03	0	0	8.43	0.03	0
Ghir_D10G009540	Ghir_D10G009540.1	NA	NA	Gossypium hirsutum	HAU	D10	11454279	11454671	-	393	Ghir_D10G009540	0	5.52	0	0	1.08	0	0	4.46	0	4.37	0.9	0	1.85	0	0	0	0	0	0	0	0	7	0	0
Ghir_D10G009780	Ghir_D10G009780.1	SFH12	Phosphatidylinositol/phosphatidylcholine transfer protein SFH12	Gossypium hirsutum	HAU	D10	11800078	11805246	-	5169	Ghir_D10G009780	0.44	2.31	1.05	0.86	1.44	7.25	13.28	27.82	37.85	58.69	69.27	87.3	152.68	0.2	0.21	0	0	0.05	0.48	0.35	0.32	486.54	0.48	0.2
Ghir_D10G009820	Ghir_D10G009820.1	SUB0630	Nucleotide-binding protein SUB0630	Gossypium hirsutum	HAU	D10	11973669	11977045	-	3377	Ghir_D10G009820	0.59	1.95	0.64	1.26	3.88	16.64	19.64	36.82	40.4	50.85	56.85	59.11	68.12	0.39	0.12	0.38	0.14	1.13	0.45	0.93	1.35	188.97	1.35	0.61
Ghir_D10G010660	Ghir_D10G010660.1	ACX1.2	Putative peroxisomal acyl-coenzyme A oxidase 1.2	Gossypium hirsutum	HAU	D10	13652638	13654349	-	1712	Ghir_D10G010660	0	0	0	0	0.87	0.53	2.31	0.25	0	0.37	1.12	0	0	0	0	0	0	0	0	0	0	2.49	0	0
Ghir_D10G010830	Ghir_D10G010830.1	MIZ1	Protein MIZU-KUSSEI 1	Gossypium hirsutum	HAU	D10	14175599	14176860	-	1262	Ghir_D10G010830	0	0	0.51	25.31	85.68	155.05	156.4	215	203.62	224.49	224.62	212.23	227.59	0.33	0.35	0	0	0.27	0	2.23	0	490.71	2.23	0.4
Ghir_D10G011460	Ghir_D10G011460.1	tatA	Sec-independent protein translocase protein TatA	Gossypium hirsutum	HAU	D10	16582393	16582917	+	525	Ghir_D10G011460	0	0	0	0	0	0	0	0	0	1.74	0.19	3.15	3.19	0	0	0	0	0	0	0	0	3.92	0	0
Ghir_D10G012550	Ghir_D10G012550.1	At5g01750	Protein LURP-one-related 15	Gossypium hirsutum	HAU	D10	20149850	20152389	-	2540	Ghir_D10G012550	0	0	0	0	0	8.8	12.63	33.56	35.18	56.13	68.19	84.22	74.82	0.08	0.09	0	0	0	0	0.81	0	151.33	0.81	0.12
Ghir_D10G013990	Ghir_D10G013990.1	CPK24	Calcium-dependent protein kinase 24	Gossypium hirsutum	HAU	D10	24246670	24252138	-	5469	Ghir_D10G013990	0	0	0	0.1	0.07	0.5	0.34	1.13	1.17	4.27	4.14	5.63	10.3	0	0	0	0	0.03	0	0	0	22.38	0.03	0
Ghir_D10G015940	Ghir_D10G015940.1	HT1	Serine/threonine-protein kinase HT1	Gossypium hirsutum	HAU	D10	34491476	34496357	+	4882	Ghir_D10G015940	0	0.45	0.13	0	0	0.06	0.06	4.07	9.77	20.44	30.39	53.25	65.07	0	0.06	0	0	0.11	0	0.3	0.07	147.65	0.3	0.07
Ghir_D10G017110	Ghir_D10G017110.1	ispF	2-C-methyl-D-erythritol 2,4-cyclodiphosphate synthase	Gossypium hirsutum	HAU	D10	46105802	46109721	+	3920	Ghir_D10G017110	0.47	0.37	0.36	3.11	2.9	1.58	0.98	1.22	0.74	1.52	1.86	3.96	4.84	0	0.05	0	0	0.02	0	0	0	24.41	0.05	0.01
Ghir_D10G017290	Ghir_D10G017290.1	GATL4	Probable galacturonosyltransferase-like 4	Gossypium hirsutum	HAU	D10	46614520	46615974	-	1455	Ghir_D10G017290	0	0	0.11	0	0	0	0	0	0	0.34	1.89	8.64	29.32	0	0.24	0	0	0	0	0	0	268.5	0.24	0.03
Ghir_D10G017460	Ghir_D10G017460.1	RBK2	Receptor-like cytosolic serine/threonine-protein kinase RBK2	Gossypium hirsutum	HAU	D10	47544626	47547188	+	2563	Ghir_D10G017460	0	0.13	0.18	0	0.08	0.31	0.33	5.85	8.74	17.23	19.98	49.9	61.89	0.43	0.04	0.53	0	0	0.08	0.12	0	187.64	0.53	0.15
Ghir_D10G017630	Ghir_D10G017630.1	HIPP19	Heavy metal-associated isoprenylated plant protein 19	Gossypium hirsutum	HAU	D10	47925761	47926302	-	542	Ghir_D10G017630	0	0	0	0	0	0	0	0	0	0	0	0.97	0	0	0	0	0	0	0	0	0	3.06	0	0
Ghir_D10G017880	Ghir_D10G017880.1	NA	NA	Gossypium hirsutum	HAU	D10	48546498	48547960	+	1463	Ghir_D10G017880	0	0	0	0	0	0	0	0	0.12	3.93	7.58	32.55	36.36	0.26	0.07	0	0	0	0	0.13	0	66.54	0.26	0.06
Ghir_D10G019270	Ghir_D10G019270.1	NA	NA	Gossypium hirsutum	HAU	D10	53269298	53270965	+	1668	Ghir_D10G019270	0	0	1.71	12.36	51.55	89.52	89.19	115.19	111.58	134.15	145.82	143.04	155.15	0.11	0.3	0	0	0.06	0	0.59	0	358.75	0.59	0.13
Ghir_D10G019410	Ghir_D10G019410.1	NA	NA	Gossypium hirsutum	HAU	D10	53483464	53483969	+	506	Ghir_D10G019410	0	0	0	0	0	0	0	0	0	0	0	4.1	2.84	0	0	0	0	0	0	0	0	1.27	0	0
Ghir_D10G019820	Ghir_D10G019820.1	hmgcll1	3-hydroxymethyl-3-methylglutaryl-CoA lyase, cytoplasmic	Gossypium hirsutum	HAU	D10	54369039	54369365	-	327	Ghir_D10G019820	0	0	1.17	0	0	2.8	4.08	8.05	0	1.98	0	2.12	1.41	0	0	0	0	0	0	0	0	5.23	0	0
Ghir_D10G020280	Ghir_D10G020280.1	NA	Annexin-like protein RJ4	Gossypium hirsutum	HAU	D10	55509761	55511525	-	1765	Ghir_D10G020280	0.08	0	0.15	1.57	20	37.6	41.2	53.2	30.71	38.61	31.7	30.32	27.76	0.25	0.07	0	0	0	0	0.07	0	26.23	0.25	0.05
Ghir_D10G020520	Ghir_D10G020520.1	FDM4	Factor of DNA methylation 4	Gossypium hirsutum	HAU	D10	55896746	55897971	-	1226	Ghir_D10G020520	0.15	3.17	29.07	60.27	54.81	50.28	34.93	20.87	11.77	7.9	9.83	4.36	1.97	0	0	0	0	0.12	0	0.12	0	13.8	0.12	0.03
Ghir_D10G022430	Ghir_D10G022430.1	v1g233178	BLOC-1-related complex subunit 8 homolog	Gossypium hirsutum	HAU	D10	60356996	60357933	+	938	Ghir_D10G022430	0	0	1.11	0.9	2.56	2.73	2.62	4.56	2.65	3.57	4.49	3.03	0.59	0	0	0	0	0	0	0	0	2.62	0	0
Ghir_D10G023510	Ghir_D10G023510.1	UTR4	UDP-galactose/UDP-glucose transporter 4	Gossypium hirsutum	HAU	D10	62160383	62161715	-	1333	Ghir_D10G023510	0	0	0	0	0	0	0	0	0	0.29	1.11	5.68	8.76	0	0	0	0	0	0	0	0	57.04	0	0
Ghir_D10G024450	Ghir_D10G024450.1	NA	Actin	Gossypium hirsutum	HAU	D10	63895841	63898538	+	2698	Ghir_D10G024450	4.16	23.83	65.13	759.93	1411.51	1812.24	1463.9	1713.54	1797.25	2105.94	2224.55	2473.9	2287	7.39	28.7	42.83	4.4	7.64	3.86	16.57	3.74	5422.81	42.83	14.39
Ghir_D10G024490	Ghir_D10G024490.1	NA	Major pollen allergen Ole e 10	Gossypium hirsutum	HAU	D10	63938398	63939677	+	1280	Ghir_D10G024490	0	0	0.71	10.75	52.73	78.78	101.41	160.23	97.68	164.61	195.14	381.55	302.21	1.58	0.44	0.21	0	0.1	0.34	1.54	0.37	617.46	1.58	0.57
Ghir_D10G025440	Ghir_D10G025440.1	RAB2BV	Ras-related protein Rab2BV	Gossypium hirsutum	HAU	D10	65359329	65362057	-	2729	Ghir_D10G025440	0	0	0	0.27	0.45	3.77	4.67	9.03	3.36	5.77	1.97	10.85	6.42	0	0	0	0	0	0	0	0	1.56	0	0
Ghir_D10G025590	Ghir_D10G025590.1	CPR30	F-box protein CPR30	Gossypium hirsutum	HAU	D10	65560397	65561792	-	1396	Ghir_D10G025590	0	0	0	5.42	8.1	10.57	12.66	17.52	7.89	7.28	10.5	11.73	5.89	0	0.06	0	0	0	0	0	0	9.01	0.06	0.01
Ghir_D10G026450	Ghir_D10G026450.1	PLC2	Phosphoinositide phospholipase C 2	Gossypium hirsutum	HAU	D10	67000026	67002995	+	2970	Ghir_D10G026450	0	0	0	0	0	1.3	1.4	1.58	2.95	3.13	2.24	7.52	8.04	0.04	0.04	0	0	0	0	0	0	14.37	0.04	0.01
Ghir_D10G027350	Ghir_D10G027350.1	At3g06240	F-box/kelch-repeat protein At3g06240	Gossypium hirsutum	HAU	Scaffold1438	133081	134229	+	1149	Ghir_D10G027350	0	0	0.14	0.87	1.73	0.44	0	1	0.2	1.09	0.29	1.91	1.88	0	0	0	0	0	0	0	0	1.15	0	0
Ghir_D10G027580	Ghir_D10G027580.1	PUB52	U-box domain-containing protein 52	Gossypium hirsutum	HAU	Scaffold3348	13609	17678	+	4070	Ghir_D10G027580	0	0	0.12	0.03	0.13	0.15	0.16	0.14	1.52	5.02	10.83	26.6	24.69	0.05	0.16	0	0	0.15	0.08	0.46	0.09	48.81	0.46	0.12
Ghir_D11G000510	Ghir_D11G000510.1	rsmA	Probable ribosomal RNA small subunit methyltransferase A	Gossypium hirsutum	HAU	D11	406546	407272	-	727	Ghir_D11G000510	0	0	0	0	0	0	0	0	0	0	0.17	0	0	0	0	0	0	0	0	0	0	2.61	0	0
Ghir_D11G000660	Ghir_D11G000660.1	LPP1	Lipid phosphate phosphatase 1	Gossypium hirsutum	HAU	D11	571604	575397	-	3794	Ghir_D11G000660	0	0	0.28	0.07	0	10.83	13.17	20.91	19.61	26	28.35	44.44	44.76	0	0	0	0	0	0	0.56	0	144.58	0.56	0.07
Ghir_D11G002240	Ghir_D11G002240.1	WLIN2A	LIM domain-containing protein WLIM2a	Gossypium hirsutum	HAU	D11	1825700	1827388	-	1689	Ghir_D11G002240	0.09	0	0	0.39	24.21	73.73	81.87	116.84	101.64	162.41	155.41	242.48	248.43	0.35	0.29	0	0	0.55	0.97	1.39	0	608.91	1.39	0.44
Ghir_D11G002690	Ghir_D11G002690.1	ORP2A	Oxysterol-binding protein-related protein 2A	Gossypium hirsutum	HAU	D11	2118973	2124010	-	5038	Ghir_D11G002690	0	0.66	0.56	0.54	1.47	1.99	2.27	5.36	13.44	25.06	31.69	62.59	91.71	0.03	0.35	0.29	0	0.15	0.1	0.74	0.7	326.14	0.74	0.3
Ghir_D11G003260	Ghir_D11G003260.1	MYOB6	Probable myosin-binding protein 6	Gossypium hirsutum	HAU	D11	2586400	2589036	+	2637	Ghir_D11G003260	0	0	0.15	0.14	0.03	0.44	2.35	19.83	45.48	72.6	78.83	123.82	204.49	0.28	0.23	0	0	0.22	0.15	0.82	0	697.61	0.82	0.21
Ghir_D11G003620	Ghir_D11G003620.1	At1g74460	GDSL esterase/lipase At1g74460	Gossypium hirsutum	HAU	D11	2879219	2881820	+	2602	Ghir_D11G003620	0	0	0	0	0	0	0	0	0	0	0	0	0	0	0	0	0	0	0	0	0	4.44	0	0
Ghir_D11G003660	Ghir_D11G003660.1	VTI13	Vesicle transport v-SNARE 13	Gossypium hirsutum	HAU	D11	2914005	2917049	+	3045	Ghir_D11G003660	1.4	1.46	5.89	15.1	46.5	63.62	64.97	90.28	89.2	110.87	115.79	150.72	141.91	0	0.46	0	0	0.77	0.28	1.09	1.13	390.34	1.13	0.47
Ghir_D11G003790	Ghir_D11G003790.1	NA	NA	Gossypium hirsutum	HAU	D11	3022318	3023577	+	1260	Ghir_D11G003790	0	0.5	0.18	0.08	0	0	0.55	0.13	0	0.07	0.51	2.04	1.56	0	0	0.19	0	0	0	0	0	38.02	0.19	0.02
Ghir_D11G003950	Ghir_D11G003950.1	TET8	Tetraspanin-8	Gossypium hirsutum	HAU	D11	3150828	3152815	+	1988	Ghir_D11G003950	0	0.36	0	0	0	0	0.07	0.24	0.29	4.82	15.46	53.2	32.12	0.06	0	0	0	0	0	0.47	0	58.88	0.47	0.07
Ghir_D11G005390	Ghir_D11G005390.1	BT4	BTB/POZ and TAZ domain-containing protein 4	Gossypium hirsutum	HAU	D11	4435964	4445073	-	9110	Ghir_D11G005390	0	0.21	2.17	1.57	8.44	21.16	27.48	41.63	40.05	54.88	58.2	66.07	69.66	0.12	0.19	0	0	0.34	0	0.77	0	252.02	0.77	0.18
Ghir_D11G005550	Ghir_D11G005550.1	RBK1	Receptor-like cytosolic serine/threonine-protein kinase RBK1	Gossypium hirsutum	HAU	D11	4635616	4638737	+	3122	Ghir_D11G005550	0.85	0.74	1.32	1.47	4.04	12.07	14.81	24.95	35.73	48.38	60.22	77.71	104.89	0.65	1.3	0.61	0.06	0.09	0.54	0.52	3.2	451.12	3.2	0.87
Ghir_D11G005590	Ghir_D11G005590.1	NA	NA	Gossypium hirsutum	HAU	D11	4654846	4656469	-	1624	Ghir_D11G005590	0.45	0	0	1.65	5.65	6	10.84	12.41	7.84	5.15	6.91	2.96	1.13	0	0	0	0	0	0	0	0	5.29	0	0
Ghir_D11G006300	Ghir_D11G006300.1	NA	NA	Gossypium hirsutum	HAU	D11	5182268	5183153	-	886	Ghir_D11G006300	0	0	0	0	0	0	0	0	0	1.81	4.7	19.73	24.54	0	0	0	0	0	0	0	0	54.05	0	0
Ghir_D11G007200	Ghir_D11G007200.1	NA	NA	Gossypium hirsutum	HAU	D11	5814869	5815586	-	718	Ghir_D11G007200	6.05	17.98	797.98	860	1034.06	1319.85	989.64	1141.69	968.48	1405.48	1274.77	1069.91	1228.51	1.57	1.52	0	0	1.29	1.66	5.17	0	3571.93	5.17	1.4
Ghir_D11G007740	Ghir_D11G007740.1	PTEN1	Phosphatidylinositol 3,4,5-trisphosphate 3-phosphatase and protein-tyrosine-phosphatase PTEN1	Gossypium hirsutum	HAU	D11	6307691	6310319	-	2629	Ghir_D11G007740	0.35	0	1.29	1.35	8.58	10.41	10.81	14.6	12.58	22.17	26.97	33.49	48.19	0	0.41	0.96	0.73	0.38	0.12	0.41	0.64	201.76	0.96	0.46
Ghir_D11G008720	Ghir_D11G008720.1	At1g12390	Protein cornichon homolog 4	Gossypium hirsutum	HAU	D11	7146386	7147034	+	649	Ghir_D11G008720	0	0	0	0	0	0	0	0	0	4.66	5.03	12.22	9.82	0	0	0	0	0	0	0	0	13.2	0	0
Ghir_D11G009370	Ghir_D11G009370.1	PLIM2C	LIM domain-containing protein PLIM2c	Gossypium hirsutum	HAU	D11	7736518	7738035	+	1518	Ghir_D11G009370	0	0	1.69	27.26	194.37	444.45	470.47	653.3	660.61	803.15	842.65	967.58	891.96	2.24	2.36	4.81	0	1.7	0.84	7.27	0	1975.43	7.27	2.4
Ghir_D11G011360	Ghir_D11G011360.1	GLP10	Germin-like protein subfamily 2 member 4	Gossypium hirsutum	HAU	D11	10074489	10075113	+	625	Ghir_D11G011360	0	0	0	0	0	0	0	0	0	0	0	0	0	0	0	0	0	0	0	0	0	2.66	0	0
Ghir_D11G011630	Ghir_D11G011630.1	PMEI12	Pectinesterase inhibitor 12	Gossypium hirsutum	HAU	D11	10375220	10376291	-	1072	Ghir_D11G011630	0	0	0.93	1.35	25.91	271.66	347.32	669.19	674.46	833.05	879.68	886.13	1140.78	1.36	1.92	0	0	1.06	0.07	8.54	0	3366.76	8.54	1.62
Ghir_D11G011640	Ghir_D11G011640.1	adcy9	Adenylate cyclase type 9	Gossypium hirsutum	HAU	D11	10387535	10388516	+	982	Ghir_D11G011640	0	0	1.56	111.83	766.74	1445.43	1368.5	1572.3	1475.73	1935.48	1995.35	1953.29	2175.19	4.2	3.76	0	0	2.99	2.6	12.16	0	6434.91	12.16	3.21
Ghir_D11G011650	Ghir_D11G011650.1	NA	NA	Gossypium hirsutum	HAU	D11	10398181	10399369	+	1189	Ghir_D11G011650	0.37	0	1.13	60.47	376.73	673.66	672.98	978.07	934.45	1177.93	1200.39	1149.01	1343.5	2.08	1.24	0	0	3.26	0.97	11.03	0	3448.65	11.03	2.32
Ghir_D11G012730	Ghir_D11G012730.1	GATL4	Probable galacturonosyltransferase-like 4	Gossypium hirsutum	HAU	D11	11735824	11737307	+	1484	Ghir_D11G012730	0.06	0.25	0	0.15	0.15	0.04	0	0.13	0.04	3.4	10.02	39.9	72.71	0.23	0.19	0.48	0	0	0.05	0.26	0	361.27	0.48	0.15
Ghir_D11G012920	Ghir_D11G012920.1	slr0305	TVP38/TMEM64 family membrane protein slr0305	Gossypium hirsutum	HAU	D11	11950402	11955036	+	4635	Ghir_D11G012920	2.32	1.02	1	4.98	14.04	23.31	23.51	28.35	24.76	44.11	38.88	44.9	75.63	0.22	0.13	0.05	0	0.14	0	0.66	0.36	71.07	0.66	0.2
Ghir_D11G013250	Ghir_D11G013250.1	HT1	Serine/threonine-protein kinase HT1	Gossypium hirsutum	HAU	D11	12324700	12328019	-	3320	Ghir_D11G013250	0.86	0.54	3.18	13.11	21.26	11.32	4.89	2.78	1.73	1.93	1.49	0.74	1.6	0	0	0	0	0	0	0	0	1.18	0	0
Ghir_D11G013920	Ghir_D11G013920.1	PATL4	Patellin-4	Gossypium hirsutum	HAU	D11	13191200	13193222	-	2023	Ghir_D11G013920	0.28	0.75	0.43	0	0	0	0.28	0.03	0	0	0.03	0.07	0.61	0	0	0	0	0	0.04	0	0	10.27	0.04	0
Ghir_D11G015840	Ghir_D11G015840.1	nep2	Aspartic proteinase nepenthesin-2	Gossypium hirsutum	HAU	D11	15573829	15575693	+	1865	Ghir_D11G015840	0.6	0	4.02	190.21	748.92	1056.2	1071.71	1286.23	1159.58	1380.21	1428.13	1625.72	1687.92	2.85	2.23	0	0	1.38	0.98	6.62	0.24	3806.93	6.62	1.79
Ghir_D11G017050	Ghir_D11G017050.1	OLE3	Polcalcin Ole e 3	Gossypium hirsutum	HAU	D11	17591070	17591744	-	675	Ghir_D11G017050	0.65	0	1.75	16.58	171.09	290.44	367.4	448.04	291.23	287.22	268.43	428.57	308.05	0.8	0.42	0	0	0.39	0.56	2.37	0	250.26	2.37	0.57
Ghir_D11G021650	Ghir_D11G021650.1	NA	NA	Gossypium hirsutum	HAU	D11	28451025	28452258	-	1234	Ghir_D11G021650	0	0	0	0	0	0	0	0	0	0	0	0	0	0	0	0	0	0	0	0	0	1.17	0	0
Ghir_D11G022700	Ghir_D11G022700.1	At1g65010	Putative WEB family protein At1g65010, chloroplastic	Gossypium hirsutum	HAU	D11	33239498	33241195	+	1698	Ghir_D11G022700	0	0	0.27	0.13	0	0	0	0	0	0.07	0.5	3.42	2.37	0	0	0	0	0	0	0	0	4.42	0	0
Ghir_D11G024220	Ghir_D11G024220.1	PME51	Probable pectinesterase/pectinesterase inhibitor 51	Gossypium hirsutum	HAU	D11	46690205	46695145	-	4941	Ghir_D11G024220	0	0.26	2.71	0.79	0.85	0.76	0.71	1.54	1.91	10.71	17.41	68.24	110.77	0.26	0.03	0.16	0.09	0.1	0	0.44	0	412.42	0.44	0.14
Ghir_D11G024340	Ghir_D11G024340.1	GSVIVT00026920001	Probable polygalacturonase	Gossypium hirsutum	HAU	D11	47336664	47341357	-	4694	Ghir_D11G024340	1.11	0.37	0.89	5.47	30.13	63.32	91.44	124.83	100.95	129.76	125.19	141.63	203.34	0.39	0.32	0.17	0.13	0.05	0.09	0.52	0.33	341.16	0.52	0.25
Ghir_D11G025530	Ghir_D11G025530.1	SYP131	Putative syntaxin-131	Gossypium hirsutum	HAU	D11	52806550	52807121	+	572	Ghir_D11G025530	0	0	0	0	7.65	0	0	3.12	0	1.51	10.96	6.75	9.5	0	0	0	0	0	0	0	0	19.02	0	0
Ghir_D11G025700	Ghir_D11G025700.1	Sry-beta	Serendipity locus protein beta	Gossypium hirsutum	HAU	D11	53372927	53373778	+	852	Ghir_D11G025700	0	0.45	0	0	0	0	0	0	4.4	0	1.46	0	2.48	0	0	0	0	0	0	0	0	3.98	0	0
Ghir_D11G026780	Ghir_D11G026780.1	SRC2	Protein SRC2 homolog	Gossypium hirsutum	HAU	D11	57078818	57080156	-	1339	Ghir_D11G026780	0.25	0.29	0	4.9	9.76	5.24	2.82	1.86	1.89	3	5.78	31.53	38.83	0.1	0	0	0	0.05	0.11	0.53	0	187.6	0.53	0.1
Ghir_D11G027820	Ghir_D11G027820.1	guaD	Guanine deaminase	Gossypium hirsutum	HAU	D11	59462411	59463807	+	1397	Ghir_D11G027820	0	0	0	0	0	0	0	0	0	1.14	0	0	0	0	0	0	0	0	0	0	0	4.62	0	0
Ghir_D11G029680	Ghir_D11G029680.1	NA	NA	Gossypium hirsutum	HAU	D11	62481979	62482329	+	351	Ghir_D11G029680	0	0	0	0	0	0	0	0	0	0	0	5.26	16.37	0	0	0	0	0	0	0	0	34.22	0	0
Ghir_D11G029690	Ghir_D11G029690.1	At3g01520	Universal stress protein A-like protein	Gossypium hirsutum	HAU	D11	62485728	62487647	+	1920	Ghir_D11G029690	0.15	0	0	0	1.64	14.79	18.15	36.77	16.97	10.06	10.35	10.48	5.83	0	0	0	0	0	0	0	0	7.02	0	0
Ghir_D11G030260	Ghir_D11G030260.1	FIM1	Fimbrin-1	Gossypium hirsutum	HAU	D11	63247000	63252270	+	5271	Ghir_D11G030260	0.53	0.32	0.69	2.42	7.75	9.77	12.68	15	14.43	20.27	20.91	32.33	51	0.3	1.54	0.06	0.02	0.68	0.02	0.3	0.18	179.26	1.54	0.39
Ghir_D11G030300	Ghir_D11G030300.1	EHD1	EH domain-containing protein 1	Gossypium hirsutum	HAU	D11	63269812	63275468	-	5657	Ghir_D11G030300	0.08	0.14	2.53	0.43	0.49	0.21	0.68	0.68	0.47	0.77	1.76	3.81	5	0	0	0	0	0	0	0.09	0	13.91	0.09	0.01
Ghir_D11G030360	Ghir_D11G030360.1	MYB97	Transcription factor MYB97	Gossypium hirsutum	HAU	D11	63341101	63344188	+	3088	Ghir_D11G030360	0	0	0.08	0	0	1.46	1.54	2.53	2.74	4.86	6.68	7.96	6.96	0	0	0	0	0	0	0.04	0	5.14	0.04	0
Ghir_D11G030450	Ghir_D11G030450.1	PBL23	Probable serine/threonine-protein kinase PBL23	Gossypium hirsutum	HAU	D11	63405422	63407428	+	2007	Ghir_D11G030450	0	0	0.24	0	0	0.66	1.05	7.17	15.63	22.42	30.05	35.61	43.01	0	0	0	0	0	0	0.05	0	152	0.05	0.01
Ghir_D11G030490	Ghir_D11G030490.1	TBC1D15	TBC1 domain family member 15	Gossypium hirsutum	HAU	D11	63429073	63432174	+	3102	Ghir_D11G030490	0.18	0.2	0	0	0.19	0.04	0.04	0.91	3.01	13.46	23.39	59.04	78.2	0.14	0.04	0	0.03	0.04	0.11	0.19	0	328.3	0.19	0.07
Ghir_D11G031950	Ghir_D11G031950.1	TBL41	Protein trichome birefringence-like 41	Gossypium hirsutum	HAU	D11	66296157	66300774	+	4618	Ghir_D11G031950	0	0	1.08	48.25	142.76	103.52	89.29	29.85	2.08	0.63	0.38	0	0.35	0	0	0	0	0	0	0	0	1.05	0	0
Ghir_D11G032580	Ghir_D11G032580.1	PME21	Probable pectinesterase/pectinesterase inhibitor 21	Gossypium hirsutum	HAU	D11	67290895	67296353	+	5459	Ghir_D11G032580	0	0	0	0	0	1.46	5.88	10.23	10.12	17.85	17.04	32.11	34.21	0.04	0	0	0	0	0	0.31	0	42.84	0.31	0.04
Ghir_D11G032750	Ghir_D11G032750.1	BGLU10	Beta-glucosidase 10	Gossypium hirsutum	HAU	D11	67517139	67518912	+	1774	Ghir_D11G032750	0	0	0.85	22.88	101.32	182.45	214.8	276.93	282.73	379.46	394.47	398.59	484.17	0.8	0.57	0	0	0.32	0.35	2.71	0	1953.71	2.71	0.59
Ghir_D11G033180	Ghir_D11G033180.1	NA	NA	Gossypium hirsutum	HAU	D11	68706235	68707034	+	800	Ghir_D11G033180	0	0	0	0.23	2	24.99	35.65	237.24	312.86	373.09	422.66	523.11	184.69	0.31	0.54	0	0	0.4	0	0.96	0.36	145.04	0.96	0.32
Ghir_D11G033230	Ghir_D11G033230.1	BAP2	BON1-associated protein 2	Gossypium hirsutum	HAU	D11	68730388	68731460	+	1073	Ghir_D11G033230	0	0	0	7.04	9.34	8.17	1.67	11.8	24.65	36.89	47.59	73.95	75.52	0.07	0	0	0	0	0	0.56	0	63.33	0.56	0.08
Ghir_D11G033580	Ghir_D11G033580.1	NA	NA	Gossypium hirsutum	HAU	D11	69370874	69372411	+	1538	Ghir_D11G033580	0	0	0	0	0	0	0	0	0	4.45	5.66	30.35	41.76	0	0	0	0	0	0.68	0	0	86.82	0.68	0.08
Ghir_D11G033760	Ghir_D11G033760.1	CLE-1	CLAVATA3/ESR (CLE)-related protein 1	Gossypium hirsutum	HAU	D11	69537932	69539043	+	1112	Ghir_D11G033760	0	0	0	0	0.42	0.51	0.62	2.06	3.86	1.27	0.97	1.81	0.94	0	0	0	0	0	0	0	0	1.01	0	0
Ghir_D11G033770	Ghir_D11G033770.1	BMY1	Beta-amylase	Gossypium hirsutum	HAU	D11	69542625	69547687	-	5063	Ghir_D11G033770	0	0	0.09	0	0	2.86	2.27	8.81	11.49	14.43	20.22	40.87	44.52	0	0	0	0	0.04	0.16	0.15	0	24.12	0.16	0.04
Ghir_D11G033790	Ghir_D11G033790.1	LIP1	Receptor-like kinase LIP1	Gossypium hirsutum	HAU	D11	69586971	69591425	-	4455	Ghir_D11G033790	0	0	0.25	16.98	59.92	90.97	108.55	133.92	113.6	156.02	169.12	165.27	227.28	0.75	0.42	0	0	0.1	0.37	0.89	0	779.58	0.89	0.32
Ghir_D11G034360	Ghir_D11G034360.1	AGP23	Arabinogalactan peptide 23	Gossypium hirsutum	HAU	D11	70661025	70662167	-	1143	Ghir_D11G034360	0	0	91.63	756.27	1273.79	1704.77	1058.44	1353.15	1694.5	1769.81	1897.76	1514.26	1681.68	0	4.28	0	0	13.63	0	9.2	0	3488.57	13.63	3.39
Ghir_D11G034370	Ghir_D11G034370.1	AGP23	Arabinogalactan peptide 23	Gossypium hirsutum	HAU	D11	70663933	70664166	-	234	Ghir_D11G034370	0	17.84	133.31	2180.46	2685.27	4773.83	2754.57	3936.66	4989.02	5079.18	5880.87	5393.46	4208.16	10.35	7.49	0	0	2.88	0	4.07	0	19047.6	10.35	3.1
Ghir_D11G034380	Ghir_D11G034380.1	AGP23	Arabinogalactan peptide 23	Gossypium hirsutum	HAU	D11	70665934	70666388	-	455	Ghir_D11G034380	2.34	0	115.75	3079.79	4618.82	6838.04	5248.49	5937.1	5717.58	6647.99	7441.78	7319.8	6265.32	16.36	9.21	0	0	10.67	4.19	25.36	0	11714	25.36	8.22
Ghir_D11G034390	Ghir_D11G034390.1	AGP23	Arabinogalactan peptide 23	Gossypium hirsutum	HAU	D11	70672188	70677306	-	5119	Ghir_D11G034390	0	0	32.94	458.26	863.87	1398.79	1004.72	1326.64	1251.27	1506.03	1591.43	1252.39	1114.41	2.42	3.29	0	0	0.97	0	9.32	0	4386.85	9.32	2
Ghir_D11G034400	Ghir_D11G034400.1	AGP23	Arabinogalactan peptide 23	Gossypium hirsutum	HAU	D11	70678981	70679490	-	510	Ghir_D11G034400	0	0	7.8	366.3	809.68	1351.95	1100.67	1363.93	1400.45	1670.12	1833.84	1501.28	1416.2	2.65	1.62	0	0	4.21	1.4	5.15	0	2761.11	5.15	1.88
Ghir_D11G034550	Ghir_D11G034550.1	VLN2	Villin-2	Gossypium hirsutum	HAU	D11	70859863	70871734	+	11872	Ghir_D11G034550	0.08	0.15	0.12	3.37	18.69	24.66	27.48	33.64	32.19	43.45	47.12	59.91	115.89	0.17	0.14	0.23	0	0.27	0	0.28	0	337.85	0.28	0.14
Ghir_D11G034590	Ghir_D11G034590.1	AGL18	Agamous-like MADS-box protein AGL18	Gossypium hirsutum	HAU	D11	70910957	70916093	-	5137	Ghir_D11G034590	0	0	0	0	0	0	0	0	4.7	5.82	7.39	9.1	2.04	0	0	0	0	0	0	0	0	20.28	0	0
Ghir_D11G034660	Ghir_D11G034660.1	AGL18	Agamous-like MADS-box protein AGL18	Gossypium hirsutum	HAU	D11	71092359	71096620	-	4262	Ghir_D11G034660	0	0	0	0	0	0	0	0	0	0	0.5	0.35	1.19	0	0	0	0	0	0	0	0	8.57	0	0
Ghir_D11G035950	Ghir_D11G035950.1	NA	NA	Gossypium hirsutum	HAU	D11	72533741	72534670	-	930	Ghir_D11G035950	0	0	0.19	6.83	10.27	4.88	3.18	4.47	2.08	1.3	0.08	0.77	0	0	0	0	0	0	0	0	0	1.85	0	0
Ghir_D11G036460	Ghir_D11G036460.1	At5g01700	Probable protein phosphatase 2C 65	Gossypium hirsutum	HAU	D11	72837885	72840961	-	3077	Ghir_D11G036460	0.8	0.65	0.17	0.04	0.19	5.07	8.88	22.82	36.38	46.53	59.66	62.63	88.3	0.37	0.22	0.24	0.03	1.14	0.27	0.7	0.04	319.9	1.14	0.38
Ghir_D12G000670	Ghir_D12G000670.1	AHP5	Histidine-containing phosphotransfer protein 5	Gossypium hirsutum	HAU	D12	825562	826946	+	1385	Ghir_D12G000670	1.61	0.9	4.44	18.66	21.47	11.87	6.78	6.71	2.55	7.4	5.23	3.9	2.04	0	0	0	0	0	0	0	0	7.52	0	0
Ghir_D12G001190	Ghir_D12G001190.1	URGT2	UDP-rhamnose/UDP-galactose transporter 2	Gossypium hirsutum	HAU	D12	1379066	1381927	+	2862	Ghir_D12G001190	1.77	0	1235.6	104.93	16.09	50.25	65.86	126.12	144.26	192.9	209.58	237.68	298.14	0.33	0.22	0	0	0.33	0.39	1.6	0.25	506.14	1.6	0.39
Ghir_D12G001410	Ghir_D12G001410.1	At1g03050	Putative clathrin assembly protein At1g03050	Gossypium hirsutum	HAU	D12	1706031	1707875	-	1845	Ghir_D12G001410	0.15	0.09	0.28	0.66	0.52	9.8	16.44	38.13	54.04	71.44	81.76	103.1	157.81	0.16	0.79	0.35	0.22	0.27	0.53	0.37	0	505.31	0.79	0.34
Ghir_D12G002620	Ghir_D12G002620.1	PEX3	Pollen-specific leucine-rich repeat extensin-like protein 3	Gossypium hirsutum	HAU	D12	3337125	3338892	-	1768	Ghir_D12G002620	0	0	0.11	0.04	0.08	0.46	0.45	3.04	4.71	5.93	8.11	12.67	24.17	0.04	0	0.11	0	0.04	0.08	0.19	0.18	48.35	0.19	0.08
Ghir_D12G002960	Ghir_D12G002960.1	SFH3	Phosphatidylinositol/phosphatidylcholine transfer protein SFH3	Gossypium hirsutum	HAU	D12	3820806	3824489	+	3684	Ghir_D12G002960	0.06	0	0.59	2.51	1.05	11.02	16.12	55.62	92.73	148.41	175.73	227.88	307	0.2	0.28	0	0	0.15	0.16	1.26	0	922.1	1.26	0.26
Ghir_D12G003370	Ghir_D12G003370.1	plcA	1-phosphatidylinositol phosphodiesterase	Gossypium hirsutum	HAU	D12	4408792	4409748	+	957	Ghir_D12G003370	0	0	0	0	3.58	2.54	3.41	7.18	4.43	6.95	7.86	13.97	13.45	0	0	0	0	0	0	0	0	36.47	0	0
Ghir_D12G004530	Ghir_D12G004530.1	At1g09600	Probable serine/threonine-protein kinase At1g09600	Gossypium hirsutum	HAU	D12	6586343	6591722	-	5380	Ghir_D12G004530	0.19	0.35	0.31	0.49	0	0.83	1.35	5.7	5.52	7.46	7.11	9.38	11.83	0	0.14	0	0	0.09	0.02	0	0	21.37	0.14	0.03
Ghir_D12G005090	Ghir_D12G005090.1	NA	NA	Gossypium hirsutum	HAU	D12	7703160	7707380	+	4221	Ghir_D12G005090	0	0	0.04	0.09	0.05	0.16	0	0.74	1.72	5.91	9.94	36.21	51.91	0	0.03	0	0.12	0.15	0.07	0.22	0	76.71	0.22	0.07
Ghir_D12G005230	Ghir_D12G005230.1	RR24	Two-component response regulator ORR24	Gossypium hirsutum	HAU	D12	8054764	8056341	-	1578	Ghir_D12G005230	0	0	0	0	0	0	0	0	0	0	0	0	0.29	0	0	0	0	0	0	0	0	1.71	0	0
Ghir_D12G005810	Ghir_D12G005810.1	AVT6A	Amino acid transporter AVT6A	Gossypium hirsutum	HAU	D12	9812223	9814530	-	2308	Ghir_D12G005810	0	0	0	0.13	0.12	0	0	0.7	1.17	4.39	8.15	22.83	27.09	0	0	0	0	0	0	0	0	36.67	0	0
Ghir_D12G005930	Ghir_D12G005930.1	NA	NA	Gossypium hirsutum	HAU	D12	10071984	10074044	-	2061	Ghir_D12G005930	0	0	2.85	0	0	0	0	0	0	0	0	0	0	0	0	0	0	0	0	0	0	2	0	0
Ghir_D12G007430	Ghir_D12G007430.1	EXL2	Protein EXORDIUM-like 2	Gossypium hirsutum	HAU	D12	14968973	14970195	-	1223	Ghir_D12G007430	0	0	0.14	1.24	27.3	95.36	157.59	280.45	215.6	289.18	310.03	590.3	625.98	1.81	0.85	0	0	0.79	0.27	2.4	0	688.54	2.4	0.76
Ghir_D12G008070	Ghir_D12G008070.1	RALFL26	Protein RALF-like 26	Gossypium hirsutum	HAU	D12	21655026	21655262	+	237	Ghir_D12G008070	0	0	0	0	0	0	0	0	0	0	0	0	0	0	0	0	0	0	0	0	0	9.38	0	0
Ghir_D12G008110	Ghir_D12G008110.1	RALFL25	Protein RALF-like 25	Gossypium hirsutum	HAU	D12	21699842	21700095	+	254	Ghir_D12G008110	0	0	0	0	0	0	0	0	0	0	0	0	0	0	0	0	0	0	0	0	0	19.77	0	0
Ghir_D12G010070	Ghir_D12G010070.1	ACIN1	Apoptotic chromatin condensation inducer in the nucleus	Gossypium hirsutum	HAU	D12	35431662	35433529	-	1868	Ghir_D12G010070	0	0	0	0	0	0	0	0	0	0.23	0.38	2.34	2.54	0	0	0	0	0	0	0	0	3.19	0	0
Ghir_D12G010190	Ghir_D12G010190.1	IP5P5	Type I inositol polyphosphate 5-phosphatase 5	Gossypium hirsutum	HAU	D12	36129501	36133663	+	4163	Ghir_D12G010190	0	0	0.36	4.4	12.78	12.12	13.02	13.66	7.04	10.02	8.47	10.37	10.64	0	0	0	0	0	0	0.04	0	30.1	0.04	0
Ghir_D12G010220	Ghir_D12G010220.1	NHL13	NDR1/HIN1-like protein 13	Gossypium hirsutum	HAU	D12	36499522	36501263	+	1742	Ghir_D12G010220	0	0	0	0.07	0.57	1.72	1.28	8.03	12.78	20.14	32.47	51.12	83.03	0.18	0	0	0	0	0	0.23	0	356.59	0.23	0.05
Ghir_D12G010290	Ghir_D12G010290.1	CBG02625	Protein EFR3 homolog	Gossypium hirsutum	HAU	D12	37213029	37223333	-	10305	Ghir_D12G010290	0.19	0.95	2.24	3.81	13.27	19.96	25.47	24.8	25.45	38.09	37.53	39.31	76.21	0.1	0.1	0	0.13	0.32	0.04	0.51	0	177.24	0.51	0.15
Ghir_D12G010520	Ghir_D12G010520.1	NA	Malate dehydrogenase, cytoplasmic	Gossypium hirsutum	HAU	D12	37973098	37974980	-	1883	Ghir_D12G010520	0	0	9.02	101.66	201.33	112.07	63.64	62.38	27.55	25.04	20.51	12.09	10.78	0.06	0.06	0	0	0.06	0	0.13	0	14.04	0.13	0.04
Ghir_D12G010770	Ghir_D12G010770.1	At1g28695	Uncharacterized protein At1g28695	Gossypium hirsutum	HAU	D12	38501268	38503271	-	2004	Ghir_D12G010770	0	0	0.1	0	0	0	0.14	0.08	0.74	4.62	3.85	18.45	19.59	0	0	0	0	0	0	0.09	0	13.37	0.09	0.01
Ghir_D12G010910	Ghir_D12G010910.1	CHX15	Cation/H(+) antiporter 15	Gossypium hirsutum	HAU	D12	38633642	38636728	+	3087	Ghir_D12G010910	0	0	0.05	0	0	0	0	0	0	0	0.19	0	0.51	0	0	0	0	0	0	0	0	11.01	0	0
Ghir_D12G010920	Ghir_D12G010920.1	CHX15	Cation/H(+) antiporter 15	Gossypium hirsutum	HAU	D12	38653809	38656530	+	2722	Ghir_D12G010920	0	0	0	0	0	0	0	0	0	0	0	0	0.1	0	0	0	0	0	0	0	0	1.32	0	0
Ghir_D12G010930	Ghir_D12G010930.1	CHX15	Cation/H(+) antiporter 15	Gossypium hirsutum	HAU	D12	38714915	38718183	+	3269	Ghir_D12G010930	0	0	0	0	0.02	0.02	0	0.13	0.02	0.34	1.17	6.36	17.6	0.02	0	0	0	0.02	0	0	0	89.38	0.02	0
Ghir_D12G011220	Ghir_D12G011220.1	tvp38	Golgi apparatus membrane protein tvp38	Gossypium hirsutum	HAU	D12	39104004	39106366	+	2363	Ghir_D12G011220	0	0	0	0	1.9	1.98	3.57	2.37	1.58	1.3	2.7	12.72	7.51	0	0	0	0	0	0	0	0	2.9	0	0
Ghir_D12G011610	Ghir_D12G011610.1	PLIM2B	LIM domain-containing protein PLIM2b	Gossypium hirsutum	HAU	D12	39799782	39801582	+	1801	Ghir_D12G011610	0.58	0	3.66	74.98	321.39	613.87	580.75	685.72	691.44	865.47	925.33	1065.89	939.65	2.59	11.48	11.28	6.65	6.48	0.94	4.73	0	2858.34	11.48	5.52
Ghir_D12G011860	Ghir_D12G011860.1	DTX34	Protein DETOXIFICATION 34	Gossypium hirsutum	HAU	D12	40165469	40170698	+	5230	Ghir_D12G011860	0	0	0	0	0	0	0	0.56	0.77	3.82	7.1	18.91	13.59	0.04	0.04	0	0	0	0	0	0	5.4	0.04	0.01
Ghir_D12G012060	Ghir_D12G012060.1	PIP5K10	Phosphatidylinositol 4-phosphate 5-kinase 10	Gossypium hirsutum	HAU	D12	40690323	40697123	+	6801	Ghir_D12G012060	0	0	0	0	0	1.51	1.76	1.54	1.01	2.19	1.92	5.95	4.94	0	0	0	0	0	0	0	0	1.77	0	0
Ghir_D12G012550	Ghir_D12G012550.1	ispD	2-C-methyl-D-erythritol 4-phosphate cytidylyltransferase	Gossypium hirsutum	HAU	D12	41641749	41642551	+	803	Ghir_D12G012550	0.87	0	0	14.09	41.49	114.96	146.18	226.62	202.07	252.11	260.91	405.3	329.26	0.71	0.32	0	0	0.49	0	4.35	0	768.86	4.35	0.73
Ghir_D12G013860	Ghir_D12G013860.1	SMAX1	Protein SUPPRESSOR OF MAX2 1	Gossypium hirsutum	HAU	D12	44094373	44095131	+	759	Ghir_D12G013860	0	0	0	0	0	0	0	0	0	0	0	0.21	0.69	0	0	0	0.1	0	0	0	0	45.43	0.1	0.01
Ghir_D12G014070	Ghir_D12G014070.1	NA	Putative invertase inhibitor	Gossypium hirsutum	HAU	D12	44372864	44373821	-	958	Ghir_D12G014070	0.2	0	0.9	2.53	52.53	204.9	340.05	648.97	547.35	626.43	617.14	817.29	713.54	1.34	0.91	0	0.22	0.62	0.92	6.25	0	1787.29	6.25	1.28
Ghir_D12G014080	Ghir_D12G014080.1	glis2	Zinc finger protein GLIS2	Gossypium hirsutum	HAU	D12	44406324	44406890	+	567	Ghir_D12G014080	0	0	0	0.23	0.71	3.31	11.65	21.72	19.92	32.38	34.8	108.34	105.7	0	0	0	0	0	0.65	1.09	0	144.44	1.09	0.22
Ghir_D12G014390	Ghir_D12G014390.1	SRP	Stress-related protein	Gossypium hirsutum	HAU	D12	44740576	44741547	-	972	Ghir_D12G014390	0	0	1.25	54.26	155.58	99.87	84.44	37.97	8.97	4.1	4.43	1.06	0.47	0	0	0	0	0	0	0	0	1.44	0	0
Ghir_D12G014520	Ghir_D12G014520.1	STP10	Sugar transport protein 10	Gossypium hirsutum	HAU	D12	44924409	44926543	-	2135	Ghir_D12G014520	0	0	0.23	0.46	0.45	0.07	1.22	10.3	37.63	82.08	139.26	254.64	426.3	0.35	0.3	0	0	0.24	0.41	0.75	0	964.4	0.75	0.26
Ghir_D12G016040	Ghir_D12G016040.1	NA	NA	Gossypium hirsutum	HAU	D12	47841795	47842826	-	1032	Ghir_D12G016040	0	0	0.33	0.08	0.15	3.81	8.89	81.78	117.26	177.31	182.11	237.47	213.77	0.14	0.52	0	0	0.91	0	0.89	0	380.96	0.91	0.31
Ghir_D12G016570	Ghir_D12G016570.1	DRP1C	Dynamin-related protein 1C	Gossypium hirsutum	HAU	D12	48787642	48801725	+	14084	Ghir_D12G016570	0.74	0.45	0.83	2.45	5.47	6.62	6.66	6.11	4.07	3.74	4.16	5.92	4.1	0	0	0	0	0.04	0	0.04	0.05	5.59	0.05	0.02
Ghir_D12G016940	Ghir_D12G016940.1	At1g64065	Late embryogenesis abundant protein At1g64065	Gossypium hirsutum	HAU	D12	49513033	49513611	+	579	Ghir_D12G016940	0	0	5.19	11.81	10.2	4.26	0	0	0	0.48	0	0	0	0	0	0	0	0	0	0	0	1.71	0	0
Ghir_D12G018230	Ghir_D12G018230.1	PCR12	Protein PLANT CADMIUM RESISTANCE 12	Gossypium hirsutum	HAU	D12	51349107	51350207	+	1101	Ghir_D12G018230	0	0	0	0	0	3.14	8.79	1.45	1.94	3.95	3.02	6.84	5.01	0	0	0	0	0	0	0	0	4.81	0	0
Ghir_D12G018730	Ghir_D12G018730.1	MYOB6	Probable myosin-binding protein 6	Gossypium hirsutum	HAU	D12	52017698	52020221	+	2524	Ghir_D12G018730	0	0	0.15	0	0.07	0	0.1	0	0.87	2.55	3.02	17.4	20.79	0.03	0.03	0	0	0.03	0	0.06	0.11	11.96	0.11	0.03
Ghir_D12G020170	Ghir_D12G020170.1	RIN4	RPM1-interacting protein 4	Gossypium hirsutum	HAU	D12	54091159	54093902	-	2744	Ghir_D12G020170	0.21	0	0.96	0.39	1.16	23.38	30.89	61.1	76.14	99.69	119.6	136.01	153.28	0.09	0.11	0.28	0	0.22	0	0.92	0	557.62	0.92	0.2
Ghir_D12G021530	Ghir_D12G021530.1	BOB2	Protein BOBBER 2	Gossypium hirsutum	HAU	D12	55564310	55565228	+	919	Ghir_D12G021530	1.24	12.34	2.65	0.09	0	0	0	0	0.15	0	0	0	0.09	0	0.09	0	0	0	0	0	0.1	15.42	0.1	0.02
Ghir_D12G022100	Ghir_D12G022100.1	Os06g0561000	Probable inositol oxygenase	Gossypium hirsutum	HAU	D12	56166546	56168744	+	2199	Ghir_D12G022100	0.45	0.9	2.22	9.49	54.18	110.56	129.06	197.29	198.62	266.65	299.64	343.07	357.88	0.96	1.5	0	0	1.14	0.59	2.02	0.33	912.78	2.02	0.82
Ghir_D12G022980	Ghir_D12G022980.1	At5g47470	WAT1-related protein At5g47470	Gossypium hirsutum	HAU	D12	57047847	57050603	+	2757	Ghir_D12G022980	4	6.22	8.93	6.37	5.02	6.74	6.06	14.33	43.08	74.65	120.35	281.88	150.21	0.24	1.07	0	0.2	0	0.08	1.19	0.06	125.93	1.19	0.36
Ghir_D12G023990	Ghir_D12G023990.1	PLIM2A	LIM domain-containing protein PLIM2a	Gossypium hirsutum	HAU	D12	58039587	58041235	-	1649	Ghir_D12G023990	0	0.06	0	0.12	0.06	0.32	0.7	9.02	34.22	69.35	118.8	176.19	207.43	1.08	0.06	0	0	0.11	0.46	1.24	0.19	531.77	1.24	0.39
Ghir_D12G025820	Ghir_D12G025820.1	NA	NA	Gossypium hirsutum	HAU	D12	59675999	59676845	-	847	Ghir_D12G025820	0	0	0	0	19.56	54.84	66.61	83.42	68.17	94.82	125.28	223.18	300.35	0.21	0.34	0	0	0	0.11	1.57	0.63	893.69	1.57	0.36
Ghir_D12G027710	Ghir_D12G027710.1	CHX23	Cation/H(+) antiporter 23, chloroplastic	Gossypium hirsutum	HAU	D12	61391805	61397370	+	5566	Ghir_D12G027710	0	0	0.11	4.35	14.99	26.17	27.71	34.68	36.16	46.61	51.6	65.56	106.32	0.02	0.12	0	0.09	0.24	0.08	0.26	0	283.59	0.26	0.1
Ghir_D12G027880	Ghir_D12G027880.1	OLE16	Oleosin 16 kDa	Gossypium hirsutum	HAU	D12	61544898	61545753	+	856	Ghir_D12G027880	0	0.21	0	10.36	71.43	131.97	127.04	164.6	113.94	108.87	93.43	64.72	61.77	0.28	0.29	0	0.17	0	0	0.39	0	90.95	0.39	0.14
Ghir_D12G028580	Ghir_D12G028580.1	PAP17	Purple acid phosphatase 17	Gossypium hirsutum	HAU	D12	62130673	62133166	-	2494	Ghir_D12G028580	0	0	0.17	0.76	0	0.15	0.08	0	0.21	0.43	1.22	5.35	7.3	0	0	0	0	0	0	0	0	16.39	0	0
Ghir_D12G029130	Ghir_D12G029130.1	PER31	Peroxidase 31	Gossypium hirsutum	HAU	D12	62569092	62570704	-	1613	Ghir_D12G029130	0.96	0.46	1.79	13.2	143.94	355.47	396.11	576.25	546.42	675.53	694.52	619.25	911.8	1.2	1.22	0.04	0	1.32	0.32	4.42	0.39	2492.96	4.42	1.11
Ghir_D13G000070	Ghir_D13G000070.1	PI4KG1	Phosphatidylinositol 4-kinase gamma 1	Gossypium hirsutum	HAU	D13	46303	48799	-	2497	Ghir_D13G000070	0	0	0.33	0.09	7.36	4.2	3.32	20.23	45.77	68.9	93.1	119.16	196.46	0.19	0.23	0	0	0.3	0.06	0.86	0	695.6	0.86	0.2
Ghir_D13G001230	Ghir_D13G001230.1	bioC1	Malonyl-[acyl-carrier protein] O-methyltransferase 1	Gossypium hirsutum	HAU	D13	1105024	1108242	-	3219	Ghir_D13G001230	0	0	0	0	0	0	0	0	0	1.06	0.93	8.26	8.21	0	0	0	0	0.09	0	0	0	28.95	0.09	0.01
Ghir_D13G003280	Ghir_D13G003280.1	ATJ10	Chaperone protein dnaJ 10	Gossypium hirsutum	HAU	D13	3146624	3150032	-	3409	Ghir_D13G003280	0.31	0.04	0.09	0.14	2.21	17.06	20.38	30.9	45.53	56.85	62.89	65.86	91.68	0.09	0.29	0.16	0	0	0.13	0.11	0	227.52	0.29	0.1
Ghir_D13G003310	Ghir_D13G003310.1	SFH3	Phosphatidylinositol/phosphatidylcholine transfer protein SFH3	Gossypium hirsutum	HAU	D13	3178446	3181519	-	3074	Ghir_D13G003310	0	1.57	0	0.29	0.45	0	0.08	0.11	0	0.45	0.07	2.35	2.54	0	0	0	0	0	0	0	0	1.6	0	0
Ghir_D13G003750	Ghir_D13G003750.1	PEX3	Pollen-specific leucine-rich repeat extensin-like protein 3	Gossypium hirsutum	HAU	D13	3696998	3703029	+	6032	Ghir_D13G003750	0	0	11.12	278.27	822.03	808.23	750.3	725.97	630.36	746.79	677.93	631.47	1245.85	1.73	1.19	0	0	0.96	0.59	2.43	0	2572.12	2.43	0.86
Ghir_D13G004930	Ghir_D13G004930.1	zntB	Zinc transport protein ZntB	Gossypium hirsutum	HAU	D13	5571189	5573964	-	2776	Ghir_D13G004930	0	0	0.19	0	0.12	0.03	0	1.07	5.44	19.04	35.44	87.72	143.47	0.16	0.09	0.13	0	0.03	0	0.31	0.97	397.65	0.97	0.21
Ghir_D13G005730	Ghir_D13G005730.1	At1g03050	Putative clathrin assembly protein At1g03050	Gossypium hirsutum	HAU	D13	7535655	7538726	+	3072	Ghir_D13G005730	0	0.06	0.13	0.06	4.51	18.54	5.94	16.58	4.47	9.44	13.23	34.9	68.54	0.14	0.12	0	0.16	0.05	0.35	0.28	0	145.11	0.35	0.14
Ghir_D13G005960	Ghir_D13G005960.1	SCRL11	Putative defensin-like protein 244	Gossypium hirsutum	HAU	D13	7923608	7924511	-	904	Ghir_D13G005960	0	0	0	0	0	0	0	0	0	0	0	0	0	0	0	0	0	0	0	0	0	7.7	0	0
Ghir_D13G005970	Ghir_D13G005970.1	SCRL11	Putative defensin-like protein 244	Gossypium hirsutum	HAU	D13	7930158	7930871	-	714	Ghir_D13G005970	0	0	0	3.7	2.38	0	0	0	0	0	0	0	0	0	0	0	0	0	0	0	0	1.64	0	0
Ghir_D13G007060	Ghir_D13G007060.1	LAT59	Probable pectate lyase P59	Gossypium hirsutum	HAU	D13	10311549	10313514	-	1966	Ghir_D13G007060	0.76	7.72	59.75	842.58	1632.82	2046.27	1552.77	1978.64	1941.84	2341.09	2392.97	2197.15	2988.11	4.93	3.91	0	0	4.51	2.07	12.93	0.09	5926.71	12.93	3.56
Ghir_D13G007100	Ghir_D13G007100.1	LAT59	Probable pectate lyase P59	Gossypium hirsutum	HAU	D13	10551409	10554245	+	2837	Ghir_D13G007100	0.72	0	8.01	371.11	1135.9	2004.04	1823.61	2593.88	2458.67	3019.99	3084.29	2861.47	3306.49	7.87	5.06	0	0	4.24	1.66	14.52	0.19	7339.41	14.52	4.19
Ghir_D13G008900	Ghir_D13G008900.1	SARD1	Protein SAR DEFICIENT 1	Gossypium hirsutum	HAU	D13	17225121	17226681	-	1561	Ghir_D13G008900	0	0	20.31	9.27	2.55	6.41	3.94	5.59	7.29	3.76	7.18	7.32	2.82	0	0	0	0	0	0	0	0	5.87	0	0
Ghir_D13G009760	Ghir_D13G009760.1	UNCMA_27800	Cysteate synthase	Gossypium hirsutum	HAU	D13	22251732	22252186	-	455	Ghir_D13G009760	0	0	5.29	0	0	0	0	0	0	0	0	0	0	0	0	0	0	0	0	0	0	7.5	0	0
Ghir_D13G011520	Ghir_D13G011520.1	ANX2	Receptor-like protein kinase ANXUR2	Gossypium hirsutum	HAU	D13	34646046	34649299	-	3254	Ghir_D13G011520	0	0	0.09	0.02	0.08	5.44	12.41	21.91	27.56	45.62	50.85	59.65	88.07	0.26	0.02	0	0	0.15	0	0.46	0	265.22	0.46	0.11
Ghir_D13G012180	Ghir_D13G012180.1	KIN14G	Kinesin-like protein KIN-14G	Gossypium hirsutum	HAU	D13	37662181	37667860	-	5680	Ghir_D13G012180	0.38	2.12	2.39	2.28	3.93	3.51	2.89	4.16	6.52	9.1	13.96	22.46	37.7	0.16	0.72	0.19	0	0.09	0.06	0.11	0.14	185.51	0.72	0.18
Ghir_D13G012570	Ghir_D13G012570.1	GLP10	Germin-like protein subfamily 2 member 4	Gossypium hirsutum	HAU	D13	39134094	39135268	+	1175	Ghir_D13G012570	0.52	0	2.09	128.05	484.6	849.7	771.93	822.45	807.56	1076.76	1060.49	926.79	1073.62	2.39	1.4	0	0	2.07	1.8	6.08	0	4017.71	6.08	1.72
Ghir_D13G012870	Ghir_D13G012870.1	At1g09600	Probable serine/threonine-protein kinase At1g09600	Gossypium hirsutum	HAU	D13	40365557	40368489	+	2933	Ghir_D13G012870	0	0.1	0.14	0.93	1.76	1.79	2.61	2	2.7	5.13	8.38	21.77	30.82	0.03	0.06	0	0	0.03	0.1	0.06	0	16.63	0.1	0.04
Ghir_D13G014450	Ghir_D13G014450.1	NFYB9	Nuclear transcription factor Y subunit B-9	Gossypium hirsutum	HAU	D13	46824136	46826723	-	2588	Ghir_D13G014450	0	0	0	0	0	0	0	0	0	0	0	0	0	0	0	0	0	0	0	0	0	11.95	0	0
Ghir_D13G015030	Ghir_D13G015030.1	At5g55050	GDSL esterase/lipase At5g55050	Gossypium hirsutum	HAU	D13	48653734	48655651	-	1918	Ghir_D13G015030	0.12	1.93	0.56	10.27	52.67	150.95	174.06	283.9	287.44	365.4	418.12	433.55	545.67	0.83	0.69	0	0	0.19	0.42	2.01	0	1454.07	2.01	0.52
Ghir_D13G015060	Ghir_D13G015060.1	MYB101	Transcription factor MYB101	Gossypium hirsutum	HAU	D13	48715558	48718995	+	3438	Ghir_D13G015060	0	0	4.77	10.09	5	0.87	1.18	0.34	1.79	7.01	13.38	36.53	53.74	0.03	0.03	0	0	0	0	0.27	0.16	129.66	0.27	0.06
Ghir_D13G015410	Ghir_D13G015410.1	COBL10	COBRA-like protein 10	Gossypium hirsutum	HAU	D13	49669476	49672220	-	2745	Ghir_D13G015410	0	0	0	0	0	0	0	0.96	2.75	8.42	12.11	29.71	65.21	0.33	0.09	0.23	0.02	0	0.41	0.15	0	167.91	0.41	0.15
Ghir_D13G015690	Ghir_D13G015690.1	mnmE	tRNA modification GTPase MnmE	Gossypium hirsutum	HAU	D13	50152582	50153894	-	1313	Ghir_D13G015690	0.21	0	0	0	4.55	15.19	19.23	20.06	27.27	40.5	45.69	70.86	102.97	0.17	0.65	0	0	0	0.06	0.23	0	299.35	0.65	0.14
Ghir_D13G017210	Ghir_D13G017210.1	BPA1	Binding partner of ACD11 1	Gossypium hirsutum	HAU	D13	53369340	53372482	-	3143	Ghir_D13G017210	3.28	0.69	0.65	8.92	18.48	15.86	14.5	16.84	10.68	11.23	11.51	12.79	13.47	0	0	0	0	0	0.05	0.05	0	13.96	0.05	0.01
Ghir_D13G018320	Ghir_D13G018320.1	NA	NA	Gossypium hirsutum	HAU	D13	55489212	55490492	-	1281	Ghir_D13G018320	0	0.08	0	0.54	1.88	1.17	1.12	0.72	0.19	0.71	1.43	1.75	3.68	0	0	0	0	0	0	0	0	2.57	0	0
Ghir_D13G018750	Ghir_D13G018750.1	NA	NA	Gossypium hirsutum	HAU	D13	56209415	56210628	+	1214	Ghir_D13G018750	0	0	0.16	0	13.98	11.35	1.76	1.05	6.26	23.18	41.24	100.51	140.43	0.14	0	0	0	0	0	0.08	0	894.69	0.14	0.03
Ghir_D13G019050	Ghir_D13G019050.1	APK3	Adenylyl-sulfate kinase 3	Gossypium hirsutum	HAU	D13	56538269	56540482	+	2214	Ghir_D13G019050	0	0	0	0.63	26.16	50.54	52.45	63.54	44.31	47.35	44.72	44.18	26.16	0.05	0	0	0	0	0.06	0.34	0	54.02	0.34	0.06
Ghir_D13G020570	Ghir_D13G020570.1	AHA8	ATPase 8, plasma membrane-type	Gossypium hirsutum	HAU	D13	58333371	58337832	+	4462	Ghir_D13G020570	0	0	3.27	52.11	75.35	63.43	43.8	48.8	42.84	44.06	44.26	71.26	121.85	0.16	0.04	0.02	0	0.09	0.04	0.5	0	389.59	0.5	0.11
Ghir_D13G022930	Ghir_D13G022930.1	NA	L-ascorbate oxidase homolog	Gossypium hirsutum	HAU	D13	60872480	60872922	+	443	Ghir_D13G022930	0	0	0	0	4.95	6.03	7.04	4.5	0.88	1.79	4.48	3.14	6.44	0	0	0	0	0	0	0	0	13.18	0	0
Ghir_D13G022940	Ghir_D13G022940.1	Bp10	L-ascorbate oxidase homolog	Gossypium hirsutum	HAU	D13	60872943	60874315	+	1373	Ghir_D13G022940	0.82	0.73	185.36	1640.41	2883.45	3442.83	2715.63	2845.4	2741.04	3677.19	3712.2	4029.82	4767.57	6.78	5.35	0.26	0	6.08	4.33	20.22	0	12609.5	20.22	5.38
Ghir_D13G022950	Ghir_D13G022950.1	Bp10	L-ascorbate oxidase homolog	Gossypium hirsutum	HAU	D13	60877936	60879770	+	1835	Ghir_D13G022950	0	0	41.38	306.82	496.03	654.89	468.76	536.5	526.25	707.85	739.18	766.78	820.98	1.19	1.17	0	0	0.85	0.59	4.09	0.4	2271.07	4.09	1.04
Ghir_D13G022970	Ghir_D13G022970.1	Bp10	L-ascorbate oxidase homolog	Gossypium hirsutum	HAU	D13	60887539	60890389	+	2851	Ghir_D13G022970	0	0	0.92	35.52	185.54	276.87	275.37	373.66	334.73	503.5	535.36	667.48	743.07	1.39	0.54	0	0	1.37	0.37	3.59	0	1410.96	3.59	0.91
Ghir_D13G022980	Ghir_D13G022980.1	Bp10	L-ascorbate oxidase homolog	Gossypium hirsutum	HAU	D13	60896546	60898385	-	1840	Ghir_D13G022980	0	0.05	24.58	205.71	693.95	765.71	716.08	853.2	860.21	1213.36	1224.55	1344.31	1870.39	3.36	0.76	0	0	2.57	0.28	4.89	0.62	4889.14	4.89	1.56
Ghir_D13G023000	Ghir_D13G023000.1	Bp10	L-ascorbate oxidase homolog	Gossypium hirsutum	HAU	D13	60911096	60913149	-	2054	Ghir_D13G023000	0.24	0	138.19	1876.53	3367.2	3797.97	3260.94	3316.74	3306.01	4118.1	4183.3	4471.58	5817.04	9.01	6.16	0	0	5.18	6.12	21.06	0	11199.2	21.06	5.94
Ghir_D13G023020	Ghir_D13G023020.1	SIRP1	E3 ubiquitin-protein ligase SIRP1	Gossypium hirsutum	HAU	D13	60939617	60942235	+	2619	Ghir_D13G023020	0	0	0.61	0.53	0.09	0	0.04	0	0.58	2.79	5.75	24.16	38.2	0	0	0	0.04	0.16	0	0.17	0	280.48	0.17	0.05
Ghir_D13G025910	Ghir_D13G025910.1	CDR1	Aspartic proteinase CDR1	Gossypium hirsutum	HAU	Scaffold939	13324	14622	+	1299	Ghir_D13G025910	0	0	0	0.12	0	0	0	0.05	0	0.05	0	0	0	0	0	0	0	0	0	0	0	1.08	0	0
Ghir_Scaffold1885G000010	Ghir_Scaffold1885G000010.1	SCPL44	Serine carboxypeptidase-like 44	Gossypium hirsutum	HAU	Scaffold1885	8482	12701	+	4220	Ghir_Scaffold1885G000010	0	0	0	0.36	0.95	0.81	1.61	0.77	0	0.08	1.15	1.42	0.27	0	0	0	0	0	0	0	0	16.54	0	0
Ghir_Scaffold1885G000020	Ghir_Scaffold1885G000020.1	SCPL44	Serine carboxypeptidase-like 44	Gossypium hirsutum	HAU	Scaffold1885	19116	23219	+	4104	Ghir_Scaffold1885G000020	0	0	0	0.41	2.48	4.54	5.74	3.98	0.6	1.57	1.25	1.52	1.19	0	0	0	0	0	0	0	0	4	0	0
Ghir_Scaffold2208G000030	Ghir_Scaffold2208G000030.1	G9	Polygalacturonase	Gossypium hirsutum	HAU	Scaffold2208	16134	26139	-	10006	Ghir_Scaffold2208G000030	0	0	0.95	9.33	19.44	24.91	17.52	19.49	8.48	18.79	19.72	32.72	20.09	0	0	0	0	0	0	0	0	30.96	0	0
Ghir_Scaffold2729G000020	Ghir_Scaffold2729G000020.1	SCPL42	Serine carboxypeptidase-like 42	Gossypium hirsutum	HAU	Scaffold2729	20708	24917	+	4210	Ghir_Scaffold2729G000020	0	0	0	0.17	0.54	1.53	1.84	0.81	0	0.61	0.35	0.67	0.67	0	0	0	0	0	0	0	0	1.27	0	0
Ghir_Scaffold423G000060	Ghir_Scaffold423G000060.1	NA	NA	Gossypium hirsutum	HAU	Scaffold423	69218	69439	+	222	Ghir_Scaffold423G000060	0	0	11.5	0	0	0	0	0	0	0	0	0	0	0	0	0	0	0	0	0	0	31.34	0	0
Ghir_Scaffold423G000120	Ghir_Scaffold423G000120.1	PI4KG1	Phosphatidylinositol 4-kinase gamma 1	Gossypium hirsutum	HAU	Scaffold423	101817	104315	-	2499	Ghir_Scaffold423G000120	0	0.09	0.07	0	0.03	0.06	0.06	0.55	4.39	12.09	22.95	50.84	81.72	0.09	0.03	0	0	0	0	0.26	0.1	392.98	0.26	0.06
Ghir_Scaffold921G000060	Ghir_Scaffold921G000060.1	PIP5K4	Phosphatidylinositol 4-phosphate 5-kinase 4	Gossypium hirsutum	HAU	Scaffold921	36628	42001	+	5374	Ghir_Scaffold921G000060	0.09	0.03	0.22	0.05	0.02	0	0.02	0.04	0.29	3.73	4.81	20.38	23.78	0	0.02	0	0	0.02	0.02	0.09	0.03	9.42	0.09	0.02
