# Supplementary material for: Rapid Identification of Pollen- and Anther-Specific Genes in Response to High-Temperature Stress Based on Transcriptome Profiling Analysis in Cotton
Source: Int J Mol Sci. 2022 Mar 21;23(6):3378. doi: 10.3390/ijms23063378 (PMC8954629; doi:10.3390/ijms23063378)
Supplement: Supplementary file 1 [file ijms-23-03378-s001.zip › Table S/Table S3 449 PAGs gene ID, TPM.xlsx]

## Sheet: Tabel S3
gene ID	NT3_5	NT5_6	NT6_7	NT7_8	NT8_9	NT9_10	NT10_11	NT11_12	NT12_13	NT13_14	NT14_16	NT16_19	NT19_24	NTroot	NTstem	NTleaf	NTbract	NTsepal	NTpetal	NTstigma	NTovlue	NTpollen	max_eight	mean_eight	psgs
Ghir_A01G001040	0.98	0	1.98	14.24	239.53	718.03	852.48	1254.92	1187.96	1282.73	1205.77	1041.36	932.51	2.07	1.66	0	0	2.41	0.93	11.66	0	3083.18	11.66	2.34	TRUE
Ghir_A01G001330	0	0	0.76	10.76	231.65	317.16	455.39	718.67	547.14	525.47	537.62	653.48	593.28	0.33	0.69	0	0	0.31	1.38	5.26	0	1433.64	5.26	1	TRUE
Ghir_A01G001350	4.62	0	2.61	132.87	662.93	913.43	1151.84	1731.44	1263.01	1302.95	1321.91	1580.09	1286.19	3.65	2.27	0	0	2.75	1.72	7.52	0.63	2770	7.52	2.32	TRUE
Ghir_A01G003000	0	0.24	0.12	0.5	11.8	43.93	70.78	98.57	105.25	169.96	195.67	283.73	381.01	0.86	0.39	0.56	0	0.46	0.17	1.48	0	1523.5	1.48	0.49	TRUE
Ghir_A01G005070	0	0	0	0	0.04	0	0	0.08	0	2.16	4.98	31.22	46.09	0.25	0.04	0	0	0.12	0	0.13	0	468.98	0.25	0.07	TRUE
Ghir_A01G010290	0	0	59.76	589.25	1341.86	1356.5	1078.77	1030.99	632.78	1004.25	890.2	1543.57	1314.08	0.96	3.06	0	0	2.56	2.04	6.45	0	2089.09	6.45	1.88	TRUE
Ghir_A01G010470	9.07	13.03	7.15	21.04	44.64	61.49	60.09	68.46	67.4	91.78	91.07	88.09	123.31	7.6	9.81	5.22	3.2	9.27	8.5	5.4	6.34	319.77	9.81	6.92	FALSE
Ghir_A01G010710	1.07	0.49	1.7	0.64	14.03	52.19	70.89	88.92	103.86	135.64	142.34	139.57	214.51	0.72	0.47	0.44	0	0.48	1.08	2.13	0.39	732.37	2.13	0.71	TRUE
Ghir_A01G011770	218.11	159.37	269.54	208.45	422.74	635.4	617.87	1022.92	970.19	1083.69	1172.78	1180.21	1109.89	53.12	79.23	65.12	67.62	125.67	52.98	228.51	496.75	3542.04	496.75	146.12	FALSE
Ghir_A01G015070	0.41	0	1.48	59.17	170.74	331.68	238.34	383.07	390.77	449.03	463.59	398.36	384.34	0.77	1.27	0	0	0.43	0	0.81	0.52	1452.26	1.27	0.48	TRUE
Ghir_A01G015080	5.73	19	202.84	2103.13	3823.19	5657.91	4564.69	5344.56	4938.7	5859.96	6124.09	5778.92	5598.58	10.07	8.32	0	1.52	7.99	4.58	25.77	2.22	10143	25.77	7.56	TRUE
Ghir_A01G016040	0.13	0.34	145.7	1390.35	2434.38	2606.59	2357.42	2225.7	1936.51	2487.98	2417.63	2290.25	3202.53	4.83	3.48	0.55	0.25	4.15	2.31	11.02	0.1	8420.29	11.02	3.34	TRUE
Ghir_A01G018380	20.81	16.86	22.23	46.7	42.25	49.91	55.02	54.81	76.37	99.5	127.65	167.63	252.45	8.09	3.26	1.01	26.35	4.3	10.65	5.03	13.3	722.13	26.35	9	FALSE
Ghir_A01G018970	0	0	18.28	688.36	1384.11	2191.37	1937.9	2362.22	2100.93	2453.59	2566.53	2664.99	1843.68	3.76	3.07	0	0	2.83	1.33	9.8	0	6476.99	9.8	2.6	TRUE
Ghir_A01G018980	0.34	0	17.02	648.37	1396.6	2165.84	1878.04	2204.12	1993.22	2340.29	2402.93	2208.88	2422.11	3.47	2.33	0	0	4.03	2.07	16.05	0.65	7533.88	16.05	3.58	TRUE
Ghir_A01G019030	0.24	0	0.95	12.59	69.01	123.15	129.84	155.77	150.19	190.7	182.51	176.01	205.7	0.29	0.43	0.38	0	0.35	0.16	0.83	0	382.03	0.83	0.3	TRUE
Ghir_A01G020500	0	1.29	4.29	58.23	104.53	178.71	131.22	168.31	143.99	193.65	193.01	199.72	215.77	0.52	0.41	0	0	1.13	0.69	1.5	1.22	520.46	1.5	0.68	TRUE
Ghir_A02G003480	0	0.12	0.16	3.03	5.42	11.4	12.25	18.55	22.73	32.96	41.6	72.82	91.39	0.21	0.33	0	0	0.03	0.04	0.32	0.33	441.42	0.33	0.16	TRUE
Ghir_A02G004410	0.14	0	0.18	0.17	0.08	18.5	40.51	121.71	156.85	202.08	237.77	270.34	325.8	0.5	0.28	0	0	0.26	0	1.31	0.05	1468.18	1.31	0.3	TRUE
Ghir_A02G004550	1417.86	550.52	180.48	637.65	1161.69	1426.44	1040.52	2326.91	2252.55	2185	1591.63	1692.01	1340.96	699	311.33	290.42	1143.77	1005.42	165.11	935.03	1047.43	320.27	1143.77	699.69	FALSE
Ghir_A02G004560	1.81	1.51	5.28	6.42	9.73	61.9	84.06	126.86	112.03	128.15	133.14	184.42	275.9	2.94	5.7	0.22	1.05	2.86	4.81	1.54	1.47	477.96	5.7	2.57	FALSE
Ghir_A02G004760	0.24	0.39	6.33	146.51	348.74	533	459.49	660.48	621.24	698.47	679.75	657.24	494.44	2.76	1.71	0.32	0.2	1.39	2.32	3.58	0.14	1189.5	3.58	1.55	TRUE
Ghir_A02G008320	0	0	0.42	0.52	8.56	41.94	53.29	87.4	98.75	128.97	136.37	159.91	258.87	0.3	0.14	0	0	0.2	0.1	1.09	0.04	684.32	1.09	0.23	TRUE
Ghir_A02G008330	0	0	0	0.09	0.51	9.27	12.91	47.35	68.97	113.18	127.41	166.99	250.2	0.36	0.18	0	0	0.36	0.12	0.82	0	887.28	0.82	0.23	TRUE
Ghir_A02G008500	25.28	49.03	51.39	119.56	178.63	251.69	266	364.62	405.13	470.5	479.85	517.97	687.37	124.69	94.07	140.52	63.45	140.89	108.77	117.05	50.41	1607.63	140.89	104.98	FALSE
Ghir_A02G013440	0	0	0.51	0.67	29.4	97.34	128	185.55	202.3	291.89	306.46	321.77	348.41	1.11	0.62	0	0	0.27	0.07	3.35	0	1444.25	3.35	0.68	TRUE
Ghir_A02G015630	0.74	0	1.75	104.95	341.6	498.01	532.04	655.53	536.34	678.14	696.46	769.85	801.59	1.38	0.81	0	0	0.84	0.37	4.49	0	2095.7	4.49	0.99	TRUE
Ghir_A02G015640	0	0	1.4	1.65	117.79	488.86	572.51	747.54	814.64	1152.95	1127.85	1052.43	1433.55	2.27	1.56	0.22	0	0.49	0.53	3.61	4.78	2183.03	4.78	1.68	TRUE
Ghir_A02G017340	0	0	1.73	0.44	0.29	0.39	0.43	0.86	0	0.12	0.61	0.99	2.17	0	0	0	0	0	0	0	0	326.37	0	0	TRUE
Ghir_A02G017640	0.04	0	0.24	0.38	17.77	50.97	58.4	89.47	97.45	127.01	126.48	120.78	175.18	0.51	0.16	0	0	0.51	0	1.37	0	695.82	1.37	0.32	TRUE
Ghir_A02G018060	0	0	0.19	3.44	16.8	28.44	26.88	34.15	37.31	46.6	50.49	53.87	64.78	0.08	0.09	0	0	0.16	0	0.33	0	301.18	0.33	0.08	TRUE
Ghir_A02G019200	0	0	0	0	0	101.64	0	5.62	83.2	59.34	89.68	163.39	265.79	0	0	0	0	3.37	0	24.54	0	913.56	24.54	3.49	FALSE
Ghir_A03G000770	0	0	0	0	0	0	0	0	0	0.51	2.55	12.63	24.93	0	0	0	0	0	0	0	0	342.91	0	0	TRUE
Ghir_A03G001930	0	0	0.66	0	0	0	0	1.89	0.31	4.38	16.78	111.94	128.4	0.34	0	0	0	0.32	0	1.09	0	503.27	1.09	0.22	TRUE
Ghir_A03G002340	0.64	0	2.37	50.44	305.31	679.37	658.6	791.59	804.46	1028.52	1204.68	1167.88	976.89	2.43	1	0	0	0.34	0.46	8.78	0	2758.37	8.78	1.63	TRUE
Ghir_A03G002370	0.86	0.77	12.52	219.96	782.57	1432.93	1481.13	1797.78	1657.52	2011.97	2157.18	2360.71	1727.58	5.72	3.82	1.27	0.4	4.32	2.76	15.9	1.43	5401.56	15.9	4.45	TRUE
Ghir_A03G003080	279.6	253.18	170.75	224.83	186.25	150.69	226.55	114.92	145.69	131.12	126.16	107.33	194.98	524.93	124.48	32.14	438.53	307.48	469.1	287.88	82.77	504.8	524.93	283.41	FALSE
Ghir_A03G009040	0	0	41.42	832.64	1575.02	1377.92	1169.68	1402.41	862.73	933.4	963.32	1408.13	1411.23	3.68	1.25	2.23	0	4.45	2.32	12.55	0.94	2220.15	12.55	3.43	TRUE
Ghir_A03G013970	380.28	427.22	314.69	606.44	591.82	933.17	950.99	1069.57	1170.26	1423.09	1572.18	1638.04	1454.68	316.66	397.31	78.81	262.79	413.15	302.08	351.07	248.82	2662.75	413.15	296.34	FALSE
Ghir_A03G014680	1.34	0.5	15.05	25.5	196.07	422.19	427.59	746.9	731.95	785.76	796.97	721.6	755.84	5.78	1.32	3.34	7.71	15.5	4.99	68.32	0.85	1907.41	68.32	13.48	FALSE
Ghir_A03G020520	0.78	0.58	22.44	79.97	95.59	62.64	36.26	45.51	33.54	49.4	65.77	125.79	179.2	0.74	0.54	0.33	0.64	0.95	1.21	4.07	4.17	393.06	4.17	1.58	FALSE
Ghir_A03G021610	0.14	0	1.54	28.74	64.93	80.78	59.08	68.96	71.98	95.7	106.57	127.93	190.32	0.04	0.27	0	0	0.04	0	0.5	0	765.12	0.5	0.11	TRUE
Ghir_A04G001480	0	0	2.5	5.93	638.13	1356.91	1783.09	2388.49	1691.48	2158.52	2090.94	4644.72	4291.89	7.48	3.86	0	0	3.79	1.96	19.78	0	2122.3	19.78	4.61	TRUE
Ghir_A04G001500	0	0	0.36	0.13	0.12	5.41	14.25	110.35	185.71	281.26	369.46	387.25	539.53	0.77	0.28	0	0	0.6	0.45	2.62	0	1579.99	2.62	0.59	TRUE
Ghir_A04G001550	0.28	0	2.16	11.22	392.94	697.89	865.25	1164.3	816.9	1059.82	1074.86	2068.11	1638.02	2.91	2.28	0	0	2.54	1.17	10.11	0	609.19	10.11	2.38	FALSE
Ghir_A04G001560	0.4	0	2.42	9.19	466.32	962.17	1244.46	1718.88	1226.88	1570.36	1537.3	2652.89	2148.3	3.99	3.35	0	0	2.3	0.56	10.98	0	1145.55	10.98	2.65	TRUE
Ghir_A04G001580	0	0	0	0	0	0	0	0	0	4.1	7.18	36.45	60.12	0	0	0	0	0	0	0.23	0	468.28	0.23	0.03	TRUE
Ghir_A04G002010	0	0	0.96	0.72	15.61	179.67	220.21	346.54	428.86	612.21	694.09	755.2	811.48	1.69	1.71	0.44	0	0.97	0.72	4.73	0	2157.63	4.73	1.28	TRUE
Ghir_A04G004230	2.1	0	17.07	452.69	1136.74	1950.6	1699.56	2408.59	2347.39	2400.85	2575.57	2771.45	1710.02	5.18	4.58	0	0	3.64	1.89	26.73	0	4288.78	26.73	5.25	TRUE
Ghir_A04G004240	7.65	8.16	14.47	14.46	44.46	121.93	159.3	280.66	287.68	369.23	432.52	420.04	131.52	2.76	3.69	2.61	2.45	2.1	3.56	6.01	13.54	486.24	13.54	4.59	FALSE
Ghir_A04G004250	0	0	3.99	100.75	196.03	237.27	266.05	300.99	219.6	270.44	281.68	395.99	351.81	0.53	0.66	0	0	0.51	0.11	3.07	0	786.53	3.07	0.61	TRUE
Ghir_A04G004270	0.66	0	5.02	162.54	686.08	1496.96	1409.56	2108.35	2272.8	2425.23	2764.19	2992.55	1469.23	3.32	4.04	0	0	4.58	0.57	18.24	0.25	4514.66	18.24	3.88	TRUE
Ghir_A04G004280	1.65	5.54	110.97	986.76	1652.39	2205.56	1945.66	2050.67	2014.21	2577.13	2647.09	2267.47	2362.81	9.19	3.61	0	0.44	8.49	8.34	36.97	2.14	7184.19	36.97	8.65	TRUE
Ghir_A04G005560	0.49	0	2.55	149.75	559.71	880.97	784.06	1071.23	995.73	1231.47	1264.51	1218.14	1415.2	3.03	1.46	0	0	1.6	0.19	8.55	0	3099.03	8.55	1.85	TRUE
Ghir_A04G006750	12.12	11.26	13.19	31.74	61.8	100.71	88.75	98.57	100.49	141.94	147.62	159.67	180.61	12.59	7.29	1.93	2.6	8.35	12.96	46.35	3.29	460.37	46.35	11.92	FALSE
Ghir_A04G007050	0	0.29	1.03	0.92	102.07	418.06	451.62	571.38	614.27	883.03	931.02	960.54	1007.1	1.6	1.48	0	0	1.19	0.89	5.13	0.08	2698.52	5.13	1.3	TRUE
Ghir_A04G012800	233.6	108.55	73.35	96.78	114.35	265.42	306.56	520.95	572.18	650.66	664.16	592.28	771.89	295.97	258.52	77.96	48.49	120.15	264.06	173.82	228.65	1484.87	295.97	183.45	FALSE
Ghir_A04G012860	0.35	2.23	1.64	67.22	287.4	565.14	533.97	775.74	675.91	829.49	884.54	840.31	860.53	1.6	25.64	0.69	0.7	9.36	1.85	7.03	1.76	2797.26	25.64	6.08	TRUE
Ghir_A04G013930	0	2.16	22.56	606.2	1109.69	2087.97	1854.72	2438.81	2471.72	2987.45	3237.54	3416.45	1960.35	7.21	5.25	0.26	0	2.58	5.61	40.15	0.42	6064.02	40.15	7.69	TRUE
Ghir_A04G016030	0	0	6.21	152.95	394.94	493.4	478.64	594.25	543.83	635.82	641.8	575.86	781.13	0.81	0.62	0	0	1.11	0.17	4.58	0	1562.1	4.58	0.91	TRUE
Ghir_A04G016230	0	0.07	0.28	0.14	10.17	62.32	89.91	127.78	125.19	176.76	172.37	163.24	211.29	0.3	0.18	0	0	0.16	0.04	0.58	0.09	313.96	0.58	0.17	TRUE
Ghir_A05G000110	0.73	1.52	26.98	42.65	60.43	69.07	58.7	69.44	67.11	81.93	74.2	79.74	150.99	0.78	1.71	0.38	0	0.14	0.36	0.28	0.87	345.57	1.71	0.57	TRUE
Ghir_A05G003840	0	0	0.23	0.03	0.03	0.07	0.36	4.42	13.5	30.34	43.17	87.99	157.58	0.19	0.03	0.21	0.36	0.12	0.08	0.95	0	454.54	0.95	0.24	TRUE
Ghir_A05G006410	0.39	0.15	7.65	111.46	238.95	355.24	294.45	382.2	301.44	355.12	360.07	282.88	329.45	1.2	0.7	0.22	0	0.31	0.33	7	0.37	687.8	7	1.27	FALSE
Ghir_A05G007880	330.19	226.4	268.79	202.77	177.18	222.58	260.56	312.78	299.4	293.07	304.88	286.64	301.43	473.04	326.18	184.14	302.83	353.6	409.08	303.89	396.72	412.02	473.04	343.68	FALSE
Ghir_A05G008500	220.11	77.66	90.72	150.43	120.82	97.85	115.08	90.94	93	83.25	104.13	119.28	194.88	240.09	129.05	34.44	164.79	219.26	266.7	312.31	63.19	496.39	312.31	178.73	FALSE
Ghir_A05G011400	14.6	20.9	19.58	20.33	86.11	214.56	259.71	387.12	393.13	462.13	482.71	519.32	620.74	21.43	65.58	59.09	21.09	33.56	19.73	90.32	44.09	1413.88	90.32	44.36	FALSE
Ghir_A05G021160	38.26	185.67	27.9	221.85	546.84	959.67	925.37	967.07	958.72	1074.8	1142.89	892.33	1158.51	13.52	1555.57	111.94	52.82	101.66	11.78	9.96	354.54	2151.31	1555.57	276.47	FALSE
Ghir_A05G021970	114.17	67.84	78.84	85.78	87.51	153.86	177.61	302.35	375.05	330.77	324.39	250.06	256.88	369.47	569.16	46.15	36.18	58.77	334.66	146.21	72.35	518.35	569.16	204.12	FALSE
Ghir_A05G025530	0	0	0	0.1	0.76	0.26	0	0	0.71	4.89	12.43	76.42	89.33	0	0.18	0	0.24	0.77	0	1.18	0.21	448.46	1.18	0.32	TRUE
Ghir_A05G026280	5.24	6.41	3.24	7.69	13.64	22.02	22.2	31.41	32.93	44.43	45.9	51.02	81.14	0.8	22.54	3.08	0.84	0.94	0.92	3.79	10.13	318.09	22.54	5.38	FALSE
Ghir_A05G026970	0	0	0.14	0	0.07	0	0	0	0.11	3.03	4.87	39.86	71.62	0.06	0	0	0	0	0.07	0	0	351.22	0.07	0.02	TRUE
Ghir_A05G028080	0.55	0	2.92	243.13	832.41	1421.41	1311.52	1364.63	1087.76	1294.56	1319.52	1992.67	1960.31	2.54	2.35	0	0.14	2.6	1.27	11.79	0	753.92	11.79	2.59	FALSE
Ghir_A05G035470	0	0.53	0.21	2.22	68.17	228.31	228.36	320.15	344.78	435.44	478.11	445.16	419.97	0.29	0.3	0	0	0.74	0.2	1.79	0	1165.77	1.79	0.42	TRUE
Ghir_A05G036380	99.96	211.47	206.97	377.72	746.87	1114.43	1093.71	1362.82	1472.73	1744.41	1815.76	1694.2	2131.69	186.66	331	842.31	284.15	184.98	173.43	139.89	238.18	4828.44	842.31	297.57	FALSE
Ghir_A05G036740	0	0	0	7.85	115.11	314.35	298.53	511.93	526.05	574.01	626.7	546.24	579.43	0.56	1.17	0	0	0.45	0.89	2.04	0	1228.62	2.04	0.64	TRUE
Ghir_A06G000330	6.13	2.66	2.05	7.98	82.66	162.42	163.06	279.8	273.23	286.37	285.92	267.89	406.99	26.94	28.25	35	34.13	134.28	20.44	34.58	11.69	810.64	134.28	40.66	FALSE
Ghir_A06G000900	0	0	0	0	0.56	4.99	2.77	25.51	66.29	110.36	132.98	182.53	193.47	0.26	0.36	0	0	0.5	0	2.14	0	514.16	2.14	0.41	TRUE
Ghir_A06G009100	0.29	0.19	0.18	0.18	2.56	29.73	42.7	74.61	85.6	117.52	124.91	142.15	208.51	0	0.25	0	0	0	0	1.02	0	752.52	1.02	0.16	TRUE
Ghir_A06G012580	3.53	5.49	2.4	3.47	92.17	454.12	522.93	943.43	746.85	739.49	623.03	484.02	646.86	9.4	1.13	6.37	4	9.46	5.99	5.18	2.03	758.2	9.46	5.45	FALSE
Ghir_A06G013270	0	0	0.2	0.1	0.09	0.95	0.28	22.81	57.84	93.39	132.16	164.35	195.78	0.26	0.18	0	0	0	0	1.46	0	433.37	1.46	0.24	TRUE
Ghir_A06G013300	0.55	0	1.58	1.19	17.13	143.2	199.04	536.21	512.46	593.94	616.46	827.73	747.69	2.24	0.8	0	0	0.59	0.16	6.07	0	2305.21	6.07	1.23	TRUE
Ghir_A06G021870	0.31	0.17	0	0.53	0.37	0	0	0	0.45	8.31	10.76	62.46	77.53	0.15	0	0	0.18	0.1	0	0.05	0	598.1	0.18	0.06	TRUE
Ghir_A06G022050	0.49	0	0	0	0.03	0	0	0.07	0.25	5.26	6.88	41.8	55.18	0.14	0	0	0	0.3	0.1	0.46	0.5	416.11	0.5	0.19	TRUE
Ghir_A07G000170	0	0	0.51	3.13	7.05	20.18	20.4	41.19	55.12	89.52	92.44	104.52	164.04	0.16	0.1	0	0	0.12	0.07	0.7	0	511.32	0.7	0.14	TRUE
Ghir_A07G005400	0	0	1.29	1.69	22.32	107.21	142.46	223.28	290.27	361.17	434.71	454.55	450.69	1.05	0.86	0	0	0.91	0.25	5.74	0	1507.53	5.74	1.1	TRUE
Ghir_A07G006770	3.53	0.44	1.66	1.22	78.33	367.23	441.2	678.93	769.95	961.58	1056.47	1083.02	1013.96	1.68	1.96	0.25	0	3.89	2.13	10.76	0.15	2266.59	10.76	2.6	TRUE
Ghir_A07G011180	2.25	6.1	4.43	10.16	23.1	31.81	46.56	62.8	67.17	84.23	92.91	114.87	200.83	2.78	11.28	2.67	2.3	1.73	3.09	5.95	10.3	537.12	11.28	5.01	FALSE
Ghir_A07G012630	128	96.4	53.79	133.04	193.89	322.17	256.65	478.7	509.57	474.64	477.45	500.16	344.91	51.79	23.61	18.92	18.74	40.11	50.29	80.46	374.76	732.24	374.76	82.34	FALSE
Ghir_A07G014100	3.5	5.07	1.43	3.43	14.53	30.9	25.81	101.13	158.82	205.83	351.42	533.68	606.79	0.38	0	0	0	0.35	2.78	1.62	2.15	2749	2.78	0.91	TRUE
Ghir_A07G014240	3.05	20.81	20.7	20.23	42.48	58.22	63.45	83.05	83.44	106.56	105.7	105.45	137.48	3.18	0.18	0.07	1.08	0.03	2.37	1.19	0.26	350.53	3.18	1.04	TRUE
Ghir_A07G014970	0	0	0	0.07	0.09	0.15	0.69	10.83	30.23	54.34	68.75	108.02	169.02	0.08	0.48	0	0	0.22	0.28	0.82	0	388.73	0.82	0.24	TRUE
Ghir_A07G016940	2.19	0	0	27.84	209.1	585.96	630.92	1082.1	1007.61	1101.97	1118.36	975.64	861.86	1.86	3.27	0	0	0.29	0	6.33	1.78	1009.92	6.33	1.69	TRUE
Ghir_A07G017230	0	0	3.82	0.95	247.47	1225.11	1658.23	3013.47	2874.78	2704.7	3003.87	2901.04	2165.89	4.07	3.47	0	0	1.46	0	17.27	0	2030.82	17.27	3.28	TRUE
Ghir_A08G000210	2.45	4.45	2.77	2.96	5.09	15.11	18.08	32.07	46.3	67.94	76.07	78.68	108.9	2.26	7.46	1.74	0.03	1.35	0.98	1.48	3.58	340.01	7.46	2.36	FALSE
Ghir_A08G000590	0	0	0.3	0.15	0	0	0	1.16	1.99	21.27	27.94	135.18	167.61	0.41	0.72	0	0	0	0.15	1.16	1.29	437.68	1.29	0.47	TRUE
Ghir_A08G001480	0	0	0.21	0.17	0.03	0.12	1.19	11.67	27.12	56.72	80.7	153.59	221.59	0.27	0.19	0.35	0.08	0.18	0.16	0.66	0	1155.95	0.66	0.24	TRUE
Ghir_A08G002680	0	0	4.3	75.6	183.64	240.36	186.19	246.01	233.31	243.42	245.75	211.82	235.88	0.75	0.28	0	0	0.99	0.45	1.22	0	452.81	1.22	0.46	TRUE
Ghir_A08G003430	92.32	61.91	53.45	67.36	97.16	119.93	102.1	123.15	114.9	125.39	139.34	120.75	121.34	60.13	46.06	23.01	32.51	45.79	58.84	93.8	54.86	349.3	93.8	51.88	FALSE
Ghir_A08G008570	0.89	0	0.41	1.3	52.83	353.15	423.47	812.53	960.56	1025.54	1108.71	1187.67	618.25	1.35	2.64	0	0	1.14	0.86	7.32	0.74	1404.63	7.32	1.76	TRUE
Ghir_A08G011400	4.95	5.09	5.88	5.99	35.75	65.02	81.59	105.04	102.22	122.06	126.83	131.59	171.56	7.51	3.13	1.14	1.19	3.59	7.08	4.08	12.87	455.25	12.87	5.07	FALSE
Ghir_A08G011840	2.17	1.08	6.28	91.81	385.82	888	903.51	1046.47	1086.37	1387.85	1452.17	1387.62	1546.35	4.14	1.94	0.17	1.96	2.75	1.87	11.39	0.94	5184.52	11.39	3.15	TRUE
Ghir_A08G012620	5.91	1.02	45.77	416.07	821.19	1298.61	1092.66	1563.05	1427.2	1621.05	1697.22	1432.76	1339.67	2.64	3.13	0.89	0	2.34	0.97	19.08	1.08	3177.94	19.08	3.77	TRUE
Ghir_A08G012810	1.42	6.81	11.1	226.98	1015.12	1660.28	1386.89	1762.05	1751.69	2159.17	2133.44	1879.74	2378.78	45.7	4.38	0.07	23.26	7	46.43	18.56	1.67	6309.28	46.43	18.38	TRUE
Ghir_A08G012980	0.03	0	1.24	0.95	58.31	254.81	328.29	558.53	504.35	616.51	628.22	615.4	737.74	1.14	0.99	0.22	0	0.89	0.68	4.3	0	2045.22	4.3	1.03	TRUE
Ghir_A08G013760	1.08	1.35	1.38	18.32	55.7	70.96	61.96	70.36	71.48	91.65	93.98	86.84	117.9	0.15	1	0	0	0.15	0	1.2	1.87	537.53	1.87	0.55	TRUE
Ghir_A08G018840	0.83	0	1.36	0.49	35.71	212.34	257.12	394.53	542.07	744.47	862.52	1030.34	807.37	1.49	1.09	0	0	1.68	1.66	10.08	0	2560.74	10.08	2	TRUE
Ghir_A08G018890	1.94	0	1.54	35.68	362.41	852.94	852.55	1217.84	1149.74	1396.49	1415.42	1411.18	1239.38	2.57	2.03	0	0	5.13	1.57	14.13	0	4963.04	14.13	3.18	TRUE
Ghir_A08G021580	0	0	0	0	0	1.3	0.85	0.74	4.51	17.37	33.56	77.36	62.27	0	0	0	0	0	0	0.41	0	422.4	0.41	0.05	TRUE
Ghir_A08G022600	0.05	0	0.2	0.14	2.01	13.73	16.53	34.89	34.25	41.28	52.6	69.85	79.28	0.08	0.04	0	0	0	0.4	0.57	0	300.53	0.57	0.14	TRUE
Ghir_A08G023830	0.56	0.12	0.32	0.83	2.9	16.12	18.75	30.31	36.35	55.29	53.46	60.25	81.06	0.21	0.04	0.34	0	0.03	0	0.78	0.33	338.07	0.78	0.22	TRUE
Ghir_A08G024700	0.49	5.56	5.37	229.53	698.29	1228.3	1199.18	1435.58	1311.97	1610.69	1674.09	1818.57	1955	4.58	2.56	0.62	0	3.16	1.59	19.71	0.09	5545.91	19.71	4.04	TRUE
Ghir_A08G024970	0.79	0	1.99	6.31	119.82	535.58	699.02	976.96	978.7	1262.57	1329.65	1444.82	1125.78	2.06	2.3	0	0	2.5	1.78	11.62	0	2126.52	11.62	2.53	TRUE
Ghir_A08G025440	0.08	0	2.39	71.95	310.57	523.57	438.39	554.82	527.53	710.33	706.33	635.65	746.93	1.43	1.27	0	0	0.35	0.24	5.57	0.57	836.95	5.57	1.18	TRUE
Ghir_A08G025450	0.14	0	7.28	222.42	774.05	1037.5	1026.59	1069.57	970.85	1287.05	1280.16	1218.43	1748.92	2.18	1.57	0	0	1.93	1.05	4.9	0.13	4662.98	4.9	1.47	TRUE
Ghir_A08G025460	0	0	2.25	219.63	825.06	1206.04	1145.31	1157.78	997.7	1322.93	1316.04	1235.25	1597.57	2.47	1.94	0	0	1.28	1.47	5.34	0.07	4355.86	5.34	1.57	TRUE
Ghir_A08G025470	0.13	0	0.31	51.25	324.64	421.18	475.64	499.34	359.59	426.55	379.18	751.79	933.87	1.47	0.66	0	0	0.72	0.25	2.91	0	1523.88	2.91	0.75	TRUE
Ghir_A08G025480	0.32	0	3.6	269.99	823.6	911.45	897.5	890.98	566.18	628.47	516.23	852.36	904.03	1.42	0.83	0	0	1.46	0.45	3.11	0	595.21	3.11	0.91	TRUE
Ghir_A08G026030	0	0	1.06	0.9	49.39	206.52	283.37	377.33	380.81	478.53	501.29	495.77	610.73	0.78	0.67	0.1	0	0.24	0.64	1.98	0.13	1830.75	1.98	0.57	TRUE
Ghir_A09G007050	0.35	0	126.04	694.63	1334.94	1642.59	1361.05	1362.3	1159.86	1723.88	1663.88	1586.62	1703.65	2.08	2.46	0	0	2.47	0.98	7.23	0.05	5361.76	7.23	1.91	TRUE
Ghir_A09G008320	0	0	4.43	35.24	104.15	237.13	243.9	318.03	325.71	462.72	503.35	528.51	481.67	0.56	0.65	0	0	1.45	0.11	0.94	0	1434.48	1.45	0.46	TRUE
Ghir_A09G009070	277.97	144.47	130.31	123.03	111.34	130.76	126.83	152.91	189.18	197.79	252.76	239.24	242.62	449.57	243.76	122.06	240.82	514.91	463.66	545.27	170.38	301.91	545.27	343.8	FALSE
Ghir_A09G010920	3.39	5.5	2.77	57.12	60.61	60.26	27.84	35.69	24.2	36.55	52.59	125.5	138.59	2.66	0.4	0.18	2.64	1.48	1.01	1.29	2.13	451.16	2.66	1.47	TRUE
Ghir_A09G011840	0	0	0	0	0	0	1.43	14.41	26.48	47.13	59.14	115.78	155.23	0.11	0	0	0	0.54	0	0.12	0	549.58	0.54	0.1	TRUE
Ghir_A09G011880	11.49	5.33	26.56	4.89	4.54	5.79	3.36	19.23	28.56	55.94	77.49	103.64	149.31	2.36	3.06	5.3	0.61	0.29	1.65	0.25	3.63	567.45	5.3	2.14	TRUE
Ghir_A09G016620	0.21	0.13	0.06	2.35	15.06	43.47	50.39	102.11	101.07	135.61	139.59	138.54	161.26	1.36	0.27	0	0	0.56	1.34	3.21	0.34	403.92	3.21	0.88	TRUE
Ghir_A09G018680	1.05	1.41	2.12	7.88	14.05	23.89	29.79	32.66	35.19	52.95	59.69	61.26	89.02	1.53	0.11	0.13	0.12	0.12	1.68	5.1	1.32	309.04	5.1	1.26	FALSE
Ghir_A09G019590	30.36	50.49	39.37	21.53	27.96	150.61	193.09	400.02	510.02	559.11	668.1	627.13	529.46	47.5	27.26	21.42	86.34	79.28	46.98	33.74	37.39	1087.81	86.34	47.49	FALSE
Ghir_A09G020590	2.63	2.84	2.31	6.64	27.72	62.26	72.14	94.37	101.51	126.4	146.23	172.11	128.62	0.46	2.32	0.5	0.92	1.22	0.77	3.96	1.77	373.47	3.96	1.49	FALSE
Ghir_A09G020610	789.66	349.77	193	309.82	323.47	410.58	382.86	445.44	458.18	419.54	435.34	377.33	249.65	309.67	180.38	134.5	231.51	440.55	337.34	308.09	358.43	334.28	440.55	287.56	FALSE
Ghir_A09G023940	0.14	0	1.71	38.43	182.16	194.25	225.88	389.01	303.72	367.81	378.45	534.46	703.9	0.57	0.78	0	0	1.4	0	1.95	0	1617.89	1.95	0.59	TRUE
Ghir_A09G024110	1	1.72	0.52	0.2	0.44	15.94	34.72	161.4	152.02	196.21	187.36	356.05	512.83	0.31	0.42	0	0	0.44	0.29	2.09	0	712.45	2.09	0.44	TRUE
Ghir_A09G024270	0	0.04	0.13	0.08	0.24	0	0.18	0.02	0.16	2.54	6.06	33.32	77.43	0	0.12	0.08	0	0.02	0.12	0.12	0	443.02	0.12	0.06	TRUE
Ghir_A09G025080	0.67	0	164.07	1334.92	2087.21	2177.07	1746.35	1605.62	1453.47	1881.42	1739.2	1454.98	2051.45	2.74	2.69	0.03	0	2.67	1.81	7.19	0	5768.13	7.19	2.14	TRUE
Ghir_A09G025110	0.23	0	1.23	20.88	265.74	634.99	696.17	859.45	845.63	1139.77	1175.18	980.46	1404.4	2.3	1.56	0	0	1.44	0.99	5.13	0	2916.98	5.13	1.43	TRUE
Ghir_A09G025120	0	0	1.33	99.98	542.74	955.9	1020.97	1313.27	1226.91	1410.49	1442.53	1400.46	1441.51	2.47	1.77	0	0	2.23	0.7	7.5	0.14	3867.16	7.5	1.85	TRUE
Ghir_A09G025140	0.51	0	1.51	105.78	623.17	1106.13	1066.9	1391.46	1312.71	1595.82	1567.04	1484.03	1572.17	2.56	2.48	0	0	1.67	1.12	7.67	0.07	4064.27	7.67	1.95	TRUE
Ghir_A09G025150	0.23	0	2.19	128.8	736.07	1306.37	1270.65	1758.61	1596.14	1907.21	1861.96	1885.56	1699.95	3.01	2.94	0	0	2.32	1.09	10.81	0.11	3998.36	10.81	2.54	TRUE
Ghir_A10G000270	0	0	0	0	0.04	0	0	0.43	1.4	14.18	20.81	105.79	164.77	0.39	0.07	0	0	0	0.19	0.62	0	304.94	0.62	0.16	TRUE
Ghir_A10G001550	0	0	3.14	169.66	382.37	881.47	776.72	972.08	995.71	1259.61	1272.72	1107.81	950.32	2.6	2.31	0	0	0.88	0.96	4.22	0	3434.44	4.22	1.37	TRUE
Ghir_A10G008440	0.26	1.74	6.99	9.44	45.13	97.08	92.79	141.88	130	144.05	146.35	141.3	158.44	0.43	0.56	0	0	0.31	0	0.88	0	342.94	0.88	0.27	TRUE
Ghir_A10G009430	3.1	4.54	2.92	4.81	15.05	43.01	45.43	86.74	107.34	129.26	153.03	130.55	192.71	2.74	0.16	0	0	1.23	3.43	3.34	4.72	468.16	4.72	1.95	FALSE
Ghir_A10G009490	0	0.06	0	0.06	1.2	8.84	14.86	24.26	34.76	48.83	56.76	64.18	109.01	0.39	0.86	0.38	0.04	0.23	0.46	0.19	0.03	368.79	0.86	0.32	TRUE
Ghir_A10G010530	369.03	495.92	354.95	599.72	523.82	576.33	597.49	379.51	412.89	395.06	284.71	237.19	275.07	430.01	183.84	111.28	427.83	326.05	409.39	357.53	186.8	473.77	430.01	304.09	FALSE
Ghir_A10G013980	74.32	39.79	67.87	45.73	90.26	180.63	219.96	263.58	323.85	363.42	336.43	353.59	334.94	296	80.16	23.34	77.15	192.01	287.8	135.45	47.81	922.35	296	142.47	FALSE
Ghir_A10G016930	0	0	0.13	0	0.03	0	0.03	0.35	2.17	13.25	23.76	99.69	141.44	0.11	0.06	0	0	0.03	0	0.38	0	778	0.38	0.07	TRUE
Ghir_A10G022310	1.86	26	79.94	912.92	1639.99	2153.09	1691.72	2318.49	2373.63	2552.9	2659.26	2910.29	2485.43	5.99	11.09	17.35	2.14	5.31	3.02	16.7	0.64	5319.82	17.35	7.78	TRUE
Ghir_A10G022350	0	0	0	3.24	17.25	51.8	76.91	160.47	139.71	181.27	190.11	410.57	343.16	0.11	0.57	0	0	0.73	0.11	3.27	0	601.32	3.27	0.6	TRUE
Ghir_A11G002240	0.19	0.09	0.53	0.34	14.11	75.32	93.31	167.2	189.76	244.33	273.87	308.91	294.19	0.39	0.49	0	0	0.08	0.25	2.5	0	828.17	2.5	0.46	TRUE
Ghir_A11G002690	0.18	0.85	0.37	0.92	1.7	4.93	4.58	8.53	10.62	16.56	22.69	47.58	82.33	0.16	0	0	0	0.07	0	0.58	0.34	353.04	0.58	0.14	TRUE
Ghir_A11G003280	0	0	0.07	0.03	0	0.12	0	1.74	6.18	17.55	27.08	62.69	115.7	0.04	0	0.03	0	0.03	0.18	0.4	0	460.64	0.4	0.08	TRUE
Ghir_A11G004920	18	30.08	45.48	51.83	116.54	181.64	192.48	226.2	208.91	240.35	227.3	194.69	232.27	9.99	29.96	13.53	8.11	15.82	9.36	28.49	48.2	462.57	48.2	20.43	FALSE
Ghir_A11G005430	0	0	2.44	0.26	1.46	17.79	24.1	45.84	53.38	77.8	87	95.68	90.73	0.13	0.25	0	0	0.33	0	0.63	0	383.42	0.63	0.17	TRUE
Ghir_A11G005590	0	0.12	0.72	2.15	14.34	34.02	36.47	44.39	52.05	75.87	89.04	86.01	114.37	0.18	0.26	0.03	0.03	0.03	0.04	0.77	0	451.62	0.77	0.17	TRUE
Ghir_A11G007240	3.6	9.09	251.24	455.84	766.29	1073.69	877.98	1088.87	882.49	1231.57	1182.86	1049.09	1122.61	3.87	1.35	0	0	2.17	1.62	5.04	0	3109.36	5.04	1.76	TRUE
Ghir_A11G009380	0.31	0	1.39	8.8	173.48	501.45	510.48	767.27	825.01	987.4	1092.3	1323.93	1070.29	1.35	1.73	0	0	2.39	1.04	8.73	0	2391.87	8.73	1.91	TRUE
Ghir_A11G010030	3.56	6.85	7.9	28.56	39.61	42.76	34.98	50.45	50.11	69.19	83.42	115.76	164.66	5.23	2.49	4.15	6.32	2.08	3.46	3.26	5.56	505.4	6.32	4.07	FALSE
Ghir_A11G011660	0	0	1.48	0.64	2.35	120.3	177.39	329.41	374.31	515.1	530.91	486.61	621.09	1.08	0.83	0	0	0.21	0.54	3.3	0	2480.56	3.3	0.74	TRUE
Ghir_A11G011670	0	0	0.36	12.61	79.88	126.27	87.14	102.62	103.44	149.16	154.65	161.11	251.57	0	0	0	0	0.16	0	1.42	0	908.18	1.42	0.2	TRUE
Ghir_A11G011680	0.18	0	2.74	10.08	218.19	681.35	670.25	942.71	932.26	1213.13	1305.16	1318.3	1495.92	2.3	2.34	0	0	3.03	1.12	7.56	0.17	4181.57	7.56	2.06	TRUE
Ghir_A11G012790	0	0	0.1	0	0.05	0	0	0.29	0.16	3.4	8.3	36.94	52.81	0	0.05	0	0	0.04	0	0.06	0	301.71	0.06	0.02	TRUE
Ghir_A11G014560	50.77	37.7	39.25	51.54	114.66	153.79	138.69	153.1	137.59	150.44	149.04	122.75	133.26	26.02	41.62	35.22	25.76	74.59	26.69	81.87	40.97	329.37	81.87	44.09	FALSE
Ghir_A11G015780	39.3	0	30.66	17.88	95.49	141.89	188.17	362.77	293.07	296.72	415	507.6	314.2	4.84	0	0	0	7.97	0	57.67	30.49	608.91	57.67	12.62	FALSE
Ghir_A11G015820	1.69	1.91	9.02	331.84	1080.35	1376.38	1286.25	1593.26	1381.3	1619.5	1632.04	1780.19	1944.15	37.87	2.71	0.04	0.04	2.96	33.73	9.92	0.27	4060.75	37.87	10.94	TRUE
Ghir_A11G016960	0	0	1.36	11.45	188.8	308.49	440.26	503.15	294.5	317.05	342.44	477.88	293.85	0.47	0.5	0	0	0	0.17	2.49	0	332.75	2.49	0.45	TRUE
Ghir_A11G019540	1.28	2.96	26.18	20.39	36.48	42.7	46.95	49.41	49.7	65.18	59.55	54.82	105.48	0.36	3.46	1.27	0.57	0.49	0.6	0.51	3.69	313.03	3.69	1.37	FALSE
Ghir_A11G023950	0.64	0.2	0.39	0.89	20.02	58.55	87.31	133.75	129.57	168.58	169.13	194.93	292.69	1.18	1.67	4.77	1.19	0.36	0.61	1.45	0.4	362.42	4.77	1.45	FALSE
Ghir_A11G024490	0	0.07	3.21	2.5	1.35	6.37	7.38	9.58	8.83	18.59	22.3	65.35	111.85	0.46	0.21	0.1	0	0.03	0.67	0.2	0	447.7	0.67	0.21	TRUE
Ghir_A11G025830	0	0.21	0.86	3.46	46.7	225.07	242.28	464.68	540.33	607.52	652.49	555.51	831.47	1.57	0.92	0	0	1.04	0.33	2.73	0.07	1234.26	2.73	0.83	TRUE
Ghir_A11G027030	0	0	0	0.16	0	0	0	0	0.18	6.43	12.06	71.92	100.33	0.2	0.05	0	0	0.1	0	0.26	0	572.65	0.26	0.08	TRUE
Ghir_A11G029500	0	0	1	0	0	0.57	0	0	2.11	5.36	19.15	87.55	99.22	0	0	0	0	1.07	0	3.21	0	1178.25	3.21	0.54	TRUE
Ghir_A11G030330	0	0.2	0	0	0	0	0	0.27	1.16	7.37	11.09	36.26	53.8	0.04	0	0	0	0.11	0.15	0.29	0	322.39	0.29	0.07	TRUE
Ghir_A11G032270	0	0	0.5	17.93	53.99	70.15	78.59	96.88	85.6	115.37	121.66	168.12	218.59	0.35	0.19	0	0	0.1	0.04	1.18	0	834.01	1.18	0.23	TRUE
Ghir_A11G033170	0	0	0.47	6.9	32.46	57.53	67.36	81.57	69.85	96.46	94.95	107.41	163.27	0.27	0.07	0	0	0.07	0.13	0.38	0	614.69	0.38	0.12	TRUE
Ghir_A11G033850	0.71	0	148.51	2522.39	3537.24	4803.92	3706.45	4498.77	4435.19	4806.21	4962.42	4503.35	4312.98	8.66	6.16	0	0	6.66	7.17	20.05	0	6151.21	20.05	6.09	TRUE
Ghir_A11G034140	34.83	82.21	90.9	185.69	368.62	402.31	364.45	446.73	357.36	414.99	428.41	465.37	564.73	81.37	151.93	208.53	62.21	13.02	69.68	50.62	54.75	535.52	208.53	86.51	FALSE
Ghir_A12G002610	0	0	0.35	0.35	0.1	15.15	37.1	140.68	149.76	177.1	180.16	284.5	565.37	0.63	0.46	0	0	0.28	0.17	1.24	0.07	1316.8	1.24	0.36	TRUE
Ghir_A12G003100	17.87	12.52	34.81	139.03	207.69	238.64	190.56	235.66	219.66	246.47	268.36	244.77	337.2	18.27	17.65	30.11	9.26	19.26	17.19	53.37	14.01	958.68	53.37	22.39	FALSE
Ghir_A12G004340	0	0.2	0.47	0.57	0.16	1.37	5.31	32.24	61.46	102.13	133.68	173.49	265.86	0.34	0.38	0.08	0	0.37	0.12	0.55	0	893.42	0.55	0.23	TRUE
Ghir_A12G009920	24.04	57.04	52.13	37.71	50.79	63.73	75.9	85.46	116.3	155.93	175.86	164.66	199.05	30.61	53.8	32.57	76.93	55.25	35.17	55.06	63.94	435.85	76.93	50.42	FALSE
Ghir_A12G010110	0.45	0	0	0	0.07	0.24	0.26	3.4	12.01	19.25	36.11	59.74	95.44	0.54	0.06	0	0	0	0.12	0.96	0	384.31	0.96	0.21	TRUE
Ghir_A12G010160	0.31	3.37	3.43	6.29	23.36	34.47	44.53	48.28	46.79	65.28	62.32	66.12	114.11	0.08	0.71	0.3	0.05	0.07	0	0.43	0.12	355.34	0.71	0.22	TRUE
Ghir_A12G011390	0.89	0	1.76	85.8	416.66	825.24	731.41	831.31	874.1	1176.92	1237.87	1329.22	1340.43	4.37	9.61	6.98	6.63	9.71	1.01	8.82	0.8	3942.17	9.71	5.99	TRUE
Ghir_A12G012310	0.61	0	1.11	1.54	11.62	89.84	135.47	222.24	213.89	275.9	282.15	363.68	321.73	1.63	1.32	0	1.16	1.46	1.2	3.82	0	677.86	3.82	1.32	TRUE
Ghir_A12G013210	1.27	1.73	5.69	8.53	152.58	346.43	394.62	387.07	350.4	475.94	430.97	445.15	505.71	0.88	1.31	0	0	0.5	0.39	2.37	0	1979.5	2.37	0.68	TRUE
Ghir_A12G013350	1.04	1.02	1161.49	1095.73	742.94	753.02	685.2	881.61	869.88	1034.36	1053.91	840	1128.18	1.6	1.82	0	0	1.57	1.85	5.44	0.25	2911.36	5.44	1.57	TRUE
Ghir_A12G013940	0.88	0	1	1.88	19.34	299.61	477.38	964.89	826.73	955.9	942.01	1349.03	1106.41	1.34	1.49	0	0	1.65	0.57	10.4	0	2410.95	10.4	1.93	TRUE
Ghir_A12G013960	0	0	0	3.29	3.72	4.86	1.84	4.63	5.08	14.53	31.48	144.56	151.71	0.17	0.69	0	0	0	0	1.19	0	314.48	1.19	0.26	TRUE
Ghir_A12G014350	0	0	0.54	0.18	0.26	0.62	2.12	31.78	94.37	170.17	235.63	328.15	568	0.5	0.49	0	0	0.19	0.67	0.82	0	1272.82	0.82	0.33	TRUE
Ghir_A12G015790	0.17	0	1.22	0.78	2.43	145.12	193.62	460.91	573.35	739.06	847.93	803.43	760.59	1.68	1.76	0	0	0.95	1.48	4.55	0	1622.16	4.55	1.3	TRUE
Ghir_A12G022090	7	14.65	29.65	84.33	217.54	295.25	270.99	307.86	277.95	345.72	358.44	353.08	356.06	2.24	10.73	0.58	0.51	1.35	0.86	2.47	1.58	750.56	10.73	2.54	FALSE
Ghir_A12G025290	841.18	114.03	276.72	122.25	204.58	326.94	247.93	338.03	303.67	322.79	268.06	227.93	349.39	293.01	20.4	37.72	93.96	91.75	284.06	57.77	163.46	454.74	293.01	130.27	FALSE
Ghir_A12G027060	0.46	0.27	1.05	8.69	28.48	61.35	75.66	103.89	121.59	152.38	163.36	147.81	200.79	2.96	9.89	3.4	9.2	7.68	4.46	10.48	0.72	306.5	10.48	6.1	FALSE
Ghir_A12G028960	0	0.42	0.3	2.15	98.39	268.19	299.37	473.16	452.3	579.91	547.64	520.1	737.22	0.94	0.93	0	0	0.91	0.52	3.34	0	2092.93	3.34	0.83	TRUE
Ghir_A13G001870	8.35	1.79	18.34	384.46	659.48	870.23	717.72	1088.51	927.13	1053.19	1197.15	1320.73	1628.69	2.54	8	15.77	1.23	4.96	0.62	8.37	1.2	3481.23	15.77	5.34	TRUE
Ghir_A13G003500	0	0	7.62	259.98	869.77	834.31	834.03	746.29	632.39	802.9	751.49	716.46	1388.8	1.97	1.03	0	0	1.49	0.52	2.38	0	2893.04	2.38	0.92	TRUE
Ghir_A13G003510	0.11	0.17	0.98	1.24	34.42	51.78	74.94	100.99	87.73	102.23	100.28	146.24	462.98	0.36	1.03	0.76	0.28	0.18	0.25	0.89	1.31	721.59	1.31	0.63	TRUE
Ghir_A13G005090	0.39	0	4.02	116.82	821.67	1397	1236.8	1520.29	1402.17	1780.62	1812.14	1735.12	2279.22	4.52	2.84	0	0	2.17	0.63	12.12	0.14	4963.83	12.12	2.8	TRUE
Ghir_A13G007150	0	0	19.71	200.72	386.47	686.55	573.26	1110.22	1228.3	1551.92	1710.71	1655.66	2176.49	3.48	2.42	0	0	1.68	1.39	13.21	0.04	4601.74	13.21	2.78	TRUE
Ghir_A13G008370	0.23	0.83	0.93	13.24	91.56	229.42	236.02	392.05	418.83	510.27	580.14	533.37	688.7	1	0.52	0	0.44	0.69	0.54	2.95	0.5	507.99	2.95	0.83	TRUE
Ghir_A13G009940	189.14	51.76	200.36	290.7	453.81	511.08	528.32	568.75	579.7	655.11	685.38	559.71	581.12	77.79	100.5	11.72	25.25	15.85	76.58	158.21	32.6	1028.17	158.21	62.31	FALSE
Ghir_A13G012000	0	0	9.1	216.49	592.37	951.12	833.21	866.56	851.44	1082.42	1099.69	1083.18	1217.74	1.69	1.43	0	0	1.73	0.68	5.68	0.09	3755	5.68	1.41	TRUE
Ghir_A13G013610	0	0	1.05	1.62	43.39	124.78	134.03	220.73	240.75	266.37	335.61	350.58	362.3	0	0.85	0	0	0.31	0.52	2.75	0	771.59	2.75	0.55	TRUE
Ghir_A13G014350	0.55	0.44	1.14	28.78	74.32	180.89	211.65	352.19	382.83	472.96	515.61	557.37	608	0.74	0.69	0	0	0.14	0.26	3.62	0	1581.75	3.62	0.68	TRUE
Ghir_A13G019800	0	0.06	0.62	15.47	19.29	12.97	9.24	7.75	5.72	10.74	12.66	42.05	79.29	0.06	0.02	0	0	0.02	0.02	0.23	0	412.29	0.23	0.04	TRUE
Ghir_A13G022220	0.44	0	138.8	1564.31	2865.17	3334.8	2637.04	2692.14	2455.68	3238.35	3211.92	3145.09	3704.44	6.44	4.99	0.28	0.07	5.66	3.28	14.58	0	10026.2	14.58	4.41	TRUE
Ghir_A13G022240	0.17	0	2.15	8.02	215.1	424.41	601.69	895.99	691.28	818.55	818.64	1428.8	1509.26	1.85	1.59	0	0	1.3	0.47	6.17	0	367.25	6.17	1.42	FALSE
Ghir_A13G022250	0.27	0	60.61	889.63	1764.76	2130.64	1749.66	1798.83	1710.86	2213.81	2252.02	2514.19	3026.2	4.96	4.2	0.03	0	3.9	2.42	13.54	0.41	6195.16	13.54	3.68	TRUE
Ghir_A13G022270	0.04	0	2.09	74.09	427.79	775.36	760.66	1067.14	971.98	1200.01	1272.28	1216.03	1308.49	2.36	1.8	0	0	1.7	0.92	6.8	0	3331.08	6.8	1.7	TRUE
Ghir_A13G022290	0	1.42	0.99	1.64	0.52	0.3	0.09	0.46	0.43	2.12	5.84	25.9	37.93	0	0	0	0	0	0	0	0	306.59	0	0	TRUE
Ghir_A13G022500	0	0	0	0	0	2.44	0	0	0.79	0.46	0.31	0.93	0.17	0	0	0	0	0	0	0	0	849.71	0	0	TRUE
Ghir_A13G023560	5.43	1.49	1.07	10.07	9.44	9.06	5.31	12.47	20.52	32.18	41.78	85.08	83.24	0.78	2.46	1.61	3.63	4.83	0.92	2.45	6.86	329.4	6.86	2.94	FALSE
Ghir_D01G001330	0	0	2.57	1.64	171.13	304.89	485.96	548.81	445.37	452.28	432.21	677.58	577.76	1.43	1.01	0	0	0	0.5	4.67	0	710.56	4.67	0.95	TRUE
Ghir_D01G001350	0.75	0	2.33	67.96	639.85	967.61	1290.68	1687.64	1314.65	1369.84	1368	1386.7	1136.14	4.3	1.77	0	0	0.74	0.16	9.86	0	1572.54	9.86	2.1	TRUE
Ghir_D01G001360	0	0	0.86	11.49	408.3	503.35	819.49	857.11	661.4	790.18	710.7	826.17	782.34	7.13	1.01	0	0	0.88	0	8.82	0	460.43	8.82	2.23	FALSE
Ghir_D01G002520	0	0	0	3.6	23.09	49.09	46.06	62.26	63.33	79.18	77.33	76.36	84.65	0.04	0.1	0.21	0.24	0.42	0	0.88	0	318.22	0.88	0.24	TRUE
Ghir_D01G002880	3.29	0	6.57	149.27	455.3	962.65	1024.98	1422.18	1319.29	1546.97	1740.57	1983.53	1067.01	2.72	2.67	0	0	0.87	0.19	13.23	0.64	2254.16	13.23	2.54	TRUE
Ghir_D01G002960	0.07	0	0.37	0.44	8.26	70.46	114.24	149.1	197.77	313.91	308.68	374.68	448.8	0.36	0.39	0	0	0.26	0.63	2.56	0	1701.52	2.56	0.52	TRUE
Ghir_D01G005100	0	0	0.1	0	0.14	0	0	0	0	1.49	5.08	27.18	41.37	0.04	0	0	0	0.04	0	0.04	0	527.4	0.04	0.02	TRUE
Ghir_D01G011280	1.04	0	3.25	116.88	485.56	729.1	777.66	811.98	647.83	842.41	871.63	1295.82	1114.55	1.7	2.17	0	2.03	2.13	0.91	6.76	0	2813.44	6.76	1.96	TRUE
Ghir_D01G011400	0.35	0.23	1.12	12.75	68.73	149.42	179.16	224.72	232.38	304.24	296.32	280.22	335.82	1	0.38	0	0	0.51	0.47	2.09	0	806.65	2.09	0.56	TRUE
Ghir_D01G011470	17.38	27.61	33.14	40.63	86.17	112.13	106.71	133.36	129.84	158.62	165.1	173.7	199.99	26	13.18	7.23	7.48	7.97	21.08	31.84	13.62	545.46	31.84	16.05	FALSE
Ghir_D01G011740	0.44	0.25	7.93	2.4	20.93	44.06	61.32	68.59	72.56	94.38	98.06	99.91	150.56	0.73	0.66	0.33	0	0.21	0.71	1.91	1.64	565.58	1.91	0.77	TRUE
Ghir_D01G013260	23.33	35.08	63.57	26.84	67.16	122.46	110.47	211.1	192.13	281.19	277.19	300.96	323	6.07	7.03	6.36	10.14	27.85	1.76	29.12	132.26	984.54	132.26	27.57	FALSE
Ghir_D01G016110	84.38	96.89	55.07	84.05	116.26	147.62	139.92	232.08	207.8	249.28	268.41	263.59	279.56	78.86	65.46	32.19	58.08	113.88	100.58	332.14	112.87	455.37	332.14	111.76	FALSE
Ghir_D01G016840	3.26	0.98	27.5	839.42	1670.47	2743.57	2321.34	2707.68	2577.95	3017.46	3263.19	3129.17	2742.23	6.47	5.32	0.86	0.94	7.62	5.11	15.68	5.06	5916.55	15.68	5.88	TRUE
Ghir_D01G016850	3.97	0.6	205.38	2846.04	4545.26	6964.53	5308.53	7624.16	7349.71	7807.36	8502.18	7507.12	7154.83	12.97	30.32	0.89	0	26.15	11.82	48.44	0	13118.1	48.44	16.32	TRUE
Ghir_D01G017580	0.07	0	73.48	550.05	877.25	930.75	822.11	811.74	756.15	1007.5	1025.04	967.24	1273.87	2.14	1.74	0	0	2.34	0.9	5.01	0.08	3741.31	5.01	1.53	TRUE
Ghir_D01G017590	0	0	122	467.03	760.94	715.09	649.06	569.61	578.56	712.05	708.94	646.82	1005.73	1.14	0.77	0	0	0.84	0	2.5	0.11	2638.65	2.5	0.67	TRUE
Ghir_D01G019730	10.17	9.46	14.25	26.5	19.9	24.03	24.03	24.55	25.33	39.72	53.58	85.91	109.98	7.23	2.75	1.16	16.55	3.86	9.16	5.31	11.69	377.19	16.55	7.21	FALSE
Ghir_D01G020410	2.55	0	4.15	552.81	1052.18	1847.83	1758.53	2267.32	2046.27	2148.08	2269.07	2471.04	1593.63	0	0	0	0	2.27	2.62	6.6	0	5450.39	6.6	1.44	TRUE
Ghir_D01G020420	0.77	0	14.73	725.77	1581.6	2446.58	2100.33	2302.79	2161.25	2691.68	2777.81	2682.88	2844.51	4.6	4.66	0	0	4.28	5.05	19.36	0	8975.78	19.36	4.74	TRUE
Ghir_D01G020430	0.22	0	21.98	909.66	1920.61	3040.47	2595.98	3158.6	2644.48	3435.78	3535.77	3358.02	3037.54	7.2	4.85	0.18	0	3.9	3.52	11.89	0	9329.76	11.89	3.94	TRUE
Ghir_D01G020490	0	0	2.33	33.38	101.69	158.04	143.32	178.2	191.26	268.04	263.47	253.58	313.71	0.67	0.44	0	0.05	0.25	0.08	1.24	0	1115.42	1.24	0.34	TRUE
Ghir_D01G022010	0.62	1.94	7.29	123.22	376.92	598.71	569.07	636.97	516.34	727.32	695.73	855.91	939.27	12.1	1.69	0.43	0.1	1.04	8.44	4.84	1.25	2587.03	12.1	3.74	TRUE
Ghir_D02G003140	1.63	5.52	235.98	32.14	386.61	585.16	764.92	1014.06	771.81	949.59	1017.81	1697.37	704.03	1.33	1.79	0	0	2.68	1.41	7.61	0.45	420.13	7.61	1.91	FALSE
Ghir_D02G004750	0	0.32	2.13	2.51	2.27	37.18	53.62	125.29	141.97	177.41	206.05	219.17	287.51	0.5	0.39	0	0	0.43	0.23	0.87	0.11	1268.58	0.87	0.32	TRUE
Ghir_D02G005070	0.73	0.26	16.4	98.41	294.16	479.41	485.51	575.9	606.94	750.31	756.98	688.88	717.79	4.13	1.67	0.53	0.92	1.57	2.3	4.51	1.12	2073.27	4.51	2.09	TRUE
Ghir_D02G008680	0	0	2.33	19.79	118.03	285.85	268.24	426.26	452.33	668.84	650.25	610.33	717.74	0.95	0	0	0	0.67	1.82	6.18	0.54	2696.35	6.18	1.27	TRUE
Ghir_D02G008690	0	0	1.42	27.13	124.67	237.18	282.33	371.54	429.82	545	567.47	551.8	811.68	2.33	1.14	0	0	1.18	0.82	2.92	0.21	2528.68	2.92	1.08	TRUE
Ghir_D02G008830	6.02	14.06	14.37	35.76	71.05	113.46	134.55	207.02	236.7	288.17	304.91	308.38	446.95	61.47	62.91	61.4	22.26	45.29	57.23	50.72	3.52	785.85	62.91	45.6	FALSE
Ghir_D02G009750	0.36	0.64	62.89	838.89	1530.02	1416.3	1319.9	1292.05	807.09	991.49	1052.27	1560.68	1751.09	2.7	1.82	4.05	0.27	1.41	2.16	13	0	3553.31	13	3.18	TRUE
Ghir_D02G015360	1635.31	1114.84	489.73	854.84	844.41	1099.65	1017.55	1035.05	1070.93	1215.75	1382.01	1409.16	1439.37	1301.88	337.91	306.18	828.38	914.58	1359.78	4762.4	392.34	2262.67	4762.4	1275.43	FALSE
Ghir_D02G016120	10.78	8.83	42.4	40.61	62.65	105.8	91.77	150.29	144.06	154.97	167.79	145.97	147.17	3.11	9.83	4.11	2.75	5.46	3.56	12.32	8.61	389.27	12.32	6.22	FALSE
Ghir_D02G016130	0	0	41.38	230.02	482.43	1021.06	894.86	1424.83	1515.22	1660.37	1763.71	1418.7	1393.99	0	0	0	1.45	0	0	0	0	2952.51	1.45	0.18	TRUE
Ghir_D02G018820	0	0	0	0	0	0	0	0.22	0.89	7.55	15.17	62.82	82.51	0.09	0	0	0	0.22	0	0.05	0	436.07	0.22	0.04	TRUE
Ghir_D02G020470	173.39	160.25	185.43	154.53	141.37	175.66	162.57	236.02	247.79	250.81	252.03	257.46	205.92	298.55	165.82	54.67	153.87	317.78	310.2	213.77	75.89	323.21	317.78	198.82	FALSE
Ghir_D02G021960	5.32	2.85	31.3	107.15	105.89	68.93	40.99	63.28	60.2	83.95	113.24	234.57	309.44	1.6	3.66	0.62	1.36	2.29	0.41	18.07	4.43	999.4	18.07	4.05	FALSE
Ghir_D02G023040	0	0	0	0	0.11	5.54	7.71	26.88	33.33	40.65	48.63	61.06	120.97	0	0	0	0	0	0	0	0	361.36	0	0	TRUE
Ghir_D03G000540	3.05	1.04	0.71	0.59	0.99	3.81	5.06	16.34	19.65	23.83	34.49	60.49	55.09	0.88	0.52	1.23	0	0.34	1.87	0.75	0.68	358.44	1.87	0.78	TRUE
Ghir_D03G001530	0.08	0	0.15	2.73	12.51	27.89	34.03	49.25	57.34	81.89	92.32	100.84	96.43	0.25	0.22	0	0	0.37	0.03	0.58	0	367.78	0.58	0.18	TRUE
Ghir_D03G001920	0	0	0.33	0.35	14.58	60.51	70.89	108.59	136.17	166.31	176.64	156.32	256.36	0.38	0.24	0.1	0	0.79	0.11	0.96	0	743.97	0.96	0.32	TRUE
Ghir_D03G005280	0	0.42	27.32	364.5	1085.58	1780.21	1616.35	2058.72	1904.04	2372.18	2370.3	2368.71	2405.16	5.11	4.11	0.26	0.15	3.86	1.49	14.35	0.19	5381.15	14.35	3.69	TRUE
Ghir_D03G007100	0	0	0.26	0.58	19.19	60.95	83.2	122.25	128.2	203.91	206.78	226.79	275.71	0.11	0.32	0	0	0.42	0.22	1.91	0	1240.38	1.91	0.37	TRUE
Ghir_D03G015930	283.44	200.88	171.11	190.11	167.51	140.54	202.72	91.13	118.64	111.94	99.31	114.7	183.22	361.81	114.07	37.1	336.26	229.86	332.58	203.78	64.32	580.15	361.81	209.97	FALSE
Ghir_D03G016630	0	0	0.94	43.27	144.56	248.17	259.95	266.52	287.59	306.58	315.88	282.95	321.29	0.66	0.46	2.35	0	1.05	0.47	2.11	0	1486.45	2.35	0.89	TRUE
Ghir_D03G016670	0	0	2.03	51.78	296.97	620.85	666.91	789.1	793.36	1047.22	1212.04	1346.93	982.03	1.27	2.48	0	0	2.4	0.48	12.43	0	2699.16	12.43	2.38	TRUE
Ghir_D03G017020	0	0	0.57	0	0	0	0	0	1.03	17.97	28.57	222.21	290.3	0	0	0	0	0	0	0	0	501.92	0	0	TRUE
Ghir_D04G008640	0	0	0.59	0.79	44.48	200.91	192.88	305.86	300.13	385.09	444.6	441.53	373.83	0.97	0.14	0	0	1.15	0.07	2.16	0	946.71	2.16	0.56	TRUE
Ghir_D04G009830	0	0	0.37	0.83	1.69	121.73	144.3	295.2	367.71	592.24	672.05	695.13	776.54	0.81	0.73	0	0	0.42	0.4	3.02	0	1251.46	3.02	0.67	TRUE
Ghir_D04G010080	0.38	0.27	1.52	118.82	367.07	583	553.79	714.3	669.14	885.33	887.97	850.37	955.33	2.79	1.78	0	0.4	1.79	0.71	3.03	0	2527.3	3.03	1.31	TRUE
Ghir_D04G014590	0.29	1.68	6.18	12.42	36.85	56.26	56.67	70.84	77.8	101.74	106.54	108.95	147.25	0.39	0.45	0.04	0.22	0.08	0	1.01	0	453.57	1.01	0.27	TRUE
Ghir_D04G016110	26.29	18.64	22.47	73.27	116.39	96.97	79.31	69.01	51.42	47.48	44	83.72	127.45	51.9	10.5	6.22	17.97	10.68	59.89	16.13	6.24	419.21	59.89	22.44	FALSE
Ghir_D04G017200	1.37	4.31	1.77	52.72	222.73	483.56	484.01	608.08	618.91	777.45	844.57	856.19	812.57	3.39	29.82	3.78	1.43	11.67	3.35	9.2	3.09	2673.88	29.82	8.22	FALSE
Ghir_D04G018390	1.72	5.09	11.6	382.21	721.01	1479.45	1279.83	1664.04	1825.49	2304.1	2544.2	2765.29	1548.46	4.84	5.37	1.27	0.09	4.54	3.27	29.54	0	4669.69	29.54	6.12	TRUE
Ghir_D04G018780	1.01	0.96	5.53	24.3	25.48	25.31	16.43	30.8	48.7	62.34	79.27	120.79	176.83	487.81	0.22	6.35	1.68	4.85	456.1	2.07	0.14	345.07	487.81	119.9	FALSE
Ghir_D04G020850	0.53	0	1.9	56.88	323.4	576.29	603.7	834.78	751.61	932.15	909.95	816.65	1016.11	2.37	1.18	0	0	0.88	0.87	5.06	0.6	2184.55	5.06	1.37	TRUE
Ghir_D05G000270	1.45	1.56	54.18	61.47	49.17	53.33	51.05	74.49	72.63	86.64	89.54	91.22	172.3	0.61	5.81	0.37	0.11	0.54	0.4	0.64	1.29	358.15	5.81	1.22	FALSE
Ghir_D05G003950	0	0	0.15	0.17	0.07	0.17	1.04	10.14	24.47	44.69	67.84	107.84	202.01	0.28	0.11	0.02	0.2	0.13	0.05	0.37	0.03	610.85	0.37	0.15	TRUE
Ghir_D05G005440	0	0.25	0.09	2.7	22.77	44.29	60.53	76.5	69.36	96.18	101.28	117.28	179.26	0.2	0.17	0	0	0.16	0.09	0.83	0.62	414.14	0.83	0.26	TRUE
Ghir_D05G006490	1.22	0.51	13.43	181.69	346.59	415.33	353.07	408.8	372.92	416.61	413.06	343.14	451.06	0.86	0.85	0.68	0	0.88	0.13	2.73	0.48	938.67	2.73	0.83	TRUE
Ghir_D05G007710	14.04	4.62	5.8	13.52	37.22	54.1	57.38	81.06	93.47	121.5	128.63	114.14	172.08	5.74	21.82	19.54	3.84	2.61	5.81	1.71	5.95	391.38	21.82	8.38	FALSE
Ghir_D05G008500	131.54	62.52	170.24	201.67	129.61	104.85	150.54	68.96	121.73	127.4	139.73	219.84	262.6	323.06	190.67	72.51	231.37	334.65	303.21	258.63	149.26	1352.18	334.65	232.92	FALSE
Ghir_D05G011130	11.96	19.71	15.15	12.87	43.54	109.89	139.75	211.8	194.69	226.48	211.79	245.41	262.79	20.94	55.13	44.52	19.72	24.75	22.12	69.24	30	629.81	69.24	35.8	FALSE
Ghir_D05G014060	12.67	2.51	38.6	7.46	10.17	31.1	40.84	88.55	106.64	128.87	129.91	167.73	161.91	0.94	15.33	1.46	5.65	8.53	2.15	6.63	0	800.48	15.33	5.09	FALSE
Ghir_D05G021080	8.23	90.56	15.1	86.15	216.28	359.19	311.36	332.21	343.79	390.93	379.01	297.1	418.18	4.85	173.52	41.52	15.96	17.2	4.86	6.3	54.45	797.73	173.52	39.83	FALSE
Ghir_D05G021900	78.01	57.32	73.67	80.88	84.95	139.62	154.12	305.51	484.45	312.67	256.12	185.61	244.08	209.7	488.1	35.12	30.33	77.24	181	100.61	67.39	595.21	488.1	148.69	FALSE
Ghir_D05G024860	0	0	0.24	0.12	6.41	47.05	69.53	148.91	167.4	172.36	187.55	185.04	168.84	0	0.22	0	0	0	0.11	0.33	0	664.96	0.33	0.08	TRUE
Ghir_D05G025450	0	0	0.16	0	0	0.2	0.52	0.58	1.31	9.14	13.43	92.68	121.81	0.07	0.14	0	0	0.41	0.15	2.15	0	358.91	2.15	0.36	TRUE
Ghir_D05G026320	0.99	2.59	1.33	3.98	9.66	19.72	18.93	23.63	27.61	39.16	38.99	46.4	72.91	0.32	4.36	0.36	0.09	0.45	0.3	0.62	7.27	328.4	7.27	1.72	FALSE
Ghir_D05G027010	0.14	0.1	0.33	0.19	0	0	0	0.05	0.28	3.36	6.18	34.17	63.16	0.14	0.03	0	0	0.03	0	0	0	406.83	0.14	0.02	TRUE
Ghir_D05G027250	16.6	26.59	36.43	22.93	20.62	28.7	31.91	37.13	44.79	60.13	61.44	91.68	124.62	31.92	36.31	13.32	12.17	17.66	30.63	36.8	28	416.02	36.8	25.85	FALSE
Ghir_D05G028090	0	0	0.92	1.52	22.68	153.25	158	348.19	426.12	630.06	663.81	916.12	1007.01	2.44	0.97	0	0	0	0	7.46	0	2261.26	7.46	1.36	TRUE
Ghir_D05G028100	0.52	0	0	3.53	59.75	263.44	299.15	548.15	537.97	772.33	851.16	1226.94	1361.9	0.94	0.66	0	0	1.24	1.36	8.12	0	2169.97	8.12	1.54	TRUE
Ghir_D05G031700	0	0	69.64	4.31	0	0	0	0.33	2.63	10.02	19.01	72.51	100.67	0.1	0.05	0	0	0	0	0.68	0	531.82	0.68	0.1	TRUE
Ghir_D05G034960	0.98	0	10.55	131.25	253.42	689.62	592.5	1125.8	1537.4	1752.76	1852.24	1660.95	1894.15	5.03	2.87	0	0	5.25	2.53	20.23	0	6000.79	20.23	4.49	TRUE
Ghir_D05G035000	3.13	0	2.62	54.45	684.25	1576.02	1448.95	2536.89	2690.38	2569.59	2659.47	2998.34	1518.2	4.92	5.31	0	0	3	1.39	19.34	0	5080.53	19.34	4.25	TRUE
Ghir_D05G035010	0	0	132.38	359.57	483.87	1266.04	551.74	1195.4	947.19	1589.01	1614.68	1493.54	657.12	0	2.79	0	0.39	1.81	2.63	12.43	0	1434.3	12.43	2.51	TRUE
Ghir_D05G037410	0	0	0.56	1.56	3.15	94.55	128.99	217.37	290.91	468.81	539.55	600.46	703.83	1.26	0.87	0.13	0.15	1.13	0.18	3.75	0.04	2002.46	3.75	0.94	TRUE
Ghir_D05G037880	0	0	0.09	0	0	0	0	0	0	3.4	6.22	33.12	50.7	0	0	0	0	0.11	0	0	0	404.31	0.11	0.01	TRUE
Ghir_D05G037940	0	0	0.77	1.09	55.5	338.18	433.66	616.2	648.18	866.06	901.62	882.79	1074.44	1.75	1.6	0	0	0.5	0.47	3.59	0	2758.59	3.59	0.99	TRUE
Ghir_D05G038930	3.58	3.81	4.17	6.93	15.39	22.41	26.56	41.2	44.48	62.58	71.04	67.73	96.74	14.46	5.16	7.33	0.74	2.54	13.87	45	9.75	341.16	45	12.36	FALSE
Ghir_D05G039510	5.46	0.06	199.04	1726.32	2349.4	3871.38	3557.79	4777.63	5297.16	4687.69	5144.18	5441.36	3238.37	12.74	7.2	0	0	7.28	5.3	39.89	0	8546.54	39.89	9.05	TRUE
Ghir_D06G000130	3.74	3.29	3.92	16.19	114.02	211.46	208.07	299.14	272.1	289.15	288.24	277.08	385.93	17.41	9.4	11.95	10.34	79.29	13.7	20.76	1.67	745.51	79.29	20.56	FALSE
Ghir_D06G000770	0	0	0	0	0.62	1.12	1.22	10.73	37.28	75.55	97.95	160.12	175.98	0.16	0.09	0	0	0	0	0.76	0	415.73	0.76	0.13	TRUE
Ghir_D06G005200	0	0	2.78	0.79	10.48	142.79	194.16	566.63	728.19	831.77	902.38	1095.48	787.67	1.27	1.34	0	0	4.52	0.45	9.95	0	434.85	9.95	2.19	FALSE
Ghir_D06G009310	0.34	0.15	0.38	0.15	0.35	5.97	11.69	21.15	25.37	41.71	51.88	56	92.97	0.03	0.14	0	0	0.16	0	0.54	0	364.01	0.54	0.11	TRUE
Ghir_D06G011790	0.18	0.53	1.86	3.12	155.72	555.36	639.72	1050.17	917.97	992.08	937.72	795.98	1091.18	2.19	1.43	3.45	2.25	15.57	1.1	5.13	1.73	1307.88	15.57	4.11	FALSE
Ghir_D06G014140	0.54	1.31	4.81	75.37	232.82	334.6	354.85	376.56	331.09	378.71	395.38	360.59	456.79	1.52	2.23	0.64	8.5	1.6	0.85	2.36	0.26	1251.25	8.5	2.25	TRUE
Ghir_D06G014330	1	0.39	0.52	0.78	0.51	39.62	52.45	351.16	506.88	630.85	728.52	782.89	703.36	0.7	0.61	0	0	1.82	0.25	9.56	0	1852.4	9.56	1.62	TRUE
Ghir_D06G014340	0	0	2.02	1.76	20.07	303.38	401.56	839.99	828.68	1066.13	1232.71	1311.32	974.92	2.63	1.52	0	0	0	0	8.15	0	2968.65	8.15	1.54	TRUE
Ghir_D06G019200	0.47	0.28	0.61	8.66	14.83	17.23	18.06	17.45	21.22	28.8	29.25	39.63	69.67	0.08	0.3	0.02	0	0	0.04	0.11	0.12	344.15	0.3	0.08	TRUE
Ghir_D06G020710	4.44	12.18	14.14	18.6	35.1	45.93	58.63	104.37	101.53	106.23	116.86	142.3	198.93	3.54	31.11	8.19	13.06	5.76	4.59	12.23	8.99	406.26	31.11	10.93	FALSE
Ghir_D06G022930	0.36	0.05	0.89	2.44	0.57	0	0	0.13	0.22	6.61	11.83	56.8	64.65	0.1	0.2	0	0	0.09	0.05	0	0	440.76	0.2	0.06	TRUE
Ghir_D06G023100	0.22	0.2	0	0.13	0	0	0.09	0.05	1.84	10.73	20.6	69.39	100.63	0.06	0.18	0	0	0.03	0.15	0.54	0	630.13	0.54	0.12	TRUE
Ghir_D07G000190	0.1	0	1.16	10.36	33.39	66.4	78.29	99.04	108.25	170.12	179.55	176.25	253.98	0.27	0.28	0.03	0.09	0.26	0.07	1.78	0	893.92	1.78	0.35	TRUE
Ghir_D07G005430	0	0	0.57	3.19	24.16	69.32	79.04	142.41	204.81	257.34	326.03	307.02	382.68	0.65	0.55	0	0	0.13	0	3.54	0	1284.54	3.54	0.61	TRUE
Ghir_D07G006760	1.73	0	53.03	54.34	193.16	493.84	551.28	668.3	689.77	926.46	1037.8	1084.61	1129.93	2.58	1.7	0	0	0.93	0.67	9.72	0.13	2833.33	9.72	1.97	TRUE
Ghir_D07G007430	887.3	468.23	267.68	366.15	386.44	481.44	409.26	551.36	563.5	587.34	576.85	600.61	543.11	601.88	372.01	247.57	528.91	950.65	604.3	941.84	494.44	484.3	950.65	592.7	FALSE
Ghir_D07G010260	0	0	0.12	0.04	0.06	0.42	0.86	8.66	14.59	23.66	33.13	55.32	108.46	0.13	0.02	0	0	0.13	0	0.16	0	308	0.16	0.06	TRUE
Ghir_D07G011180	0.92	6.42	3.57	5.81	14.88	19.22	30.72	45.13	40.97	49.05	54.38	69.31	119.34	1.99	15.8	4.21	2.6	2.57	2.15	3.89	10.69	313.36	15.8	5.49	FALSE
Ghir_D07G012790	129.11	137.75	78.77	167.11	237.53	328.49	265.45	492.02	492.51	459.39	460.07	447.84	406.22	61.85	57.46	34.95	18.27	74.4	61.26	107.25	296.17	817.82	296.17	88.95	FALSE
Ghir_D07G013640	0	0	0.19	8.61	4.92	2.11	0	0	1.55	12.12	24.56	119.74	131.69	0.09	0	0	0	0	0.36	0	0	417.26	0.36	0.06	TRUE
Ghir_D07G014350	1.72	5.75	12.64	4.62	4.07	5.05	9.79	11.67	16.31	36.78	47.96	125.14	103.27	0	0.39	0	0	1.72	0.78	4.38	0.42	540.29	4.38	0.96	TRUE
Ghir_D07G014490	2.01	11.07	11.53	28.36	64.3	86.87	83.95	113.03	124.04	162.24	177.44	185.21	281	5.07	0.67	0	1.46	0.38	6.49	2.08	0.44	815.97	6.49	2.07	TRUE
Ghir_D07G015300	0	0	0.1	0	0.09	0.29	0.9	19.45	49.65	104.36	129.67	180.98	333.94	0.21	0.26	0	0	0.08	0.27	0.52	0	810.66	0.52	0.17	TRUE
Ghir_D07G017290	0	0	1.19	8.58	69.35	657.6	1112.93	2148.01	2188.69	2376.65	3091.61	2918.75	2315.38	4.41	2.35	0	0	3.32	1.56	31.05	0	2653.67	31.05	5.34	FALSE
Ghir_D07G017320	0.3	0	0	1.69	8.48	176.99	321.15	688.18	610.71	747	824.25	948.66	702.99	1.75	0.79	0	0	0	0	9.83	0	617.53	9.83	1.55	FALSE
Ghir_D07G017330	3.63	0	5.58	455.76	2590.25	5363.25	6419.61	8195.63	7501.02	7689.06	8552.27	8803.27	7682.63	17.97	10.65	0	0	23.81	9.54	87.53	0	8863.35	87.53	18.69	TRUE
Ghir_D07G017380	0	0	1.43	5.1	97.06	276.81	301.06	604.55	787.52	859.84	1126.07	1250.82	1495.34	1.83	3.04	0	0	2.47	3.08	17.4	0	1729.8	17.4	3.48	FALSE
Ghir_D07G017390	1.05	0	0.59	13.93	93.28	206.31	283.59	638.78	749.91	815.69	1059.42	1207.91	1007.51	1.65	2.84	0	0	0	4.39	10.86	0	903.4	10.86	2.47	FALSE
Ghir_D07G017410	0	0	5.62	37.08	361.09	1237.08	1355.07	2510.49	2621.75	2841.36	3487.8	3520.48	3775.59	5.55	6.37	0	0	1.4	1.65	48.7	0	3937.89	48.7	7.96	FALSE
Ghir_D08G000260	0.61	0.46	0.96	0.4	1.87	15.72	18.82	41.5	56.73	76.64	95.43	103.67	130.78	0.25	1.05	0	0	0.18	0.26	0.95	1.02	374.55	1.05	0.46	TRUE
Ghir_D08G000520	1.33	4.78	5.94	80.74	285.9	286.12	235.49	335.73	223.84	224.74	195.28	293.87	299.23	13.78	5.68	1.87	1.72	2.36	13.12	4.31	10.4	630.31	13.78	6.66	FALSE
Ghir_D08G000790	4.9	6.78	4.02	32.4	138.41	248.06	267.33	344.37	348.05	478.59	519.33	509.81	544.32	5.01	10.28	8.28	5.41	24.99	6.81	11.74	13.56	384.53	24.99	10.76	FALSE
Ghir_D08G002780	0	0	4.58	57.71	157.52	187.18	190.73	215.61	240.78	260.32	238.26	234.6	222.13	0.44	0.69	0	0	0.27	0.35	2.12	0	475.48	2.12	0.48	TRUE
Ghir_D08G003510	56.89	55.06	67.77	78.63	98.16	130.48	106.61	133.75	122.17	150.54	155.48	141.78	145.48	40.08	48.91	19.63	26.95	43.97	38.41	66	65.58	389.45	66	43.69	FALSE
Ghir_D08G008650	0.19	0	0.35	2.1	89.41	236.86	271.23	373.52	371.09	445.37	462.79	447.88	362.05	0.53	0.48	0	0	0.22	0.24	3.72	0	993.52	3.72	0.65	TRUE
Ghir_D08G009640	8.96	7.14	24.65	41.23	83.78	140.63	134.11	187.68	184.77	203.96	237.78	426.28	320.48	68.11	4.35	1	6.22	33.33	69.22	23.37	3.21	327.57	69.22	26.1	FALSE
Ghir_D08G011280	0.09	0	0.67	0.28	0.08	1.88	3.03	21.05	37.55	53	59.63	74.32	143.79	0.14	0	0.42	0	0.04	0.11	0.33	0.21	306.9	0.42	0.16	TRUE
Ghir_D08G011540	0	5.07	6.84	121.15	724.09	1488.1	1361.26	1595.95	1667.27	2282.73	2344.92	2078.83	2360.94	3.18	3.38	9.73	4.96	3.47	2.03	12.64	6.43	7977.63	12.64	5.73	TRUE
Ghir_D08G012140	0.48	2.33	2.22	25.34	96.95	124.61	133.51	159.18	128.33	160.44	162.59	165.32	200.43	1.13	0.93	0.12	0	0.19	1.54	3.24	4.47	587.97	4.47	1.45	TRUE
Ghir_D08G013290	0.66	0	10.96	73.41	250.85	605.05	554.67	840.18	788.32	936.59	1073.97	877.66	867.12	0.99	3.19	15.03	17.16	3.32	0.76	8.88	0	2262.22	17.16	6.17	TRUE
Ghir_D08G013480	0.69	0	35.81	676.16	1242.33	1625.45	1088.8	1436.84	1401	1688.53	1589.17	1403.03	1858.52	2.41	2	0	0.06	3.51	1.51	10.38	0.66	4619.22	10.38	2.57	TRUE
Ghir_D08G013610	206.78	152.33	118.97	158.5	154.1	174.62	234.26	280.32	304.37	316.15	341.72	422.38	420.35	318.95	252.19	80.25	166.3	325.3	305.71	286.42	107.58	475.26	325.3	230.34	FALSE
Ghir_D08G013680	0.11	0	0.99	0.59	52.65	116.78	163.72	284.52	260.88	349.56	377.21	421.2	567.94	0.65	0.74	0	0	0.9	0.03	1.84	0	1381.07	1.84	0.52	TRUE
Ghir_D08G014630	0.15	0.71	0.15	11.19	46.49	82.59	86.86	98.57	88.85	114.84	109.46	107.68	156.14	0.12	0.61	0	0	0	0.06	0.25	0.07	619.21	0.61	0.14	TRUE
Ghir_D08G017230	11.42	5.57	11	16.94	29.18	33.53	31.14	44.62	40.8	44.45	45.54	58.24	85.33	12.92	7.52	5.09	4.5	4.65	12.93	4.01	12.03	390.68	12.93	7.96	FALSE
Ghir_D08G019550	0	0	0	0	0.08	0	0.17	0	0.21	2.88	7.14	53.56	111.62	0.23	0.08	0	0	0.08	0	1.2	0	804.17	1.2	0.2	TRUE
Ghir_D08G019710	0.49	0.13	1.42	2.23	109.79	383.02	380.09	625.2	666.96	785.05	849.49	946.55	780.38	1.52	1.59	0	0	0.88	0.6	5.95	0	2038.14	5.95	1.32	TRUE
Ghir_D08G019790	0	0	9.9	292.96	672.31	1181.29	1086.46	1542.61	1490	1725.93	1867.46	1862.38	1697.52	3.99	3.12	0	0	4.46	1.23	19.34	0	6417.07	19.34	4.02	TRUE
Ghir_D08G022490	0.78	0.39	28.74	451.29	1050.67	1045.94	966.44	865.13	811.37	1031.3	958.47	801.3	1542.8	4.66	4.4	0.3	0.67	2.6	2.63	6.1	0.32	4060.22	6.1	2.71	TRUE
Ghir_D08G023490	0.12	0	0.11	0.11	0	0.34	0.53	2.57	7.43	21.52	29.88	75.04	84.67	0.1	0	0	0	0.29	0.05	0.55	0	374.93	0.55	0.12	TRUE
Ghir_D08G024110	59.49	27.24	18.27	20.99	24.39	47.47	55.3	140.25	180.08	244.14	287.49	357.59	419.4	36.65	12.36	5.88	22.81	33.43	31.03	33.09	43.66	965.03	43.66	27.36	FALSE
Ghir_D08G024750	0	0	0.24	0.38	4.56	18.59	23	35.07	40.27	61.18	70.04	80.11	101.5	0.21	0.04	0	0	0	0.04	1.19	0	413.41	1.19	0.18	TRUE
Ghir_D08G025590	1.31	8.7	17.63	409.72	1314.56	2225.26	2255.22	2313.02	2141.52	2714.41	3011.1	3425.93	3407.07	7.23	4.07	0.39	0	5.32	3.55	19.81	0	8321	19.81	5.05	TRUE
Ghir_D08G026340	0.13	0	10.95	444.14	1087.82	1379.94	1156.9	1201.12	1101.42	1422.74	1382.81	1200.03	1588.14	2.57	2.13	0	0	1.45	0.74	5.87	0	4805.04	5.87	1.6	TRUE
Ghir_D08G026350	0.24	0	16.38	541.46	1248.91	1083.51	942.26	916.76	532.37	564.12	482.5	878.39	1102.13	1.27	1.02	0	0	1.58	0.95	3.98	0	1345.55	3.98	1.1	TRUE
Ghir_D08G026360	0.11	0	7.22	366.89	956.02	998.36	915.13	877.24	510.32	565.33	475.13	778.79	633.06	1.13	1.04	0	0	1.26	0.3	3.61	0	341.46	3.61	0.92	FALSE
Ghir_D08G026900	0.09	0.04	0.27	0.82	18.8	135.48	212.42	347.18	379.41	490.32	517.95	551.98	669.74	0.53	0.82	0.04	0	0.87	0.42	3.35	0.04	1906.49	3.35	0.76	TRUE
Ghir_D08G027710	0.35	11.46	0.79	0	0.06	0	0	0.21	1.23	11.04	24.38	103.08	112.86	0.06	0	0.67	0	0	0	0.77	0.4	466.61	0.77	0.24	TRUE
Ghir_D08G027750	0	0	0.47	10.08	62.84	119.63	133.73	177.36	184.47	230.07	267.79	248.05	159.31	0.84	0.22	0	0	0.62	0.36	2.53	0	330.14	2.53	0.57	TRUE
Ghir_D09G006770	0.35	0	276.59	1435.65	2096.23	2148.32	1622.03	1518.91	1294.66	1817.28	1696.86	1668.46	2089.16	3.75	2.71	0	0	3.14	1.82	9.66	0.66	5629.17	9.66	2.72	TRUE
Ghir_D09G006890	0	0	0.35	1.1	11.65	22.81	25.31	41.81	35.19	52.41	64.57	98.77	98.48	0.16	0.17	0	0	0	0	1.9	0	360.54	1.9	0.28	TRUE
Ghir_D09G008740	559.95	180.11	218.1	160.34	134.68	161.91	177.07	196.64	212.13	226.45	262.73	228.83	208.55	605.3	300.72	146.66	265.75	568.71	607.62	1022.17	213.77	337.34	1022.17	466.34	FALSE
Ghir_D09G011390	0	0	0.38	0.09	0.18	3.53	3.2	18.43	22	33.05	49.24	69.04	87.05	0	0.09	0	0	0.08	0	0.53	0	356.79	0.53	0.09	TRUE
Ghir_D09G011430	17.03	11.61	17.95	7.05	8.47	11.53	4.74	15.71	15.04	27.72	41.87	63.42	92.28	4.57	2.84	1.05	1.23	0.39	4.91	0.38	0.12	363.32	4.91	1.94	FALSE
Ghir_D09G016100	0.08	0	0.08	3.54	23.42	57.03	75.52	116.51	120.27	150.49	155.52	137.89	178.07	2.3	0.77	0.33	0.16	3.33	2.14	7.04	0.28	405.23	7.04	2.04	FALSE
Ghir_D09G017450	0	0	0.07	0.07	0.07	2.78	4.26	15.9	28.13	44.65	54.33	71.7	129.36	0.03	0.2	0	0	0.16	0	0.46	0	380.54	0.46	0.11	TRUE
Ghir_D09G017790	0.93	0.07	1	0.76	11.32	114.6	164.69	292.93	313.64	392.82	457.12	482.03	449.28	0.81	4.06	17.58	6.3	3.8	1.2	5.2	0.3	870.24	17.58	4.91	FALSE
Ghir_D09G018070	912.05	152.38	448.46	206.93	167.77	340.55	206.48	304.89	274.3	262.16	208.87	182.76	172.28	312.8	1006.36	151.54	183.42	388.41	309.21	291.84	409.11	304.17	1006.36	381.59	FALSE
Ghir_D09G018220	0.4	1.6	1.21	7.97	17.23	25.8	31.23	41.31	35.98	57.23	59.48	74.19	95.31	0.27	0.14	0	0	0.11	0.11	1.72	0.98	410.94	1.72	0.42	TRUE
Ghir_D09G020050	0	0.36	1.05	5.88	24.47	61.79	65.88	94.59	87.96	125.4	144.31	158.73	135.07	0.26	0.17	0.31	0	1.24	0	1.2	0.81	385.62	1.24	0.5	TRUE
Ghir_D09G020070	647.06	321.71	198.35	346.53	398.39	440.22	383.97	470.87	405.24	388.94	399.83	327.11	220.06	293.84	165.28	212.42	259.6	521.65	240.5	344.45	277.57	345.47	521.65	289.41	FALSE
Ghir_D09G023130	0.1	0	0.91	72.28	308.75	323.17	390.34	647.6	492.58	543.14	544.7	933.48	1168.11	1.04	1.09	0	0	1.64	1.53	4.59	0	1146.69	4.59	1.24	TRUE
Ghir_D09G023260	0.37	0.17	0.81	0.6	0.92	29.69	59.48	228.01	224.73	269.09	300.34	504.27	590.08	0.8	0.73	0.39	0.19	1.08	0.58	2.73	0.18	685.74	2.73	0.84	TRUE
Ghir_D09G023420	0.08	0.13	0.62	0.85	0.56	0.13	0.82	3	4.75	12	18.7	49.67	108.98	0.07	0.42	0	0	0	0.02	0.12	0	525.2	0.42	0.08	TRUE
Ghir_D09G024280	0.18	0	142.14	1086.06	1759.72	1834.7	1507.61	1362.56	1243.75	1624.44	1488.94	1308.96	1827.24	2.18	2.31	0	0	1.66	1.57	6.86	0.07	5058.96	6.86	1.83	TRUE
Ghir_D09G024290	0.3	0	1.76	155.75	690.75	1148.07	1062.45	1289.39	1140.42	1472.55	1410.03	1336.03	1537.56	3.92	1.73	0	0	0.89	1.38	7.85	0.36	3481.77	7.85	2.02	TRUE
Ghir_D10G003070	22.16	8.26	8.71	11.34	25.58	52.05	47.14	72.06	70.58	85.7	91.37	77.5	92.64	4.8	13.72	5.87	7.03	12.57	4.84	19.47	22.31	355.84	22.31	11.33	FALSE
Ghir_D10G005410	92.77	36.62	189.06	109.72	111.26	170.63	147.44	207.92	196.2	199.23	200.13	210.7	165.47	20.42	46.88	36.1	33.54	75.91	27.42	78.37	52.84	334.73	78.37	46.44	FALSE
Ghir_D10G009780	0.44	2.31	1.05	0.86	1.44	7.25	13.28	27.82	37.85	58.69	69.27	87.3	152.68	0.2	0.21	0	0	0.05	0.48	0.35	0.32	486.54	0.48	0.2	TRUE
Ghir_D10G010830	0	0	0.51	25.31	85.68	155.05	156.4	215	203.62	224.49	224.62	212.23	227.59	0.33	0.35	0	0	0.27	0	2.23	0	490.71	2.23	0.4	TRUE
Ghir_D10G013590	33.5	110.43	109.42	130.4	245.03	436.72	453.54	490.6	524.18	572.2	534.93	504.59	477.79	193.18	76.48	18.52	92.02	124.61	184.76	84.49	44.94	1153.44	193.18	102.38	FALSE
Ghir_D10G017440	557.75	441.41	328.67	455.14	359.36	372.72	372.33	220.29	254.02	238.67	166.95	121.79	160.56	383.99	158.87	104.53	449.06	401.4	402.26	314.7	220.56	345.91	449.06	304.42	FALSE
Ghir_D10G019270	0	0	1.71	12.36	51.55	89.52	89.19	115.19	111.58	134.15	145.82	143.04	155.15	0.11	0.3	0	0	0.06	0	0.59	0	358.75	0.59	0.13	TRUE
Ghir_D10G024450	4.16	23.83	65.13	759.93	1411.51	1812.24	1463.9	1713.54	1797.25	2105.94	2224.55	2473.9	2287	7.39	28.7	42.83	4.4	7.64	3.86	16.57	3.74	5422.81	42.83	14.39	TRUE
Ghir_D10G024490	0	0	0.71	10.75	52.73	78.78	101.41	160.23	97.68	164.61	195.14	381.55	302.21	1.58	0.44	0.21	0	0.1	0.34	1.54	0.37	617.46	1.58	0.57	TRUE
Ghir_D11G002240	0.09	0	0	0.39	24.21	73.73	81.87	116.84	101.64	162.41	155.41	242.48	248.43	0.35	0.29	0	0	0.55	0.97	1.39	0	608.91	1.39	0.44	TRUE
Ghir_D11G002690	0	0.66	0.56	0.54	1.47	1.99	2.27	5.36	13.44	25.06	31.69	62.59	91.71	0.03	0.35	0.29	0	0.15	0.1	0.74	0.7	326.14	0.74	0.3	TRUE
Ghir_D11G003260	0	0	0.15	0.14	0.03	0.44	2.35	19.83	45.48	72.6	78.83	123.82	204.49	0.28	0.23	0	0	0.22	0.15	0.82	0	697.61	0.82	0.21	TRUE
Ghir_D11G003660	1.4	1.46	5.89	15.1	46.5	63.62	64.97	90.28	89.2	110.87	115.79	150.72	141.91	0	0.46	0	0	0.77	0.28	1.09	1.13	390.34	1.13	0.47	TRUE
Ghir_D11G004820	7.62	20.61	23.36	28.01	75.52	134.59	136.24	166.38	161.64	181.18	180.19	168.95	183.52	6.77	23.37	9.64	4.63	7.3	8.78	16.81	19.56	369.39	23.37	12.11	FALSE
Ghir_D11G005550	0.85	0.74	1.32	1.47	4.04	12.07	14.81	24.95	35.73	48.38	60.22	77.71	104.89	0.65	1.3	0.61	0.06	0.09	0.54	0.52	3.2	451.12	3.2	0.87	TRUE
Ghir_D11G007200	6.05	17.98	797.98	860	1034.06	1319.85	989.64	1141.69	968.48	1405.48	1274.77	1069.91	1228.51	1.57	1.52	0	0	1.29	1.66	5.17	0	3571.93	5.17	1.4	TRUE
Ghir_D11G009370	0	0	1.69	27.26	194.37	444.45	470.47	653.3	660.61	803.15	842.65	967.58	891.96	2.24	2.36	4.81	0	1.7	0.84	7.27	0	1975.43	7.27	2.4	TRUE
Ghir_D11G009980	5.22	21.86	24.04	34.72	22.7	18.59	24.12	33.52	41.56	56.61	65.24	87.03	119.39	8.28	4.15	4.53	12.5	5.66	8.16	2.55	9.3	382	12.5	6.89	FALSE
Ghir_D11G011630	0	0	0.93	1.35	25.91	271.66	347.32	669.19	674.46	833.05	879.68	886.13	1140.78	1.36	1.92	0	0	1.06	0.07	8.54	0	3366.76	8.54	1.62	TRUE
Ghir_D11G011640	0	0	1.56	111.83	766.74	1445.43	1368.5	1572.3	1475.73	1935.48	1995.35	1953.29	2175.19	4.2	3.76	0	0	2.99	2.6	12.16	0	6434.91	12.16	3.21	TRUE
Ghir_D11G011650	0.37	0	1.13	60.47	376.73	673.66	672.98	978.07	934.45	1177.93	1200.39	1149.01	1343.5	2.08	1.24	0	0	3.26	0.97	11.03	0	3448.65	11.03	2.32	TRUE
Ghir_D11G012730	0.06	0.25	0	0.15	0.15	0.04	0	0.13	0.04	3.4	10.02	39.9	72.71	0.23	0.19	0.48	0	0	0.05	0.26	0	361.27	0.48	0.15	TRUE
Ghir_D11G012770	19.61	16.41	46.78	73.72	117.83	127.02	122.77	153.42	132.01	152.12	146.6	159.23	176.41	34.19	62.9	45.64	25.32	61.84	32.63	36.57	48.4	435.75	62.9	43.44	FALSE
Ghir_D11G014650	62.62	38.01	45.96	78.56	189.3	292.3	262.14	330.86	284.7	320.41	349.23	279.4	306.23	30.51	30.83	34.38	22.63	38.31	33.12	74.82	50.39	665.6	74.82	39.37	FALSE
Ghir_D11G015840	0.6	0	4.02	190.21	748.92	1056.2	1071.71	1286.23	1159.58	1380.21	1428.13	1625.72	1687.92	2.85	2.23	0	0	1.38	0.98	6.62	0.24	3806.93	6.62	1.79	TRUE
Ghir_D11G024220	0	0.26	2.71	0.79	0.85	0.76	0.71	1.54	1.91	10.71	17.41	68.24	110.77	0.26	0.03	0.16	0.09	0.1	0	0.44	0	412.42	0.44	0.14	TRUE
Ghir_D11G024340	1.11	0.37	0.89	5.47	30.13	63.32	91.44	124.83	100.95	129.76	125.19	141.63	203.34	0.39	0.32	0.17	0.13	0.05	0.09	0.52	0.33	341.16	0.52	0.25	TRUE
Ghir_D11G030490	0.18	0.2	0	0	0.19	0.04	0.04	0.91	3.01	13.46	23.39	59.04	78.2	0.14	0.04	0	0.03	0.04	0.11	0.19	0	328.3	0.19	0.07	TRUE
Ghir_D11G032750	0	0	0.85	22.88	101.32	182.45	214.8	276.93	282.73	379.46	394.47	398.59	484.17	0.8	0.57	0	0	0.32	0.35	2.71	0	1953.71	2.71	0.59	TRUE
Ghir_D11G033790	0	0	0.25	16.98	59.92	90.97	108.55	133.92	113.6	156.02	169.12	165.27	227.28	0.75	0.42	0	0	0.1	0.37	0.89	0	779.58	0.89	0.32	TRUE
Ghir_D11G034360	0	0	91.63	756.27	1273.79	1704.77	1058.44	1353.15	1694.5	1769.81	1897.76	1514.26	1681.68	0	4.28	0	0	13.63	0	9.2	0	3488.57	13.63	3.39	TRUE
Ghir_D11G034370	0	17.84	133.31	2180.46	2685.27	4773.83	2754.57	3936.66	4989.02	5079.18	5880.87	5393.46	4208.16	10.35	7.49	0	0	2.88	0	4.07	0	19047.6	10.35	3.1	TRUE
Ghir_D11G034380	2.34	0	115.75	3079.79	4618.82	6838.04	5248.49	5937.1	5717.58	6647.99	7441.78	7319.8	6265.32	16.36	9.21	0	0	10.67	4.19	25.36	0	11714	25.36	8.22	TRUE
Ghir_D11G034390	0	0	32.94	458.26	863.87	1398.79	1004.72	1326.64	1251.27	1506.03	1591.43	1252.39	1114.41	2.42	3.29	0	0	0.97	0	9.32	0	4386.85	9.32	2	TRUE
Ghir_D11G034400	0	0	7.8	366.3	809.68	1351.95	1100.67	1363.93	1400.45	1670.12	1833.84	1501.28	1416.2	2.65	1.62	0	0	4.21	1.4	5.15	0	2761.11	5.15	1.88	TRUE
Ghir_D11G034550	0.08	0.15	0.12	3.37	18.69	24.66	27.48	33.64	32.19	43.45	47.12	59.91	115.89	0.17	0.14	0.23	0	0.27	0	0.28	0	337.85	0.28	0.14	TRUE
Ghir_D11G036070	1.33	1.88	3.21	21.17	51.65	78.35	75.64	76.03	75.21	97.32	98.96	95.59	85.68	0.31	1.86	0.74	0.22	2.97	0.09	3.32	0.97	325.8	3.32	1.31	FALSE
Ghir_D11G036460	0.8	0.65	0.17	0.04	0.19	5.07	8.88	22.82	36.38	46.53	59.66	62.63	88.3	0.37	0.22	0.24	0.03	1.14	0.27	0.7	0.04	319.9	1.14	0.38	TRUE
Ghir_D12G001190	1.77	0	1235.6	104.93	16.09	50.25	65.86	126.12	144.26	192.9	209.58	237.68	298.14	0.33	0.22	0	0	0.33	0.39	1.6	0.25	506.14	1.6	0.39	TRUE
Ghir_D12G001410	0.15	0.09	0.28	0.66	0.52	9.8	16.44	38.13	54.04	71.44	81.76	103.1	157.81	0.16	0.79	0.35	0.22	0.27	0.53	0.37	0	505.31	0.79	0.34	TRUE
Ghir_D12G002960	0.06	0	0.59	2.51	1.05	11.02	16.12	55.62	92.73	148.41	175.73	227.88	307	0.2	0.28	0	0	0.15	0.16	1.26	0	922.1	1.26	0.26	TRUE
Ghir_D12G004180	24.12	11.17	26.18	24.57	33.69	37.37	43.94	64.54	74.47	74.78	88.42	131.73	186	10.78	12.71	24.04	9.28	10.32	10.96	35.45	9.47	571.83	35.45	15.38	FALSE
Ghir_D12G007430	0	0	0.14	1.24	27.3	95.36	157.59	280.45	215.6	289.18	310.03	590.3	625.98	1.81	0.85	0	0	0.79	0.27	2.4	0	688.54	2.4	0.76	TRUE
Ghir_D12G009000	0	0	0	1.52	0	43.87	97.07	372.22	524.94	705.65	844.62	1239.44	674.17	0.77	1.22	0	0	1.48	1.02	9.18	0	403.3	9.18	1.71	FALSE
Ghir_D12G009740	19.4	59.73	80.28	38.06	55.12	64.82	71.53	83.42	109.8	145.33	170.49	159.45	187.21	32.81	60.12	35.4	56.82	56.64	39.72	79.52	89.98	416.54	89.98	56.38	FALSE
Ghir_D12G010220	0	0	0	0.07	0.57	1.72	1.28	8.03	12.78	20.14	32.47	51.12	83.03	0.18	0	0	0	0	0	0.23	0	356.59	0.23	0.05	TRUE
Ghir_D12G011610	0.58	0	3.66	74.98	321.39	613.87	580.75	685.72	691.44	865.47	925.33	1065.89	939.65	2.59	11.48	11.28	6.65	6.48	0.94	4.73	0	2858.34	11.48	5.52	TRUE
Ghir_D12G012550	0.87	0	0	14.09	41.49	114.96	146.18	226.62	202.07	252.11	260.91	405.3	329.26	0.71	0.32	0	0	0.49	0	4.35	0	768.86	4.35	0.73	TRUE
Ghir_D12G014070	0.2	0	0.9	2.53	52.53	204.9	340.05	648.97	547.35	626.43	617.14	817.29	713.54	1.34	0.91	0	0.22	0.62	0.92	6.25	0	1787.29	6.25	1.28	TRUE
Ghir_D12G014520	0	0	0.23	0.46	0.45	0.07	1.22	10.3	37.63	82.08	139.26	254.64	426.3	0.35	0.3	0	0	0.24	0.41	0.75	0	964.4	0.75	0.26	TRUE
Ghir_D12G016040	0	0	0.33	0.08	0.15	3.81	8.89	81.78	117.26	177.31	182.11	237.47	213.77	0.14	0.52	0	0	0.91	0	0.89	0	380.96	0.91	0.31	TRUE
Ghir_D12G017790	1.18	15.72	16.24	29.36	27.92	20.79	28.72	18.58	28.09	43.17	46.79	86.49	133.94	14.02	15.18	7.21	20.15	14.51	9.09	10.93	17.39	528.37	20.15	13.56	FALSE
Ghir_D12G020170	0.21	0	0.96	0.39	1.16	23.38	30.89	61.1	76.14	99.69	119.6	136.01	153.28	0.09	0.11	0.28	0	0.22	0	0.92	0	557.62	0.92	0.2	TRUE
Ghir_D12G022100	0.45	0.9	2.22	9.49	54.18	110.56	129.06	197.29	198.62	266.65	299.64	343.07	357.88	0.96	1.5	0	0	1.14	0.59	2.02	0.33	912.78	2.02	0.82	TRUE
Ghir_D12G022120	6.49	11.35	21.82	12.55	30.36	75.34	73.89	111.51	121.93	160.57	177.97	181.01	215.18	3.29	8.13	0.77	1.38	4.31	4.06	5.37	2.23	594.65	8.13	3.69	FALSE
Ghir_D12G023990	0	0.06	0	0.12	0.06	0.32	0.7	9.02	34.22	69.35	118.8	176.19	207.43	1.08	0.06	0	0	0.11	0.46	1.24	0.19	531.77	1.24	0.39	TRUE
Ghir_D12G025320	594.5	205.66	343.79	133.14	183.97	269.74	249.06	275.34	236.91	247.28	242.3	202.4	257.22	114.3	39.28	20.25	36.03	48.32	116.5	25.69	742.57	443.64	742.57	142.87	FALSE
Ghir_D12G025820	0	0	0	0	19.56	54.84	66.61	83.42	68.17	94.82	125.28	223.18	300.35	0.21	0.34	0	0	0	0.11	1.57	0.63	893.69	1.57	0.36	TRUE
Ghir_D12G029130	0.96	0.46	1.79	13.2	143.94	355.47	396.11	576.25	546.42	675.53	694.52	619.25	911.8	1.2	1.22	0.04	0	1.32	0.32	4.42	0.39	2492.96	4.42	1.11	TRUE
Ghir_D13G000070	0	0	0.33	0.09	7.36	4.2	3.32	20.23	45.77	68.9	93.1	119.16	196.46	0.19	0.23	0	0	0.3	0.06	0.86	0	695.6	0.86	0.2	TRUE
Ghir_D13G002090	4.6	3.86	5.16	36.74	80.88	120.15	133.15	156.82	145.88	163.87	172.17	168.59	142.45	16.99	3.26	3.66	2.45	10.77	16.69	3.13	1.46	338.84	16.99	7.3	FALSE
Ghir_D13G002140	5.6	2.69	9.57	263.8	758.8	1254.22	1106.9	1609.08	1596.9	1751.43	1917.38	2046.96	2056.01	3.63	4.11	41.01	0.85	2.93	1.67	9.29	0.05	3816.83	41.01	7.94	FALSE
Ghir_D13G003750	0	0	11.12	278.27	822.03	808.23	750.3	725.97	630.36	746.79	677.93	631.47	1245.85	1.73	1.19	0	0	0.96	0.59	2.43	0	2572.12	2.43	0.86	TRUE
Ghir_D13G004930	0	0	0.19	0	0.12	0.03	0	1.07	5.44	19.04	35.44	87.72	143.47	0.16	0.09	0.13	0	0.03	0	0.31	0.97	397.65	0.97	0.21	TRUE
Ghir_D13G007060	0.76	7.72	59.75	842.58	1632.82	2046.27	1552.77	1978.64	1941.84	2341.09	2392.97	2197.15	2988.11	4.93	3.91	0	0	4.51	2.07	12.93	0.09	5926.71	12.93	3.56	TRUE
Ghir_D13G007100	0.72	0	8.01	371.11	1135.9	2004.04	1823.61	2593.88	2458.67	3019.99	3084.29	2861.47	3306.49	7.87	5.06	0	0	4.24	1.66	14.52	0.19	7339.41	14.52	4.19	TRUE
Ghir_D13G009440	39.43	52.91	221.71	242.72	335.4	392.4	366.41	454.83	525.98	565.62	564.52	540.24	543.7	173.32	228.54	35.41	51.48	69.29	170.44	73.95	50.38	646.5	228.54	106.6	FALSE
Ghir_D13G012570	0.52	0	2.09	128.05	484.6	849.7	771.93	822.45	807.56	1076.76	1060.49	926.79	1073.62	2.39	1.4	0	0	2.07	1.8	6.08	0	4017.71	6.08	1.72	TRUE
Ghir_D13G015030	0.12	1.93	0.56	10.27	52.67	150.95	174.06	283.9	287.44	365.4	418.12	433.55	545.67	0.83	0.69	0	0	0.19	0.42	2.01	0	1454.07	2.01	0.52	TRUE
Ghir_D13G018750	0	0	0.16	0	13.98	11.35	1.76	1.05	6.26	23.18	41.24	100.51	140.43	0.14	0	0	0	0	0	0.08	0	894.69	0.14	0.03	TRUE
Ghir_D13G020570	0	0	3.27	52.11	75.35	63.43	43.8	48.8	42.84	44.06	44.26	71.26	121.85	0.16	0.04	0.02	0	0.09	0.04	0.5	0	389.59	0.5	0.11	TRUE
Ghir_D13G022940	0.82	0.73	185.36	1640.41	2883.45	3442.83	2715.63	2845.4	2741.04	3677.19	3712.2	4029.82	4767.57	6.78	5.35	0.26	0	6.08	4.33	20.22	0	12609.5	20.22	5.38	TRUE
Ghir_D13G022950	0	0	41.38	306.82	496.03	654.89	468.76	536.5	526.25	707.85	739.18	766.78	820.98	1.19	1.17	0	0	0.85	0.59	4.09	0.4	2271.07	4.09	1.04	TRUE
Ghir_D13G022970	0	0	0.92	35.52	185.54	276.87	275.37	373.66	334.73	503.5	535.36	667.48	743.07	1.39	0.54	0	0	1.37	0.37	3.59	0	1410.96	3.59	0.91	TRUE
Ghir_D13G022980	0	0.05	24.58	205.71	693.95	765.71	716.08	853.2	860.21	1213.36	1224.55	1344.31	1870.39	3.36	0.76	0	0	2.57	0.28	4.89	0.62	4889.14	4.89	1.56	TRUE
Ghir_D13G022990	0.05	0	2.39	164.91	827.75	491.76	518.08	672.79	430.9	485.66	460.47	1135.63	1724.6	2.22	0.89	0	0	1.95	0	3.72	0.18	324.85	3.72	1.12	FALSE
Ghir_D13G023000	0.24	0	138.19	1876.53	3367.2	3797.97	3260.94	3316.74	3306.01	4118.1	4183.3	4471.58	5817.04	9.01	6.16	0	0	5.18	6.12	21.06	0	11199.2	21.06	5.94	TRUE
Ghir_Scaffold2208G000020	0.83	0	5.88	455.27	2463.03	2787.48	3413.27	4167.81	2683.45	3446.12	3326.5	6835.94	4876.9	9.49	7.57	0	0	8.29	1.73	32.25	0	2105.33	32.25	7.42	FALSE
Ghir_Scaffold423G000120	0	0.09	0.07	0	0.03	0.06	0.06	0.55	4.39	12.09	22.95	50.84	81.72	0.09	0.03	0	0	0	0	0.26	0.1	392.98	0.26	0.06	TRUE
Ghir_Scaffold648G000020	1.31	0	8.11	8.79	215.11	2409.89	3826.52	6135.37	5039.41	6269.58	6152.43	8292.21	4992.6	13.32	9.12	0	0	9.01	3.45	39.55	0.07	481.37	39.55	9.31	FALSE
