# Supplementary material for: Rapid Identification of Pollen- and Anther-Specific Genes in Response to High-Temperature Stress Based on Transcriptome Profiling Analysis in Cotton
Source: Int J Mol Sci. 2022 Mar 21;23(6):3378. doi: 10.3390/ijms23063378 (PMC8954629; doi:10.3390/ijms23063378)
Supplement: Supplementary file 1 [file ijms-23-03378-s001.zip › Table S/Table S4 1066 ASGs gene ID, description,TPM.xlsx]

## Sheet: Table S4
Gene ID	Principle Transcript ID	Gene Name	Description	Species	Assembly	Chromosome	Start	End	Strand	Length (bp)	geneID	NT3_5	NT5_6	NT6_7	NT7_8	NT8_9	NT9_10	NT10_11	NT11_12	NT12_13	NT13_14	NT14_16	NT16_19	NT19_24	NTroot	NTstem	NTleaf	NTbract	NTsepal	NTpetal	NTstigma	NTovlue	NTpollen	max_eight	mean_anthers
Ghir_A01G000240	Ghir_A01G000240.1	ASK4	SKP1-like protein 4	Gossypium hirsutum	HAU	A01	178491	181730	-	3240	Ghir_A01G000240	0	0	14.36	8.46	3.15	1.59	0.69	0.5	0.49	0.4	0	0.7	0	0	0	0	0	0	0	0	0	0.1	0	2.33
Ghir_A01G000470	Ghir_A01G000470.1	uspB	Universal stress protein B homolog	Gossypium hirsutum	HAU	A01	343352	343701	-	350	Ghir_A01G000470	0	0	0	0	0	0	4.68	0	0	0	0	10.08	0	0	0	0	0	0	0	0	0	0	0	1.14
Ghir_A01G000600	Ghir_A01G000600.1	COBL6	COBRA-like protein 6	Gossypium hirsutum	HAU	A01	462805	466212	-	3408	Ghir_A01G000600	0	0	10.24	5.5	2.01	0	0	0	0	0	0	0	0	0	0	0	0	0	0	0	0	0	0	1.37
Ghir_A01G000770	Ghir_A01G000770.1	At2g14510	Leucine-rich repeat receptor-like serine/threonine-protein kinase At2g14510	Gossypium hirsutum	HAU	A01	615235	621718	-	6484	Ghir_A01G000770	0	0	0.17	0.08	0	0	0	0	0.13	1.52	3.88	23.42	36.81	0	0	0	0	0	0	0.04	0	144.32	0.04	5.08
Ghir_A01G000800	Ghir_A01G000800.1	FUT11	Glycoprotein 3-alpha-L-fucosyltransferase A	Gossypium hirsutum	HAU	A01	639908	640546	-	639	Ghir_A01G000800	0	0	0	0.54	1.85	1.18	3.16	3.37	0	2.46	0.45	1.14	0	0	0	0	0	0	0	0	0	0	0	1.09
Ghir_A01G001220	Ghir_A01G001220.1	At1g03050	Putative clathrin assembly protein At1g03050	Gossypium hirsutum	HAU	A01	967491	971159	-	3669	Ghir_A01G001220	0	0	0.07	0	0	0	0	0.13	1.09	5.7	11.31	32.71	47.92	0.03	0	0	0	0.03	0	0.03	0	217.72	0.03	7.61
Ghir_A01G001320	Ghir_A01G001320.1	PAC1-2	Nuclear distribution protein PAC1-2	Gossypium hirsutum	HAU	A01	1089273	1089727	+	455	Ghir_A01G001320	0	0	0	0	0.62	3.05	1.24	5.26	4.34	5.49	2.38	6.72	0.86	0	0	0	0	0	0	0	0	28.82	0	2.3
Ghir_A01G001340	Ghir_A01G001340.1	rpsO	30S ribosomal protein S15	Gossypium hirsutum	HAU	A01	1109165	1109536	+	372	Ghir_A01G001340	0	0	0	0	3.17	4.18	3.72	4.43	0.86	0.88	2.67	3.22	13.75	0	0	0	0	0	0	0	0	2.91	0	2.84
Ghir_A01G001350	Ghir_A01G001350.1	rpsO	30S ribosomal protein S15	Gossypium hirsutum	HAU	A01	1164085	1164752	+	668	Ghir_A01G001350	4.62	0	2.61	132.87	662.93	913.43	1151.84	1731.44	1263.01	1302.95	1321.91	1580.09	1286.19	3.65	2.27	0	0	2.75	1.72	7.52	0.63	2770	7.52	873.38
Ghir_A01G001360	Ghir_A01G001360.1	hemA	Glutamyl-tRNA reductase	Gossypium hirsutum	HAU	A01	1216798	1217474	+	677	Ghir_A01G001360	0.32	0	0.87	22.1	318.62	468.67	624.37	725.1	428.41	392.54	338.41	400.54	323.63	0.66	1.53	0	0	0.9	0	1.67	0	102.19	1.67	311.04
Ghir_A01G001960	Ghir_A01G001960.1	LTP13	Non-specific lipid-transfer protein 13	Gossypium hirsutum	HAU	A01	1781803	1782453	+	651	Ghir_A01G001960	13.87	0	1147.77	365.6	9.24	1.62	0.62	2.06	0	0	0	0	0	0	0	0	0	0	0	0	0	0	0	118.52
Ghir_A01G005060	Ghir_A01G005060.1	CLE1	CLAVATA3/ESR (CLE)-related protein 1	Gossypium hirsutum	HAU	A01	6964495	6965032	-	538	Ghir_A01G005060	0	0	0	0.22	11.07	22.47	14.28	26.5	7.18	10.7	7.8	1.5	0	0	0	0	0	0	0	0	0	0.59	0	7.82
Ghir_A01G006670	Ghir_A01G006670.1	COBL10	COBRA-like protein 10	Gossypium hirsutum	HAU	A01	10855850	10859035	+	3186	Ghir_A01G006670	0.31	0	0.05	0	0.05	0.02	0.05	0.23	1.51	5.99	10.75	34.6	78.51	0.08	0.08	0.07	0	0.02	0.07	0.07	0	212.57	0.08	10.16
Ghir_A01G006730	Ghir_A01G006730.1	PDF2	Homeobox-leucine zipper protein PROTODERMAL FACTOR 2	Gossypium hirsutum	HAU	A01	11057704	11062451	+	4748	Ghir_A01G006730	0	0	6.46	33.01	40.95	20.49	12.22	9.55	2.42	2.94	2.78	3.37	5.94	0	0	0	0	0	0	0	0	10.45	0	10.78
Ghir_A01G007620	Ghir_A01G007620.1	NHX4	Sodium/hydrogen exchanger 4	Gossypium hirsutum	HAU	A01	12814468	12818727	-	4260	Ghir_A01G007620	0	0	0.06	0	2	2.54	3.57	2.82	1.27	0.33	0.42	0	0.14	0	0	0	0	0	0	0	0	0	0	1.01
Ghir_A01G007860	Ghir_A01G007860.1	NA	NA	Gossypium hirsutum	HAU	A01	13134860	13135072	+	213	Ghir_A01G007860	0	0	8.94	0	0	0	0	0	22.57	0	48.07	0	17.62	0	0	0	0	0	0	0	0	0	0	7.48
Ghir_A01G007940	Ghir_A01G007940.1	CYP71D10	Cytochrome P450 71D10	Gossypium hirsutum	HAU	A01	13717872	13730460	-	12589	Ghir_A01G007940	0	0	0	0	0	0.79	1.05	2.59	4.39	2.25	4.09	2.61	2.97	0	0	0	0	0	0	0	0	1.73	0	1.6
Ghir_A01G009110	Ghir_A01G009110.1	ASK14	SKP1-like protein 14	Gossypium hirsutum	HAU	A01	18115144	18115688	-	545	Ghir_A01G009110	0	0	0	0	0	7.63	2.59	7.64	7.99	0.2	2.02	0	0	0	0	0	0	0	0	0	0	0	0	2.16
Ghir_A01G010290	Ghir_A01G010290.1	Plcb1	1-phosphatidylinositol 4,5-bisphosphate phosphodiesterase beta-1	Gossypium hirsutum	HAU	A01	24372414	24372809	+	396	Ghir_A01G010290	0	0	59.76	589.25	1341.86	1356.5	1078.77	1030.99	632.78	1004.25	890.2	1543.57	1314.08	0.96	3.06	0	0	2.56	2.04	6.45	0	2089.09	6.45	834
Ghir_A01G011840	Ghir_A01G011840.1	VLN2	Villin-2	Gossypium hirsutum	HAU	A01	41182236	41196397	+	14162	Ghir_A01G011840	0.53	0.46	0.52	5.11	28.94	29.31	33.97	38.09	23.32	24.75	22.87	24.98	33.28	0	0.07	0	0.04	0.09	0	0.04	0.03	21.01	0.09	20.47
Ghir_A01G012180	Ghir_A01G012180.1	At1g65750	Putative ribonuclease H protein At1g65750	Gossypium hirsutum	HAU	A01	43070162	43071751	+	1590	Ghir_A01G012180	0	14.74	0.56	0	0	0	0	0	0	0	0	0	0	0	0	0	0	0	0	0	0	0	0	1.18
Ghir_A01G013500	Ghir_A01G013500.1	PER65	Peroxidase 65	Gossypium hirsutum	HAU	A01	70819021	70820046	+	1026	Ghir_A01G013500	0	0	0	0	0	0	0.42	1.73	1.47	2.31	1.88	3.24	9.22	0	0	0	0	0	0	0	0	0.75	0	1.56
Ghir_A01G013580	Ghir_A01G013580.1	At1g25240	Putative clathrin assembly protein At1g25240	Gossypium hirsutum	HAU	A01	72271238	72272405	+	1168	Ghir_A01G013580	0	0	0	0	0	0	0	0	0	0	0	12.61	7.93	0	0	0	0	0	0	0	0	106.38	0	1.58
Ghir_A01G013700	Ghir_A01G013700.1	TA1	Short-chain dehydrogenase reductase ATA1	Gossypium hirsutum	HAU	A01	73806091	73807051	-	961	Ghir_A01G013700	0	0	24.62	0	0	0	0	0	0	0	0	0	0	0	0	0	0	0	0	0	0	0	0	1.89
Ghir_A01G014490	Ghir_A01G014490.1	NA	NA	Gossypium hirsutum	HAU	A01	87966809	87966961	+	153	Ghir_A01G014490	0	0	115.44	0	0	0	0	0	0	0	0	0	0	0	0	0	0	0	0	0	0	0	0	8.88
Ghir_A01G015070	Ghir_A01G015070.1	NA	NA	Gossypium hirsutum	HAU	A01	94397651	94399459	+	1809	Ghir_A01G015070	0.41	0	1.48	59.17	170.74	331.68	238.34	383.07	390.77	449.03	463.59	398.36	384.34	0.77	1.27	0	0	0.43	0	0.81	0.52	1452.26	1.27	251.61
Ghir_A01G015080	Ghir_A01G015080.1	NA	NA	Gossypium hirsutum	HAU	A01	94435461	94435950	+	490	Ghir_A01G015080	5.73	19	202.84	2103.13	3823.19	5657.91	4564.69	5344.56	4938.7	5859.96	6124.09	5778.92	5598.58	10.07	8.32	0	1.52	7.99	4.58	25.77	2.22	10143	25.77	3847.79
Ghir_A01G015340	Ghir_A01G015340.1	At1g27930	Probable methyltransferase At1g27930	Gossypium hirsutum	HAU	A01	99338597	99339654	-	1058	Ghir_A01G015340	0.94	3.18	3.95	1.68	51	77.04	89.4	146.27	97.68	92.76	85.92	98.13	84.82	0.21	0.07	0.47	0	0	0	0.14	0	90.21	0.47	64.06
Ghir_A01G015800	Ghir_A01G015800.1	DIR4	Dirigent protein 4	Gossypium hirsutum	HAU	A01	103191547	103192104	+	558	Ghir_A01G015800	82.98	0.4	5918.65	5429.83	2616.33	945.78	443.61	196.08	222.68	98.05	20.28	0.17	1.14	0	0	0	0	2.84	0	0.2	0	0	2.84	1228.92
Ghir_A01G016040	Ghir_A01G016040.1	BGAL13	Beta-galactosidase 13	Gossypium hirsutum	HAU	A01	104930198	104934381	-	4184	Ghir_A01G016040	0.13	0.34	145.7	1390.35	2434.38	2606.59	2357.42	2225.7	1936.51	2487.98	2417.63	2290.25	3202.53	4.83	3.48	0.55	0.25	4.15	2.31	11.02	0.1	8420.29	11.02	1807.35
Ghir_A01G016050	Ghir_A01G016050.1	BGAL13	Beta-galactosidase 13	Gossypium hirsutum	HAU	A01	104954033	104957748	+	3716	Ghir_A01G016050	0	0	1.19	4.81	10.32	8.88	7.5	9.35	8.26	12.37	7.76	9.76	14.48	0	0	0	0	0	0	0	0.02	14.35	0.02	7.28
Ghir_A01G017770	Ghir_A01G017770.1	LBD42	LOB domain-containing protein 42	Gossypium hirsutum	HAU	A01	109772764	109774019	-	1256	Ghir_A01G017770	0	0	10.14	4.14	1.77	1.32	0.26	0	0	0	0	0	0	0	0	0	0	0	0	0	0	0	0	1.36
Ghir_A01G018130	Ghir_A01G018130.1	ERF012	Ethylene-responsive transcription factor ERF012	Gossypium hirsutum	HAU	A01	110779511	110780140	-	630	Ghir_A01G018130	0	2.07	1.21	3.21	2.5	0.94	1.25	1.78	0	0	0	0	0	0	0	0	0	0	0	0	0	0	0	1
Ghir_A01G018970	Ghir_A01G018970.1	AGP23	Arabinogalactan peptide 23	Gossypium hirsutum	HAU	A01	112787210	112787865	-	656	Ghir_A01G018970	0	0	18.28	688.36	1384.11	2191.37	1937.9	2362.22	2100.93	2453.59	2566.53	2664.99	1843.68	3.76	3.07	0	0	2.83	1.33	9.8	0	6476.99	9.8	1554.77
Ghir_A01G019030	Ghir_A01G019030.1	DTX42	Protein DETOXIFICATION 42	Gossypium hirsutum	HAU	A01	112894735	112897937	+	3203	Ghir_A01G019030	0.24	0	0.95	12.59	69.01	123.15	129.84	155.77	150.19	190.7	182.51	176.01	205.7	0.29	0.43	0.38	0	0.35	0.16	0.83	0	382.03	0.83	107.44
Ghir_A01G019230	Ghir_A01G019230.1	IQM6	IQ domain-containing protein IQM6	Gossypium hirsutum	HAU	A01	113220248	113224555	+	4308	Ghir_A01G019230	0	0	0	0	0.04	0	0	0	0.03	0.51	0.3	4.85	13.64	0	0	0	0	0	0	0	0	14.91	0	1.49
Ghir_A01G019760	Ghir_A01G019760.1	TBL8	Protein trichome birefringence-like 8	Gossypium hirsutum	HAU	A01	114453032	114455645	+	2614	Ghir_A01G019760	0	0	0	0	0	3.54	10.32	19.42	14.24	12.18	7.54	2.61	3.44	0.05	0	0	0	0	0	0	0	0.75	0.05	5.64
Ghir_A02G000080	Ghir_A02G000080.1	PECT1	Ethanolamine-phosphate cytidylyltransferase	Gossypium hirsutum	HAU	A02	80921	85812	-	4892	Ghir_A02G000080	0	0	0	2.53	11.68	11.45	17.92	21.49	9.04	11.22	8.06	9.04	9	0	0	0	0	0.06	0	0	0	1.94	0.06	8.57
Ghir_A02G000700	Ghir_A02G000700.1	DBR	2-alkenal reductase (NADP(+)-dependent)	Gossypium hirsutum	HAU	A02	507448	511372	+	3925	Ghir_A02G000700	0	0	3.07	13.39	20.74	13.93	10.06	16.9	7.73	8.45	3.88	3.74	2.25	0.06	0	0	0	0	0	0	0	0.31	0.06	8.01
Ghir_A02G000790	Ghir_A02G000790.1	BT4	BTB/POZ and TAZ domain-containing protein 4	Gossypium hirsutum	HAU	A02	566447	566967	+	521	Ghir_A02G000790	1.15	6.59	60.51	5.18	0	0	0	0	0	0	0	0	0	0	0	0	0	0	0	0	0	0	0	5.65
Ghir_A02G001040	Ghir_A02G001040.1	NA	Natterin-4	Gossypium hirsutum	HAU	A02	816819	817358	-	540	Ghir_A02G001040	0	0.21	1.66	31.85	44.83	63.81	69.35	55.76	80.19	41.22	25.46	0	0.2	0	0	0	0	0	0	0	0	0	0	31.89
Ghir_A02G001180	Ghir_A02G001180.1	ndhB	NAD(P)H-quinone oxidoreductase subunit 2	Gossypium hirsutum	HAU	A02	955667	956534	-	868	Ghir_A02G001180	0.13	0	0	10.3	26.4	46.22	32.47	50.6	35.44	45.38	38.93	30.22	33.19	0	0	0	0	0	0	0.22	0	4.28	0.22	26.87
Ghir_A02G001360	Ghir_A02G001360.1	NAC68	NAC domain-containing protein 68	Gossypium hirsutum	HAU	A02	1204353	1205441	-	1089	Ghir_A02G001360	0.16	0	15.67	8.82	2.02	0	0	0	0	0	0	0	0.07	0	0	0	0	0	0	0	0	0	0	2.06
Ghir_A02G001900	Ghir_A02G001900.1	CYS2	Cysteine proteinase inhibitor 2	Gossypium hirsutum	HAU	A02	1912285	1912662	+	378	Ghir_A02G001900	0	0	1.1	5.14	0	7.71	0.99	0	7.58	0	0	0	0.91	0	0	0	0	0	0	0	0	0	0	1.8
Ghir_A02G002080	Ghir_A02G002080.1	A6	Probable glucan endo-1,3-beta-glucosidase A6	Gossypium hirsutum	HAU	A02	2193227	2195390	+	2164	Ghir_A02G002080	1.21	0.16	630.37	1.23	0	0.19	0.05	0.23	0	0	0	0	0	0	0.05	0	0	0	0	0	0	0	0.05	48.73
Ghir_A02G002160	Ghir_A02G002160.1	SAHH1	Adenosylhomocysteinase 1	Gossypium hirsutum	HAU	A02	2254681	2256940	-	2260	Ghir_A02G002160	1.55	0.48	0.66	21.35	187.53	195.92	184.27	255.72	132.26	97.25	81.22	64.18	28.52	0.14	0.19	0.14	0	0.28	0	0.37	0.17	4.84	0.37	96.22
Ghir_A02G002270	Ghir_A02G002270.1	AHA10	ATPase 10, plasma membrane-type	Gossypium hirsutum	HAU	A02	2429474	2431058	-	1585	Ghir_A02G002270	2.6	0.27	2662.29	563.5	17.63	0.16	0.35	0.45	0	0.3	0	0	0	0	0	0	0	0.08	0	0	0	0	0.08	249.81
Ghir_A02G002520	Ghir_A02G002520.1	MYOB3	Myosin-binding protein 3	Gossypium hirsutum	HAU	A02	2905793	2908122	-	2330	Ghir_A02G002520	0	0	0	0	0.51	1.17	2.04	2.37	0.74	2	1.89	1.74	2.4	0	0	0	0	0	0	0	0	0.61	0	1.14
Ghir_A02G002590	Ghir_A02G002590.1	NA	NA	Gossypium hirsutum	HAU	A02	2980066	2982983	+	2918	Ghir_A02G002590	0	0	0.15	0.05	18.91	33.03	60.75	71.63	55.1	60.39	53.69	93.62	140.13	0.15	0.15	0	0	0.06	0	0.21	0	20.64	0.21	45.19
Ghir_A02G002610	Ghir_A02G002610.1	NA	NA	Gossypium hirsutum	HAU	A02	3041578	3043398	-	1821	Ghir_A02G002610	0	0	0.16	0.27	4.93	33.85	57.99	135.31	143.67	156.52	168.04	249.89	345.36	0.32	0.26	0	0.33	0.45	0.04	0.66	0.29	40.01	0.66	99.69
Ghir_A02G004430	Ghir_A02G004430.1	NA	NA	Gossypium hirsutum	HAU	A02	5576390	5578629	+	2240	Ghir_A02G004430	0	0	0.23	15.1	20.08	20.45	11.49	11.02	2.57	4.36	7.13	5.7	6.51	0	0	0	0	0	0	0	0	78.38	0	8.05
Ghir_A02G004760	Ghir_A02G004760.1	BAM9	Inactive beta-amylase 9	Gossypium hirsutum	HAU	A02	6223317	6228113	-	4797	Ghir_A02G004760	0.24	0.39	6.33	146.51	348.74	533	459.49	660.48	621.24	698.47	679.75	657.24	494.44	2.76	1.71	0.32	0.2	1.39	2.32	3.58	0.14	1189.5	3.58	408.18
Ghir_A02G004860	Ghir_A02G004860.1	At2g47850	Zinc finger CCCH domain-containing protein 32	Gossypium hirsutum	HAU	A02	6600389	6603602	-	3214	Ghir_A02G004860	0.12	0	0	0.52	5.14	4	4.78	4.4	2.34	3.73	3.74	6.03	7.88	0	0	0	0	0	0	0	0	3.97	0	3.28
Ghir_A02G005140	Ghir_A02G005140.1	PME28	Putative pectinesterase/pectinesterase inhibitor 28	Gossypium hirsutum	HAU	A02	7186338	7188535	-	2198	Ghir_A02G005140	0.07	0	0.21	0.13	0.29	4.24	11.94	60.6	64.02	98.53	115.1	213.68	355.68	0.59	0.28	0	0	0.15	0.22	0.67	0	2.58	0.67	71.11
Ghir_A02G005160	Ghir_A02G005160.1	PGA3	Exopolygalacturonase clone GBGE184	Gossypium hirsutum	HAU	A02	7221437	7223207	+	1771	Ghir_A02G005160	0.07	0	317.16	10.24	0	0	0	0	0	0	0	0.25	0	0	0	0	0	0	0	0	0	0	0	25.21
Ghir_A02G005280	Ghir_A02G005280.1	NA	Major allergen Pru ar 1	Gossypium hirsutum	HAU	A02	7385461	7386435	+	975	Ghir_A02G005280	0	0	0.2	3.11	5.62	2.08	0.94	1.81	1.19	0.16	1.07	1.07	0.18	0	0	0	0	0	0	0	0	0	0	1.34
Ghir_A02G005480	Ghir_A02G005480.1	pop7	Ribonucleases P/MRP protein subunit POP7	Gossypium hirsutum	HAU	A02	7820018	7821135	-	1118	Ghir_A02G005480	0	0	0	0	0	0	0	0	0	0	0	44.97	0	0	0	0	0	0	0	0	0	0	0	3.46
Ghir_A02G005650	Ghir_A02G005650.1	PER40	Peroxidase 40	Gossypium hirsutum	HAU	A02	8088831	8090165	+	1335	Ghir_A02G005650	274.84	1199.69	152.01	89.61	41.55	13.22	19.67	9.01	19.36	18.35	28.3	19.87	16.6	0.94	0.07	0.39	0.69	0	1.12	0.76	0.92	0	1.12	146.31
Ghir_A02G005710	Ghir_A02G005710.1	endA	tRNA-splicing endonuclease	Gossypium hirsutum	HAU	A02	8127015	8127817	+	803	Ghir_A02G005710	0	0	0.45	0	0.55	0	0.88	0.76	0.73	3.03	1.52	7.88	5.25	0	0	0	0	0	0	0	0	0	0	1.62
Ghir_A02G005960	Ghir_A02G005960.1	NA	NA	Gossypium hirsutum	HAU	A02	8808961	8809134	-	174	Ghir_A02G005960	0	0	10.36	0	0	147.82	0	0	0	0	0	0	0	0	0	0	0	0	0	0	0	0	0	12.17
Ghir_A02G007500	Ghir_A02G007500.1	At1g77330	1-aminocyclopropane-1-carboxylate oxidase 5	Gossypium hirsutum	HAU	A02	13421646	13423333	-	1688	Ghir_A02G007500	0	0	0	1.1	24.45	73.73	129.51	153.64	94.96	110.08	109.62	171.39	111.75	0.12	0.37	0	0	0.18	0.25	0.68	0	3.11	0.68	75.4
Ghir_A02G009860	Ghir_A02G009860.1	VATG	V-type proton ATPase subunit G	Gossypium hirsutum	HAU	A02	34937438	34938049	+	612	Ghir_A02G009860	0	0	2.23	72.34	172.53	179.62	234.54	229.08	146.86	150.6	158.36	177.25	73.7	0	0	0	0	0.61	0	0	0	18.19	0.61	122.85
Ghir_A02G011520	Ghir_A02G011520.1	CHX19	Cation/H(+) antiporter 19	Gossypium hirsutum	HAU	A02	55086453	55089766	-	3314	Ghir_A02G011520	0.21	0	0.1	0.2	0.94	41.68	75.5	138.63	87.09	69.67	50.56	16.05	4.56	0.12	0.09	0	0	0.02	0	0.17	0	3.56	0.17	37.32
Ghir_A02G011600	Ghir_A02G011600.1	PIP5K4	Phosphatidylinositol 4-phosphate 5-kinase 4	Gossypium hirsutum	HAU	A02	58242156	58247379	+	5224	Ghir_A02G011600	0	0	0.05	0.02	0.07	3.72	7.3	9.11	6.31	9.7	9.62	17.62	21.92	0	0	0	0	0.02	0	0.02	0.03	4.18	0.03	6.57
Ghir_A02G011990	Ghir_A02G011990.1	NA	NA	Gossypium hirsutum	HAU	A02	66842632	66843383	-	752	Ghir_A02G011990	0	0	14.36	0	0	0	0	0	0	0	0	0	0	0	0	0	0	0	0	0	0	0	0	1.1
Ghir_A02G012970	Ghir_A02G012970.1	Atp5l	ATP synthase subunit g, mitochondrial	Gossypium hirsutum	HAU	A02	82840089	82841156	+	1068	Ghir_A02G012970	0	6.03	1.54	40.95	169.59	141.23	167.1	156.26	73.43	63.16	33.33	53.64	10.72	0.28	0	0	0	0.14	0	0	0	1.52	0.28	70.54
Ghir_A02G013700	Ghir_A02G013700.1	G9	Polygalacturonase	Gossypium hirsutum	HAU	A02	89071519	89072788	+	1270	Ghir_A02G013700	0	0	0.01	61.49	169.83	0	8.47	0	0	0	0	0	319.85	0	0	0	0	0	0	0	0	0	0	43.05
Ghir_A02G013710	Ghir_A02G013710.1	G9	Polygalacturonase	Gossypium hirsutum	HAU	A02	89258862	89276809	+	17948	Ghir_A02G013710	0	0	0.26	11.99	47.69	83.69	61.35	74.45	36.96	34.95	18.49	6.06	5.69	0	0.06	0	0	0.16	0	0.29	0	7.38	0.29	29.35
Ghir_A02G014940	Ghir_A02G014940.1	TET8	Tetraspanin-8	Gossypium hirsutum	HAU	A02	99560408	99566830	-	6423	Ghir_A02G014940	2.73	0	0.52	1.73	1.4	2.51	5.6	5	2.08	3.79	1.67	2.18	0.26	0	0	0	0	0	0	0	0	0	0	2.27
Ghir_A02G015640	Ghir_A02G015640.1	EXL6	Protein EXORDIUM-like 6	Gossypium hirsutum	HAU	A02	102405538	102406871	-	1334	Ghir_A02G015640	0	0	1.4	1.65	117.79	488.86	572.51	747.54	814.64	1152.95	1127.85	1052.43	1433.55	2.27	1.56	0.22	0	0.49	0.53	3.61	4.78	2183.03	4.78	577.78
Ghir_A02G015900	Ghir_A02G015900.1	PLAT2	PLAT domain-containing protein 2	Gossypium hirsutum	HAU	A02	103411661	103412339	-	679	Ghir_A02G015900	0.2	0	0.81	0	0	1.32	1.72	15.47	14.3	14.88	19.14	21.14	4.82	0	0	0	0	0	0	0	0	0	0	7.22
Ghir_A02G015910	Ghir_A02G015910.1	NHL13	NDR1/HIN1-like protein 13	Gossypium hirsutum	HAU	A02	103413932	103415590	+	1659	Ghir_A02G015910	0	0	0	0	0.05	1.19	2.71	9.8	14.46	20.81	21.72	33.64	38.5	0.04	0	0	0	0	0	0.04	0	191.21	0.04	10.99
Ghir_A02G016100	Ghir_A02G016100.1	rhiE	Rhamnogalacturonate lyase	Gossypium hirsutum	HAU	A02	103786629	103791412	-	4784	Ghir_A02G016100	0.04	0.03	36.81	12.66	1.99	0.2	0.12	0.14	0.08	0.03	0.05	0.08	0	0	0	0	0	0	0	0	0.03	0	0.03	4.02
Ghir_A03G000430	Ghir_A03G000430.1	MKK10	Mitogen-activated protein kinase kinase 10	Gossypium hirsutum	HAU	A03	728588	729865	-	1278	Ghir_A03G000430	0	0	0.5	0.66	3.46	5.14	7.6	4.36	3.92	3.94	5.37	0.35	0.23	0	0	0	0	0	0	0	0	0.16	0	2.73
Ghir_A03G000690	Ghir_A03G000690.1	NA	NA	Gossypium hirsutum	HAU	A03	1154954	1155316	-	363	Ghir_A03G000690	0	0	0	0.59	6.26	2	5.16	6.19	2.31	0.94	0	0	0	0	0	0	0	0	0	0	0	0	0	1.8
Ghir_A03G000770	Ghir_A03G000770.1	NA	NA	Gossypium hirsutum	HAU	A03	1204320	1205388	-	1069	Ghir_A03G000770	0	0	0	0	0	0	0	0	0	0.51	2.55	12.63	24.93	0	0	0	0	0	0	0	0	342.91	0	3.12
Ghir_A03G001140	Ghir_A03G001140.1	YPTM2	GTP-binding protein YPTM2	Gossypium hirsutum	HAU	A03	1804376	1807731	+	3356	Ghir_A03G001140	0	0	0.68	6.3	11.45	7.26	6.12	7.62	4.39	10.94	4.99	5.31	5.8	0	0	0	0	0	0	0	0	0.15	0	5.45
Ghir_A03G002200	Ghir_A03G002200.1	DUF3	DUF724 domain-containing protein 3	Gossypium hirsutum	HAU	A03	3464140	3464904	-	765	Ghir_A03G002200	0	16.65	5.88	0.5	0	0	0	0	0	0	0	0	0	0	0	0	0	0	0	0	0	0	0	1.77
Ghir_A03G002640	Ghir_A03G002640.1	NA	NA	Gossypium hirsutum	HAU	A03	4012564	4013083	-	520	Ghir_A03G002640	0	0	12.73	0	0	11.03	0	0	0	0	0	0	0	0	0	0	0	0	0	0	0	0	0	1.83
Ghir_A03G002870	Ghir_A03G002870.1	ligA	DNA ligase	Gossypium hirsutum	HAU	A03	4337013	4337216	+	204	Ghir_A03G002870	53.61	0	0	11.11	0	0	0	0	0	0	0	0	0	0	0	0	0	0	0	0	0	0	0	4.98
Ghir_A03G003470	Ghir_A03G003470.1	CPK16	Calcium-dependent protein kinase 16	Gossypium hirsutum	HAU	A03	5227155	5227767	-	613	Ghir_A03G003470	0	0	0	5.34	1.62	4.33	0.65	0	0	0	1.38	0.56	2.38	0	0	0	0	0	0	0	0	0	0	1.25
Ghir_A03G003810	Ghir_A03G003810.1	CDC48E	Cell division control protein 48 homolog E	Gossypium hirsutum	HAU	A03	5803075	5803743	+	669	Ghir_A03G003810	0	0	0	1.08	4.56	1.58	3.14	1.95	1.16	0.9	3.46	0	0	0	0	0	0	0	0	0	0	0	0	1.37
Ghir_A03G004490	Ghir_A03G004490.1	At5g02620	Ankyrin repeat-containing protein At5g02620	Gossypium hirsutum	HAU	A03	7506015	7508074	-	2060	Ghir_A03G004490	0	0.24	0.08	0	0.19	0.27	0.15	5.39	8.58	10.77	11.61	14.61	3.58	0.03	0	0	0	0	0	0	0	0.64	0.03	4.27
Ghir_A03G004680	Ghir_A03G004680.1	Ypel3	Protein yippee-like 3	Gossypium hirsutum	HAU	A03	7808358	7809281	-	924	Ghir_A03G004680	0	0	2.98	59.47	47.82	27.17	0.66	0	0	0.55	0	0.28	0	0	0	0	0	0	0	0	0	0	0	10.69
Ghir_A03G005870	Ghir_A03G005870.1	SARD1	Protein SAR DEFICIENT 1	Gossypium hirsutum	HAU	A03	10596869	10597191	-	323	Ghir_A03G005870	0	53.05	4.72	0	0	0	0	0	0	0	0	0	0	0	0	0	0	0	0	0	0	0	0	4.44
Ghir_A03G007500	Ghir_A03G007500.1	LBD27	LOB domain-containing protein 27	Gossypium hirsutum	HAU	A03	16807455	16808441	-	987	Ghir_A03G007500	0	0	0.2	6.25	14.08	7.84	9.65	5.69	2.47	2.3	1.98	0.58	0	0	0	0	0	0	0	0	0	0	0	3.93
Ghir_A03G013190	Ghir_A03G013190.1	PDF2.3	Defensin-like protein 1	Gossypium hirsutum	HAU	A03	83383694	83384253	+	560	Ghir_A03G013190	0	0	0	7.79	29.57	157.99	314.04	531.87	488.38	599.83	486.39	663.46	608.39	0	0	0	0	0	0	0	0	75.05	0	299.05
Ghir_A03G013310	Ghir_A03G013310.1	NA	NA	Gossypium hirsutum	HAU	A03	85528751	85528987	-	237	Ghir_A03G013310	0	25.08	4.31	19.56	32.89	9.93	2.28	0	37.89	46.49	19.93	0	0	0	0	0	0	0	0	0	0	0	0	15.26
Ghir_A03G013730	Ghir_A03G013730.1	NA	Probable aquaporin NIP-type	Gossypium hirsutum	HAU	A03	89336145	89337317	+	1173	Ghir_A03G013730	0.86	0	0	0.11	0.33	35.03	48.82	84.76	37.08	35.61	9.38	0.37	1.45	0	0	0	0	0	0	0	0	0	0	19.52
Ghir_A03G014030	Ghir_A03G014030.1	4CLL1	4-coumarate--CoA ligase-like 1	Gossypium hirsutum	HAU	A03	90727977	90730598	+	2622	Ghir_A03G014030	1.22	113.1	516.15	74.61	0	0	0.08	0.11	0	0.04	0	0	0	0.31	0	0.08	0.04	0	0.08	0	0	0	0.31	54.25
Ghir_A03G016700	Ghir_A03G016700.1	BAG5	BAG family molecular chaperone regulator 5, mitochondrial	Gossypium hirsutum	HAU	A03	103138909	103139760	-	852	Ghir_A03G016700	0	0	0	0.21	0.4	2.11	9.63	8.97	3.28	2.87	3.4	2.78	3.86	0	0	0	0	0	0	0	0	3.55	0	2.89
Ghir_A03G018460	Ghir_A03G018460.1	TC_A05	Virulence plasmid protein pGP4-D	Gossypium hirsutum	HAU	A03	107317523	107317726	+	204	Ghir_A03G018460	35.74	0	5.29	0	0	0	0	0	0	0	0	0	0	0	0	0	0	0	0	0	0	0	0	3.16
Ghir_A03G018520	Ghir_A03G018520.1	AGAL1	Alpha-galactosidase 1	Gossypium hirsutum	HAU	A03	107376362	107379151	+	2790	Ghir_A03G018520	0.54	0	5.77	240.8	402.42	200.15	101.65	31.33	1.31	0.7	0	0	0.3	0.13	0	0.42	0	0.43	0.16	0.58	0.42	3.35	0.58	75.77
Ghir_A03G018710	Ghir_A03G018710.1	BIG1	Brefeldin A-inhibited guanine nucleotide-exchange protein 1	Gossypium hirsutum	HAU	A03	107767927	107776717	-	8791	Ghir_A03G018710	0.1	0.1	0.15	0.11	0.51	1.94	3.58	3.02	2.93	2.39	2.29	3.19	3.52	0	0	0	0	0	0	0	0	0.84	0	1.83
Ghir_A03G019000	Ghir_A03G019000.1	ST2	High affinity sulfate transporter 2	Gossypium hirsutum	HAU	A03	108229310	108232827	+	3518	Ghir_A03G019000	0	0	0	0.25	4.34	6.48	8.99	10.03	5.28	5.4	2.9	0.22	0.3	0	0	0.03	0	0.03	0	0	0	0.37	0.03	3.4
Ghir_A03G019410	Ghir_A03G019410.1	NA	NA	Gossypium hirsutum	HAU	A03	108742950	108743238	-	289	Ghir_A03G019410	0	0	43.44	0	0	0	0	0	0	0	0	0	0	0	0	0	0	0	0	0	0	0	0	3.34
Ghir_A03G019740	Ghir_A03G019740.1	NA	NA	Gossypium hirsutum	HAU	A03	109555564	109556697	+	1134	Ghir_A03G019740	0	0	38.51	40.72	13.56	0	0	0	0	0	0	0	0	0	0	0	0	0	0	0	0	0	0	7.14
Ghir_A03G019960	Ghir_A03G019960.1	NA	Non-specific lipid-transfer protein 2	Gossypium hirsutum	HAU	A03	109794764	109795060	-	297	Ghir_A03G019960	71.8	0	2494.37	5610.49	2859.7	2419.03	1931.08	1348.83	2137.22	1010.6	655.59	2.06	0	0	2.22	0	0	0	0	2.34	0	1.08	2.34	1580.06
Ghir_A03G020300	Ghir_A03G020300.1	APUM12	Pumilio homolog 12	Gossypium hirsutum	HAU	A03	110082087	110085269	-	3183	Ghir_A03G020300	0	0	11.66	5.51	1.62	0.99	0.08	0.14	0.14	0.07	0	0	0	0	0	0	0	0	0	0	0	0	0	1.55
Ghir_A03G020360	Ghir_A03G020360.1	hutI	Imidazolonepropionase	Gossypium hirsutum	HAU	A03	110148378	110149317	-	940	Ghir_A03G020360	0	0	21.32	0	0	0	0	0	0	0	0	0	0	0	0	0	0	0	0	0	0	0	0	1.64
Ghir_A03G020760	Ghir_A03G020760.1	At2g14440	Putative leucine-rich repeat receptor-like serine/threonine-protein kinase At2g14440	Gossypium hirsutum	HAU	A03	110637694	110643997	+	6304	Ghir_A03G020760	0	0	0	0	0.05	0	0	0	0.15	1.34	1.31	7.19	12.2	0	0	0	0	0	0	0	0	2.46	0	1.71
Ghir_A03G021610	Ghir_A03G021610.1	PAP2	Purple acid phosphatase 2	Gossypium hirsutum	HAU	A03	111410850	111414055	-	3206	Ghir_A03G021610	0.14	0	1.54	28.74	64.93	80.78	59.08	68.96	71.98	95.7	106.57	127.93	190.32	0.04	0.27	0	0	0.04	0	0.5	0	765.12	0.5	68.97
Ghir_A03G023690	Ghir_A03G023690.1	NA	NA	Gossypium hirsutum	HAU	A03	113013678	113013881	-	204	Ghir_A03G023690	0	26.3	9.71	11.11	0	2.8	0	0	0	0	0	0	5.4	0	0	0	0	0	0	0	0	0	0	4.26
Ghir_A04G001490	Ghir_A04G001490.1	G9	Polygalacturonase	Gossypium hirsutum	HAU	A04	2603480	2605145	-	1666	Ghir_A04G001490	0	0	0.57	1.72	121.66	211.32	282.88	322.35	215.9	266.7	235.8	649.16	863.39	0.13	0.94	0	0	0	0.24	2.06	0	233.1	2.06	243.96
Ghir_A04G003000	Ghir_A04G003000.1	NA	NA	Gossypium hirsutum	HAU	A04	6500517	6501365	-	849	Ghir_A04G003000	0	2.71	82.42	127.96	28.67	12.85	5.34	4.38	3.64	0.52	0	0	0	0	0.1	0	0	0	0	0	0	0	0.1	20.65
Ghir_A04G005080	Ghir_A04G005080.1	AGL31	Agamous-like MADS-box protein AGL31	Gossypium hirsutum	HAU	A04	13959883	13960476	+	594	Ghir_A04G005080	0	0	31.15	16.68	1.26	0	0	0	0	0.15	0	0	0	0	0	0	0	0	0	0	0	0	0	3.79
Ghir_A04G005220	Ghir_A04G005220.1	At2g35615	Probable aspartic protease At2g35615	Gossypium hirsutum	HAU	A04	14931243	14932540	+	1298	Ghir_A04G005220	0	0	19.29	13.44	2.65	0	0	0	0	0.05	0	0	0	0	0	0	0	0	0	0	0	0	0	2.73
Ghir_A04G007710	Ghir_A04G007710.1	NA	Thaumatin-like protein 1	Gossypium hirsutum	HAU	A04	60847056	60847933	+	878	Ghir_A04G007710	0	0	0	0.29	0.56	3.44	2.79	4.83	5.02	6.02	1.81	1.82	0.67	0	0	0	0	0	0	0	0	0	0	2.1
Ghir_A04G007730	Ghir_A04G007730.1	TL1	Thaumatin-like protein 1a	Gossypium hirsutum	HAU	A04	60855436	60858042	-	2607	Ghir_A04G007730	0.29	0	23.97	406.35	911.65	584.43	396.65	360.5	122.18	111.33	58.67	35.02	12.99	0.59	0.25	0	0	0.57	0.12	0.49	0	14.05	0.59	232.62
Ghir_A04G007950	Ghir_A04G007950.1	NA	Putative glucose-6-phosphate 1-epimerase	Gossypium hirsutum	HAU	A04	62218849	62221657	+	2809	Ghir_A04G007950	0	0	0	8.88	66.49	0	0	0	0	0	0	0	0	0	0	0	0	0	0	0	0	0	0	5.8
Ghir_A04G008110	Ghir_A04G008110.1	SAUR50	Auxin-responsive protein SAUR50	Gossypium hirsutum	HAU	A04	63263127	63263480	+	354	Ghir_A04G008110	0	1.11	1.92	0	1.23	4.32	3.72	2.57	0	0	0	0	0	0	0	0	0	0	0	0	0	0	0	1.14
Ghir_A04G008210	Ghir_A04G008210.1	At5g03250	BTB/POZ domain-containing protein At5g03250	Gossypium hirsutum	HAU	A04	64471847	64475459	-	3613	Ghir_A04G008210	0	0	0	0.44	3.42	3.09	4.12	2.02	1.48	0.34	0.34	0.07	0	0	0	0	0	0	0	0	0	0	0	1.18
Ghir_A04G009080	Ghir_A04G009080.1	AVT1D	Amino acid transporter AVT1D	Gossypium hirsutum	HAU	A04	69655853	69658943	+	3091	Ghir_A04G009080	0	0	0	0.04	1.51	5.1	8.59	5.54	4.36	5.18	4.96	7.22	6.07	0	0	0	0	0	0	0	0	1.14	0	3.74
Ghir_A04G010440	Ghir_A04G010440.1	NA	Polygalacturonase	Gossypium hirsutum	HAU	A04	75183780	75185896	-	2117	Ghir_A04G010440	0	0	11.02	13.09	12.22	1.85	0.15	0.93	0.17	0.22	0	0	0	0	0	0	0	0	0	0	0	0	0	3.05
Ghir_A04G012110	Ghir_A04G012110.1	At2g17570	Dehydrodolichyl diphosphate synthase 6	Gossypium hirsutum	HAU	A04	80289174	80289998	+	825	Ghir_A04G012110	1.44	0	865.37	634.62	202.83	91.13	53.39	28.25	24.89	11.83	2.83	0.09	0.2	0.1	0.1	0	0	0.48	0	1.43	0.12	0.1	1.43	147.45
Ghir_A04G012180	Ghir_A04G012180.1	Xyl2	Beta-xylosidase/alpha-L-arabinofuranosidase 2	Gossypium hirsutum	HAU	A04	80394346	80400025	-	5680	Ghir_A04G012180	0.43	5.54	1.78	36.6	116.74	50.73	20.86	4.04	0.18	0.16	0.16	0.08	0.15	0	0.03	0	0	0.11	0	0	0	0.25	0.11	18.27
Ghir_A04G012690	Ghir_A04G012690.1	NA	NA	Gossypium hirsutum	HAU	A04	81370847	81371818	+	972	Ghir_A04G012690	1.15	7.11	16.49	20.68	6.02	1.45	1.33	0.51	0.21	0.22	0.58	0.22	0.4	0	0	0	0	0	0	0	0	0.6	0	4.34
Ghir_A04G012830	Ghir_A04G012830.1	WIH2	Cysteine-rich and transmembrane domain-containing protein WIH2	Gossypium hirsutum	HAU	A04	81468687	81469851	+	1165	Ghir_A04G012830	0	0	0	0	0	0	0	0	4.1	2.79	4.25	17.79	17.46	0	0	0	0	0	0	0	0	6.5	0	3.57
Ghir_A04G012990	Ghir_A04G012990.1	PGDH1	D-3-phosphoglycerate dehydrogenase 1, chloroplastic	Gossypium hirsutum	HAU	A04	81732249	81734650	+	2402	Ghir_A04G012990	1.88	0.45	1.96	34.79	98.93	66.62	55.06	74.29	46.39	45.13	34.27	39.82	35.24	0.06	0	0	0	0.24	0.03	0.28	0	25.12	0.28	41.14
Ghir_A04G013580	Ghir_A04G013580.1	At3g01520	Universal stress protein A-like protein	Gossypium hirsutum	HAU	A04	82389023	82394590	+	5568	Ghir_A04G013580	0	0	0	0	0.43	0	0.21	1.84	0.71	3.85	1.84	7.82	0.81	0	0	0	0	0	0	0	0	0	0	1.35
Ghir_A04G013780	Ghir_A04G013780.1	terE	Tellurium resistance protein TerE	Gossypium hirsutum	HAU	A04	82600395	82602917	+	2523	Ghir_A04G013780	0.99	0	20.74	33.73	26.6	6.26	0.75	0.22	0	0	0	0	0	0	0	0	0	0	0	0	0	0	0	6.87
Ghir_A04G013940	Ghir_A04G013940.1	At1g25270	WAT1-related protein At1g25270	Gossypium hirsutum	HAU	A04	82743026	82746276	+	3251	Ghir_A04G013940	0	0	3.33	12.53	12.6	11.08	5.04	5.08	2.99	1.16	0.58	0.1	0.81	0	0	0	0	0	0	0	0	0.05	0	4.25
Ghir_A04G014650	Ghir_A04G014650.1	CAT1	Cationic amino acid transporter 1	Gossypium hirsutum	HAU	A04	83758835	83761218	-	2384	Ghir_A04G014650	0	0	0	0.08	0.04	6.3	8.11	10.47	9.04	11.88	10.2	8.45	11.96	0	0	0	0	0	0	0	0	10.5	0	5.89
Ghir_A04G014840	Ghir_A04G014840.1	TAA1	L-tryptophan--pyruvate aminotransferase 1	Gossypium hirsutum	HAU	A04	83952025	83954480	+	2456	Ghir_A04G014840	5.6	0.97	0.72	1.97	0.15	0	0.18	0.58	1.04	6.17	12.78	0.22	0.1	0	0	0	0	0	0	0	0	0	0	2.34
Ghir_A04G015370	Ghir_A04G015370.1	TIC32	Short-chain dehydrogenase TIC 32, chloroplastic	Gossypium hirsutum	HAU	A04	84552410	84562208	-	9799	Ghir_A04G015370	0.16	0	0.14	1.33	3.56	2.33	3.46	3.9	1.43	1.42	0.3	0	0	0	0	0	0	0	0	0	0	0	0	1.39
Ghir_A04G016200	Ghir_A04G016200.1	ADH1	Alcohol dehydrogenase class-P	Gossypium hirsutum	HAU	Scaffold2369	52945	55959	-	3015	Ghir_A04G016200	0	0	0	0.16	16.65	45.89	66.77	123.89	79.65	77.59	55.37	47.66	18.56	0.19	0	0	0	0	0	0.15	0	2.61	0.19	40.94
Ghir_A04G016230	Ghir_A04G016230.1	CSLD4	Cellulose synthase-like protein D4	Gossypium hirsutum	HAU	Scaffold2518	62530	66480	+	3951	Ghir_A04G016230	0	0.07	0.28	0.14	10.17	62.32	89.91	127.78	125.19	176.76	172.37	163.24	211.29	0.3	0.18	0	0	0.16	0.04	0.58	0.09	313.96	0.58	87.66
Ghir_A05G001500	Ghir_A05G001500.1	At5g35200	Putative clathrin assembly protein At5g35200	Gossypium hirsutum	HAU	A05	1504901	1508212	+	3312	Ghir_A05G001500	0	0	0.15	3.24	11.08	12.62	13.78	13.66	6.94	7.35	5.62	5.02	3.04	0	0	0	0	0.03	0	0.03	0	0.47	0.03	6.35
Ghir_A05G002550	Ghir_A05G002550.1	PRXIIB	Peroxiredoxin-2B	Gossypium hirsutum	HAU	A05	2444290	2448414	-	4125	Ghir_A05G002550	0	0	0.49	9.65	12.77	1.87	0	2.66	0.86	0.22	0.45	1.58	1.45	0	0	0	0	0	0	0	0	0	0	2.46
Ghir_A05G003550	Ghir_A05G003550.1	Roc1a	RING-box protein 1A	Gossypium hirsutum	HAU	A05	3447842	3449191	+	1350	Ghir_A05G003550	0	0	13.96	15.88	0	0	0	0	0	0	0	0	0	0	0	0	0	0	0	0	0	0	0	2.3
Ghir_A05G003950	Ghir_A05G003950.1	MDM10	Mitochondrial distribution and morphology protein 10	Gossypium hirsutum	HAU	A05	3762837	3763157	+	321	Ghir_A05G003950	6.02	0	14.68	184.25	243.66	426.93	488.37	279.38	529.43	319.62	204.04	0.76	0.75	0	0.82	0	0	0.69	0	0	0	0	0.82	207.53
Ghir_A05G003960	Ghir_A05G003960.1	NA	NA	Gossypium hirsutum	HAU	A05	3764425	3764736	+	312	Ghir_A05G003960	0	0	4.03	176.37	358.08	1871.62	2286.88	1254.58	2614.7	1095.34	723.43	2.53	6.65	2.56	0.91	0	0	0.77	0	6.69	0	0	6.69	799.55
Ghir_A05G004300	Ghir_A05G004300.1	NA	NA	Gossypium hirsutum	HAU	A05	4020114	4020662	+	549	Ghir_A05G004300	0	0	0	0	0	0	0	0	1.9	3.37	4.65	16.4	5.67	0	0	0	0	0	0	0	0	0	0	2.46
Ghir_A05G005850	Ghir_A05G005850.1	SYT4	Synaptotagmin-4	Gossypium hirsutum	HAU	A05	5466935	5471174	+	4240	Ghir_A05G005850	0	0	0	0	0.54	3.97	4.7	6.67	4.9	3.89	5.23	3.82	3.4	0	0	0	0	0	0	0	0	3.08	0	2.86
Ghir_A05G007120	Ghir_A05G007120.1	ANT1	ADP,ATP carrier protein 1, mitochondrial	Gossypium hirsutum	HAU	A05	6469341	6472044	+	2704	Ghir_A05G007120	0.59	0.44	92	81.25	101.72	105.32	138.27	214.84	141.12	145.39	122.52	176.47	82.63	0.29	0.32	0.52	0	0.9	0.27	0.71	0	1.12	0.9	107.89
Ghir_A05G009200	Ghir_A05G009200.1	STP8	Sugar transport protein 8	Gossypium hirsutum	HAU	A05	8455192	8457071	+	1880	Ghir_A05G009200	0	0	4.58	102.15	212.15	80.84	5.18	2.44	0	0.32	0.06	0.43	0.09	0	0	0	0	0.04	0.09	0	0	2.66	0.09	31.4
Ghir_A05G009940	Ghir_A05G009940.1	CYP714C2	Cytochrome P450 714C2	Gossypium hirsutum	HAU	A05	8989461	8991380	-	1920	Ghir_A05G009940	0	0	0.11	0	0.15	0.83	2.58	10.98	14.06	12.14	2.32	0	0.44	0	0	0	0	0	0	0	0	0	0	3.35
Ghir_A05G010190	Ghir_A05G010190.1	LAC17	Laccase-17	Gossypium hirsutum	HAU	A05	9194020	9196191	+	2172	Ghir_A05G010190	0	0	0	3.19	31.82	11.94	1.45	0.11	0.03	0.04	0	0	0.04	0	0	0	0	0	0	0	0	0	0	3.74
Ghir_A05G011900	Ghir_A05G011900.1	SRF5	Protein STRUBBELIG-RECEPTOR FAMILY 5	Gossypium hirsutum	HAU	A05	10850651	10855044	-	4394	Ghir_A05G011900	0	0	0.12	0.17	2.76	18.05	31.15	35.41	20.95	29.48	24.2	16.51	7.47	0.08	0	0	0	0	0	0.11	0	1.41	0.11	14.33
Ghir_A05G012430	Ghir_A05G012430.1	AHA9	ATPase 9, plasma membrane-type	Gossypium hirsutum	HAU	A05	11451967	11456663	+	4697	Ghir_A05G012430	0	0.38	2.34	15.41	87.37	91.1	107.42	132.32	93.32	76.88	61.3	10.52	2.34	0.04	0.04	0	0	0.15	0	0.18	0	1.2	0.18	52.36
Ghir_A05G013540	Ghir_A05G013540.1	At2g25060	Early nodulin-like protein 1	Gossypium hirsutum	HAU	A05	12489066	12489720	-	655	Ghir_A05G013540	0	0	0	17.45	11.88	7.5	11.11	1.05	1.2	0	0	0	0	0	0	0	0	0	0	0	0	0	0	3.86
Ghir_A05G015660	Ghir_A05G015660.1	TPS1	Alpha,alpha-trehalose-phosphate synthase [UDP-forming] 1	Gossypium hirsutum	HAU	A05	14635016	14641055	-	6040	Ghir_A05G015660	0.08	0.84	0.05	0.12	5.71	5.73	5.83	5.09	4.02	3.14	2.7	1.26	2.7	0	0	0	0	0	0	0.02	0	4.03	0.02	2.87
Ghir_A05G015750	Ghir_A05G015750.1	ubtd2	Ubiquitin domain-containing protein 2	Gossypium hirsutum	HAU	A05	14752355	14753296	-	942	Ghir_A05G015750	0	0	0	10.44	6.03	0	0	0	0	0	0	0	0	0	0	0	0	0	0	0	0	0	0	1.27
Ghir_A05G021300	Ghir_A05G021300.1	GASA10	Gibberellin-regulated protein 10	Gossypium hirsutum	HAU	A05	20598295	20598922	-	628	Ghir_A05G021300	446.87	3848.95	339.66	9.09	0.91	0	0	0.97	1.69	0	0	0	0	0	0	2.21	0.76	0	1.54	0	1.45	0	2.21	357.55
Ghir_A05G024540	Ghir_A05G024540.1	NA	NA	Gossypium hirsutum	HAU	A05	24672780	24674520	-	1741	Ghir_A05G024540	0	0	15.86	0	0	0	0	0	0	0	0	0	0	0	0	0	0	0	0	0	0	0	0	1.22
Ghir_A05G026350	Ghir_A05G026350.1	LCV3	Protein LIKE COV 3	Gossypium hirsutum	HAU	A05	27545583	27548149	+	2567	Ghir_A05G026350	0.15	1	0.96	3.84	12.74	23.12	24.13	30.15	24.84	28.84	32.53	28.97	35.82	0.17	0	0	0	0.06	0.08	0.12	0	96.09	0.17	19.01
Ghir_A05G026970	Ghir_A05G026970.1	NA	NA	Gossypium hirsutum	HAU	A05	28678460	28679651	-	1192	Ghir_A05G026970	0	0	0.14	0	0.07	0	0	0	0.11	3.03	4.87	39.86	71.62	0.06	0	0	0	0	0.07	0	0	351.22	0.07	9.21
Ghir_A05G027730	Ghir_A05G027730.1	NA	Non-specific lipid-transfer protein 2	Gossypium hirsutum	HAU	A05	29916870	29917453	-	584	Ghir_A05G027730	5.16	0	2501.67	707.31	62.47	3.02	0.55	1.43	0.77	0.32	0.48	0.16	0	0	0	0	0	0.16	0	0	0	0	0.16	252.56
Ghir_A05G028090	Ghir_A05G028090.1	UBC30	Ubiquitin-conjugating enzyme E2 30	Gossypium hirsutum	HAU	A05	30814098	30816652	-	2555	Ghir_A05G028090	0	0	40.62	33.54	41.45	21.27	9.88	6.92	3.72	3.83	3.86	2.14	0.84	0	0	0	0	0	0	0	0	2.25	0	12.93
Ghir_A05G028130	Ghir_A05G028130.1	PME58	Probable pectinesterase/pectinesterase inhibitor 58	Gossypium hirsutum	HAU	A05	30904424	30905823	-	1400	Ghir_A05G028130	0	0	0.6	4.01	185.87	280.35	343.63	536.18	339.11	300.53	229.08	342.62	179.52	0.47	0.22	0	0	0.15	0	1.62	0	53.46	1.62	210.88
Ghir_A05G028610	Ghir_A05G028610.1	At3g54510	CSC1-like protein At3g54510	Gossypium hirsutum	HAU	A05	32010808	32011425	+	618	Ghir_A05G028610	0	0.66	0.43	0	0	2.62	3.8	2.49	3.52	3.43	3.65	0	0.84	0	0	0	0	0	0	0	0	2.85	0	1.65
Ghir_A05G028640	Ghir_A05G028640.1	ANN4	Annexin D4	Gossypium hirsutum	HAU	A05	32035152	32037921	+	2770	Ghir_A05G028640	0	0	0	0.53	0.17	0.55	1.71	0.3	0.14	2.59	3.12	4	2.88	0	0	0	0	0	0	0	0	4.18	0	1.23
Ghir_A05G028750	Ghir_A05G028750.1	NA	NA	Gossypium hirsutum	HAU	A05	32187905	32188561	-	657	Ghir_A05G028750	0	0.92	55.01	648.68	694.21	213.85	3.91	1.82	1.51	1.04	0	0.26	0.57	0.97	0	0	0	0.81	0	0	0	0.14	0.97	124.75
Ghir_A05G029800	Ghir_A05G029800.1	SKU5	Monocopper oxidase-like protein SKU5	Gossypium hirsutum	HAU	A05	36081765	36085663	+	3899	Ghir_A05G029800	0	0.12	0.74	22.01	38.5	15.89	3.67	1.48	0.03	0.1	0	0.07	0.04	0	0	0	0	0.03	0	0	0	0	0.03	6.36
Ghir_A05G031550	Ghir_A05G031550.1	ZAT4	Zinc finger protein ZAT4	Gossypium hirsutum	HAU	A05	43815764	43817244	-	1481	Ghir_A05G031550	0	0	0	1.78	4.82	2.58	2.68	1.67	0.3	0.62	0.21	0.05	0	0	0	0	0	0	0	0	0	0	0	1.13
Ghir_A05G031780	Ghir_A05G031780.1	PAP3	Purple acid phosphatase 3	Gossypium hirsutum	HAU	A05	44978541	44980498	-	1958	Ghir_A05G031780	0	0	0.92	2.41	34.18	119.22	141.37	202.71	225.38	332.4	375.02	362.62	511.27	1.24	0.52	0.05	0	0	0.26	1.49	0	112.78	1.49	177.5
Ghir_A05G031790	Ghir_A05G031790.1	ANN5	Annexin D5	Gossypium hirsutum	HAU	A05	45406511	45427121	+	20611	Ghir_A05G031790	0	0	1.86	0.28	0.09	0.22	0	0.16	0.56	3.17	7.42	36.9	48.34	0.04	0.04	0	0	0	0	0	0	234.14	0.04	7.62
Ghir_A05G035070	Ghir_A05G035070.1	CYP94B3	Cytochrome P450 94B3	Gossypium hirsutum	HAU	A05	82222458	82223984	+	1527	Ghir_A05G035070	0	0	0.1	0	2.68	7.6	15.33	11.48	5.27	10.02	3.61	4.12	2.4	0.04	0	0	0	0	0	0	0	5.47	0.04	4.82
Ghir_A05G035470	Ghir_A05G035470.1	AGP17	Lysine-rich arabinogalactan protein 17	Gossypium hirsutum	HAU	A05	83495600	83496438	-	839	Ghir_A05G035470	0	0.53	0.21	2.22	68.17	228.31	228.36	320.15	344.78	435.44	478.11	445.16	419.97	0.29	0.3	0	0	0.74	0.2	1.79	0	1165.77	1.79	228.57
Ghir_A05G036100	Ghir_A05G036100.1	RAB11C	Ras-related protein Rab11C	Gossypium hirsutum	HAU	A05	94728141	94730570	+	2430	Ghir_A05G036100	0	0	0	0.5	1.83	6.64	4.96	9.72	7.23	6.89	8.16	12.39	8.54	0	0	0	0	0	0	0	0	0	0	5.14
Ghir_A05G036740	Ghir_A05G036740.1	AGP6	Classical arabinogalactan protein 6	Gossypium hirsutum	HAU	A05	96658211	96662591	-	4381	Ghir_A05G036740	0	0	0	7.85	115.11	314.35	298.53	511.93	526.05	574.01	626.7	546.24	579.43	0.56	1.17	0	0	0.45	0.89	2.04	0	1228.62	2.04	315.4
Ghir_A05G036850	Ghir_A05G036850.1	UKL5	Uridine kinase-like protein 5	Gossypium hirsutum	HAU	A05	97067876	97071672	+	3797	Ghir_A05G036850	0.57	0.05	1.09	4.76	8.39	10.72	8.39	9.27	3.72	3.31	4.75	4	3.07	0	0	0	0	0	0	0	0	0.48	0	4.78
Ghir_A05G037270	Ghir_A05G037270.1	SWEET6B	Bidirectional sugar transporter SWEET6b	Gossypium hirsutum	HAU	A05	98093922	98096194	-	2273	Ghir_A05G037270	5.13	0.25	97.43	242.17	159.58	55.82	11.14	8.18	14.34	6.96	6.87	0.07	0.08	0	0	0	0	0	0	0	0	0	0	46.77
Ghir_A05G038550	Ghir_A05G038550.1	CYSEP	Vignain	Gossypium hirsutum	HAU	A05	101637743	101638853	+	1111	Ghir_A05G038550	0.67	0	5.45	60.31	77.78	203.48	258.35	163.87	246.04	151.48	82.83	0.22	1.04	0.15	0.65	0.15	0	0.15	0	0.32	0	0	0.65	96.27
Ghir_A05G040390	Ghir_A05G040390.1	SEI1	Seipin-1	Gossypium hirsutum	HAU	A05	105538976	105540906	+	1931	Ghir_A05G040390	10.43	64.49	93.79	31.83	11.01	12.65	7.51	4.02	7.18	4.95	2.58	0	0	0	0.05	0.04	0.04	0	0	0	0	0	0.05	19.26
Ghir_A05G041140	Ghir_A05G041140.1	MIZ1	Protein MIZU-KUSSEI 1	Gossypium hirsutum	HAU	A05	106868781	106869518	-	738	Ghir_A05G041140	0	0	0	6.07	37.54	28.42	28.91	34.29	7.83	6.66	3.64	0	0	0	0	0	0	0	0	0	0	0.45	0	11.8
Ghir_A05G043160	Ghir_A05G043160.1	Fastkd3	FAST kinase domain-containing protein 3, mitochondrial	Gossypium hirsutum	HAU	Scaffold2054	62369	62623	+	255	Ghir_A05G043160	13.36	0	11.89	0	0	6.07	0	0	0	0	0	0	0	0	0	0	0	0	0	0	0	0	0	2.41
Ghir_A06G000290	Ghir_A06G000290.1	NA	NA	Gossypium hirsutum	HAU	A06	203664	204665	-	1002	Ghir_A06G000290	854.85	2093.26	111.27	78.88	41.82	17.46	6.86	3.82	1.88	0.9	0.63	0.21	0.08	0	0	1.09	0.35	0	0.87	0	0.97	0.14	1.09	247.07
Ghir_A06G000310	Ghir_A06G000310.1	GNS1	Glucan endo-1,3-beta-glucosidase, basic isoform	Gossypium hirsutum	HAU	A06	208642	211846	-	3205	Ghir_A06G000310	0	0	6.95	5.81	5.45	0.93	0	0.59	0	0	0	0	0	0	0	0	0	0	0	0	0	0.61	0	1.52
Ghir_A06G000570	Ghir_A06G000570.1	NA	NA	Gossypium hirsutum	HAU	A06	412539	412781	+	243	Ghir_A06G000570	5.73	2.42	76.56	30.16	12.74	49.95	19.73	10.35	36.65	7.41	18.04	0	0	0	0	0	0	0	0	0	0	0	0	20.75
Ghir_A06G001710	Ghir_A06G001710.1	WEB1	Protein WEAK CHLOROPLAST MOVEMENT UNDER BLUE LIGHT 1	Gossypium hirsutum	HAU	A06	1861236	1866476	+	5241	Ghir_A06G001710	0	1.21	2.47	9.25	15.11	18.5	19.14	20.26	11.8	12.54	12.96	15.58	15.03	0.04	0.1	0	0	0.02	0	0.1	0	8.9	0.1	11.83
Ghir_A06G002940	Ghir_A06G002940.1	leuB	3-isopropylmalate dehydrogenase	Gossypium hirsutum	HAU	A06	3631073	3631550	+	478	Ghir_A06G002940	0	0	22.97	0	0	0	0	0	0	0	0	0	0	0	0	0	0	0	0	0	0	0	0	1.77
Ghir_A06G006350	Ghir_A06G006350.1	HHT1	Omega-hydroxypalmitate O-feruloyl transferase	Gossypium hirsutum	HAU	A06	12111124	12112519	-	1396	Ghir_A06G006350	0.25	0	14.6	0	0	0	0	0	0	0	0	0	0	0	0	0	0	0	0	0	0	0	0	1.14
Ghir_A06G007170	Ghir_A06G007170.1	PRO3	Profilin-3	Gossypium hirsutum	HAU	A06	16863715	16864590	-	876	Ghir_A06G007170	0	0	0	46.79	336.86	397.49	446.31	603.09	440.08	493.14	412.26	726.43	458.66	1.09	0.64	0.94	0	0.35	0	2.32	0	163.9	2.32	335.47
Ghir_A06G007780	Ghir_A06G007780.1	GRDP2	Glycine-rich domain-containing protein 2	Gossypium hirsutum	HAU	A06	19120819	19124638	-	3820	Ghir_A06G007780	0.21	0	176.9	111.61	43.01	36.37	39.13	20.84	25.38	14.27	6.72	0	0.04	0.04	0	0	0	0	0	0.04	0	0	0.04	36.5
Ghir_A06G008910	Ghir_A06G008910.1	RNF144B	E3 ubiquitin-protein ligase RNF144B	Gossypium hirsutum	HAU	A06	27831653	27832523	+	871	Ghir_A06G008910	0	0	1.28	9.33	11.51	4.67	0.2	0.18	0	0.18	0	0	0.1	0	0	0	0	0	0	0	0	0	0	2.11
Ghir_A06G009710	Ghir_A06G009710.1	NA	NA	Gossypium hirsutum	HAU	A06	32547827	32549906	+	2080	Ghir_A06G009710	0	0	2.73	12.47	0	0	0	0	0	0	0	0	0	0	0	0	0	0	0	0	0	0	0	1.17
Ghir_A06G010460	Ghir_A06G010460.1	CXE17	Probable carboxylesterase 17	Gossypium hirsutum	HAU	A06	36931463	36932404	-	942	Ghir_A06G010460	0	0	13	0	0	0	0	0	0	0	0	0	0	0	0	0	0	0	0	0	0	0	0	1
Ghir_A06G011650	Ghir_A06G011650.1	RFC5	Replication factor C subunit 5	Gossypium hirsutum	HAU	A06	57269776	57270807	-	1032	Ghir_A06G011650	7.28	0	6.44	0	0	0	0	10.02	0	0	0	0	0	0	0	0	0	0	0	0	0	0	0	1.83
Ghir_A06G013290	Ghir_A06G013290.1	RALFL4	Protein RALF-like 4	Gossypium hirsutum	HAU	A06	83387990	83388580	+	591	Ghir_A06G013290	0	0	0.44	0	0.29	2.95	3.94	29.36	38.02	44.96	50.74	75.1	36.58	0.21	0	0	0	0	0	0	0	120.45	0.21	21.72
Ghir_A06G014410	Ghir_A06G014410.1	SETD6	N-lysine methyltransferase SETD6	Gossypium hirsutum	HAU	A06	101042202	101042908	+	707	Ghir_A06G014410	0	0	14.48	0	0	0	0	0	0	0	0	0	0	0	0	0	0	0	0	0	0	0	0	1.11
Ghir_A06G015010	Ghir_A06G015010.1	tc1a	Transposable element Tc1 transposase	Gossypium hirsutum	HAU	A06	106339851	106340309	+	459	Ghir_A06G015010	0	0	0	1.88	36.91	43.54	60.97	74.61	53.41	36.28	39.59	24.18	18.2	0	0.29	0	0	0	0	0	0	1.11	0.29	29.97
Ghir_A06G015360	Ghir_A06G015360.1	FLA14	Fasciclin-like arabinogalactan protein 14	Gossypium hirsutum	HAU	A06	108522192	108523134	+	943	Ghir_A06G015360	0	0	0.37	2.94	228.81	400.29	623.71	976.44	748.38	737.03	688.03	500.33	49.44	0.83	0.71	0	0	0.47	0	3.48	0.19	3.59	3.48	381.21
Ghir_A06G018060	Ghir_A06G018060.1	Ca-P60A	Calcium-transporting ATPase sarcoplasmic/endoplasmic reticulum type	Gossypium hirsutum	HAU	A06	117656449	117659136	-	2688	Ghir_A06G018060	0	0	7.41	0	0	0	8	0	0	0	0	0	0	0	0	0	0	0	0	0	0	0	0	1.19
Ghir_A06G018330	Ghir_A06G018330.1	EDR2L	Protein ENHANCED DISEASE RESISTANCE 2-like	Gossypium hirsutum	HAU	A06	118301890	118308743	-	6854	Ghir_A06G018330	0.4	0	0.67	5.28	11.92	12.73	14.11	14.55	13.33	19.77	19.72	17.56	31.81	0.04	0.02	0	0	0.06	0	0.11	0	109.13	0.11	12.45
Ghir_A06G018990	Ghir_A06G018990.1	ELC	Protein ELC	Gossypium hirsutum	HAU	A06	119611717	119612737	-	1021	Ghir_A06G018990	0	0	8.4	6.65	10.35	0	0	0	0	0	0	4.57	4.35	0	0	0	0	0	0	0	0	0.68	0	2.64
Ghir_A06G019970	Ghir_A06G019970.1	PLD1	Phospholipase D alpha 1	Gossypium hirsutum	HAU	A06	121587587	121591207	-	3621	Ghir_A06G019970	0	0.08	0.05	0.35	29.21	42.69	60.41	95.09	59.72	57.21	47.37	52.29	9.41	0.05	0.05	0	0	0	0	0.14	0	1.94	0.14	34.91
Ghir_A07G000770	Ghir_A07G000770.1	SULTR3-5	Probable sulfate transporter 3.5	Gossypium hirsutum	HAU	A07	796294	807880	+	11587	Ghir_A07G000770	0	0	0	0.05	0	0	0.31	3.74	3.57	5.65	4.52	0.39	0	0	0	0	0	0	0	0	0	0	0	1.4
Ghir_A07G001520	Ghir_A07G001520.1	NA	Acyl-CoA-binding protein	Gossypium hirsutum	HAU	A07	1613013	1614450	+	1438	Ghir_A07G001520	0	0	0	1.28	9.81	58.63	56.03	47.4	4.86	22.66	8.11	20.45	4.17	0	0	0	0	0	0	0	0	0	0	17.95
Ghir_A07G001580	Ghir_A07G001580.1	ABP19A	Auxin-binding protein ABP19a	Gossypium hirsutum	HAU	A07	1704137	1704763	+	627	Ghir_A07G001580	0	33.98	0	0	0	0	0.62	0.95	1.89	0	0	0	0	0	0	0	0	0	0	0	0	0	0	2.88
Ghir_A07G002250	Ghir_A07G002250.1	LBD22	LOB domain-containing protein 22	Gossypium hirsutum	HAU	A07	2390211	2393184	-	2974	Ghir_A07G002250	0.71	0	4.42	17.9	38.63	22.06	10.4	3.34	1.52	3.81	3.77	4.28	5	0	0	0	0	0	0	0	0	0.68	0	8.91
Ghir_A07G003650	Ghir_A07G003650.1	NA	NA	Gossypium hirsutum	HAU	A07	4013564	4014577	+	1014	Ghir_A07G003650	0	0	0	0.27	0	2.63	2.66	1.81	3.07	1.8	0.45	3.46	0	0	0	0	0	0	0	0	0	4.84	0	1.24
Ghir_A07G004540	Ghir_A07G004540.1	BHLH36	Transcription factor bHLH36	Gossypium hirsutum	HAU	A07	5284503	5285913	+	1411	Ghir_A07G004540	0	0	2.38	5.59	7.93	4.64	0.39	0.68	0.11	0.11	0.06	0.06	0.25	0	0	0	0	0	0	0	0	0.53	0	1.71
Ghir_A07G004570	Ghir_A07G004570.1	ACAN	Aggrecan core protein	Gossypium hirsutum	HAU	A07	5352914	5353647	-	734	Ghir_A07G004570	0	0	34.81	0	0	0	0	0	0	0	0	0	0	0	0	0	0	0	0	0	0	0	0	2.68
Ghir_A07G004620	Ghir_A07G004620.1	At1g23210	Endoglucanase 4	Gossypium hirsutum	HAU	A07	5388843	5391058	-	2216	Ghir_A07G004620	0	0	0	1.84	1.7	4.13	1.63	0.97	2.85	1.41	1.84	0	0	0	0	0	0	0	0	0	0	0	0	1.26
Ghir_A07G004650	Ghir_A07G004650.1	PPME1	Pectinesterase PPME1	Gossypium hirsutum	HAU	A07	5408445	5410285	+	1841	Ghir_A07G004650	0	0	0.11	0	0.1	0	0.1	2.15	4.98	19.63	23.08	77.08	99.28	0	0.05	0	0	0.09	0	0.15	0	11.8	0.15	17.42
Ghir_A07G005410	Ghir_A07G005410.1	SWEET12	Bidirectional sugar transporter SWEET12	Gossypium hirsutum	HAU	A07	6250993	6253629	+	2637	Ghir_A07G005410	8.8	71.81	70.47	3.96	1.89	1.43	1.04	2.26	30.21	34.76	47.27	14.98	4.3	0	0	0.09	0.09	0	0	0	0	0	0.09	22.55
Ghir_A07G006610	Ghir_A07G006610.1	SWEET5	Bidirectional sugar transporter SWEET5	Gossypium hirsutum	HAU	A07	8183443	8184698	-	1256	Ghir_A07G006610	0.63	0	0.57	8.34	129.81	135.93	188.65	244.06	116.58	102.28	62.52	8.84	5.73	0.13	0.27	0	0	0.38	0	0.41	0	6.72	0.41	77.23
Ghir_A07G009120	Ghir_A07G009120.1	NA	NA	Gossypium hirsutum	HAU	A07	12933834	12934774	+	941	Ghir_A07G009120	0.6	13.11	8.7	0	0	0	0	0	0	0	0	0	0	0	0	0	0	0	0	0	0	0	0	1.72
Ghir_A07G009450	Ghir_A07G009450.1	G9	Polygalacturonase	Gossypium hirsutum	HAU	A07	14486331	14488149	+	1819	Ghir_A07G009450	0.16	0	0.1	1.13	53.29	143.98	206.94	278.83	219.43	263.24	270.04	441.96	298.35	0.43	0.67	0	0	0.34	0.09	1.29	0.1	158.4	1.29	167.5
Ghir_A07G010250	Ghir_A07G010250.1	NA	NA	Gossypium hirsutum	HAU	A07	15991176	15991863	+	688	Ghir_A07G010250	0	0	0	0	2.3	6.74	4.28	5.57	4.59	7.47	13.15	3.7	3.32	0	0	0	0	0	0	0	0	0	0	3.93
Ghir_A07G010480	Ghir_A07G010480.1	BQ2027_MB0911C	Uncharacterized protein Mb0911c	Gossypium hirsutum	HAU	A07	16615272	16615845	+	574	Ghir_A07G010480	0	0	0	0	1.27	9.38	13.17	18.56	10.38	2.83	10.76	2.94	3.46	0	0	0	0	0	0	0	0	4.65	0	5.6
Ghir_A07G010560	Ghir_A07G010560.1	NA	NA	Gossypium hirsutum	HAU	A07	17048563	17048847	+	285	Ghir_A07G010560	0	0	18.13	111.11	0	50.37	22.03	0	7.77	31.5	0	0	0	0	0	0	0	0	0	0	0	0	0	18.53
Ghir_A07G011340	Ghir_A07G011340.1	PRCP	Lysosomal Pro-X carboxypeptidase	Gossypium hirsutum	HAU	A07	19268896	19269648	+	753	Ghir_A07G011340	0	0	6.93	54.56	38.85	31.92	35.79	30.77	12.68	18.29	4.64	17.09	3.31	0	0	0	0	0	0	0	0	26.32	0	19.6
Ghir_A07G012700	Ghir_A07G012700.1	ZAT3	Zinc finger protein ZAT3	Gossypium hirsutum	HAU	A07	23234071	23235018	-	948	Ghir_A07G012700	0	0	5.44	6.39	2.26	0.95	0.17	0.3	0.43	0.07	0	0	0	0	0	0	0	0	0	0	0	0	0	1.23
Ghir_A07G013240	Ghir_A07G013240.1	ANT1	ADP,ATP carrier protein 1, mitochondrial	Gossypium hirsutum	HAU	A07	25540204	25541432	-	1229	Ghir_A07G013240	0	0	0.71	0.16	0.08	2.32	4.77	7.01	4.89	8.87	9.27	15.94	17.14	0	0	0	0	0	0	0	0	2.45	0	5.47
Ghir_A07G013450	Ghir_A07G013450.1	ARR2	Two-component response regulator ARR2	Gossypium hirsutum	HAU	A07	26386584	26387502	+	919	Ghir_A07G013450	0	0	0	5.38	8.2	6.55	0.89	0.26	0	0	0	0	0	0	0	0	0	0	0	0	0	0	0	1.64
Ghir_A07G013510	Ghir_A07G013510.1	NA	NA	Gossypium hirsutum	HAU	A07	26565017	26566127	-	1111	Ghir_A07G013510	0	0	0	0	0.14	1.01	3.07	5.03	4.83	6.58	3.76	2.77	4	0	0	0	0	0	0	0	0	20.5	0	2.4
Ghir_A07G015480	Ghir_A07G015480.1	GA20OX1	Gibberellin 20 oxidase 1	Gossypium hirsutum	HAU	A07	34348588	34350427	+	1840	Ghir_A07G015480	1.48	15.7	0.63	0	0	0	0	0	0	0	0	0	0	0	0	0	0	0	0	0	0	0	0	1.37
Ghir_A07G015500	Ghir_A07G015500.1	CXE9	Probable carboxylesterase 9	Gossypium hirsutum	HAU	A07	34552857	34553813	+	957	Ghir_A07G015500	0	0	0	2.25	14.6	15.59	18.84	18.63	13.56	12.66	8.7	8.84	3.2	0	0	0	0	0	0	0.08	0	0.54	0.08	8.99
Ghir_A07G015990	Ghir_A07G015990.1	At1g04430	Probable methyltransferase PMT8	Gossypium hirsutum	HAU	A07	39667173	39669583	+	2411	Ghir_A07G015990	0	0	0.13	5.96	40.79	25.45	40.44	33.27	16.44	15.11	8.84	3	0.85	0	0.04	0	0	0.04	0	0.04	0	0.11	0.04	14.64
Ghir_A07G016500	Ghir_A07G016500.1	PDF2.1	Defensin-like protein 4	Gossypium hirsutum	HAU	A07	43389279	43389885	+	607	Ghir_A07G016500	0	0	10.74	15.76	0	0	0	0.22	0	0	0	0	0	0	0	0	0	0	0	0	0	0	0	2.06
Ghir_A07G016550	Ghir_A07G016550.1	At5g17580	BTB/POZ domain-containing protein At5g17580	Gossypium hirsutum	HAU	A07	43881692	43883714	+	2023	Ghir_A07G016550	0	0.08	2.21	8.36	6.91	1.64	0.18	0.09	0.22	0	0	0	0	0	0	0	0	0	0	0	0	0.07	0	1.51
Ghir_A07G016820	Ghir_A07G016820.1	NA	NA	Gossypium hirsutum	HAU	A07	45269176	45269436	-	261	Ghir_A07G016820	0	15.47	0	0	0	0	0	4.36	0	0	0	0	0	0	0	0	0	0	0	0	0	0	0	1.53
Ghir_A07G016930	Ghir_A07G016930.1	RALFL30	Protein RALF-like 30	Gossypium hirsutum	HAU	A07	47196508	47196711	+	204	Ghir_A07G016930	0	0	0	133.33	527.75	419.71	903.34	741.98	504.87	70.88	207.45	703.41	121.42	0	0	0	0	0	0	0	0	0	0	333.4
Ghir_A07G017290	Ghir_A07G017290.1	RF2a	Transcription factor RF2a	Gossypium hirsutum	HAU	A07	51197706	51202304	-	4599	Ghir_A07G017290	0	0	0	0	0	0	0	0	0.24	1.71	0	7.74	5.94	0	0	0	0	0	0	0	0	13.5	0	1.2
Ghir_A07G018390	Ghir_A07G018390.1	NA	NA	Gossypium hirsutum	HAU	A07	68991549	68992142	-	594	Ghir_A07G018390	0.6	0	4.98	273.39	683.27	634.38	622.82	680.62	245.58	218.12	116.3	11.66	6.45	0.17	0.17	0	0	0.16	0	0.17	0	0.16	0.17	269.09
Ghir_A07G018960	Ghir_A07G018960.1	PHT1-4	Inorganic phosphate transporter 1-4	Gossypium hirsutum	HAU	A07	80427644	80429223	+	1580	Ghir_A07G018960	0.23	0	1.52	90.06	156.14	76.1	28.36	5.49	0	0.43	0	0.09	0.29	0	0	0	0	0.05	0	0	0	0	0.05	27.59
Ghir_A07G018970	Ghir_A07G018970.1	At1g65750	Putative ribonuclease H protein At1g65750	Gossypium hirsutum	HAU	A07	80430529	80430985	+	457	Ghir_A07G018970	0	0	0	2.21	3.07	11.52	3.69	0	1.77	0	0	0	0	0	0	0	0	0	0	0	0	0	0	1.71
Ghir_A07G020800	Ghir_A07G020800.1	NA	NA	Gossypium hirsutum	HAU	A07	90902793	90904504	+	1712	Ghir_A07G020800	1.22	2.58	2.05	0.88	6.54	5.62	11.57	10.89	7.18	4.05	2.36	0.11	0.17	0	0	0	0	0	0	0.04	0	0.16	0.04	4.25
Ghir_A07G020890	Ghir_A07G020890.1	ECM42	Arginine biosynthesis bifunctional protein ArgJ, mitochondrial	Gossypium hirsutum	HAU	A07	91207729	91207929	-	201	Ghir_A07G020890	0	0	0	0	0	0	0	0	30.52	0	0	0	0	0	0	0	0	0	0	0	0	0	0	2.35
Ghir_A07G021230	Ghir_A07G021230.1	DCTPP1	dCTP pyrophosphatase 1	Gossypium hirsutum	HAU	A07	91988577	91989368	-	792	Ghir_A07G021230	0.16	0	0.29	2.04	4.28	0.9	4.96	6.12	14.69	3.66	2.33	0.37	0.27	0	0	0	0	0	0	0	0	0	0	3.08
Ghir_A07G021740	Ghir_A07G021740.1	At4g10260	Probable fructokinase-5	Gossypium hirsutum	HAU	A07	92718492	92719858	+	1367	Ghir_A07G021740	0	0	67.01	427.01	767.3	301.94	85.36	27.73	2.72	1.67	0.08	0.23	0.59	0	0	0	0	0.4	0.71	0	0	0	0.71	129.36
Ghir_A07G022500	Ghir_A07G022500.1	At4g02580	NADH dehydrogenase [ubiquinone] flavoprotein 2, mitochondrial	Gossypium hirsutum	HAU	A07	93998143	94001009	-	2867	Ghir_A07G022500	0.34	0	0.63	8.37	26.39	30.17	27.64	28.16	8.07	8.33	5.86	1.81	0.57	0.09	0	0	0	0	0	0	0	0.27	0.09	11.26
Ghir_A07G022650	Ghir_A07G022650.1	NA	Toxin zeta	Gossypium hirsutum	HAU	A07	94138034	94141255	-	3222	Ghir_A07G022650	0	0	0.08	0.77	3.48	5.61	8.13	9.24	6.67	10.24	11.55	18.68	32.3	0	0.07	0	0	0.03	0.04	0.03	0	20.99	0.07	8.21
Ghir_A07G022850	Ghir_A07G022850.1	ERF098	Ethylene-responsive transcription factor ERF098	Gossypium hirsutum	HAU	A07	94485882	94486289	-	408	Ghir_A07G022850	0	5.36	4.74	3.78	6.51	3.25	2.04	0.34	3	1.36	0	0	0	0	0	0	0	0	0	0	0	0	0	2.34
Ghir_A07G023250	Ghir_A07G023250.1	pvaA	Polyvinylalcohol dehydrogenase	Gossypium hirsutum	HAU	A07	95316604	95320704	+	4101	Ghir_A07G023250	0	0	0	0.05	0.59	1.38	1.18	1.42	1.45	2.29	2.65	2.36	1.94	0	0	0	0	0	0	0	0	1.52	0	1.18
Ghir_A07G024130	Ghir_A07G024130.1	NA	NA	Gossypium hirsutum	HAU	A07	96591792	96596108	-	4317	Ghir_A07G024130	0	0	0.46	2.65	1.29	3.4	1.07	0.95	1.1	0.85	0.61	1.14	1.73	0	0	0	0	0	0	0	0	12.11	0	1.17
Ghir_A07G024370	Ghir_A07G024370.1	LHT1	Lysine histidine transporter 1	Gossypium hirsutum	HAU	A07	96821080	96824070	+	2991	Ghir_A07G024370	0.07	0.45	6.98	47.2	47.23	18.82	1.17	1.56	0.1	0.05	0.05	0.53	0.28	0	0	0	0	0.06	0	0	0.07	0.5	0.07	9.58
Ghir_A08G001460	Ghir_A08G001460.1	NA	NA	Gossypium hirsutum	HAU	A08	1194819	1195502	-	684	Ghir_A08G001460	0	0	0	0	0	0	0	0	0	0	9.93	41.1	68.46	0	0	0	0	0	0	0	0	207.89	0	9.19
Ghir_A08G001470	Ghir_A08G001470.1	purK	N5-carboxyaminoimidazole ribonucleotide synthase	Gossypium hirsutum	HAU	A08	1196375	1197831	-	1457	Ghir_A08G001470	0	0	0	0	0	0	0	0	0	1.15	1.39	9.62	20.12	0	0	0	0	0	0	0	0	213.65	0	2.48
Ghir_A08G002030	Ghir_A08G002030.1	CPR30	F-box protein CPR30	Gossypium hirsutum	HAU	A08	1852614	1853765	+	1152	Ghir_A08G002030	2.99	0	1.56	4.03	5.49	3.36	1.39	1.73	0.28	0.12	0	0.35	0.06	0	0	0	0	0	0	0	0	0.3	0	1.64
Ghir_A08G002340	Ghir_A08G002340.1	NA	NA	Gossypium hirsutum	HAU	A08	2192307	2193187	+	881	Ghir_A08G002340	0	72.65	6.34	0	0	0	0	37.9	0	0	0	0	0	0	0	0	0	0	0	0	0	0	0	8.99
Ghir_A08G002680	Ghir_A08G002680.1	NA	NA	Gossypium hirsutum	HAU	A08	2570993	2573685	-	2693	Ghir_A08G002680	0	0	4.3	75.6	183.64	240.36	186.19	246.01	233.31	243.42	245.75	211.82	235.88	0.75	0.28	0	0	0.99	0.45	1.22	0	452.81	1.22	162.02
Ghir_A08G003080	Ghir_A08G003080.1	ABCG26	ABC transporter G family member 26	Gossypium hirsutum	HAU	A08	3066862	3069633	+	2772	Ghir_A08G003080	0.34	15.92	625.83	56.96	0	0.18	0.03	0.03	0	0	0	0	0	0	0	0.21	0	0	0.03	0	0	0.03	0.21	53.79
Ghir_A08G003420	Ghir_A08G003420.1	CHX28	Cation/H(+) antiporter 28	Gossypium hirsutum	HAU	A08	3426560	3430853	-	4294	Ghir_A08G003420	0.03	1.11	7.72	3.86	0.66	0.26	0.37	0.69	1.66	2.57	3.38	8.46	11.46	0	0	0	0	0	0	0	0	0.87	0	3.25
Ghir_A08G003720	Ghir_A08G003720.1	PLIM2B	LIM domain-containing protein PLIM2b	Gossypium hirsutum	HAU	A08	3764745	3768039	-	3295	Ghir_A08G003720	0	0	0	0	0	0	0	1.06	2.73	3.34	3.36	7.67	4.84	0	0	0	0	0	0	0	0	2.99	0	1.77
Ghir_A08G003850	Ghir_A08G003850.1	NA	Non-specific lipid-transfer protein	Gossypium hirsutum	HAU	A08	3873878	3874222	-	345	Ghir_A08G003850	2.73	0	151.74	394.7	270.15	189.64	88.53	53.11	94.25	33.09	23.07	0	0	0	0	0	0	0.55	0	0	0	0	0.55	100.08
Ghir_A08G004360	Ghir_A08G004360.1	GSVIVT00037159001	Peroxidase 5	Gossypium hirsutum	HAU	A08	4766265	4767354	+	1090	Ghir_A08G004360	0	0	0	1.94	2.99	2.75	4.68	1.34	2.43	2.83	1.34	0	0	0	0	0	0	0	0	0	0	0	0	1.56
Ghir_A08G004580	Ghir_A08G004580.1	FUM2	Fumarate hydratase 2, chloroplastic	Gossypium hirsutum	HAU	A08	5154856	5161401	+	6546	Ghir_A08G004580	0	0	0	0	0.05	3.41	4.78	4.27	1.95	1.72	1.94	0.85	0.72	0	0	0	0	0	0	0	0	0.58	0	1.51
Ghir_A08G005610	Ghir_A08G005610.1	GABA-TP3	Gamma aminobutyrate transaminase 3, chloroplastic	Gossypium hirsutum	HAU	A08	6836679	6840675	+	3997	Ghir_A08G005610	0	0	0	0	0.84	7.71	11.82	23.14	16.97	17.58	13.02	9.91	3.53	0.04	0.08	0	0	0	0	0.04	0	0.24	0.08	8.04
Ghir_A08G007220	Ghir_A08G007220.1	NA	Mavicyanin	Gossypium hirsutum	HAU	A08	11707727	11708944	+	1218	Ghir_A08G007220	34.66	722.88	50.75	17.09	3.37	0.4	0	0	0	0	0.76	0	0	0	0	0.39	0.37	0	0.29	0	0.63	0	0.63	63.84
Ghir_A08G008180	Ghir_A08G008180.1	FRAAL3718	Putative S-adenosyl-L-methionine-dependent methyltransferase FRAAL3718	Gossypium hirsutum	HAU	A08	16468917	16471157	+	2241	Ghir_A08G008180	0.21	0	3.02	6.06	43.85	32.8	34.94	28.16	18.29	13.63	10.88	0.96	1.04	0	0	0	0	0.08	0	0	0	1.06	0.08	14.91
Ghir_A08G009360	Ghir_A08G009360.1	UGT78G1	Flavonoid 3-O-glucosyltransferase	Gossypium hirsutum	HAU	A08	36586475	36589233	+	2759	Ghir_A08G009360	0	0	0	1.33	5.23	6.45	9.3	7.86	5.12	4.68	3.3	1.58	2	0	0	0	0	0	0	0	0	6.66	0	3.6
Ghir_A08G009850	Ghir_A08G009850.1	TET15	Tetraspanin-15	Gossypium hirsutum	HAU	A08	44783121	44784107	+	987	Ghir_A08G009850	0	0	0	0.1	0	8.24	16.56	4.9	1.48	0.81	0.4	1.05	0.41	0	0	0	0	0	0	0	0	0	0	2.61
Ghir_A08G010150	Ghir_A08G010150.1	VQ20	VQ motif-containing protein 20	Gossypium hirsutum	HAU	A08	52960767	52961453	-	687	Ghir_A08G010150	0.32	0	0.28	10.93	20.11	28.54	27.09	26.08	7.71	9.75	1.57	7.51	6.53	0	0	0	0	0	0	0	0	2.53	0	11.26
Ghir_A08G013210	Ghir_A08G013210.1	SAUR32	Auxin-responsive protein SAUR32	Gossypium hirsutum	HAU	A08	94825833	94826199	-	367	Ghir_A08G013210	0	0	21.18	0	1.51	0.66	0	0	0	0.62	0	0	0	0	0	0	0	0	0	0	0	0	0	1.84
Ghir_A08G013790	Ghir_A08G013790.1	NA	NA	Gossypium hirsutum	HAU	A08	99322396	99322698	+	303	Ghir_A08G013790	0	0	13.26	0	0	0	0	0	0	0	0	0	0	0	0	0	0	0	0	0	0	0	0	1.02
Ghir_A08G015390	Ghir_A08G015390.1	tiaS	tRNA(Ile2) 2-agmatinylcytidine synthetase TiaS	Gossypium hirsutum	HAU	A08	103651074	103651280	+	207	Ghir_A08G015390	0	0	8.35	0	0	0	0	0	0	9.36	0	0	0	0	0	0	0	0	0	0	0	0	0	1.36
Ghir_A08G015520	Ghir_A08G015520.1	DIR1	Putative lipid-transfer protein DIR1	Gossypium hirsutum	HAU	A08	103971979	103973088	-	1110	Ghir_A08G015520	157.85	1091.28	5.31	0.09	0	0	0	0	0	0	0	0	0.31	0	0	0.1	0.31	0	0.25	0	0.67	0	0.67	96.53
Ghir_A08G016480	Ghir_A08G016480.1	NA	Portal protein	Gossypium hirsutum	HAU	A08	107584550	107584867	-	318	Ghir_A08G016480	0	0	0	0	0	0	0	0	0	0	0.75	3.13	32.63	0	0	0	0	0	0	0	0	35.62	0	2.81
Ghir_A08G016500	Ghir_A08G016500.1	NA	NA	Gossypium hirsutum	HAU	A08	107640112	107641152	+	1041	Ghir_A08G016500	0	0	0.48	16.39	57.02	67.16	73.79	61.33	23.15	19.83	12.33	1.11	1.11	0	0	0	0	0.1	0	0	0	0.74	0.1	25.67
Ghir_A08G017980	Ghir_A08G017980.1	INVA	Acid beta-fructofuranosidase	Gossypium hirsutum	HAU	A08	111032707	111040725	+	8019	Ghir_A08G017980	0	0	0.14	0.06	0	1.41	2.51	15.83	16.05	15.28	16.72	26.79	22.38	0.03	0	0	0	0	0	0.03	0	17.94	0.03	9.01
Ghir_A08G019550	Ghir_A08G019550.1	Os05g0277500	Germin-like protein 5-1	Gossypium hirsutum	HAU	A08	114250408	114251627	-	1220	Ghir_A08G019550	0	0	0	0.23	8.1	43.73	70.89	148.97	110.73	112.18	92.65	136.6	58.58	0.28	0.3	0	0	0.07	0	0.51	0	41.93	0.51	60.2
Ghir_A08G019560	Ghir_A08G019560.1	MARD1	Protein MARD1	Gossypium hirsutum	HAU	A08	114256359	114257841	+	1483	Ghir_A08G019560	0	0	0.94	20.52	27.59	30.48	4.23	10.53	1.46	2.97	0	0	0.53	0	0	0	0	0	0	0	0	0	0	7.63
Ghir_A08G020020	Ghir_A08G020020.1	NA	NA	Gossypium hirsutum	HAU	A08	115063733	115064165	+	433	Ghir_A08G020020	0	0	33.62	0	0	0	0	0	0	0	0	0	0	0	0	0	0	0	0	0	0	0	0	2.59
Ghir_A08G020180	Ghir_A08G020180.1	TPR2	Protein TPR2	Gossypium hirsutum	HAU	A08	115283585	115289214	-	5630	Ghir_A08G020180	0	0	0	0	0	0.84	0.79	2.86	0.66	4.33	3.21	4.35	5.55	0	0	0	0	0	0	0	0	5.03	0	1.74
Ghir_A08G021660	Ghir_A08G021660.1	NA	NA	Gossypium hirsutum	HAU	A08	117483321	117488213	+	4893	Ghir_A08G021660	0	0	16.38	20.86	9.83	3.36	2.12	1.17	0.16	0.84	1.26	1.51	0.56	0	0	0	0	0	0	0	0	0.61	0	4.47
Ghir_A08G021720	Ghir_A08G021720.1	PME28	Putative pectinesterase/pectinesterase inhibitor 28	Gossypium hirsutum	HAU	A08	117553479	117561700	+	8222	Ghir_A08G021720	0	0	0	2.25	13.37	23.57	33.66	48.17	40.8	45.01	39.57	34.7	36.1	0.06	0.06	0	0	0.03	0	0.14	0	47.41	0.14	24.4
Ghir_A08G022280	Ghir_A08G022280.1	At1g54570	Acyltransferase-like protein At1g54570, chloroplastic	Gossypium hirsutum	HAU	A08	118106103	118111891	-	5789	Ghir_A08G022280	0	0.23	132.16	70.85	15.82	9.45	7.86	2.22	4.35	1.95	0.41	0	0.12	0.03	0	0	0	0.06	0	0	0	0.08	0.06	18.88
Ghir_A08G022590	Ghir_A08G022590.1	B''BETA	Serine/threonine protein phosphatase 2A regulatory subunit B''beta	Gossypium hirsutum	HAU	A08	118623103	118628701	+	5599	Ghir_A08G022590	0.59	0	0.24	2.19	7.33	7.52	10.96	6.14	5.09	4.3	4.27	1.06	0.25	0	0	0	0	0	0	0.03	0	0.49	0.03	3.84
Ghir_A08G023040	Ghir_A08G023040.1	At5g22810	GDSL esterase/lipase At5g22810	Gossypium hirsutum	HAU	A08	119188097	119189463	+	1367	Ghir_A08G023040	0.35	11.75	1.44	0.85	0.23	0	0	0	0	0	0	0	0	0	0	0	0	0	0	0	0	0	0	1.12
Ghir_A08G023070	Ghir_A08G023070.1	At5g22810	GDSL esterase/lipase At5g22810	Gossypium hirsutum	HAU	A08	119309918	119311484	-	1567	Ghir_A08G023070	51.28	166.48	4.43	0.13	0	0	0	0	0	0	0	0	0	0	0	0	0.06	0	0	0	0.07	0	0.07	17.1
Ghir_A08G024290	Ghir_A08G024290.1	B3GALT8	Probable beta-1,3-galactosyltransferase 8	Gossypium hirsutum	HAU	A08	120583810	120589767	-	5958	Ghir_A08G024290	20.65	236.79	601.36	128.26	48.19	48.27	37.08	12.18	18.29	11.56	5.58	0	0.06	0	0	0.18	0.06	0	0	0.06	0.07	0	0.18	89.87
Ghir_A08G024810	Ghir_A08G024810.1	TET15	Tetraspanin-15	Gossypium hirsutum	HAU	A08	121115299	121117575	+	2277	Ghir_A08G024810	0	0	0	42.17	338.1	207.85	148.3	24.94	0.17	0.63	0.36	0.27	0.7	0	0	0	0	0.09	0	0	0	0	0.09	58.73
Ghir_A08G024920	Ghir_A08G024920.1	BOR6	Probable boron transporter 6	Gossypium hirsutum	HAU	A08	121197469	121200862	-	3394	Ghir_A08G024920	0.54	14.88	0.19	0.15	5.97	55.54	101.47	144.93	84.66	74.19	49.26	19.3	21.09	0.05	0.06	0	0	0.03	0	0.06	0	10.38	0.06	44.01
Ghir_A08G025370	Ghir_A08G025370.1	PERK1	Proline-rich receptor-like protein kinase PERK1	Gossypium hirsutum	HAU	A08	121591450	121596049	+	4600	Ghir_A08G025370	0	0	17.09	15.92	8.98	0.44	0.2	0.07	0	0	0	0.17	0	0	0	0	0	0	0	0	0	0	0	3.3
Ghir_A08G025450	Ghir_A08G025450.1	GLOX1	Aldehyde oxidase GLOX1	Gossypium hirsutum	HAU	A08	121640876	121643456	+	2581	Ghir_A08G025450	0.14	0	7.28	222.42	774.05	1037.5	1026.59	1069.57	970.85	1287.05	1280.16	1218.43	1748.92	2.18	1.57	0	0	1.93	1.05	4.9	0.13	4662.98	4.9	818.69
Ghir_A08G025460	Ghir_A08G025460.1	GLOX1	Aldehyde oxidase GLOX1	Gossypium hirsutum	HAU	A08	121645311	121647765	+	2455	Ghir_A08G025460	0	0	2.25	219.63	825.06	1206.04	1145.31	1157.78	997.7	1322.93	1316.04	1235.25	1597.57	2.47	1.94	0	0	1.28	1.47	5.34	0.07	4355.86	5.34	848.12
Ghir_A08G025470	Ghir_A08G025470.1	GLOX1	Aldehyde oxidase GLOX1	Gossypium hirsutum	HAU	A08	121649690	121651898	+	2209	Ghir_A08G025470	0.13	0	0.31	51.25	324.64	421.18	475.64	499.34	359.59	426.55	379.18	751.79	933.87	1.47	0.66	0	0	0.72	0.25	2.91	0	1523.88	2.91	355.65
Ghir_A08G025480	Ghir_A08G025480.1	GLOX1	Aldehyde oxidase GLOX1	Gossypium hirsutum	HAU	A08	121656411	121658941	+	2531	Ghir_A08G025480	0.32	0	3.6	269.99	823.6	911.45	897.5	890.98	566.18	628.47	516.23	852.36	904.03	1.42	0.83	0	0	1.46	0.45	3.11	0	595.21	3.11	558.82
Ghir_A08G025530	Ghir_A08G025530.1	NA	NA	Gossypium hirsutum	HAU	A08	121705483	121706688	+	1206	Ghir_A08G025530	0	0	0	0	0	0	0	0	0	0	76.03	0	0	0	0	0	0	0	0	0	0	0	0	5.85
Ghir_A08G025580	Ghir_A08G025580.1	NA	NA	Gossypium hirsutum	HAU	A08	121750773	121751286	+	514	Ghir_A08G025580	0	0	0	5.49	9.72	11.76	11.91	13.03	6.44	4.76	8.28	5.43	6.07	0	0	0	0	0	0	0	0	0	0	6.38
Ghir_A08G025750	Ghir_A08G025750.1	At4g26220	Probable caffeoyl-CoA O-methyltransferase At4g26220	Gossypium hirsutum	HAU	A08	121868088	121870769	-	2682	Ghir_A08G025750	1.36	0	398.01	79.6	10.13	0.12	0	0	0	0.11	0	0	0	0	0	0	0	0	0	0	0	0	0	37.64
Ghir_A08G026030	Ghir_A08G026030.1	At3g43860	Endoglucanase 16	Gossypium hirsutum	HAU	A08	122083962	122088035	+	4074	Ghir_A08G026030	0	0	1.06	0.9	49.39	206.52	283.37	377.33	380.81	478.53	501.29	495.77	610.73	0.78	0.67	0.1	0	0.24	0.64	1.98	0.13	1830.75	1.98	260.44
Ghir_A08G026480	Ghir_A08G026480.1	FIL1	Stamen-specific protein FIL1	Gossypium hirsutum	HAU	Scaffold1782	123719	124258	-	540	Ghir_A08G026480	1.84	60.74	3.07	2.13	0	0	0	0	0	0	0	0	0	0	0	0	0	0	0	0	0	0	0	5.21
Ghir_A09G000530	Ghir_A09G000530.1	NA	NA	Gossypium hirsutum	HAU	A09	1201830	1202364	-	535	Ghir_A09G000530	0	0	0	0	3.07	5.13	16.18	20.42	15.97	15.85	15.97	17.25	19.29	0	0	0	0	0	0	0	0	0.8	0	9.93
Ghir_A09G000710	Ghir_A09G000710.1	AHL16	AT-hook motif nuclear-localized protein 16	Gossypium hirsutum	HAU	A09	1521855	1522778	-	924	Ghir_A09G000710	0	19.2	15.62	0.18	0	0	0	0	0	0	0	0	0	0	0	0	0	0	0	0	0	0	0	2.69
Ghir_A09G001330	Ghir_A09G001330.1	At5g39570	Uncharacterized protein At5g39570	Gossypium hirsutum	HAU	A09	3068004	3069047	+	1044	Ghir_A09G001330	0	0	0.18	0.43	7.75	40.87	92.73	148.64	85.22	83.96	66.74	85.61	27.36	0.08	0.08	0	0	0	0.17	0.08	0	3.29	0.17	49.19
Ghir_A09G001340	Ghir_A09G001340.1	At1g26690	Transmembrane emp24 domain-containing protein p24delta9	Gossypium hirsutum	HAU	A09	3069941	3071556	-	1616	Ghir_A09G001340	0	0	2.12	3.54	4.76	3.2	1.41	2.02	0	0.54	0	0.54	0	0	0	0	0	0	0	0	0	0.28	0	1.39
Ghir_A09G001790	Ghir_A09G001790.1	WAKL9	Wall-associated receptor kinase-like 9	Gossypium hirsutum	HAU	A09	4478789	4479094	-	306	Ghir_A09G001790	0	0	1.39	0	0	0	0	4.29	7.46	0	0	0	0	0	0	0	0	0	0	0	0	0	0	1.01
Ghir_A09G002280	Ghir_A09G002280.1	At1g80170	Probable polygalacturonase At1g80170	Gossypium hirsutum	HAU	A09	6469248	6471466	-	2219	Ghir_A09G002280	0	0	24.23	6.05	2.91	0	0	0	0	0	0	0	0	0	0	0	0	0	0	0	0	0	0	2.55
Ghir_A09G002540	Ghir_A09G002540.1	SNL2	Paired amphipathic helix protein Sin3-like 2	Gossypium hirsutum	HAU	A09	7460288	7461025	+	738	Ghir_A09G002540	0	10.08	2.28	0.47	0	0	0	0	0	0	0	0	4.48	0	0	0	0	0	0	0	0	0.41	0	1.33
Ghir_A09G002650	Ghir_A09G002650.1	GASA14	Gibberellin-regulated protein 14	Gossypium hirsutum	HAU	A09	7722599	7723584	-	986	Ghir_A09G002650	9.33	508.58	167.88	31.09	9.92	1.57	0	0	0	0	0	0	0	0	0	0.14	0.13	0	0.15	0	0	0	0.15	56.03
Ghir_A09G006340	Ghir_A09G006340.1	NIP7-1	Probable aquaporin NIP7-1	Gossypium hirsutum	HAU	A09	49166821	49168390	-	1570	Ghir_A09G006340	0	0	970.46	173.39	9.52	0.91	0.88	0.58	0	0.1	0	0	0	0	0	0	0	0	0	0	0	0	0	88.91
Ghir_A09G006360	Ghir_A09G006360.1	STP8	Sugar transport protein 8	Gossypium hirsutum	HAU	A09	49283893	49285883	-	1991	Ghir_A09G006360	0	0	0	0.66	1.28	114.89	210.05	395.54	254.59	210	120.68	2.32	1.67	0.12	0.1	0	0	0	0	0	0	1.07	0.12	100.9
Ghir_A09G006410	Ghir_A09G006410.1	Tsr2	Pre-rRNA-processing protein TSR2 homolog	Gossypium hirsutum	HAU	A09	50111388	50112618	+	1231	Ghir_A09G006410	0	0	0	0	0	0	0	0	0.08	0.59	2.71	14.71	15.56	0	0	0	0	0	0	0	0	108.51	0	2.59
Ghir_A09G006670	Ghir_A09G006670.1	PXG1	Peroxygenase 1	Gossypium hirsutum	HAU	A09	52417801	52420814	+	3014	Ghir_A09G006670	0	0	0.36	13.29	48.46	59.92	60.47	53.95	27.36	27	18.64	1.94	1.82	0	0	0	0	0.2	0	0	0	0.63	0.2	24.09
Ghir_A09G006710	Ghir_A09G006710.1	OXR1	Oxidation resistance protein 1	Gossypium hirsutum	HAU	A09	52680368	52685805	-	5438	Ghir_A09G006710	0	0	0.17	0.49	2.14	2.74	2.04	2.94	3.17	3.14	3.28	2.73	5.31	0	0	0	0	0	0	0	0	1.21	0	2.17
Ghir_A09G007050	Ghir_A09G007050.1	PGA3	Exopolygalacturonase clone GBGE184	Gossypium hirsutum	HAU	A09	53561198	53575976	+	14779	Ghir_A09G007050	0.35	0	126.04	694.63	1334.94	1642.59	1361.05	1362.3	1159.86	1723.88	1663.88	1586.62	1703.65	2.08	2.46	0	0	2.47	0.98	7.23	0.05	5361.76	7.23	1104.6
Ghir_A09G008120	Ghir_A09G008120.1	NA	NA	Gossypium hirsutum	HAU	A09	57567453	57569044	+	1592	Ghir_A09G008120	0	0	0	0.3	2.17	4.57	4.11	4.84	3.86	4.83	3.66	2.8	1.98	0	0	0	0	0	0	0	0	0.89	0	2.55
Ghir_A09G008310	Ghir_A09G008310.1	KAS2	3-oxoacyl-[acyl-carrier-protein] synthase II, chloroplastic	Gossypium hirsutum	HAU	A09	57897668	57907489	+	9822	Ghir_A09G008310	0	0	77.22	78.26	30.41	14.04	14.27	7.07	8.3	8.34	3.7	0.06	0	0	0.06	0	0	0.06	0	0	0	0	0.06	18.59
Ghir_A09G008320	Ghir_A09G008320.1	At1g54070	Dormancy-associated protein homolog 4	Gossypium hirsutum	HAU	A09	57908195	57911142	-	2948	Ghir_A09G008320	0	0	4.43	35.24	104.15	237.13	243.9	318.03	325.71	462.72	503.35	528.51	481.67	0.56	0.65	0	0	1.45	0.11	0.94	0	1434.48	1.45	249.6
Ghir_A09G010040	Ghir_A09G010040.1	NA	NA	Gossypium hirsutum	HAU	A09	61364310	61364618	+	309	Ghir_A09G010040	0	0	2.7	0	5	0	0	3.3	0	0	3.32	2.63	6.89	0	0	0	0	0	0	0	0	0	0	1.83
Ghir_A09G010770	Ghir_A09G010770.1	At2g14610	Pathogenesis-related protein 1	Gossypium hirsutum	HAU	A09	63475008	63475726	-	719	Ghir_A09G010770	0	0	1.06	6.28	6.41	3.56	0	0	0	0.22	0	4.16	2.92	0	0	0	0	0	0	0	0	0	0	1.89
Ghir_A09G012160	Ghir_A09G012160.1	ONAC010	NAC transcription factor ONAC010	Gossypium hirsutum	HAU	A09	65812992	65814247	+	1256	Ghir_A09G012160	0	0	6.23	8.04	6.74	1.19	0	0	0	0	0	0	0	0	0	0	0	0	0	0	0	0	0	1.71
Ghir_A09G013910	Ghir_A09G013910.1	SCL33	Serine/arginine-rich SC35-like splicing factor SCL33	Gossypium hirsutum	HAU	A09	68781671	68783206	-	1536	Ghir_A09G013910	0	10.91	12.22	1.54	0	0	0	0	0	0	0	2.59	0	0	0	0	0	0	0	0	0	0	0	2.1
Ghir_A09G014370	Ghir_A09G014370.1	NHL2	NDR1/HIN1-like protein 2	Gossypium hirsutum	HAU	A09	69521321	69522350	+	1030	Ghir_A09G014370	0	0	0	0	0	0	0	0.07	1.1	1.14	5.63	15.81	28.38	0	0	0	0	0	0	0	0	17.28	0	4.01
Ghir_A09G014470	Ghir_A09G014470.1	UEV1C	Ubiquitin-conjugating enzyme E2 variant 1C	Gossypium hirsutum	HAU	A09	69720203	69722161	-	1959	Ghir_A09G014470	0	0	0	0	0	0	0	2.04	2.42	2.71	2.96	3	6.43	0	0	0	0	0	0	0	0	1.21	0	1.5
Ghir_A09G014730	Ghir_A09G014730.1	SBT4.15	Subtilisin-like protease SBT4.15	Gossypium hirsutum	HAU	A09	70239131	70241708	-	2578	Ghir_A09G014730	0	0	0.09	3.11	62.16	36.71	45.49	26.77	3.66	1.39	0.83	0	0.15	0	0	0	0	0	0	0	0	0.32	0	13.87
Ghir_A09G015770	Ghir_A09G015770.1	At2g20870	Putative cell wall protein	Gossypium hirsutum	HAU	A09	71897911	71898296	+	386	Ghir_A09G015770	0	1.11	0	0	0	0	0	8.81	1.06	0	0	0	2.27	0	0	0	0	0	0	0	0	0	0	1.02
Ghir_A09G016310	Ghir_A09G016310.1	AVT1D	Amino acid transporter AVT1D	Gossypium hirsutum	HAU	A09	72454043	72457451	+	3409	Ghir_A09G016310	0.07	0	8.43	5.3	2.11	0.09	0	0.11	0	0.08	0	0	0	0	0	0	0	0	0	0	0	0	0	1.25
Ghir_A09G017040	Ghir_A09G017040.1	phnO	Aminoalkylphosphonate N-acetyltransferase	Gossypium hirsutum	HAU	A09	73082514	73083131	-	618	Ghir_A09G017040	2.62	0	527.69	1310.1	846.81	650.44	440.01	268.69	400.71	176.24	81.64	2.46	6.84	0.33	0.49	0	0.14	1.64	0	0	0	0.34	1.64	362.63
Ghir_A09G017980	Ghir_A09G017980.1	CRK42	Cysteine-rich receptor-like protein kinase 42	Gossypium hirsutum	HAU	A09	74036813	74039890	-	3078	Ghir_A09G017980	0	0.14	0.06	2.35	7.74	12.8	13.79	21.02	23.66	28.06	30.53	31.55	60.98	0.05	0.03	0	0	0.05	0.1	0.05	0	136.71	0.1	17.9
Ghir_A09G018160	Ghir_A09G018160.1	GAD5	Glutamate decarboxylase 5	Gossypium hirsutum	HAU	A09	74266852	74269337	+	2486	Ghir_A09G018160	0	0.03	0.14	17.86	199.62	239.57	257.32	408.07	281.26	286.05	263.36	284.9	126.57	0.37	0.32	0	0	0.85	0.1	1.54	0	20.14	1.54	181.9
Ghir_A09G018720	Ghir_A09G018720.1	BHLH126	Transcription factor bHLH126	Gossypium hirsutum	HAU	A09	75034233	75037294	+	3062	Ghir_A09G018720	0.12	1.68	0.68	1.75	7.44	0.4	1.42	1.32	0.9	1.03	1.02	0.09	0	0	0	0	0	0	0	0	0	0	0	1.37
Ghir_A09G019030	Ghir_A09G019030.1	NA	NA	Gossypium hirsutum	HAU	A09	75409378	75409536	-	159	Ghir_A09G019030	0	0	15.86	0	0	0	0	0	0	0	0	0	0	0	0	0	0	0	0	0	0	0	0	1.22
Ghir_A09G019480	Ghir_A09G019480.1	NA	NA	Gossypium hirsutum	HAU	A09	75720004	75720785	+	782	Ghir_A09G019480	0	0	0	0.16	0	0	0	0	0.26	1.88	1.89	11.23	8.45	0	0	0	0	0	0	0	0	5.66	0	1.84
Ghir_A09G020940	Ghir_A09G020940.1	At4g04775	Uncharacterized protein At4g04775	Gossypium hirsutum	HAU	A09	77250217	77250468	-	252	Ghir_A09G020940	0	8.27	0	5.51	1.25	0	0	0.63	0	0	0	0	0	0	0	0	0	0	0	0	0	0	0	1.2
Ghir_A09G021610	Ghir_A09G021610.1	SSL10	Protein STRICTOSIDINE SYNTHASE-LIKE 10	Gossypium hirsutum	HAU	A09	77896418	77898422	+	2005	Ghir_A09G021610	0	0	17.59	2.37	0	0	0	0	0	0	0	0	0	0	0	0	0	0	0	0	0	0	0	1.54
Ghir_A09G021630	Ghir_A09G021630.1	A6	Probable glucan endo-1,3-beta-glucosidase A6	Gossypium hirsutum	HAU	A09	77905734	77907338	-	1605	Ghir_A09G021630	0.49	0	159.81	0.27	0	0	0.05	0	0	0	0	0	0	0	0	0	0	0	0	0	0	0	0	12.36
Ghir_A09G022040	Ghir_A09G022040.1	UGT89C1	UDP-glycosyltransferase 89C1	Gossypium hirsutum	HAU	A09	78302136	78303575	+	1440	Ghir_A09G022040	0.23	0	84.09	30.89	9.81	2.03	0.05	0	0	0.04	0	0	0	0	0	0	0	0	0	0	0	0	0	9.78
Ghir_A09G022290	Ghir_A09G022290.1	NA	NA	Gossypium hirsutum	HAU	A09	78472174	78472494	+	321	Ghir_A09G022290	2.58	0	0	111.45	336.97	1028.06	1201.27	918.37	1674.92	994.07	716.68	1.51	1.5	2.31	3.27	0	0	0	0	0.86	0	0	3.27	537.49
Ghir_A09G022770	Ghir_A09G022770.1	NIP7-1	Probable aquaporin NIP7-1	Gossypium hirsutum	HAU	A09	78912460	78914080	+	1621	Ghir_A09G022770	0.63	2.64	475.99	110.96	19.8	2.49	0.27	0.21	0	0.08	0	0	0	0	0.18	0	0	0	0	0	0	0	0.18	47.16
Ghir_A09G023420	Ghir_A09G023420.1	NA	NA	Gossypium hirsutum	HAU	A09	79471960	79472163	+	204	Ghir_A09G023420	0	0	0	0	0	8.39	0	17.26	15.53	0	33.19	0	0	0	0	0	0	0	0	0	0	0	0	5.72
Ghir_A09G023640	Ghir_A09G023640.1	DPH3	Diphthamide biosynthesis protein 3	Gossypium hirsutum	HAU	A09	79683424	79683672	-	249	Ghir_A09G023640	0	0	0	0	19.39	6.89	0	0	0	0	8.99	7.36	15.7	0	0	0	0	0	0	0	0	12.12	0	4.49
Ghir_A09G023940	Ghir_A09G023940.1	PMEI12	Pectinesterase inhibitor 12	Gossypium hirsutum	HAU	A09	79971695	79972921	+	1227	Ghir_A09G023940	0.14	0	1.71	38.43	182.16	194.25	225.88	389.01	303.72	367.81	378.45	534.46	703.9	0.57	0.78	0	0	1.4	0	1.95	0	1617.89	1.95	255.38
Ghir_A09G025060	Ghir_A09G025060.1	PGA3	Exopolygalacturonase clone GBGE184	Gossypium hirsutum	HAU	A09	80861216	80863384	-	2169	Ghir_A09G025060	0	0	0	0	0.05	1.76	5.78	10.52	6.8	10.51	11.37	33.21	34.84	0	0	0	0	0	0	0.04	0	1.48	0.04	8.83
Ghir_A09G025080	Ghir_A09G025080.1	PME21	Probable pectinesterase/pectinesterase inhibitor 21	Gossypium hirsutum	HAU	A09	80867256	80869244	+	1989	Ghir_A09G025080	0.67	0	164.07	1334.92	2087.21	2177.07	1746.35	1605.62	1453.47	1881.42	1739.2	1454.98	2051.45	2.74	2.69	0.03	0	2.67	1.81	7.19	0	5768.13	7.19	1361.26
Ghir_A09G025110	Ghir_A09G025110.1	PME21	Probable pectinesterase/pectinesterase inhibitor 21	Gossypium hirsutum	HAU	A09	80910539	80912655	+	2117	Ghir_A09G025110	0.23	0	1.23	20.88	265.74	634.99	696.17	859.45	845.63	1139.77	1175.18	980.46	1404.4	2.3	1.56	0	0	1.44	0.99	5.13	0	2916.98	5.13	617.24
Ghir_A09G025120	Ghir_A09G025120.1	PME21	Probable pectinesterase/pectinesterase inhibitor 21	Gossypium hirsutum	HAU	A09	80934149	80936334	+	2186	Ghir_A09G025120	0	0	1.33	99.98	542.74	955.9	1020.97	1313.27	1226.91	1410.49	1442.53	1400.46	1441.51	2.47	1.77	0	0	2.23	0.7	7.5	0.14	3867.16	7.5	835.08
Ghir_A09G025130	Ghir_A09G025130.1	PME21	Probable pectinesterase/pectinesterase inhibitor 21	Gossypium hirsutum	HAU	A09	80934306	80955345	+	21040	Ghir_A09G025130	0.56	0	1.54	8.64	45.27	87.71	31.56	84.14	61.6	138.16	112.34	83.87	126.14	0.17	0.25	0	0	0	0	0	0	279.94	0.25	60.12
Ghir_A09G025140	Ghir_A09G025140.1	PME21	Probable pectinesterase/pectinesterase inhibitor 21	Gossypium hirsutum	HAU	A09	80989805	80992040	+	2236	Ghir_A09G025140	0.51	0	1.51	105.78	623.17	1106.13	1066.9	1391.46	1312.71	1595.82	1567.04	1484.03	1572.17	2.56	2.48	0	0	1.67	1.12	7.67	0.07	4064.27	7.67	909.79
Ghir_A09G025150	Ghir_A09G025150.1	PME21	Probable pectinesterase/pectinesterase inhibitor 21	Gossypium hirsutum	HAU	A09	81015010	81017183	+	2174	Ghir_A09G025150	0.23	0	2.19	128.8	736.07	1306.37	1270.65	1758.61	1596.14	1907.21	1861.96	1885.56	1699.95	3.01	2.94	0	0	2.32	1.09	10.81	0.11	3998.36	10.81	1088.75
Ghir_A09G025860	Ghir_A09G025860.1	BASL	Protein BREAKING OF ASYMMETRY IN THE STOMATAL LINEAGE	Gossypium hirsutum	HAU	A09	81611924	81614151	+	2228	Ghir_A09G025860	0.14	0	0	0	0	0	0	2.7	3.82	5.28	5.2	2.6	1.49	0	0	0	0	0	0	0	0	0	0	1.63
Ghir_A10G000180	Ghir_A10G000180.1	FOX5	Berberine bridge enzyme-like 7	Gossypium hirsutum	HAU	A10	139179	140867	+	1689	Ghir_A10G000180	0.24	0	0.18	0.93	16.19	42.7	72.78	97.8	52.27	42.64	23.2	24.06	5.62	0.08	0.08	0	0	0	0	0.04	0	2.5	0.08	29.12
Ghir_A10G001360	Ghir_A10G001360.1	secB	Protein-export protein SecB	Gossypium hirsutum	HAU	A10	1154751	1155505	-	755	Ghir_A10G001360	0.86	0	5.51	193.45	642	469.92	407.68	305.68	64.62	65.75	22.13	16.12	6.36	0.14	0	0	0	1.23	0	0.44	0	0	1.23	169.24
Ghir_A10G001410	Ghir_A10G001410.1	AGP6	Classical arabinogalactan protein 6	Gossypium hirsutum	HAU	A10	1223201	1223545	-	345	Ghir_A10G001410	0	0	1.02	0	0	0	2.03	2.24	0	0	0.56	6.44	1.78	0	0	0	0	0	0	0	0	0	0	1.08
Ghir_A10G001430	Ghir_A10G001430.1	AGP6	Classical arabinogalactan protein 6	Gossypium hirsutum	HAU	A10	1267151	1267357	+	207	Ghir_A10G001430	0	0	0	0	0	0	0	0	0	0	0	170.46	30.58	0	0	0	0	0	0	0	0	0	0	15.46
Ghir_A10G001440	Ghir_A10G001440.1	AGP6	Classical arabinogalactan protein 6	Gossypium hirsutum	HAU	A10	1286335	1286761	+	427	Ghir_A10G001440	0	0	0.64	4.11	43.78	98.17	146.39	187.25	108.28	163.45	146.02	222.89	104.62	0.33	0.69	0	0	0.31	0	0	0	69.04	0.69	94.28
Ghir_A10G001500	Ghir_A10G001500.1	NA	NA	Gossypium hirsutum	HAU	A10	1318551	1318751	+	201	Ghir_A10G001500	0	0	0	50.04	488.07	537.44	583.47	857	645.29	451.07	699.39	897.78	236.43	0	0	0	0	0	0	0	0	49.64	0	418.92
Ghir_A10G001510	Ghir_A10G001510.1	CWC25	Pre-mRNA-splicing factor CWC25	Gossypium hirsutum	HAU	A10	1321169	1321369	+	201	Ghir_A10G001510	0	0	0	0	0	9.43	12.41	19.48	0	61.91	18.65	21.12	9.09	0	0	0	0	0	0	0	0	0	0	11.7
Ghir_A10G001520	Ghir_A10G001520.1	DOF3.7	Dof zinc finger protein DOF3.7	Gossypium hirsutum	HAU	A10	1329521	1329721	+	201	Ghir_A10G001520	0	0	5.61	0	0	47.14	99.31	243.47	165.68	114.98	326.38	433.04	163.68	0	0	0	0	0	0	0	0	66.18	0	123.02
Ghir_A10G001530	Ghir_A10G001530.1	CWC25	Pre-mRNA-splicing factor CWC25	Gossypium hirsutum	HAU	A10	1332160	1332366	+	207	Ghir_A10G001530	0	0	0	0	138.83	330.38	314.29	537.72	347.58	310.04	356.11	460.18	123.1	0	0	0	0	0	0	0	0	136.46	0	224.48
Ghir_A10G001540	Ghir_A10G001540.1	Diap2	Death-associated inhibitor of apoptosis 2	Gossypium hirsutum	HAU	A10	1334725	1334986	+	262	Ghir_A10G001540	0	0	0	0	10.53	70.5	112.19	374.18	275.26	392.89	388.71	1063.32	498.89	0	0	0	0	0	0	2.12	0	11.34	2.12	245.11
Ghir_A10G001550	Ghir_A10G001550.1	AGP6	Classical arabinogalactan protein 6	Gossypium hirsutum	HAU	A10	1383791	1385845	+	2055	Ghir_A10G001550	0	0	3.14	169.66	382.37	881.47	776.72	972.08	995.71	1259.61	1272.72	1107.81	950.32	2.6	2.31	0	0	0.88	0.96	4.22	0	3434.44	4.22	674.74
Ghir_A10G002340	Ghir_A10G002340.1	AAC3	ADP,ATP carrier protein 3, mitochondrial	Gossypium hirsutum	HAU	A10	2045512	2046647	+	1136	Ghir_A10G002340	0	11.82	2.88	0	0	0	0	0	0	0	0	0	0	0	0	0	0	0	0	0	0	0	0	1.13
Ghir_A10G002350	Ghir_A10G002350.1	AAC3	ADP,ATP carrier protein 3, mitochondrial	Gossypium hirsutum	HAU	A10	2057280	2058494	+	1215	Ghir_A10G002350	0.34	18.99	2.69	0.15	0	0	0	0	0	0	0	0	0	0	0	0	0	0	0	0	0	0	0	1.71
Ghir_A10G003480	Ghir_A10G003480.1	NA	NA	Gossypium hirsutum	HAU	A10	3059048	3060106	+	1059	Ghir_A10G003480	0.26	0	0	2.82	26.15	16.02	9.77	6.46	3.8	1.87	0.71	0.13	0.21	0	0	0	0	0	0	0	0	0.07	0	5.25
Ghir_A10G004650	Ghir_A10G004650.1	FLA14	Fasciclin-like arabinogalactan protein 14	Gossypium hirsutum	HAU	A10	4565479	4566763	+	1285	Ghir_A10G004650	0	0	0.25	1.48	4.54	177.14	293.21	665.28	657.38	650.46	561.29	31.55	17.87	0.81	0.56	0	0	0.05	0	1.34	0	7.99	1.34	235.42
Ghir_A10G005320	Ghir_A10G005320.1	PRK3	Pollen receptor-like kinase 3	Gossypium hirsutum	HAU	A10	5791511	5793517	-	2007	Ghir_A10G005320	0	0	0.16	0	0	0.63	1.46	2.31	2.14	2.65	3.9	6.65	5.35	0	0	0	0	0	0	0	0	0.26	0	1.94
Ghir_A10G006660	Ghir_A10G006660.1	AHA9	ATPase 9, plasma membrane-type	Gossypium hirsutum	HAU	A10	10004759	10009419	+	4661	Ghir_A10G006660	0.19	2.17	0.58	0.13	0	0.12	1.22	16.01	31.29	40.71	35	7	1.79	0	0.03	0	0	0	0.02	0.02	0.02	0.87	0.03	10.48
Ghir_A10G008080	Ghir_A10G008080.1	At1g64760	Glucan endo-1,3-beta-glucosidase 8	Gossypium hirsutum	HAU	A10	13326097	13328123	-	2027	Ghir_A10G008080	0	0	0	0.23	0.04	31.44	73.54	154.56	94.52	79.07	52.97	7.12	2.68	0	0.04	0	0	0	0	0.04	0	1.93	0.04	38.17
Ghir_A10G009370	Ghir_A10G009370.1	PERK5	Proline-rich receptor-like protein kinase PERK5	Gossypium hirsutum	HAU	A10	18646027	18648700	-	2674	Ghir_A10G009370	0	0.32	0.33	0.06	7.55	22.8	39.52	33.51	19.55	15.51	11.4	1.45	1.06	0	0	0	0	0	0	0.07	0	0.21	0.07	11.77
Ghir_A10G009890	Ghir_A10G009890.1	GLCAT14A	Beta-glucuronosyltransferase GlcAT14A	Gossypium hirsutum	HAU	A10	20604723	20611491	+	6769	Ghir_A10G009890	0	0	0.52	3.62	27.73	33.1	40.6	49.19	24.35	18.39	12.11	2.26	1.82	0.04	0	0	0	0	0	0.05	0	3.97	0.05	16.44
Ghir_A10G010930	Ghir_A10G010930.1	PXG3	Probable peroxygenase 3	Gossypium hirsutum	HAU	A10	26634381	26638112	-	3732	Ghir_A10G010930	0.15	0.41	252.96	86.8	37.93	47.89	54.02	26.18	41.47	38.4	20.61	0.23	0.25	0	0	0.12	0	0.12	0	0.13	0	0	0.13	46.72
Ghir_A10G012730	Ghir_A10G012730.1	RSI-1	Protein RSI-1	Gossypium hirsutum	HAU	A10	67322761	67323352	-	592	Ghir_A10G012730	0	0	3.19	9.36	52.53	30.59	33.85	68.44	5.07	22.61	9.53	3.38	10.87	0	0	0	0	0	0	0	0	4.72	0	19.19
Ghir_A10G014960	Ghir_A10G014960.1	At5g01750	Protein LURP-one-related 15	Gossypium hirsutum	HAU	A10	81122032	81124069	+	2038	Ghir_A10G014960	0	0	0	0	0	0	0.29	0.63	0	2.65	2.02	6.72	8.63	0	0	0	0	0	0	0	0	21.34	0	1.61
Ghir_A10G014970	Ghir_A10G014970.1	Stam	Signal transducing adapter molecule 1	Gossypium hirsutum	HAU	A10	81167919	81168884	+	966	Ghir_A10G014970	0	0	0	0	0	18.86	12.41	0	43.6	0	0	0	0	0	0	0	0	0	0	0	0	0	0	5.76
Ghir_A10G014980	Ghir_A10G014980.1	tom1l2	TOM1-like protein 2	Gossypium hirsutum	HAU	A10	81170258	81172754	+	2497	Ghir_A10G014980	0.05	0	0.09	0.17	8.53	82.63	127.58	112.36	54.81	53.47	28.51	22.81	12.99	0	0	0	0	0	0	0.16	0	0.41	0.16	38.77
Ghir_A10G015940	Ghir_A10G015940.1	MATN3	Matrilin-3	Gossypium hirsutum	HAU	A10	87772077	87772609	-	533	Ghir_A10G015940	0	0	0.43	1.36	78.27	163.89	258.24	378.74	299.72	313.71	264.73	421.38	242.82	0.61	0.64	0	0	0	0	0.43	0	7.41	0.64	186.41
Ghir_A10G015960	Ghir_A10G015960.1	SRP9	Signal recognition particle 9 kDa protein	Gossypium hirsutum	HAU	A10	88610230	88610872	+	643	Ghir_A10G015960	0	0	24.86	0	0	0	0	0	0	0	0	0	0	0	0	0	0	0	0	0	0	0	0	1.91
Ghir_A10G016390	Ghir_A10G016390.1	NA	NA	Gossypium hirsutum	HAU	A10	90614647	90615668	-	1022	Ghir_A10G016390	1.34	1.53	4.27	531.4	1917.71	2088.62	1949.89	2732.69	1819.15	1608.04	1080.72	113.58	28.84	1.88	1.53	0.07	0	1.27	0	2.61	0.34	14.44	2.61	1067.52
Ghir_A10G017020	Ghir_A10G017020.1	G9	Polygalacturonase	Gossypium hirsutum	HAU	A10	95147058	95148801	+	1744	Ghir_A10G017020	0.03	18.05	98.22	7.2	0	0	0	0	0	0	0	0	0	0	0	0	0	0	0	0	0	0	0	9.5
Ghir_A10G018940	Ghir_A10G018940.1	xloA	Xylan 1,3-beta-xylosidase	Gossypium hirsutum	HAU	A10	101875097	101876567	-	1471	Ghir_A10G018940	0.41	0	118.37	55.2	20.72	6.97	7.68	6.09	4.73	6.59	7.12	2.05	1.43	0	0	0	0	0	0	0	0	1.28	0	18.26
Ghir_A10G021590	Ghir_A10G021590.1	NA	NA	Gossypium hirsutum	HAU	A10	109432633	109433482	-	850	Ghir_A10G021590	0	0	6.59	6.36	6.61	0	0.13	0	0	0	0	0	0	0	0	0	0	0	0	0	0	0	0	1.51
Ghir_A10G021980	Ghir_A10G021980.1	ogdh	2-oxoglutarate dehydrogenase, mitochondrial	Gossypium hirsutum	HAU	A10	110379099	110384905	-	5807	Ghir_A10G021980	0	0	0.08	2.11	14.76	12.74	15.91	17.17	8.65	7.96	5.87	3.74	1.85	0	0	0	0	0	0	0.02	0	0.06	0.02	6.99
Ghir_A10G022030	Ghir_A10G022030.1	BHLH123	Transcription factor bHLH123	Gossypium hirsutum	HAU	A10	110513719	110518157	+	4439	Ghir_A10G022030	0.65	0	0.38	0	0	2.28	4.06	6.15	6.28	5.46	3.33	6.38	3.1	0	0	0	0	0	0	0	0	0	0	2.93
Ghir_A10G022930	Ghir_A10G022930.1	At5g61250	Heparanase-like protein 2	Gossypium hirsutum	HAU	A10	111846808	111849062	-	2255	Ghir_A10G022930	0.11	0	159.08	48.14	29.3	0	0	0.15	0	0.12	0	0	0	0	0	0	0	0.04	0	0	0	0	0.04	18.22
Ghir_A10G023060	Ghir_A10G023060.1	At3g06240	F-box/kelch-repeat protein At3g06240	Gossypium hirsutum	HAU	A10	112123092	112124369	-	1278	Ghir_A10G023060	0	0	0	0.3	2.99	3.05	4.41	4.26	3.33	3.13	2.53	1.46	1.13	0	0	0	0	0	0	0	0	0.53	0	2.05
Ghir_A10G023090	Ghir_A10G023090.1	NA	NA	Gossypium hirsutum	HAU	A10	112180410	112180997	-	588	Ghir_A10G023090	0	0	0	0	0	46.16	0	71	25.69	0	17.14	2.28	14.71	0	0	0	0	0	0	0	0	0	0	13.61
Ghir_A10G023140	Ghir_A10G023140.1	CPR30	F-box protein CPR30	Gossypium hirsutum	HAU	A10	112218246	112219393	+	1148	Ghir_A10G023140	0	0	0	3.69	6.71	13.45	8.62	6.24	4.98	10.54	6.81	4.75	4.1	0	0	0	0	0	0	0	0	15.69	0	5.38
Ghir_A10G024530	Ghir_A10G024530.1	NA	NA	Gossypium hirsutum	HAU	A10	114524538	114524738	+	201	Ghir_A10G024530	65.2	0	5.14	0	0	0	0	0	0	0	0	0	0	0	0	0	0	0	0	0	0	0	0	5.41
Ghir_A11G000970	Ghir_A11G000970.1	FIL1	Stamen-specific protein FIL1	Gossypium hirsutum	HAU	A11	905435	905885	+	451	Ghir_A11G000970	6950.61	73832.4	2051.44	316.61	37.96	4.46	2.22	5.83	0	0	0	8.27	0	0.58	0.61	31.27	31.96	1.9	36.71	0	38.13	0	38.13	6400.76
Ghir_A11G001090	Ghir_A11G001090.1	NA	NA	Gossypium hirsutum	HAU	A11	1042076	1042365	+	290	Ghir_A11G001090	0	72.46	3.42	0	0	0	28.22	0	0	0	0	0	0	0	0	0	0	0	0	0	0	0	0	8.01
Ghir_A11G001200	Ghir_A11G001200.1	NA	NA	Gossypium hirsutum	HAU	A11	1148313	1148471	-	159	Ghir_A11G001200	0	0	15.86	0	0	0	0	0	0	0	0	0	0	0	0	0	0	0	0	0	0	0	0	1.22
Ghir_A11G003350	Ghir_A11G003350.1	LBD27	LOB domain-containing protein 27	Gossypium hirsutum	HAU	A11	2839079	2840058	-	980	Ghir_A11G003350	0	0	4.32	3.28	5.1	8.45	9.54	13.75	7.31	7.62	4.72	3.25	0.9	0	0	0	0	0	0	0	0	0	0	5.25
Ghir_A11G003700	Ghir_A11G003700.1	VTI13	Vesicle transport v-SNARE 13	Gossypium hirsutum	HAU	A11	3136193	3139248	+	3056	Ghir_A11G003700	0.61	0	0.4	2.56	21.63	38.02	43.19	56.72	53.21	68.58	79.56	94.81	84.13	0.25	0	0	0	0.06	0	0.09	0	200.33	0.25	41.8
Ghir_A11G004360	Ghir_A11G004360.1	MPT3	Mitochondrial phosphate carrier protein 3, mitochondrial	Gossypium hirsutum	HAU	A11	3693921	3696298	-	2378	Ghir_A11G004360	0.33	0	0.37	9.23	27.64	23.95	25.61	41.75	18.23	17.87	13.21	30.03	19.57	0	0.06	0	0	0.05	0	0.06	0	0	0.06	17.52
Ghir_A11G004880	Ghir_A11G004880.1	PER72	Peroxidase 72	Gossypium hirsutum	HAU	A11	4229430	4231092	-	1663	Ghir_A11G004880	4.04	15.49	5.95	25.93	21.9	14.29	30.91	17.34	11.59	10.03	2.51	0	0	0	0	0	0	0	0	0	0	0	0	12.31
Ghir_A11G006080	Ghir_A11G006080.1	Rpp25l	Ribonuclease P protein subunit p25-like protein	Gossypium hirsutum	HAU	A11	5296886	5298663	+	1778	Ghir_A11G006080	0.31	0	4.75	69.49	109.39	126.09	92.61	86.6	45.87	52.29	39.08	3.56	2.72	0	0	0	0	0.08	0	0.35	0	0	0.35	48.67
Ghir_A11G006340	Ghir_A11G006340.1	At5g64030	Probable methyltransferase PMT26	Gossypium hirsutum	HAU	A11	5566210	5572304	+	6095	Ghir_A11G006340	0.37	0.06	20.12	28.61	133.99	197.87	242.81	254.67	232.78	303.18	297.79	306.27	357.37	0.56	0.73	0.08	0.08	0.19	0.02	1.74	0.1	30.93	1.74	182.76
Ghir_A11G007240	Ghir_A11G007240.1	NA	NA	Gossypium hirsutum	HAU	A11	6340852	6341581	-	730	Ghir_A11G007240	3.6	9.09	251.24	455.84	766.29	1073.69	877.98	1088.87	882.49	1231.57	1182.86	1049.09	1122.61	3.87	1.35	0	0	2.17	1.62	5.04	0	3109.36	5.04	768.86
Ghir_A11G007410	Ghir_A11G007410.1	NA	NA	Gossypium hirsutum	HAU	A11	6505200	6505685	+	486	Ghir_A11G007410	0	0	0	0.84	0	0.49	3.49	5.72	5.51	11.86	15.87	19.22	25.24	0	0	0	0	0	0	0	0	51.73	0	6.79
Ghir_A11G007560	Ghir_A11G007560.1	At3g01270	Probable pectate lyase 7	Gossypium hirsutum	HAU	A11	6621000	6623061	-	2062	Ghir_A11G007560	0.09	0	0.58	17.31	143.27	196.26	222.14	284.71	230.05	305.27	299.7	343.98	450.8	0.85	0.34	0	0.23	0.39	0.64	1.1	0	24.6	1.1	191.86
Ghir_A11G007900	Ghir_A11G007900.1	At5g39250	F-box protein At5g39250	Gossypium hirsutum	HAU	A11	6958174	6960537	-	2364	Ghir_A11G007900	0	21.19	0	0	0	0	0	0	0	0	0	0	0	0	0	0	0	0	0	0	0	0	0	1.63
Ghir_A11G012040	Ghir_A11G012040.1	ARR1	Two-component response regulator ARR1	Gossypium hirsutum	HAU	A11	12074524	12076338	-	1815	Ghir_A11G012040	0	0	1.51	46.57	113.25	108.74	73.14	75.49	49.72	45.5	37.36	11.72	12.7	0.1	0.15	0	0	0	0	0.15	0	5.17	0.15	44.28
Ghir_A11G012790	Ghir_A11G012790.1	GATL4	Probable galacturonosyltransferase-like 4	Gossypium hirsutum	HAU	A11	13167274	13168789	+	1516	Ghir_A11G012790	0	0	0.1	0	0.05	0	0	0.29	0.16	3.4	8.3	36.94	52.81	0	0.05	0	0	0.04	0	0.06	0	301.71	0.06	7.85
Ghir_A11G012950	Ghir_A11G012950.1	NA	NA	Gossypium hirsutum	HAU	A11	13375220	13375676	+	457	Ghir_A11G012950	0.66	1.48	1224.37	405	0	0.82	0	1.3	0	0.26	0	0.27	0	0	0	0	0	0	0	0	0.97	0	0.97	125.7
Ghir_A11G014630	Ghir_A11G014630.1	NA	NA	Gossypium hirsutum	HAU	A11	16172132	16173166	+	1035	Ghir_A11G014630	0.14	5.67	57.15	9.14	0	0	0	0	0	0	0	0	0	0	0	0	0	0	0	0	0	0	0	5.55
Ghir_A11G015960	Ghir_A11G015960.1	NA	NA	Gossypium hirsutum	HAU	A11	18535992	18536402	+	411	Ghir_A11G015960	0	0	0	0	0	0	0	0	56.28	0	0	0	0	0	0	0	0	0	0	0	0	0	0	4.33
Ghir_A11G016240	Ghir_A11G016240.1	AP180	Clathrin coat assembly protein AP180	Gossypium hirsutum	HAU	A11	19376923	19379868	-	2946	Ghir_A11G016240	0	0	0.05	0.36	1.71	0.85	0.39	0.67	1.47	2.59	3.16	3.06	3.91	0	0	0	0	0	0	0	0	8.25	0	1.4
Ghir_A11G016890	Ghir_A11G016890.1	GLIP7	GDSL esterase/lipase 7	Gossypium hirsutum	HAU	A11	20923968	20925517	+	1550	Ghir_A11G016890	1.99	15.31	0.71	0.38	0.68	0.45	0.06	0	0	0	0	0	0	0	0	0	0	0	0	0	0	0	0	1.51
Ghir_A11G017070	Ghir_A11G017070.1	NA	Ubiquitin	Gossypium hirsutum	HAU	A11	21208583	21209052	+	470	Ghir_A11G017070	7.8	2.79	51.6	75.63	25.35	12.11	11.51	26.68	11.62	7.3	7.12	3.49	1.07	0	0	0	0	0	0	0	0	15.72	0	18.77
Ghir_A11G017300	Ghir_A11G017300.1	TL17	Thylakoid lumenal 17.4 kDa protein, chloroplastic	Gossypium hirsutum	HAU	A11	21846406	21846984	-	579	Ghir_A11G017300	0	46.41	0	5.31	0	0	0	0	0	1.39	0	5.81	0	0	0	0	0	0	0	0	0	0	0	4.53
Ghir_A11G019470	Ghir_A11G019470.1	NA	NA	Gossypium hirsutum	HAU	A11	26788537	26789841	-	1305	Ghir_A11G019470	0	0	0	0.58	1.33	3.86	5.34	8.09	3.51	5.57	4.67	1.58	0.91	0	0	0	0	0	0	0	0	0.35	0	2.73
Ghir_A11G019790	Ghir_A11G019790.1	HOS3	Elongation of fatty acids protein 3-like	Gossypium hirsutum	HAU	A11	27960148	27962305	-	2158	Ghir_A11G019790	0	0	0	0	0.52	2.53	2.15	7.2	1.98	5.18	4.15	0.91	2.56	0	0	0	0	0	0	0	0	5.66	0	2.09
Ghir_A11G020060	Ghir_A11G020060.1	Bp10	L-ascorbate oxidase homolog	Gossypium hirsutum	HAU	A11	29425286	29428135	-	2850	Ghir_A11G020060	0.86	0	1023.62	243.78	40.15	2.58	0.93	0.95	1.48	0.39	0.06	0	0.03	0	0	0	0	0.03	0	0	0	0	0.03	101.14
Ghir_A11G020810	Ghir_A11G020810.1	LAS21	GPI ethanolamine phosphate transferase 2	Gossypium hirsutum	HAU	A11	35141957	35142794	-	838	Ghir_A11G020810	0	0	0	0	0	0	2.65	7.13	3.19	5.96	8.28	1.72	0	0	0	0	0	0	0	0	0	0	0	2.23
Ghir_A11G021110	Ghir_A11G021110.1	AGL104	Agamous-like MADS-box protein AGL104	Gossypium hirsutum	HAU	A11	40136218	40139031	+	2814	Ghir_A11G021110	0	0	2.01	6.7	16.15	18.29	14.31	12.83	8.55	5.03	2.31	0.17	0.12	0	0	0	0	0	0	0	0	0.23	0	6.65
Ghir_A11G022620	Ghir_A11G022620.1	NA	NA	Gossypium hirsutum	HAU	A11	61408900	61409493	+	594	Ghir_A11G022620	3.61	40.05	153.07	125.87	50.43	119.09	79.32	48.77	82.46	45.81	19.95	0	0	0	0	0	0	0.16	0	0	0	0	0.16	59.11
Ghir_A11G022790	Ghir_A11G022790.1	NAGS2	Probable amino-acid acetyltransferase NAGS2, chloroplastic	Gossypium hirsutum	HAU	A11	62198771	62204096	+	5326	Ghir_A11G022790	0.11	0.22	0.07	1.58	3.01	2.55	3.28	3.46	1.15	1.84	0.39	0.03	0.38	0	0	0	0	0	0	0	0	0	0	1.39
Ghir_A11G023300	Ghir_A11G023300.1	HOS15	WD40 repeat-containing protein HOS15	Gossypium hirsutum	HAU	A11	65587163	65588194	-	1032	Ghir_A11G023300	2.45	0	44.74	33.46	11.31	2.28	0	0	0	0	0	0	0	0	0	0	0	0	0	0	0	0	0	7.25
Ghir_A11G025650	Ghir_A11G025650.1	FRL5	FRIGIDA-like protein 5	Gossypium hirsutum	HAU	A11	97744653	97746699	-	2047	Ghir_A11G025650	0.63	15.43	2.34	0.34	0	0	0	0	0	0	0	0	0	0	0	0	0	0	0	0	0	0	0	1.44
Ghir_A11G025830	Ghir_A11G025830.1	LAT59	Probable pectate lyase P59	Gossypium hirsutum	HAU	A11	98397177	98398572	+	1396	Ghir_A11G025830	0	0.21	0.86	3.46	46.7	225.07	242.28	464.68	540.33	607.52	652.49	555.51	831.47	1.57	0.92	0	0	1.04	0.33	2.73	0.07	1234.26	2.73	320.81
Ghir_A11G026630	Ghir_A11G026630.1	SRC2	Protein SRC2 homolog	Gossypium hirsutum	HAU	A11	105690625	105691944	-	1320	Ghir_A11G026630	0.19	0	0	7.68	15.35	11.72	4.59	2.73	2.26	2.91	4.04	16.25	42.5	0	0	0	0	0	0	0	0	208.5	0	8.48
Ghir_A11G027020	Ghir_A11G027020.1	Nalcn	Sodium leak channel non-selective protein	Gossypium hirsutum	HAU	A11	106530484	106530866	+	383	Ghir_A11G027020	4.05	27.82	77.98	137.47	72.23	5.13	0	0.41	0	0.4	0	0	0.87	0	0	0	0	0	0	0	0	0.45	0	25.1
Ghir_A11G027230	Ghir_A11G027230.1	AHL20	AT-hook motif nuclear-localized protein 20	Gossypium hirsutum	HAU	A11	107267446	107268353	-	908	Ghir_A11G027230	0	0	133.43	35.16	1.2	0.91	0	0.09	0	0.09	0.09	0	0	0	0	0	0	0	0	0	0	0	0	13.15
Ghir_A11G028640	Ghir_A11G028640.1	GUX4	Putative UDP-glucuronate:xylan alpha-glucuronosyltransferase 4	Gossypium hirsutum	HAU	A11	110939216	110942609	+	3394	Ghir_A11G028640	0	5.41	20.18	0.49	0	0	0	0	0	0	0	0	0	0	0	0	0	0	0	0	0	0	0	2.01
Ghir_A11G028890	Ghir_A11G028890.1	At5g56420	F-box/FBD/LRR-repeat protein At5g56420	Gossypium hirsutum	HAU	A11	111529451	111532134	+	2684	Ghir_A11G028890	0	0	1.21	3.07	5.58	3.17	1.84	1.43	1.19	0.54	0.34	0	0.05	0	0	0	0	0	0	0	0	0.51	0	1.42
Ghir_A11G029520	Ghir_A11G029520.1	CKI1	Histidine kinase CKI1	Gossypium hirsutum	HAU	A11	112513973	112517754	+	3782	Ghir_A11G029520	0.02	0	1.37	8.95	5.78	1.73	2.45	1.99	1.09	1.02	0.43	0.3	0.04	0	0	0	0	0	0	0	0	0.69	0	1.94
Ghir_A11G030130	Ghir_A11G030130.1	TIM22-2	Mitochondrial import inner membrane translocase subunit TIM22-2	Gossypium hirsutum	HAU	A11	113307375	113309724	+	2350	Ghir_A11G030130	0	0	0	1.35	4.63	2.84	2.63	1.7	1.78	1.83	0	0.14	0.47	0	0	0	0	0	0	0	0	0	0	1.34
Ghir_A11G031570	Ghir_A11G031570.1	TBL41	Protein trichome birefringence-like 41	Gossypium hirsutum	HAU	A11	116665745	116670585	+	4841	Ghir_A11G031570	0	0	0.16	16.6	43.31	29.25	16.86	4.83	0.25	0	0	0	0	0	0	0	0	0.07	0	0	0	0.61	0.07	8.56
Ghir_A11G032080	Ghir_A11G032080.1	SSL10	Protein STRICTOSIDINE SYNTHASE-LIKE 10	Gossypium hirsutum	HAU	A11	117945150	117946514	+	1365	Ghir_A11G032080	0	0	37.58	4.35	0	0	0	0	0	0.06	0	0	0	0	0	0	0	0	0	0	0	0	0	3.23
Ghir_A11G032180	Ghir_A11G032180.1	SRC2	Protein SRC2	Gossypium hirsutum	HAU	A11	118020992	118021717	-	726	Ghir_A11G032180	0	0	2.43	4.9	2.53	2.05	0.26	1.03	1.11	0	0.92	0	0.13	0	0	0	0	0	0	0	0	0	0	1.18
Ghir_A11G032530	Ghir_A11G032530.1	NA	Beta-galactosidase	Gossypium hirsutum	HAU	A11	118736081	118739984	-	3904	Ghir_A11G032530	0	0	56.4	69.91	53.84	17.23	0.03	0	0	0	0	0	0	0	0	0	0	0	0	0	0	0	0	15.19
Ghir_A11G032580	Ghir_A11G032580.1	RAB28	Late embryogenesis abundant protein 31	Gossypium hirsutum	HAU	A11	118784318	118786106	+	1789	Ghir_A11G032580	0	0	0	0.13	5.52	22.53	50.78	71.67	51.3	76.05	66.32	161.33	142.04	0.06	0.06	0	0	0.23	0.49	0.36	0	32.05	0.49	49.82
Ghir_A11G033110	Ghir_A11G033110.1	SELMODRAFT_448915	FAS1 domain-containing protein SELMODRAFT_448915	Gossypium hirsutum	HAU	A11	119531557	119532318	+	762	Ghir_A11G033110	16.99	279.37	942.74	397.31	121.35	43.79	28.55	27.53	27.52	13.31	9.46	0	0.11	0	0	0.11	0.2	0	0	0	0.13	0	0.2	146.77
Ghir_A11G033170	Ghir_A11G033170.1	LIP1	Receptor-like kinase LIP1	Gossypium hirsutum	HAU	A11	119645477	119649967	-	4491	Ghir_A11G033170	0	0	0.47	6.9	32.46	57.53	67.36	81.57	69.85	96.46	94.95	107.41	163.27	0.27	0.07	0	0	0.07	0.13	0.38	0	614.69	0.38	59.86
Ghir_A11G033850	Ghir_A11G033850.1	NA	NA	Gossypium hirsutum	HAU	A11	120790552	120791187	+	636	Ghir_A11G033850	0.71	0	148.51	2522.39	3537.24	4803.92	3706.45	4498.77	4435.19	4806.21	4962.42	4503.35	4312.98	8.66	6.16	0	0	6.66	7.17	20.05	0	6151.21	20.05	3249.09
Ghir_A11G033870	Ghir_A11G033870.1	SMR13	Cyclin-dependent protein kinase inhibitor SMR13	Gossypium hirsutum	HAU	A11	120844173	120844707	+	535	Ghir_A11G033870	0	2.82	45.2	2.03	0.88	0	0.22	0.75	0	0	0	0	0	0	0	0	0	0	0	0	0	0	0	3.99
Ghir_A11G034850	Ghir_A11G034850.1	CML13	Probable calcium-binding protein CML13	Gossypium hirsutum	HAU	A11	122560817	122561254	+	438	Ghir_A11G034850	3.64	0	0	2.8	48.93	65.39	62.91	105.58	58.29	41.44	10.11	6.19	0.62	0	0	0	0	0.29	0	0	0	0.93	0.29	31.22
Ghir_A11G035080	Ghir_A11G035080.1	RSE1	Pre-mRNA-splicing factor RSE1	Gossypium hirsutum	HAU	A11	122792514	122793414	-	901	Ghir_A11G035080	0	0	0.41	3	3.73	4.37	1.65	1.35	0.33	1.1	0.08	0.59	0	0	0	0	0	0	0	0	0	0.26	0	1.28
Ghir_A11G035730	Ghir_A11G035730.1	SSL10	Protein STRICTOSIDINE SYNTHASE-LIKE 10	Gossypium hirsutum	HAU	Scaffold1609	18498	20702	-	2205	Ghir_A11G035730	0	0	107.07	21.35	0	0	0	0.34	0	0	0	0	0	0	0	0	0	0	0	0	0.09	0	0.09	9.9
Ghir_A12G000550	Ghir_A12G000550.1	NA	Sweet protein mabinlin-4	Gossypium hirsutum	HAU	A12	689032	689465	-	434	Ghir_A12G000550	0	5.88	36.49	0	0	0	0	0	0	0	0	0	0	0	0	0	0	0	0	0	0	0	0	3.26
Ghir_A12G000790	Ghir_A12G000790.1	At1g57790	F-box/kelch-repeat protein At1g57790	Gossypium hirsutum	HAU	A12	978140	979601	+	1462	Ghir_A12G000790	0.19	0	17.28	53	74.88	28.44	11.63	2.37	0.62	0.21	0.86	0.72	0.32	0	0	0	0	0	0	0	0	0.67	0	14.66
Ghir_A12G001200	Ghir_A12G001200.1	TKPR1	Tetraketide alpha-pyrone reductase 1	Gossypium hirsutum	HAU	A12	1510049	1511789	+	1741	Ghir_A12G001200	2.02	87.54	135.89	5.44	0.53	0.16	0	0	0.07	0	0	0.15	0	0	0	0.08	0	0	0	0	0	0	0.08	17.83
Ghir_A12G003510	Ghir_A12G003510.1	NA	NA	Gossypium hirsutum	HAU	A12	5801391	5801624	-	234	Ghir_A12G003510	0	0	22.22	0	0	13.11	0	0	0	0	0	0	9.55	0	0	0	0	0	0	0	0	0	0	3.45
Ghir_A12G003710	Ghir_A12G003710.1	AMS	Transcription factor ABORTED MICROSPORES	Gossypium hirsutum	HAU	A12	6221259	6224153	-	2895	Ghir_A12G003710	19.68	467.28	508.15	81.85	20.09	17.91	12.79	5.44	8.28	5.52	2.53	0	0	0	0.21	0.2	0.14	0	0.12	0	0.07	0	0.21	88.42
Ghir_A12G003740	Ghir_A12G003740.1	ASK4	SKP1-like protein 4	Gossypium hirsutum	HAU	A12	6306630	6307205	-	576	Ghir_A12G003740	3.33	36.04	4.66	0.29	0	0	0	0	0	0	0	0	0	0	0	0	0	0	0	0	0	0	0	3.41
Ghir_A12G003790	Ghir_A12G003790.1	BGAL13	Beta-galactosidase 13	Gossypium hirsutum	HAU	A12	6542827	6547601	+	4775	Ghir_A12G003790	0	0.02	0.21	12.01	94.63	107.67	132.36	158.7	116.78	132.1	121.1	161.85	117.17	0.27	0.2	0	0	0.21	0.05	0.68	0.16	7.37	0.68	88.82
Ghir_A12G003940	Ghir_A12G003940.1	plcA	1-phosphatidylinositol phosphodiesterase	Gossypium hirsutum	HAU	A12	6941790	6942746	-	957	Ghir_A12G003940	0	0	0	0.38	0.09	1.92	3.45	4.4	7.26	7.94	15.83	14.58	12.88	0	0	0	0	0	0	0	0	44.87	0	5.29
Ghir_A12G004040	Ghir_A12G004040.1	PKSB	Type III polyketide synthase B	Gossypium hirsutum	HAU	A12	7145053	7146747	-	1695	Ghir_A12G004040	0.64	191.37	645.48	4.4	0	0	0	0	0	0	0	0	0	0	0	0	0	0	0.09	0	0	0	0.09	64.76
Ghir_A12G004340	Ghir_A12G004340.1	SFH3	Phosphatidylinositol/phosphatidylcholine transfer protein SFH3	Gossypium hirsutum	HAU	A12	7778587	7782326	-	3740	Ghir_A12G004340	0	0.2	0.47	0.57	0.16	1.37	5.31	32.24	61.46	102.13	133.68	173.49	265.86	0.34	0.38	0.08	0	0.37	0.12	0.55	0	893.42	0.55	59.76
Ghir_A12G007520	Ghir_A12G007520.1	Tubb1	Tubulin beta-1 chain	Gossypium hirsutum	HAU	A12	22828180	22828916	+	737	Ghir_A12G007520	0	0	57.72	0	0	0	0	0	0	0	0	0	0	0	0	0	0	0	0	0	0	0	0	4.44
Ghir_A12G008770	Ghir_A12G008770.1	PIGBOS1	Protein PIGBOS1	Gossypium hirsutum	HAU	A12	44037619	44038533	-	915	Ghir_A12G008770	0	246.57	13.26	0	0	0	0	0	0	0	0	0	0	0	0	0	0	0	0	0	0	0	0	19.99
Ghir_A12G009410	Ghir_A12G009410.1	At1g64760	Glucan endo-1,3-beta-glucosidase 8	Gossypium hirsutum	HAU	A12	56923503	56925187	-	1685	Ghir_A12G009410	0	0	0	0.3	0.62	62.57	114.79	185.88	92.43	67.77	23.84	0.43	0.65	0.12	0.04	0	0	0	0	0.04	0	0.25	0.12	42.25
Ghir_A12G009820	Ghir_A12G009820.1	EXL2	Protein EXORDIUM-like 2	Gossypium hirsutum	HAU	A12	64149333	64150523	+	1191	Ghir_A12G009820	0	0	0	0	0	7.84	15.23	32.44	22.41	36.26	25.07	21.09	20.98	0	0.07	0	0	0	0	0	0	10.67	0.07	13.95
Ghir_A12G009830	Ghir_A12G009830.1	NA	NA	Gossypium hirsutum	HAU	A12	64784657	64785364	-	708	Ghir_A12G009830	0	0	121.07	0	0	0	0	0	0	0	0	0	0	0	0	0	0	0	0	0	0	0	0	9.31
Ghir_A12G010330	Ghir_A12G010330.1	Os10g0478200	Malate dehydrogenase, cytoplasmic	Gossypium hirsutum	HAU	A12	75996047	75997955	-	1909	Ghir_A12G010330	0	0	1.18	24.8	46.47	34.81	24.6	31.56	15.18	11.36	12.55	5.53	3.16	0.08	0	0	0	0	0	0.09	0	2.65	0.09	16.25
Ghir_A12G011860	Ghir_A12G011860.1	NA	Eukaryotic translation initiation factor 1A	Gossypium hirsutum	HAU	A12	79689974	79690411	+	438	Ghir_A12G011860	0	0	0	12.96	23.44	22.1	15.98	6.62	2.23	0.86	2.31	0.59	5.93	0	0	0	0	0	0	0	0	2.79	0	7.16
Ghir_A12G011910	Ghir_A12G011910.1	CRF5	Ethylene-responsive transcription factor CRF5	Gossypium hirsutum	HAU	A12	79742855	79743328	+	474	Ghir_A12G011910	0	2.46	0	0	12.99	21.25	21.74	23.06	4.19	7.17	2.89	0.49	0.51	0	0	0	0	0	0	0	0	0.77	0	7.44
Ghir_A12G012140	Ghir_A12G012140.1	CYP703A2	Cytochrome P450 703A2	Gossypium hirsutum	HAU	A12	80184038	80186024	-	1987	Ghir_A12G012140	3.99	57.05	1366.03	128.18	0.34	0.09	0.14	0.21	0	0	0	0	0	0	0	0	0	0	0	0	0.05	0	0.05	119.69
Ghir_A12G012990	Ghir_A12G012990.1	CCAMK	Calcium and calcium/calmodulin-dependent serine/threonine-protein kinase	Gossypium hirsutum	HAU	A12	82487586	82489327	+	1742	Ghir_A12G012990	0	0	46.09	13.79	4.97	0.08	0	0.16	0	0	0	0	0	0	0	0	0	0	0	0	0	0	0	5.01
Ghir_A12G013210	Ghir_A12G013210.1	GOLS2	Galactinol synthase 2 (Fragment)	Gossypium hirsutum	HAU	A12	82884432	82886312	-	1881	Ghir_A12G013210	1.27	1.73	5.69	8.53	152.58	346.43	394.62	387.07	350.4	475.94	430.97	445.15	505.71	0.88	1.31	0	0	0.5	0.39	2.37	0	1979.5	2.37	269.7
Ghir_A12G013350	Ghir_A12G013350.1	PME26	Putative pectinesterase/pectinesterase inhibitor 26	Gossypium hirsutum	HAU	A12	83254601	83255651	+	1051	Ghir_A12G013350	1.04	1.02	1161.49	1095.73	742.94	753.02	685.2	881.61	869.88	1034.36	1053.91	840	1128.18	1.6	1.82	0	0	1.57	1.85	5.44	0.25	2911.36	5.44	788.34
Ghir_A12G013830	Ghir_A12G013830.1	DPBF3	ABSCISIC ACID-INSENSITIVE 5-like protein 2	Gossypium hirsutum	HAU	A12	83906815	83907596	-	782	Ghir_A12G013830	9.04	3.49	1.9	0	0	0	0	0	0	0	0	0	0	0	0	0	0	0	0	0	0	0	0	1.11
Ghir_A12G014230	Ghir_A12G014230.1	SRP	Stress-related protein	Gossypium hirsutum	HAU	A12	84598481	84599423	-	943	Ghir_A12G014230	1.33	0	1.07	59.87	165.13	85.41	50.83	18.96	1.75	1.01	1.36	2.15	1.87	0	0	0	0	0	0	0	0	5.56	0	30.06
Ghir_A12G014350	Ghir_A12G014350.1	STP10	Sugar transport protein 10	Gossypium hirsutum	HAU	A12	84826195	84828415	-	2221	Ghir_A12G014350	0	0	0.54	0.18	0.26	0.62	2.12	31.78	94.37	170.17	235.63	328.15	568	0.5	0.49	0	0	0.19	0.67	0.82	0	1272.82	0.82	110.14
Ghir_A12G014750	Ghir_A12G014750.1	DGK5	Diacylglycerol kinase 5	Gossypium hirsutum	HAU	A12	85673306	85707110	-	33805	Ghir_A12G014750	0	0	0.07	0.07	1.81	5.16	6.71	8.77	8.1	7.8	7	7.71	7.43	0	0.03	0.02	0	0	0	0	0	1.32	0.03	4.66
Ghir_A12G017100	Ghir_A12G017100.1	CYP78A5	Cytochrome P450 78A5	Gossypium hirsutum	HAU	A12	92619642	92621639	-	1998	Ghir_A12G017100	11.94	0.59	6.97	27.37	74.98	31.05	12.09	4.19	0.49	0.19	0.11	0.06	0.07	0	0	0	0	0	0	0	0	0.2	0	13.08
Ghir_A12G017480	Ghir_A12G017480.1	CYP704B1	Cytochrome P450 704B1	Gossypium hirsutum	HAU	A12	93160005	93162268	+	2264	Ghir_A12G017480	1.64	6.89	384.93	39.7	0.09	0	0.05	0.04	0.08	0.2	0.72	0	0.04	0	0	0.12	0	0.13	0	0.22	0	0	0.22	33.41
Ghir_A12G017940	Ghir_A12G017940.1	PCR12	Protein PLANT CADMIUM RESISTANCE 12	Gossypium hirsutum	HAU	A12	94255628	94256750	+	1123	Ghir_A12G017940	0	0	0	0.28	4.15	7.11	6.32	5.54	3.22	6.78	5.29	4.65	4.12	0	0	0	0	0	0	0	0	12.52	0	3.65
Ghir_A12G019010	Ghir_A12G019010.1	At5g61350	Probable receptor-like protein kinase At5g61350	Gossypium hirsutum	HAU	A12	96815488	96818515	-	3028	Ghir_A12G019010	0	0.02	0.2	0.07	0.02	0.08	0.5	2.01	3.6	3.61	4.53	10.4	17.7	0	0	0	0	0	0	0	0	9.47	0	3.29
Ghir_A12G020840	Ghir_A12G020840.1	At5g61620	Probable transcription factor At5g61620	Gossypium hirsutum	HAU	A12	99528645	99529972	-	1328	Ghir_A12G020840	0	0.18	6.8	6.62	1.45	0	0	0.59	0	0	0	0	0	0	0	0	0	0	0	0	0	0	0	1.2
Ghir_A12G020990	Ghir_A12G020990.1	PLAT1	PLAT domain-containing protein 1	Gossypium hirsutum	HAU	A12	99726619	99727385	+	767	Ghir_A12G020990	0	0	0	25.17	147.35	198.12	226.94	227	60.78	33.27	8.97	0.39	0.56	0	0	0	0	0	0	0	0	0.81	0	71.43
Ghir_A12G021510	Ghir_A12G021510.1	BOB2	Protein BOBBER 2	Gossypium hirsutum	HAU	A12	100265495	100266304	+	810	Ghir_A12G021510	4.07	12.49	2.25	1.22	0.22	0	0.65	0	0	0.09	0	0.28	0	0	0	0	0	0	0	0	0	0.88	0	1.64
Ghir_A12G021930	Ghir_A12G021930.1	CML17	Probable calcium-binding protein CML17	Gossypium hirsutum	HAU	A12	100667583	100668247	+	665	Ghir_A12G021930	0	0	0.3	0.76	1.34	0	0.74	0	0.86	0.38	1.15	7.54	2.24	0	0	0	0	0	0	0	0	0.54	0	1.18
Ghir_A12G023790	Ghir_A12G023790.1	HTH	Protein HOTHEAD	Gossypium hirsutum	HAU	A12	102728545	102730852	-	2308	Ghir_A12G023790	0.3	0.24	727.23	153.71	0	0.17	0.15	0.06	0	0.06	0	0	0	0	0	0	0	0	0	0	0	0	0	67.84
Ghir_A12G023960	Ghir_A12G023960.1	tlp	Thaumatin-like protein	Gossypium hirsutum	HAU	A12	102870368	102871107	+	740	Ghir_A12G023960	0	0	0	5.87	4.75	3.4	3.72	1.5	1.14	2.68	1.4	0.86	0.36	0	0	0	0	0	0	0	0	0.34	0	1.98
Ghir_A12G024170	Ghir_A12G024170.1	MS1	PHD finger protein MALE STERILITY 1	Gossypium hirsutum	HAU	A12	103043072	103045567	-	2496	Ghir_A12G024170	0	0.69	53.42	6.42	0	0	0	0	0	0	0	0	0	0	0	0	0	0	0	0	0	0	0	4.66
Ghir_A12G024850	Ghir_A12G024850.1	NA	NA	Gossypium hirsutum	HAU	A12	103855949	103856206	-	258	Ghir_A12G024850	0	0	0	0	2.28	0	30.44	0	19.48	7.17	0	0	0	0	0	0	0	0	0	0	0	4.07	0	4.57
Ghir_A12G024860	Ghir_A12G024860.1	NA	NA	Gossypium hirsutum	HAU	A12	103856684	103857921	+	1238	Ghir_A12G024860	0.35	3.3	3.37	2.92	155.73	604.49	658.11	1075.5	1056.58	1311.51	1233.86	1319.66	763.22	1.58	1.53	0	0.21	1.77	0.12	5.21	3.2	34.16	5.21	629.89
Ghir_A12G025470	Ghir_A12G025470.1	WAXY	Granule-bound starch synthase 1, chloroplastic/amyloplastic	Gossypium hirsutum	HAU	A12	104326889	104330571	-	3683	Ghir_A12G025470	0.23	0.08	0.16	24.48	60.48	42.7	33.62	15.9	2.82	1.95	0.79	0.18	0.84	0	0	0	0	0.05	0	0	0	0.77	0.05	14.17
Ghir_A12G026880	Ghir_A12G026880.1	NA	NA	Gossypium hirsutum	HAU	A12	105615610	105615768	+	159	Ghir_A12G026880	0	0	174.48	0	0	0	0	0	0	0	0	0	0	0	0	0	0	0	0	0	0	0	0	13.42
Ghir_A12G027330	Ghir_A12G027330.1	MEN-8	Protein MEN-8	Gossypium hirsutum	HAU	A12	105970787	105971293	+	507	Ghir_A12G027330	461.12	4106.25	44.98	0	0	0	0	0	0	0	0	0.42	0	0	0	1.52	2.03	0	2.6	0	2.85	0	2.85	354.83
Ghir_A12G027600	Ghir_A12G027600.1	BHLH126	Transcription factor bHLH126	Gossypium hirsutum	HAU	A12	106189876	106191466	-	1591	Ghir_A12G027600	0	0	0.37	15.42	11.91	7.85	0.18	0.31	0.52	0.15	0	0.23	0.08	0	0	0	0	0	0	0	0	0.16	0	2.85
Ghir_A12G028080	Ghir_A12G028080.1	PCMP-H24	Pentatricopeptide repeat-containing protein At4g02750	Gossypium hirsutum	HAU	A12	106784816	106786043	+	1228	Ghir_A12G028080	0	0	0	0	0.4	1.81	3.26	1.12	2.16	2.05	1.29	1.54	1.99	0	0	0	0	0	0	0	0	0.09	0	1.2
Ghir_A13G000950	Ghir_A13G000950.1	bioC	Malonyl-[acyl-carrier protein] O-methyltransferase	Gossypium hirsutum	HAU	A13	1183509	1185072	-	1564	Ghir_A13G000950	0	0	0	0	0	0	0	0	0	0.16	0.75	5.34	10.38	0	0	0	0	0	0	0	0	26.31	0	1.28
Ghir_A13G001640	Ghir_A13G001640.1	At1g04910	Uncharacterized protein At1g04910	Gossypium hirsutum	HAU	A13	1801033	1804330	+	3298	Ghir_A13G001640	0	0	0.2	0.22	0.22	1.22	1.85	1.45	2.18	2.36	2.42	6.6	6.33	0	0	0	0	0	0	0	0	11.55	0	1.93
Ghir_A13G002000	Ghir_A13G002000.1	ABCG6	ABC transporter G family member 6	Gossypium hirsutum	HAU	A13	2329596	2331650	+	2055	Ghir_A13G002000	0	0	19.34	2.33	0	0	0	0.06	0	0	0	0	0.19	0	0	0	0	0	0	0	0	0.06	0	1.69
Ghir_A13G002980	Ghir_A13G002980.1	At4g39110	Probable receptor-like protein kinase At4g39110	Gossypium hirsutum	HAU	A13	3611140	3614273	-	3134	Ghir_A13G002980	0.1	2.01	0.74	0.11	0.39	0.03	0.14	2.12	5.01	9.51	11.34	21.71	20.85	0.05	0.03	0	0	0	0	0	0	27.8	0.05	5.7
Ghir_A13G003500	Ghir_A13G003500.1	PEX4	Pollen-specific leucine-rich repeat extensin-like protein 4	Gossypium hirsutum	HAU	A13	4241764	4243472	+	1709	Ghir_A13G003500	0	0	7.62	259.98	869.77	834.31	834.03	746.29	632.39	802.9	751.49	716.46	1388.8	1.97	1.03	0	0	1.49	0.52	2.38	0	2893.04	2.38	603.39
Ghir_A13G003550	Ghir_A13G003550.1	LARP6C	La-related protein 6C	Gossypium hirsutum	HAU	A13	4296500	4299367	+	2868	Ghir_A13G003550	0.4	0	6.24	54.78	107.83	71.99	42.33	34.07	23.44	25.74	20	16.42	17.65	0.24	0	0	0.23	0.08	0.17	0.17	0.05	7.11	0.24	32.38
Ghir_A13G005160	Ghir_A13G005160.1	VHA-F	V-type proton ATPase subunit F	Gossypium hirsutum	HAU	A13	9096231	9098908	+	2678	Ghir_A13G005160	1.84	0	1.09	20.01	105.54	99.06	96.57	115.54	60.57	84.93	59.87	84.86	58.88	0.17	0	0	0	0	0.18	0.18	0	24.14	0.18	60.67
Ghir_A13G005760	Ghir_A13G005760.1	At4g03220	Putative F-box/FBD/LRR-repeat protein At4g03220	Gossypium hirsutum	HAU	A13	11754015	11756124	-	2110	Ghir_A13G005760	0	0.64	0.37	0.53	11	17.76	20.84	18.38	12.86	11.47	13.01	5.41	3.31	0.08	0.04	0	0	0	0	0	0	1.56	0.08	8.89
Ghir_A13G005810	Ghir_A13G005810.1	UCC1	Uclacyanin 1	Gossypium hirsutum	HAU	A13	11888347	11889357	-	1011	Ghir_A13G005810	0	0	2.77	0.94	3.69	1.67	0.31	1.45	1.66	4.34	2.64	4.11	3.2	0	0	0	0	0	0	0	0	0	0	2.06
Ghir_A13G006600	Ghir_A13G006600.1	BAK1	BRASSINOSTEROID INSENSITIVE 1-associated receptor kinase 1	Gossypium hirsutum	HAU	A13	14227426	14229677	+	2252	Ghir_A13G006600	0.73	0	0.66	1.23	0	0	0	2.4	4.7	2.36	3.84	1.66	3.18	0	0	0	0	0	0	0	0	1.28	0	1.6
Ghir_A13G009110	Ghir_A13G009110.1	GPAT6	Glycerol-3-phosphate 2-O-acyltransferase 6	Gossypium hirsutum	HAU	A13	41857947	41858603	+	657	Ghir_A13G009110	0	0	0	0	0.61	2.33	4.66	1.14	3.02	1.29	1.43	0	0	0	0	0	0	0	0	0	0	0	0	1.11
Ghir_A13G009240	Ghir_A13G009240.1	SRF5	Protein STRUBBELIG-RECEPTOR FAMILY 5	Gossypium hirsutum	HAU	A13	44498942	44501252	+	2311	Ghir_A13G009240	0	0.86	0	0	0	0.11	1.04	0.94	0.7	1.75	0.95	2.17	6.77	0	0	0	0	0	0	0	0	3.14	0	1.18
Ghir_A13G012000	Ghir_A13G012000.1	GLP4	Germin-like protein subfamily 2 member 1	Gossypium hirsutum	HAU	A13	77623981	77625058	+	1078	Ghir_A13G012000	0	0	9.1	216.49	592.37	951.12	833.21	866.56	851.44	1082.42	1099.69	1083.18	1217.74	1.69	1.43	0	0	1.73	0.68	5.68	0.09	3755	5.68	677.18
Ghir_A13G012390	Ghir_A13G012390.1	NA	NA	Gossypium hirsutum	HAU	A13	82040983	82041216	-	234	Ghir_A13G012390	0	0	0	4.22	15.98	0	4.15	0	0	0	0	0	0	0	0	0	0	0	0	0	0	0	0	1.87
Ghir_A13G012950	Ghir_A13G012950.1	NA	NA	Gossypium hirsutum	HAU	A13	86033756	86034428	+	673	Ghir_A13G012950	1.02	18.7	4.86	0.24	0	0	0	0	0	0	0	0	0	0	0	0	0	0	0	0	0	0	0	1.91
Ghir_A13G013740	Ghir_A13G013740.1	At4g27520	Early nodulin-like protein 2	Gossypium hirsutum	HAU	A13	89132597	89133290	-	694	Ghir_A13G013740	0	0	0.97	65.07	73.22	50.41	28.92	14.21	9.71	4.03	0.28	0	0	0	0	0	0	0	0	0.16	0	0	0.16	18.99
Ghir_A13G014380	Ghir_A13G014380.1	NA	NA	Gossypium hirsutum	HAU	A13	91052362	91052994	-	633	Ghir_A13G014380	0	0	0	0.83	5.97	12.97	19.39	10.64	4.55	8.4	5.12	2.5	2.43	0	0	0	0	0	0	0	0	0	0	5.6
Ghir_A13G015200	Ghir_A13G015200.1	bag	IgA FC receptor	Gossypium hirsutum	HAU	A13	93370380	93371249	-	870	Ghir_A13G015200	51.93	0.2	1286.54	7035.08	9358.51	16801.7	16603.1	11163.5	19365.9	9962.4	6456.83	14.6	28.36	20.07	13.45	0.35	0	6.53	4.23	14.42	0	0.71	20.07	7548.36
Ghir_A13G015920	Ghir_A13G015920.1	NA	13S globulin basic chain	Gossypium hirsutum	HAU	A13	95274506	95275261	-	756	Ghir_A13G015920	0	1.75	3.46	9.14	21.35	9.32	4	0.6	0.29	1.04	0.75	0	0	0	0	0	0	0	0	0	0	0	0	3.98
Ghir_A13G016520	Ghir_A13G016520.1	BPA1	Binding partner of ACD11 1	Gossypium hirsutum	HAU	A13	96965091	96968106	-	3016	Ghir_A13G016520	0.57	0.65	0.36	3.31	9.78	9.85	6.6	7.84	3.69	7.34	6.87	6.68	8.14	0	0	0	0	0	0	0	0	12.23	0	5.51
Ghir_A13G017360	Ghir_A13G017360.1	NA	NA	Gossypium hirsutum	HAU	A13	99228957	99231660	-	2704	Ghir_A13G017360	0.88	0.91	0	0	0	1.2	6.79	21.37	17.91	31.14	29.16	29.94	17.53	0	0.12	0	0	0	0	0	0	1.87	0.12	12.06
Ghir_A13G018410	Ghir_A13G018410.1	APK3	Adenylyl-sulfate kinase 3	Gossypium hirsutum	HAU	A13	101038030	101039666	+	1637	Ghir_A13G018410	0	0	0	0.51	6.99	7.99	11.35	9.3	5.22	11.18	8.88	7.33	9.96	0	0	0	0	0	0	0	0	5.5	0	6.05
Ghir_A13G018700	Ghir_A13G018700.1	NA	NA	Gossypium hirsutum	HAU	A13	101350107	101351438	-	1332	Ghir_A13G018700	0	0	10.61	5.84	0.95	0	0	0	0	0	0	0.19	0	0	0	0	0	0	0	0	0	0	0	1.35
Ghir_A13G020670	Ghir_A13G020670.1	PRA1F4	PRA1 family protein F4	Gossypium hirsutum	HAU	A13	103909773	103910351	+	579	Ghir_A13G020670	0	0	0	0.77	0.57	2.39	4.7	3.72	4.07	7.4	5.51	20.05	15.97	0	0	0	0	0	0	0	0	12.81	0	5.01
Ghir_A13G022220	Ghir_A13G022220.1	Bp10	L-ascorbate oxidase homolog	Gossypium hirsutum	HAU	A13	106018108	106030251	+	12144	Ghir_A13G022220	0.44	0	138.8	1564.31	2865.17	3334.8	2637.04	2692.14	2455.68	3238.35	3211.92	3145.09	3704.44	6.44	4.99	0.28	0.07	5.66	3.28	14.58	0	10026.2	14.58	2229.86
Ghir_A13G022250	Ghir_A13G022250.1	Bp10	L-ascorbate oxidase homolog	Gossypium hirsutum	HAU	A13	106038317	106040516	+	2200	Ghir_A13G022250	0.27	0	60.61	889.63	1764.76	2130.64	1749.66	1798.83	1710.86	2213.81	2252.02	2514.19	3026.2	4.96	4.2	0.03	0	3.9	2.42	13.54	0.41	6195.16	13.54	1547.04
Ghir_A13G022260	Ghir_A13G022260.1	Bp10	L-ascorbate oxidase homolog	Gossypium hirsutum	HAU	A13	106060110	106061508	+	1399	Ghir_A13G022260	0	0	0.78	4.48	97.45	93.48	137.06	206.78	156.25	178.93	162.77	341.1	426.83	0.54	0.22	0	0	0.53	0	0.76	0	104.59	0.76	138.92
Ghir_A13G022270	Ghir_A13G022270.1	NA	L-ascorbate oxidase homolog	Gossypium hirsutum	HAU	A13	106063837	106065824	+	1988	Ghir_A13G022270	0.04	0	2.09	74.09	427.79	775.36	760.66	1067.14	971.98	1200.01	1272.28	1216.03	1308.49	2.36	1.8	0	0	1.7	0.92	6.8	0	3331.08	6.8	698.15
Ghir_A13G022290	Ghir_A13G022290.1	SIRP1	E3 ubiquitin-protein ligase SIRP1	Gossypium hirsutum	HAU	A13	106076067	106078677	+	2611	Ghir_A13G022290	0	1.42	0.99	1.64	0.52	0.3	0.09	0.46	0.43	2.12	5.84	25.9	37.93	0	0	0	0	0	0	0	0	306.59	0	5.97
Ghir_A13G022300	Ghir_A13G022300.1	NA	Pyruvate kinase, cytosolic isozyme	Gossypium hirsutum	HAU	A13	106079436	106083040	-	3605	Ghir_A13G022300	0.09	0.29	0.52	0.49	46.18	107.74	133.14	114.98	46.16	37.18	26.89	17.83	5.61	0.11	0.15	0	0	0	0	0.04	0	2.88	0.15	41.32
Ghir_A13G023590	Ghir_A13G023590.1	RER1	Protein RETICULATA-RELATED 1, chloroplastic	Gossypium hirsutum	HAU	A13	107286258	107289841	-	3584	Ghir_A13G023590	0.35	0	0.13	7.68	22.25	19.58	18.64	13.55	4.16	1.41	0.89	0.21	0.64	0	0	0	0	0.06	0	0	0	0.55	0.06	6.88
Ghir_A13G023680	Ghir_A13G023680.1	At1g07170	PHD finger-like domain-containing protein 5B	Gossypium hirsutum	HAU	A13	107361773	107362105	+	333	Ghir_A13G023680	3.05	12.72	0	0	0	0	0	0	0	0	0	0	0	0	0	0	0	0	0	0	0	0	0	1.21
Ghir_A13G024260	Ghir_A13G024260.1	APX1	L-ascorbate peroxidase 1, cytosolic	Gossypium hirsutum	HAU	A13	107801957	107804969	+	3013	Ghir_A13G024260	3.02	5.08	9.45	175.49	423.81	294.91	201.88	236.3	82.44	53.8	36.65	20.31	20.45	0	1.06	0	0	0.11	0.24	0.12	0	36.24	1.06	120.28
Ghir_A13G024410	Ghir_A13G024410.1	ABCG28	ABC transporter G family member 28	Gossypium hirsutum	HAU	A13	107934213	107940499	+	6287	Ghir_A13G024410	0.15	0	0	0.74	2.75	5.91	8.44	8.5	8.18	9.73	10.64	16.75	18.63	0	0.04	0	0	0.02	0.04	0.04	0	15.02	0.04	6.96
Ghir_D01G000580	Ghir_D01G000580.1	COBL6	COBRA-like protein 6	Gossypium hirsutum	HAU	D01	405297	407879	-	2583	Ghir_D01G000580	0	0	15.76	8.49	5.45	0	0	0	0	0	0	0	0	0	0	0	0	0	0	0	0	0	0	2.28
Ghir_D01G001320	Ghir_D01G001320.1	MT4B	Metallothionein-like protein 4B	Gossypium hirsutum	HAU	D01	953771	955745	-	1975	Ghir_D01G001320	2.23	0	0	0	0	18.21	7.49	13.84	0	3.81	0	2.15	0	0	0	0	0	0	0	0	0	4.31	0	3.67
Ghir_D01G001520	Ghir_D01G001520.1	lysmd4	LysM and putative peptidoglycan-binding domain-containing protein 4	Gossypium hirsutum	HAU	D01	1096466	1098313	-	1848	Ghir_D01G001520	0	0	0	1	1.92	0	1.45	1.62	0	0	1.63	1.67	3.9	0	0	0	0	0	0	0	0	0.88	0	1.01
Ghir_D01G001540	Ghir_D01G001540.1	NA	Glutamine synthetase nodule isozyme	Gossypium hirsutum	HAU	D01	1107288	1114514	+	7227	Ghir_D01G001540	0.19	0	75.51	70.14	55.57	35.76	27.67	41.38	19.94	26.36	18.31	23.32	16.56	0.05	0.05	0.15	0	0	0	0	0	4.87	0.15	31.59
Ghir_D01G001920	Ghir_D01G001920.1	LTP13	Non-specific lipid-transfer protein 13	Gossypium hirsutum	HAU	D01	1519566	1520981	+	1416	Ghir_D01G001920	11.24	0	1724.4	253.62	7.74	0	0.52	0	0	0	0	0	0	0	0	0	0	0	0	0	0	0	0	153.66
Ghir_D01G001930	Ghir_D01G001930.1	At1g03790	Zinc finger CCCH domain-containing protein 2	Gossypium hirsutum	HAU	D01	1522509	1524032	+	1524	Ghir_D01G001930	17.05	59.41	488.61	51.72	8.78	8.75	4.8	2.41	7.29	5.41	6.57	0.08	0	0.13	0	0	0.08	0	0.05	0	0.21	0	0.21	50.84
Ghir_D01G002340	Ghir_D01G002340.1	At3g22845	Transmembrane emp24 domain-containing protein p24beta3	Gossypium hirsutum	HAU	D01	1943086	1945053	+	1968	Ghir_D01G002340	0	0	0.87	8.87	19.56	23.02	30.42	46.71	28.05	33.95	37.55	66.72	38.68	0.14	0.14	0	0	0	0	0.14	0	41.97	0.14	25.72
Ghir_D01G002490	Ghir_D01G002490.1	NA	Probable 60S ribosomal protein L14	Gossypium hirsutum	HAU	D01	2047136	2047678	-	543	Ghir_D01G002490	0	0	14.48	0	0	0	0	0	0	0	0	0	0	0	0	0	0	0	0	0	0	0	0	1.11
Ghir_D01G002510	Ghir_D01G002510.1	NA	NA	Gossypium hirsutum	HAU	D01	2083044	2087481	+	4438	Ghir_D01G002510	0	0	0.13	0.06	0.46	5.33	10.38	13.6	11.33	15.21	13.84	14.49	23.8	0.04	0	0.07	0	0	0.08	0.04	0	52.57	0.08	8.36
Ghir_D01G004130	Ghir_D01G004130.1	RHM1	Trifunctional UDP-glucose 4,6-dehydratase/UDP-4-keto-6-deoxy-D-glucose 3,5-epimerase/UDP-4-keto-L-rhamnose-reductase RHM1	Gossypium hirsutum	HAU	D01	4302235	4303350	+	1116	Ghir_D01G004130	0	0	0	0	1.19	3.12	2.07	6.33	5.36	4.45	4.04	3.24	0.67	0	0	0	0	0	0	0	0	0.19	0	2.34
Ghir_D01G004250	Ghir_D01G004250.1	Rpp25l	Ribonuclease P protein subunit p25-like protein	Gossypium hirsutum	HAU	D01	4594169	4594855	-	687	Ghir_D01G004250	0	0	31.55	12.37	8.44	0.25	0.28	0	0	0	0.24	0	0	0	0	0	0	0	0	0	0	0	0	4.09
Ghir_D01G005100	Ghir_D01G005100.1	At3g01270	Probable pectate lyase 7	Gossypium hirsutum	HAU	D01	6122821	6125018	-	2198	Ghir_D01G005100	0	0	0.1	0	0.14	0	0	0	0	1.49	5.08	27.18	41.37	0.04	0	0	0	0.04	0	0.04	0	527.4	0.04	5.8
Ghir_D01G005630	Ghir_D01G005630.1	GLCAT14B	Beta-glucuronosyltransferase GlcAT14B	Gossypium hirsutum	HAU	D01	6795864	6797893	+	2030	Ghir_D01G005630	0	1.79	0.12	0.14	7.62	17.2	21.26	24.87	21	21.87	20.72	30.81	36.41	0.05	0	0	0	0	0.11	0.1	0	99.88	0.11	15.68
Ghir_D01G005690	Ghir_D01G005690.1	ATL19	Putative RING-H2 finger protein ATL19	Gossypium hirsutum	HAU	D01	6855684	6856220	-	537	Ghir_D01G005690	0	0	0.21	0	0.22	2.74	0.87	1.49	3.78	2.04	3.73	5.83	7.13	0	0	0	0	0	0	0	0	54.46	0	2.16
Ghir_D01G009500	Ghir_D01G009500.1	SKP1A	SKP1-like protein 1A	Gossypium hirsutum	HAU	D01	14425223	14425648	-	426	Ghir_D01G009500	0	0	0.64	0.38	0	7.45	8.75	24.31	1.49	4.89	4.95	3.79	0	0	0	0	0	0	0	0	0	0	0	4.36
Ghir_D01G009960	Ghir_D01G009960.1	L	RNA-directed RNA polymerase L	Gossypium hirsutum	HAU	D01	15616382	15616683	+	302	Ghir_D01G009960	0	20.75	0	0	0	0	0	0	0	0	0	0	0	0	0	0	0	0	0	0	0	0	0	1.6
Ghir_D01G011080	Ghir_D01G011080.1	NA	NA	Gossypium hirsutum	HAU	D01	18535345	18535512	-	168	Ghir_D01G011080	123.01	0	60.9	0	0	0	0	0	0	0	0	0	0	0	0	0	0	0	0	0	0	0	0	14.15
Ghir_D01G014490	Ghir_D01G014490.1	ade2	Phosphoribosylformylglycinamidine synthase	Gossypium hirsutum	HAU	D01	37987475	37988307	+	833	Ghir_D01G014490	10.75	0	4.03	0	0	0	0	0	0	0	0	0	0	0	0	0	0	0	0	0	0	0	0	1.14
Ghir_D01G014970	Ghir_D01G014970.1	TA1	Short-chain dehydrogenase reductase ATA1	Gossypium hirsutum	HAU	D01	41047861	41048652	-	792	Ghir_D01G014970	0	0	451.72	58.6	0	0	0	0	0	0	0	0	0	0	0	0	0	0	0	0	0	0	0	39.26
Ghir_D01G015680	Ghir_D01G015680.1	PLA2R1	Secretory phospholipase A2 receptor	Gossypium hirsutum	HAU	D01	44714843	44714995	-	153	Ghir_D01G015680	0	0	57.72	0	0	0	0	0	0	0	0	0	0	0	0	0	0	0	0	0	0	0	0	4.44
Ghir_D01G016840	Ghir_D01G016840.1	fbpA	Diacylglycerol acyltransferase/mycolyltransferase Ag85A	Gossypium hirsutum	HAU	D01	50883818	50884512	-	695	Ghir_D01G016840	3.26	0.98	27.5	839.42	1670.47	2743.57	2321.34	2707.68	2577.95	3017.46	3263.19	3129.17	2742.23	6.47	5.32	0.86	0.94	7.62	5.11	15.68	5.06	5916.55	15.68	1926.48
Ghir_D01G016850	Ghir_D01G016850.1	NA	NA	Gossypium hirsutum	HAU	D01	50911249	50911810	-	562	Ghir_D01G016850	3.97	0.6	205.38	2846.04	4545.26	6964.53	5308.53	7624.16	7349.71	7807.36	8502.18	7507.12	7154.83	12.97	30.32	0.89	0	26.15	11.82	48.44	0	13118.1	48.44	5063.05
Ghir_D01G017190	Ghir_D01G017190.1	At2g21160	Translocon-associated protein subunit alpha	Gossypium hirsutum	HAU	D01	52084801	52087513	+	2713	Ghir_D01G017190	0	0	7.98	1.94	2.31	1.6	0.27	0	0.56	0.35	0.82	0.12	0	0	0	0	0	0	0	0	0	0	0	1.23
Ghir_D01G017290	Ghir_D01G017290.1	DIR4	Dirigent protein 4	Gossypium hirsutum	HAU	D01	52339430	52339987	+	558	Ghir_D01G017290	29.52	1.01	2497.13	2540.72	1037.61	146.08	8.5	3.31	1.19	4.24	0	0	0.76	0	0.19	0	0	2.13	0	0	0	0	2.13	482.31
Ghir_D01G017340	Ghir_D01G017340.1	DIR4	Dirigent protein 4	Gossypium hirsutum	HAU	D01	52604160	52604555	+	396	Ghir_D01G017340	0	0	0	0	0	13.66	3.1	7.06	12.97	4.05	1.49	3.07	2.4	0	0	0	0	0	0	0	0	11.73	0	3.68
Ghir_D01G017580	Ghir_D01G017580.1	BGAL13	Beta-galactosidase 13	Gossypium hirsutum	HAU	D01	53339550	53343926	-	4377	Ghir_D01G017580	0.07	0	73.48	550.05	877.25	930.75	822.11	811.74	756.15	1007.5	1025.04	967.24	1273.87	2.14	1.74	0	0	2.34	0.9	5.01	0.08	3741.31	5.01	699.63
Ghir_D01G017590	Ghir_D01G017590.1	BGAL13	Beta-galactosidase 13	Gossypium hirsutum	HAU	D01	53376816	53380519	+	3704	Ghir_D01G017590	0	0	122	467.03	760.94	715.09	649.06	569.61	578.56	712.05	708.94	646.82	1005.73	1.14	0.77	0	0	0.84	0	2.5	0.11	2638.65	2.5	533.53
Ghir_D01G018410	Ghir_D01G018410.1	LCR56	Putative defensin-like protein 120	Gossypium hirsutum	HAU	D01	55407363	55407660	-	298	Ghir_D01G018410	0	0	13.42	0	0	0	0	0	0	0	0	0	0	0	0	0	0	0	0	0	0	0	0	1.03
Ghir_D01G019630	Ghir_D01G019630.1	LEA46	Late embryogenesis abundant protein 46	Gossypium hirsutum	HAU	D01	57698443	57698998	-	556	Ghir_D01G019630	0.35	0	2.34	0.67	21.35	10.68	7.77	10.15	1.86	4.09	0.55	0	0	0	0	0	0	0	0	0	0	0	0	4.6
Ghir_D01G020100	Ghir_D01G020100.1	BACOVA_02659	Beta-glucosidase BoGH3B	Gossypium hirsutum	HAU	D01	58457554	58460678	-	3125	Ghir_D01G020100	0	0	0.24	8.46	57.42	54.56	75.4	67.26	28.28	21.13	11.09	2.88	1.31	0.03	0	0	0.16	0.03	0	0.07	0	1.52	0.16	25.23
Ghir_D01G020410	Ghir_D01G020410.1	AGP23	Arabinogalactan peptide 23	Gossypium hirsutum	HAU	D01	59110753	59111436	-	684	Ghir_D01G020410	2.55	0	4.15	552.81	1052.18	1847.83	1758.53	2267.32	2046.27	2148.08	2269.07	2471.04	1593.63	0	0	0	0	2.27	2.62	6.6	0	5450.39	6.6	1385.65
Ghir_D01G020430	Ghir_D01G020430.1	AGP23	Arabinogalactan peptide 23	Gossypium hirsutum	HAU	D01	59124903	59125461	-	559	Ghir_D01G020430	0.22	0	21.98	909.66	1920.61	3040.47	2595.98	3158.6	2644.48	3435.78	3535.77	3358.02	3037.54	7.2	4.85	0.18	0	3.9	3.52	11.89	0	9329.76	11.89	2127.62
Ghir_D01G020490	Ghir_D01G020490.1	DTX42	Protein DETOXIFICATION 42	Gossypium hirsutum	HAU	D01	59199673	59203767	+	4095	Ghir_D01G020490	0	0	2.33	33.38	101.69	158.04	143.32	178.2	191.26	268.04	263.47	253.58	313.71	0.67	0.44	0	0.05	0.25	0.08	1.24	0	1115.42	1.24	146.69
Ghir_D01G020700	Ghir_D01G020700.1	RPS5	40S ribosomal protein S5 (Fragment)	Gossypium hirsutum	HAU	D01	59461477	59463542	+	2066	Ghir_D01G020700	0	0	0.64	17.17	30.76	25.75	14.13	3.37	0.3	0	0	0	0	0	0	0	0	0	0	0	0	0	0	7.09
Ghir_D01G022500	Ghir_D01G022500.1	BGLU44	Beta-glucosidase 44	Gossypium hirsutum	HAU	D01	61836241	61839022	-	2782	Ghir_D01G022500	0	0	1.27	84.1	144.94	64.82	12.51	3.1	0	0.05	0	0	0.21	0	0	0	0	0.05	0	0	0	0	0.05	23.92
Ghir_D01G022510	Ghir_D01G022510.1	BGLU44	Beta-glucosidase 44	Gossypium hirsutum	HAU	D01	61858709	61861490	-	2782	Ghir_D01G022510	0.39	0	3.73	124.15	180.15	88.18	17.72	4.74	0	0.04	0	0	0.05	0	0	0	0	0.22	0	0	0	0	0.22	32.24
Ghir_D01G022650	Ghir_D01G022650.1	ABCG2	ABC transporter G family member 2	Gossypium hirsutum	HAU	D01	61957161	61959474	-	2314	Ghir_D01G022650	0.07	1.46	3.77	4.42	1.75	2.65	3.26	1.42	1.22	1.15	0.35	0.07	0	0	0	0	0	0	0	0	0	0	0	1.66
Ghir_D01G022660	Ghir_D01G022660.1	BGLU44	Beta-glucosidase 44	Gossypium hirsutum	HAU	D01	61992279	61995096	+	2818	Ghir_D01G022660	0	0	1.13	68.51	82.23	34.62	2.55	1.13	0	0	0	0	0	0	0	0	0	0.08	0	0	0	0	0.08	14.63
Ghir_D01G022670	Ghir_D01G022670.1	BGLU44	Beta-glucosidase 44	Gossypium hirsutum	HAU	D01	61997201	61999951	+	2751	Ghir_D01G022670	0	0	0.5	24.32	24.3	10.51	0.9	0.09	0	0.04	0	0	0	0	0	0	0	0	0	0	0	0	0	4.67
Ghir_D02G000020	Ghir_D02G000020.1	NA	NA	Gossypium hirsutum	HAU	D02	18512	18712	-	201	Ghir_D02G000020	0	0	0	0	0	0	0	0	0	26.53	0	0	0	0	0	0	0	0	0	0	0	0	0	2.04
Ghir_D02G000120	Ghir_D02G000120.1	PECT1	Ethanolamine-phosphate cytidylyltransferase	Gossypium hirsutum	HAU	D02	93648	98622	-	4975	Ghir_D02G000120	0	0	0.11	0.64	7.21	7.49	22.81	17.32	14.88	16.44	13.23	23.88	24.47	0	0	0	0	0	0	0.05	0	3.12	0.05	11.42
Ghir_D02G002350	Ghir_D02G002350.1	SAHH1	Adenosylhomocysteinase 1	Gossypium hirsutum	HAU	D02	2725025	2727206	-	2182	Ghir_D02G002350	0.35	0	0.33	36.77	138.35	136.37	104.11	114.02	45.25	39.21	22.21	15.08	2.93	0	0.07	0	0	0.17	0.19	0.18	0	0.24	0.19	50.38
Ghir_D02G002990	Ghir_D02G002990.1	NA	NA	Gossypium hirsutum	HAU	D02	3948877	3951583	+	2707	Ghir_D02G002990	0	0	0.27	0.22	18.83	45.23	85.42	110.24	82.8	85.23	75.22	121.71	162.41	0.11	0.12	0	0	0.11	0.02	0.21	0	33.38	0.21	60.58
Ghir_D02G003020	Ghir_D02G003020.1	NA	NA	Gossypium hirsutum	HAU	D02	4011319	4011909	-	591	Ghir_D02G003020	0	0	0	0	0	0	0	0	1.56	2.8	5.25	5.71	10.34	0	0	0	0	0	0	0	0	0.64	0	1.97
Ghir_D02G004750	Ghir_D02G004750.1	SRC2	Protein SRC2	Gossypium hirsutum	HAU	D02	6068208	6070227	+	2020	Ghir_D02G004750	0	0.32	2.13	2.51	2.27	37.18	53.62	125.29	141.97	177.41	206.05	219.17	287.51	0.5	0.39	0	0	0.43	0.23	0.87	0.11	1268.58	0.87	96.57
Ghir_D02G004760	Ghir_D02G004760.1	NA	NA	Gossypium hirsutum	HAU	D02	6114448	6116054	+	1607	Ghir_D02G004760	0	0	0.37	19.36	28.51	20.77	12.91	14.78	9.62	11.8	10.56	7.52	7.69	0	0	0	0	0	0	0	0	61.23	0	11.07
Ghir_D02G005480	Ghir_D02G005480.1	PGA3	Exopolygalacturonase clone GBGE184	Gossypium hirsutum	HAU	D02	7283215	7285017	+	1803	Ghir_D02G005480	0	0	71.35	1.4	0	0	0	0.1	0	0	0	0	0	0	0	0	0	0	0	0	0	0	0	5.6
Ghir_D02G005810	Ghir_D02G005810.1	PMEI	Pectinesterase inhibitor	Gossypium hirsutum	HAU	D02	7791210	7791818	+	609	Ghir_D02G005810	0.38	0	0	0.35	1.38	4.67	1.03	1.03	1	1.47	3.11	3.87	1.95	0	0	0	0	0	0	0	0	8.25	0	1.56
Ghir_D02G006000	Ghir_D02G006000.1	PER40	Peroxidase 40	Gossypium hirsutum	HAU	D02	8021170	8022415	+	1246	Ghir_D02G006000	125.45	810.42	79.83	61.2	33.89	8.01	2.69	0.64	0.21	0.36	0	0.22	0.08	0	0	0.3	0.21	0	0.18	0	0.48	0	0.48	86.38
Ghir_D02G006410	Ghir_D02G006410.1	NA	Late embryogenesis abundant protein D-29	Gossypium hirsutum	HAU	D02	8724205	8725760	-	1556	Ghir_D02G006410	0	0.26	0	1.05	19.49	27.3	20.63	17.24	6.55	1.75	0.13	0.13	0.05	0	0.05	0	0	0	0	0	0	0	0.05	7.28
Ghir_D02G007110	Ghir_D02G007110.1	NA	NA	Gossypium hirsutum	HAU	D02	9918234	9918434	-	201	Ghir_D02G007110	0	0	0	25.02	0	0	0	0	0	0	0	0	0	0	0	0	0	0	0	0	0	0	0	1.92
Ghir_D02G008690	Ghir_D02G008690.1	mnmC	tRNA 5-methylaminomethyl-2-thiouridine biosynthesis bifunctional protein MnmC	Gossypium hirsutum	HAU	D02	15215079	15217255	+	2177	Ghir_D02G008690	0	0	1.42	27.13	124.67	237.18	282.33	371.54	429.82	545	567.47	551.8	811.68	2.33	1.14	0	0	1.18	0.82	2.92	0.21	2528.68	2.92	303.85
Ghir_D02G010360	Ghir_D02G010360.1	VATG	V-type proton ATPase subunit G	Gossypium hirsutum	HAU	D02	24048807	24050930	+	2124	Ghir_D02G010360	0	0	2.09	79.34	261.21	305.66	355.01	343.82	244.79	309.87	296.46	341.57	192.89	0	0.51	0	0	0	0	2.04	0	33.07	2.04	210.21
Ghir_D02G010710	Ghir_D02G010710.1	SELMODRAFT_448915	FAS1 domain-containing protein SELMODRAFT_448915	Gossypium hirsutum	HAU	D02	26190223	26191307	-	1085	Ghir_D02G010710	2.73	14.93	0.31	0	0	0	0	0	0	0	0	0	0	0	0	0	0	0	0	0	0	0	0	1.38
Ghir_D02G014320	Ghir_D02G014320.1	Svil	Supervillin	Gossypium hirsutum	HAU	D02	48844468	48844689	+	222	Ghir_D02G014320	0	0	0.51	4.85	2.06	0	0	6.21	0	0	0	0	0	0	0	0	0	0	0	0	0	0	0	1.05
Ghir_D02G015390	Ghir_D02G015390.1	4CLL1	4-coumarate--CoA ligase-like 1	Gossypium hirsutum	HAU	D02	54315404	54318051	+	2648	Ghir_D02G015390	2.01	116.4	692.42	99.24	0.54	0.04	0.21	0.11	0	0.04	0	0	0	0	0	0.19	0.04	0	0	0	0.09	0	0.19	70.08
Ghir_D02G015770	Ghir_D02G015770.1	LHT1	Lysine histidine transporter 1	Gossypium hirsutum	HAU	D02	55367931	55371363	-	3433	Ghir_D02G015770	0	0	0	0.05	1.51	4.67	4.94	11.03	7.27	14.47	13.11	11.86	1.53	0.05	0	0	0	0	0	0	0	0.42	0.05	5.42
Ghir_D02G016130	Ghir_D02G016130.1	BCP1	Anther-specific protein BCP1	Gossypium hirsutum	HAU	D02	56301027	56301344	+	318	Ghir_D02G016130	0	0	41.38	230.02	482.43	1021.06	894.86	1424.83	1515.22	1660.37	1763.71	1418.7	1393.99	0	0	0	1.45	0	0	0	0	2952.51	1.45	911.27
Ghir_D02G018350	Ghir_D02G018350.1	NA	NA	Gossypium hirsutum	HAU	D02	62509720	62511933	+	2214	Ghir_D02G018350	0	0	0	0	0.69	5.54	4.5	4.97	4.82	4.65	2.35	0	2.85	0	0	0	0	0	0	0	0	0	0	2.34
Ghir_D02G019880	Ghir_D02G019880.1	AGAL1	Alpha-galactosidase 1	Gossypium hirsutum	HAU	D02	65110796	65113354	+	2559	Ghir_D02G019880	0	0	10.53	279.66	431.09	217.72	149.67	63.77	2.88	1.14	0	0.44	0.12	0.16	0	0	0	0.11	0.56	0	0	0.36	0.56	89
Ghir_D02G020700	Ghir_D02G020700.1	LMBRD2	LMBR1 domain-containing protein 2	Gossypium hirsutum	HAU	D02	66053350	66056942	+	3593	Ghir_D02G020700	0.12	0	0.43	0.89	6.47	8.42	16.27	13.4	12.12	17.46	15.2	20.45	28.74	0	0	0	0	0.03	0	0.1	0	118.89	0.1	10.77
Ghir_D02G021150	Ghir_D02G021150.1	NA	NA	Gossypium hirsutum	HAU	D02	66592158	66593288	+	1131	Ghir_D02G021150	0.08	0.21	36.67	37	15.89	0.25	0	0	0	0	0	0	0.07	0	0	0	0	0	0	0	0	0	0	6.94
Ghir_D02G021720	Ghir_D02G021720.1	APUM12	Pumilio homolog 12	Gossypium hirsutum	HAU	D02	67148592	67151792	-	3201	Ghir_D02G021720	0	0.36	10.67	8.69	4.57	2.23	0.39	0.19	0.15	0	0	0	0	0	0	0	0	0	0	0	0	0	0	2.1
Ghir_D02G022150	Ghir_D02G022150.1	Fscn2	Fascin-2	Gossypium hirsutum	HAU	D02	67512719	67513679	-	961	Ghir_D02G022150	0	0.23	0	0.11	4.26	9.05	11.77	11.86	6.99	5.48	4.24	1.54	2.77	0	0	0	0	0	0	0	0	4.33	0	4.48
Ghir_D02G022890	Ghir_D02G022890.1	KING1	SNF1-related protein kinase regulatory subunit gamma-1	Gossypium hirsutum	HAU	D02	68101873	68105503	-	3631	Ghir_D02G022890	0	0	0	0	0	0.18	0.1	3.54	6.51	5.45	3.41	0.42	0.14	0	0	0	0	0	0	0	0	0.18	0	1.52
Ghir_D02G022970	Ghir_D02G022970.1	SFH3	Phosphatidylinositol/phosphatidylcholine transfer protein SFH3	Gossypium hirsutum	HAU	D02	68174547	68178519	+	3973	Ghir_D02G022970	0.13	0	0.06	0.09	0.14	0	0	0.05	0.51	1.54	3.22	11.22	22.22	0	0	0	0	0	0	0	0	142.3	0	3.01
Ghir_D02G023040	Ghir_D02G023040.1	At4g39110	Probable receptor-like protein kinase At4g39110	Gossypium hirsutum	HAU	D02	68229373	68233368	+	3996	Ghir_D02G023040	0	0	0	0	0.11	5.54	7.71	26.88	33.33	40.65	48.63	61.06	120.97	0	0	0	0	0	0	0	0	361.36	0	26.53
Ghir_D02G024730	Ghir_D02G024730.1	NA	NA	Gossypium hirsutum	HAU	D02	69533231	69534632	+	1402	Ghir_D02G024730	0	0	0	0	1.9	2.92	2.17	5.31	2.68	2.98	0	0.7	0	0	0	0	0	0	0	0	0	0	0	1.44
Ghir_D03G002240	Ghir_D03G002240.1	NA	NA	Gossypium hirsutum	HAU	D03	1967426	1968011	+	586	Ghir_D03G002240	0	0	0	0	0	4.17	3.12	8.85	2.6	3.62	0	1.91	2.26	0	0	0	0	0	0	0	0	68.8	0	2.04
Ghir_D03G002260	Ghir_D03G002260.1	NA	Caltractin	Gossypium hirsutum	HAU	D03	1987634	1989284	-	1651	Ghir_D03G002260	0	0	0	0	6.53	13.24	24.83	24.3	15.36	9.63	7.23	0.42	1.13	0	0	0	0	0	0	0	0	0	0	7.9
Ghir_D03G003450	Ghir_D03G003450.1	rhiE	Rhamnogalacturonate lyase	Gossypium hirsutum	HAU	D03	3803158	3808039	+	4882	Ghir_D03G003450	0	0	13.41	3.66	0.5	0	0.03	0	0	0	0	0	0	0	0	0	0	0	0	0	0	0.08	0	1.35
Ghir_D03G003650	Ghir_D03G003650.1	NHL13	NDR1/HIN1-like protein 13	Gossypium hirsutum	HAU	D03	4169038	4170499	-	1462	Ghir_D03G003650	0	0	0	0	0	2.16	5.06	15.33	17.72	22.51	26.52	37.9	36.32	0.1	0	0	0	0	0	0	0	164.97	0.1	12.58
Ghir_D03G003660	Ghir_D03G003660.1	PLAT2	PLAT domain-containing protein 2	Gossypium hirsutum	HAU	D03	4172100	4172769	+	670	Ghir_D03G003660	0.63	0	1.06	1.93	97.25	184.77	249.95	404.13	249.09	205.84	147.5	82.42	47.25	0.17	0	0	0	0.83	0	0.18	0	18.95	0.83	128.6
Ghir_D03G004760	Ghir_D03G004760.1	UGT75L6	Crocetin glucosyltransferase, chloroplastic	Gossypium hirsutum	HAU	D03	6666319	6668007	-	1689	Ghir_D03G004760	19.91	36.48	71.85	84.33	51.99	47.46	27.67	21.77	11.16	9	0	0.07	0.12	0.12	0.16	0	0.04	0.04	0.16	0.04	0.05	0	0.16	29.37
Ghir_D03G005290	Ghir_D03G005290.1	EXL6	Protein EXORDIUM-like 6	Gossypium hirsutum	HAU	D03	8370691	8372007	-	1317	Ghir_D03G005290	0.07	0	0.78	0.81	8.71	134.1	160.24	392.42	484.54	718.84	747.67	817.8	1128.32	2.25	1	2.36	0	1.16	1.08	3.33	0.33	55.07	3.33	353.41
Ghir_D03G005860	Ghir_D03G005860.1	NA	NA	Gossypium hirsutum	HAU	D03	10769648	10771684	-	2037	Ghir_D03G005860	0	0	0.14	1.36	13.63	17.03	23.74	23.01	10.09	8.02	7.4	4.46	4.87	0.06	0.06	0	0	0	0	0	0	1.26	0.06	8.75
Ghir_D03G006440	Ghir_D03G006440.1	PIP5K4	Phosphatidylinositol 4-phosphate 5-kinase 4	Gossypium hirsutum	HAU	D03	15790107	15795168	-	5062	Ghir_D03G006440	0	0	0	0	0.04	2.18	5.55	6.72	4.77	6.18	6.03	15.1	18.42	0	0.03	0	0	0	0	0.05	0	1.09	0.05	5
Ghir_D03G010030	Ghir_D03G010030.1	LBD27	LOB domain-containing protein 27	Gossypium hirsutum	HAU	D03	35317118	35318110	-	993	Ghir_D03G010030	0	0	0.59	3.48	7.4	7.33	4.54	7.6	2.69	2.53	1.88	0.9	0.91	0	0	0	0	0	0	0	0	0	0	3.07
Ghir_D03G011550	Ghir_D03G011550.1	PPME1	Pectinesterase PPME1	Gossypium hirsutum	HAU	D03	39904828	39906264	-	1437	Ghir_D03G011550	0	0	0	0.07	4.47	7.13	12.29	6.25	4.66	4.63	2.53	3.97	3.56	0	0	0	0	0	0	0	0	0.56	0	3.81
Ghir_D03G011840	Ghir_D03G011840.1	C7orf73	Uncharacterized protein C7orf73	Gossypium hirsutum	HAU	D03	40593375	40593545	-	171	Ghir_D03G011840	0	0	0	0	0	45.4	0	49.99	0	0	0	0	0	0	0	0	0	0	0	0	0	0	0	7.34
Ghir_D03G012220	Ghir_D03G012220.1	NA	NA	Gossypium hirsutum	HAU	D03	41555708	41555911	+	204	Ghir_D03G012220	0	0	0	0	0	16.79	0	0	0	0	0	0	0	0	0	0	0	0	0	0	0	0	0	1.29
Ghir_D03G012270	Ghir_D03G012270.1	MNR1	(+)-neomenthol dehydrogenase	Gossypium hirsutum	HAU	D03	41660983	41662698	-	1716	Ghir_D03G012270	0.32	0	4.61	52.71	116.03	142.9	143.49	118.52	96.01	102.32	86.12	59.61	59.38	0.13	0.48	0	0	0.07	0	0.54	0	56.04	0.54	75.54
Ghir_D03G013890	Ghir_D03G013890.1	HSP70	Heat shock cognate 70 kDa protein	Gossypium hirsutum	HAU	D03	45223168	45226508	+	3341	Ghir_D03G013890	0.22	0	1.59	84.07	151.1	113.55	75.94	81.61	33.34	21.54	11.43	1.64	1.01	0	0	0	0.08	0.03	0.03	0.15	0	2.31	0.15	44.39
Ghir_D03G014200	Ghir_D03G014200.1	SLC26A8	Testis anion transporter 1	Gossypium hirsutum	HAU	D03	45627393	45628407	+	1015	Ghir_D03G014200	0	0	2.87	59.57	56.22	14.02	0	0.27	0	0	0	0	0	0	0	0	0	0	0	0	0	0	0	10.23
Ghir_D03G016420	Ghir_D03G016420.1	At5g41330	BTB/POZ domain-containing protein At5g41330	Gossypium hirsutum	HAU	D03	49259058	49260449	+	1392	Ghir_D03G016420	0	0	0.91	0.25	0	0.72	0	0	0	0	0	10.84	16.82	0	0	0	0	0	0	0	0	1.76	0	2.27
Ghir_D03G016780	Ghir_D03G016780.1	DUF3	DUF724 domain-containing protein 3	Gossypium hirsutum	HAU	D03	49560647	49561755	+	1109	Ghir_D03G016780	0.68	13.78	6.06	0.61	0.09	0.46	0.08	0	0	0	0	0	0	0	0	0	0	0	0	0	0	0	0	1.67
Ghir_D03G016840	Ghir_D03G016840.1	CYP87A3	Cytochrome P450 87A3	Gossypium hirsutum	HAU	D03	49629954	49632134	-	2181	Ghir_D03G016840	0.24	0.21	899.72	105.33	12.5	0.05	0.1	0	0	0	0	0.04	0.05	0	0	0	0	0	0	0	0	0	0	78.33
Ghir_D03G017020	Ghir_D03G017020.1	RALFL26	Protein RALF-like 26	Gossypium hirsutum	HAU	D03	49957406	49957858	-	453	Ghir_D03G017020	0	0	0.57	0	0	0	0	0	1.03	17.97	28.57	222.21	290.3	0	0	0	0	0	0	0	0	501.92	0	43.13
Ghir_D03G018230	Ghir_D03G018230.1	SBT2.6	Subtilisin-like protease SBT2.6	Gossypium hirsutum	HAU	D03	51846110	51849483	-	3374	Ghir_D03G018230	2.99	59.09	4.16	0.05	0	0	0	0	0	0	0	0	0	0.05	0	0.02	0	0	0.03	0	0.03	0	0.05	5.1
Ghir_D03G018740	Ghir_D03G018740.1	S1	Self-incompatibility protein S1	Gossypium hirsutum	HAU	D03	52403046	52403465	+	420	Ghir_D03G018740	0	0	0	0	0	0	0	0	1.24	6.01	9.93	46.83	42.03	0	0	0	0	0	0	0	0	1.72	0	8.16
Ghir_D03G019020	Ghir_D03G019020.1	NA	NA	Gossypium hirsutum	HAU	D03	52660816	52661019	-	204	Ghir_D03G019020	0	26.3	9.71	11.11	0	2.8	0	0	0	0	0	0	5.4	0	0	0	0	0	0	0	0	0	0	4.26
Ghir_D03G019230	Ghir_D03G019230.1	MIOX5	Inositol oxygenase 5	Gossypium hirsutum	HAU	Scaffold3298	39941	44064	-	4124	Ghir_D03G019230	0.42	1.97	8.95	8.95	25.67	17.04	15.38	13.94	6.17	5.57	4.96	6.2	2.62	0	0.09	0	0	0	0	0	0	0.49	0.09	9.06
Ghir_D04G000880	Ghir_D04G000880.1	UGT78G1	Flavonoid 3-O-glucosyltransferase	Gossypium hirsutum	HAU	D04	1029576	1031417	-	1842	Ghir_D04G000880	0	0	15.71	14.42	6.19	0.59	0.64	1.77	3.97	3.25	3.49	4.73	2.96	0	0	0	0	0	0	0	0	2.42	0	4.44
Ghir_D04G001540	Ghir_D04G001540.1	At3g56230	BTB/POZ domain-containing protein At3g56230	Gossypium hirsutum	HAU	D04	1896301	1897406	+	1106	Ghir_D04G001540	0	0	82.36	22.51	22.16	0	0	0	0	0	0	0	0	0	0	0	0	0	0	0	0	0	0	9.77
Ghir_D04G001620	Ghir_D04G001620.1	At5g39865	Uncharacterized protein At5g39865	Gossypium hirsutum	HAU	D04	1982432	1983546	-	1115	Ghir_D04G001620	0	0.72	0.18	0.5	1.32	0.54	0.07	0.21	0.17	1.67	2.35	9.08	7.67	0	0	0	0	0	0	0	0	44.42	0	1.88
Ghir_D04G001820	Ghir_D04G001820.1	MIZ1	Protein MIZU-KUSSEI 1	Gossypium hirsutum	HAU	D04	2362565	2365275	+	2711	Ghir_D04G001820	0	0.68	0	3.02	13.94	18.04	22.93	17.65	7.65	5.04	0.98	0.57	0.53	0	0	0	0	0	0	0	0	0.6	0	7
Ghir_D04G002630	Ghir_D04G002630.1	SEI1	Seipin-1	Gossypium hirsutum	HAU	D04	3558123	3560073	-	1951	Ghir_D04G002630	15.04	49.51	57.23	22.29	9.11	6.37	7.63	2.61	5.94	3.21	1.73	0	0	0	0	0	0	0	0	0	0.05	0	0.05	13.9
Ghir_D04G003910	Ghir_D04G003910.1	ag6	Camphene synthase, chloroplastic	Gossypium hirsutum	HAU	D04	5496852	5497261	+	410	Ghir_D04G003910	1.89	0	0	0	1.85	7.55	13.65	14.42	27.45	17.29	12.43	13.44	17.52	0	0	0	0	0	0	0	0	18.18	0	9.81
Ghir_D04G004510	Ghir_D04G004510.1	SAG39	Senescence-specific cysteine protease SAG39	Gossypium hirsutum	HAU	D04	6579573	6580684	-	1112	Ghir_D04G004510	0.8	0	13.41	91.62	109.92	237.62	279.73	157.97	251.75	128.63	63.47	0.4	0.07	0.22	0.3	0	0	0.07	0	0.07	0	0	0.3	102.72
Ghir_D04G005100	Ghir_D04G005100.1	NA	NA	Gossypium hirsutum	HAU	D04	7544069	7544540	+	472	Ghir_D04G005100	2.75	0	7.71	0	0.93	0	6.57	0	0	0	0	0	0	0	0	0	0	0	0	0	0	0	0	1.38
Ghir_D04G005160	Ghir_D04G005160.1	AVT1I	Amino acid transporter AVT1I	Gossypium hirsutum	HAU	D04	7688538	7705578	-	17041	Ghir_D04G005160	0	0	0	2.66	4.17	7.35	11.86	10.22	6.92	5.84	2.2	0.4	0.5	0	0	0	0	0	0	0	0	0.52	0	4.01
Ghir_D04G006660	Ghir_D04G006660.1	UXS6	UDP-glucuronic acid decarboxylase 6	Gossypium hirsutum	HAU	D04	11252012	11253769	-	1758	Ghir_D04G006660	0	0	3.12	3.4	0.61	3.03	2.43	3.25	0.15	0.3	0.53	0.75	0.5	0	0	0	0	0	0	0	0	0.08	0	1.39
Ghir_D04G006950	Ghir_D04G006950.1	RAB11C	Ras-related protein Rab11C	Gossypium hirsutum	HAU	D04	11790169	11792466	-	2298	Ghir_D04G006950	0	0	0	0.63	3.38	3.62	3.21	3.86	1.24	8.15	4.78	12.58	13.25	0	0	0	0	0	0	0	0	0	0	4.21
Ghir_D04G008610	Ghir_D04G008610.1	At4g02000	Uncharacterized protein At4g02000	Gossypium hirsutum	HAU	D04	16887481	16888467	+	987	Ghir_D04G008610	0	0	0	0.25	0	1.05	4.97	2.77	2.67	2.05	0.78	0	0.39	0	0	0	0	0	0	0	0	0.3	0	1.15
Ghir_D04G009500	Ghir_D04G009500.1	VQ17	VQ motif-containing protein 17	Gossypium hirsutum	HAU	D04	24419730	24420335	-	606	Ghir_D04G009500	1.16	10.61	6.28	2.11	1.04	0.34	0	0.65	0.84	0.17	0.16	0	0.16	0	0	0	0	0	0	0	0	0	0	1.81
Ghir_D04G010080	Ghir_D04G010080.1	1a	Replicase polyprotein 1a	Gossypium hirsutum	HAU	D04	30657261	30658701	-	1441	Ghir_D04G010080	0.38	0.27	1.52	118.82	367.07	583	553.79	714.3	669.14	885.33	887.97	850.37	955.33	2.79	1.78	0	0.4	1.79	0.71	3.03	0	2527.3	3.03	506.71
Ghir_D04G010100	Ghir_D04G010100.1	NA	NA	Gossypium hirsutum	HAU	D04	30805007	30806231	-	1225	Ghir_D04G010100	0	0	0	0	0	0	0	0	0	0	0.19	5.09	16.06	0	0	0	0	0	0	0	0	9.08	0	1.64
Ghir_D04G011610	Ghir_D04G011610.1	PAB7	Polyadenylate-binding protein 7	Gossypium hirsutum	HAU	D04	38010263	38014097	-	3835	Ghir_D04G011610	3.58	2.84	15.47	72.75	113.37	75.79	54.16	40.42	19.28	18.91	15.86	9.77	5.07	0.03	0.25	0	0	0.05	0.08	0.08	0	4.81	0.25	34.41
Ghir_D04G011760	Ghir_D04G011760.1	TL1	Thaumatin-like protein 1a	Gossypium hirsutum	HAU	D04	38695210	38696264	-	1055	Ghir_D04G011760	0.31	0	92.51	437.29	976.86	737.89	666.06	750.73	292.82	224.91	113.61	16.42	12.65	0.58	0.35	0	0	0.57	0	0.09	0	20.97	0.58	332.47
Ghir_D04G012250	Ghir_D04G012250.1	At5g03250	BTB/POZ domain-containing protein At5g03250	Gossypium hirsutum	HAU	D04	40815185	40817631	-	2447	Ghir_D04G012250	0	0.39	0	3.6	21.78	18.55	15.71	17.52	6.94	4.6	2.67	0.57	0.82	0	0.07	0	0	0	0	0	0	0.4	0.07	7.17
Ghir_D04G012610	Ghir_D04G012610.1	TBC1D9B	TBC1 domain family member 9B	Gossypium hirsutum	HAU	D04	41805019	41825981	-	20963	Ghir_D04G012610	0	0	0	0.05	1.66	2.52	3.22	3.72	2.04	2.26	2.13	3.38	2.64	0	0	0	0	0	0	0	0	0.04	0	1.82
Ghir_D04G012790	Ghir_D04G012790.1	TP_0855	Uncharacterized protein TP_0855	Gossypium hirsutum	HAU	D04	42051967	42052784	+	818	Ghir_D04G012790	0.24	0.22	11.97	4.49	0.21	0	0	0	0	0	0	0	0	0	0	0	0	0	0	0	0	0	0	1.32
Ghir_D04G012800	Ghir_D04G012800.1	NA	NA	Gossypium hirsutum	HAU	D04	42053848	42055896	+	2049	Ghir_D04G012800	0	0	5.31	4.49	3.32	0	0	0	0	0	0	0	0	0	0	0	0	0	0	0	0	0	0	1.01
Ghir_D04G015040	Ghir_D04G015040.1	NA	NA	Gossypium hirsutum	HAU	D04	48992167	49004792	-	12626	Ghir_D04G015040	0	0	0.12	0	0.06	4.08	10.79	16.44	11.77	14.95	14.94	20.87	21.05	0	0	0	0	0	0	0	0	13.99	0	8.85
Ghir_D04G015600	Ghir_D04G015600.1	Ephx2	Bifunctional epoxide hydrolase 2	Gossypium hirsutum	HAU	D04	50203216	50204405	-	1190	Ghir_D04G015600	0.1	7.71	0.74	0.55	0.09	0.73	0	3.92	2.45	1.46	0	0	0	0	0	0	0	0	0	0	0	0	0	1.37
Ghir_D04G016310	Ghir_D04G016310.1	AAP19-1	AP-1 complex subunit sigma-1	Gossypium hirsutum	HAU	D04	51447579	51453257	-	5679	Ghir_D04G016310	0.33	0	0	0	10.24	16.38	30.06	33.48	17.98	20.04	16.57	25.31	18.8	0.14	0	0	0	0	0	0	0	6.55	0.14	14.55
Ghir_D04G016340	Ghir_D04G016340.1	CSLD4	Cellulose synthase-like protein D4	Gossypium hirsutum	HAU	D04	51486131	51490701	-	4571	Ghir_D04G016340	0.04	0	0.25	0.21	3.33	29.43	59.87	83.32	90.27	119.87	118.05	115.24	181.1	0.21	0.08	0	0	0.06	0.03	0.57	0	277.8	0.57	61.61
Ghir_D04G016520	Ghir_D04G016520.1	At2g17570	Dehydrodolichyl diphosphate synthase 6	Gossypium hirsutum	HAU	D04	51720989	51721543	+	555	Ghir_D04G016520	2.26	35.95	269.67	70.67	2.66	0.18	0.2	0	0	0	0	0	0	0	0	0	0	0	0	0	0	0	0	29.35
Ghir_D04G016580	Ghir_D04G016580.1	Xyl2	Beta-xylosidase/alpha-L-arabinofuranosidase 2	Gossypium hirsutum	HAU	D04	51767271	51772774	-	5504	Ghir_D04G016580	1.28	11.79	2.31	5.92	14.36	7.65	2.19	0.49	0	0	0	0.08	0	0	0	0	0	0	0	0	0	0.16	0	3.54
Ghir_D04G016880	Ghir_D04G016880.1	PRX	Periaxin	Gossypium hirsutum	HAU	D04	52212033	52213184	-	1152	Ghir_D04G016880	0	0	32.74	3.24	0.33	0	0	0	0	0	0	0	0	0	0	0	0	0	0	0	0	0	0	2.79
Ghir_D04G016900	Ghir_D04G016900.1	At5g09550	Guanosine nucleotide diphosphate dissociation inhibitor At5g09550	Gossypium hirsutum	HAU	D04	52227247	52230757	+	3511	Ghir_D04G016900	0	0.15	0.62	7.67	50.09	37.96	30.22	41.68	23.02	19.03	13.03	23.32	17.94	0.09	0	0	0	0	0	0.14	0	3.34	0.14	20.36
Ghir_D04G017060	Ghir_D04G017060.1	NA	NA	Gossypium hirsutum	HAU	D04	52464670	52465629	+	960	Ghir_D04G017060	1.65	7.58	21.69	35.44	11.74	3.5	0.93	0.59	0.28	0.15	0.66	0.29	0	0	0	0	0	0	0	0	0	0.54	0	6.5
Ghir_D04G017320	Ghir_D04G017320.1	APUM12	Pumilio homolog 12	Gossypium hirsutum	HAU	D04	52754199	52756706	-	2508	Ghir_D04G017320	0	0.16	10.8	6.45	2.38	0.46	0	0.13	0	0.13	0	0	0	0	0	0	0	0	0	0	0	0	0	1.58
Ghir_D04G017540	Ghir_D04G017540.1	PEX4	Pollen-specific leucine-rich repeat extensin-like protein 4	Gossypium hirsutum	HAU	D04	52931119	52932941	-	1823	Ghir_D04G017540	0	0	0	0	0.19	3.94	7.61	41.1	38.8	54.34	48.33	91.39	95.06	0.07	0.18	0	0	0.03	0.11	0.18	0	23.84	0.18	29.29
Ghir_D04G018210	Ghir_D04G018210.1	NA	NA	Gossypium hirsutum	HAU	D04	53692414	53694906	+	2493	Ghir_D04G018210	0	0	21.25	29.05	13.79	2.62	0.27	0	0	0.08	0.16	0	0	0	0	0	0	0	0	0	0	0	0	5.17
Ghir_D04G018750	Ghir_D04G018750.1	TOM6	Mitochondrial import receptor subunit TOM6 homolog	Gossypium hirsutum	HAU	D04	54140725	54140889	-	165	Ghir_D04G018750	0	0	66.3	0	0	0	0	0	0	0	0	0	0	0	0	0	0	0	0	0	0	0	0	5.1
Ghir_D04G018760	Ghir_D04G018760.1	TOM6	Mitochondrial import receptor subunit TOM6 homolog	Gossypium hirsutum	HAU	D04	54143607	54143771	-	165	Ghir_D04G018760	0	0	13.26	0	0	0	0	0	0	0	0	0	0	0	0	0	0	0	0	0	0	0	0	1.02
Ghir_D04G019040	Ghir_D04G019040.1	Cmc4	Cx9C motif-containing protein 4	Gossypium hirsutum	HAU	D04	54347067	54347873	+	807	Ghir_D04G019040	14.71	0	0	0	0	0	55.1	0	0	0	0	0	0	0	0	0	0	0	0	0	0	0	0	5.37
Ghir_D04G020540	Ghir_D04G020540.1	AAPT1	Choline/ethanolaminephosphotransferase 1	Gossypium hirsutum	HAU	D04	56136283	56137273	+	991	Ghir_D04G020540	0	0	27.04	0	17	0	0	0	0	0	0	0	0	0	0	0	0	0	0	0	0	0	0	3.39
Ghir_D04G020850	Ghir_D04G020850.1	LAT59	Probable pectate lyase P59	Gossypium hirsutum	HAU	D04	56385075	56387076	-	2002	Ghir_D04G020850	0.53	0	1.9	56.88	323.4	576.29	603.7	834.78	751.61	932.15	909.95	816.65	1016.11	2.37	1.18	0	0	0.88	0.87	5.06	0.6	2184.55	5.06	524.92
Ghir_D05G001660	Ghir_D05G001660.1	At5g35200	Putative clathrin assembly protein At5g35200	Gossypium hirsutum	HAU	D05	1465319	1468552	+	3234	Ghir_D05G001660	0	0	0.09	1.53	20.16	25.84	22.99	26.42	16.26	15.48	13.12	12.1	3.94	0	0.12	0	0	0	0	0	0	0.11	0.12	12.15
Ghir_D05G002060	Ghir_D05G002060.1	PLT6	Probable polyol transporter 6	Gossypium hirsutum	HAU	D05	1816552	1818088	-	1537	Ghir_D05G002060	0	0	0.21	7.78	22.56	11.19	2.88	1.58	0.17	0.34	0	0	0	0	0	0	0	0	0	0	0	0	0	3.59
Ghir_D05G002480	Ghir_D05G002480.1	GNL2	ARF guanine-nucleotide exchange factor GNL2	Gossypium hirsutum	HAU	D05	2176029	2180474	-	4446	Ghir_D05G002480	0	0	0	0.02	2.71	5.26	8.26	9.87	5.21	5.42	4.48	4.94	6.76	0	0.03	0	0	0.01	0	0.03	0	1.81	0.03	4.07
Ghir_D05G003660	Ghir_D05G003660.1	HRT1	RING-box protein HRT1	Gossypium hirsutum	HAU	D05	3055268	3058491	+	3224	Ghir_D05G003660	0	0	8.67	5.92	0.39	0	0	0	0	0	0	0	0	0	0	0	0	0	0	0	0	0	0	1.15
Ghir_D05G004060	Ghir_D05G004060.1	MDM10	Mitochondrial distribution and morphology protein 10	Gossypium hirsutum	HAU	D05	3331873	3332193	+	321	Ghir_D05G004060	0	0	48.93	734.29	725.79	1262.83	1161.08	727.1	1419.21	788.5	551.57	0.76	0	3.07	0	0	0	1.39	0	1.71	0	0	3.07	570.77
Ghir_D05G004070	Ghir_D05G004070.1	NA	NA	Gossypium hirsutum	HAU	D05	3333442	3333753	+	312	Ghir_D05G004070	1.9	0	68.45	761.6	736.37	1392.93	1503.14	947.31	1868.3	1069.56	692.99	0	0.83	1.71	2.73	0	0	0	2.73	1.91	0	0	2.73	695.64
Ghir_D05G004410	Ghir_D05G004410.1	NA	NA	Gossypium hirsutum	HAU	D05	3564576	3565136	+	561	Ghir_D05G004410	0	0	0	1.03	0	0	0	3.25	2.65	6.65	10.64	49.97	21.79	0	0	0	0	0	0	0	0	3.26	0	7.38
Ghir_D05G004900	Ghir_D05G004900.1	NA	NADP-dependent malic enzyme	Gossypium hirsutum	HAU	D05	3927366	3930948	-	3583	Ghir_D05G004900	0	0	0.1	4.28	15.85	13.61	12.41	17.71	9.16	8.61	6.14	8.14	8.92	0	0	0	0	0	0	0	0	0.65	0	8.07
Ghir_D05G005910	Ghir_D05G005910.1	SYT4	Synaptotagmin-4	Gossypium hirsutum	HAU	D05	4784038	4788555	+	4518	Ghir_D05G005910	0.31	0.32	0.29	0.83	2.78	4.29	6.01	4.78	2.81	3.27	2.43	3.54	1.7	0	0	0	0	0	0	0	0	0.53	0	2.57
Ghir_D05G006490	Ghir_D05G006490.1	EDR2L	Protein ENHANCED DISEASE RESISTANCE 2-like	Gossypium hirsutum	HAU	D05	5215983	5217595	-	1613	Ghir_D05G006490	1.22	0.51	13.43	181.69	346.59	415.33	353.07	408.8	372.92	416.61	413.06	343.14	451.06	0.86	0.85	0.68	0	0.88	0.13	2.73	0.48	938.67	2.73	285.96
Ghir_D05G009200	Ghir_D05G009200.1	STP8	Sugar transport protein 8	Gossypium hirsutum	HAU	D05	7517999	7519924	+	1926	Ghir_D05G009200	0.25	0.32	19.36	116.82	205.02	71.14	5.2	2.74	0	0.19	0.44	0.04	0.26	0	0	0	0	0.08	0.13	0	0	4.65	0.13	32.44
Ghir_D05G010690	Ghir_D05G010690.1	NFD4	Protein NUCLEAR FUSION DEFECTIVE 4	Gossypium hirsutum	HAU	D05	9014242	9016316	+	2075	Ghir_D05G010690	0	0	13.75	8.96	2.74	0	0	0	0	0	0	0	0	0	0	0	0	0	0	0	0	0	0	1.96
Ghir_D05G011200	Ghir_D05G011200.1	GSNAP	Gamma-soluble NSF attachment protein	Gossypium hirsutum	HAU	D05	9434192	9439000	-	4809	Ghir_D05G011200	0.47	0.28	0	0	1.91	5.64	4.71	6.17	4.48	2.23	3.88	1.99	1.24	0	0	0	0	0	0	0	0	0	0	2.54
Ghir_D05G011600	Ghir_D05G011600.1	PUB51	U-box domain-containing protein 51	Gossypium hirsutum	HAU	D05	9795673	9801408	-	5736	Ghir_D05G011600	0	0	0	0	0.22	0.69	1.21	2.77	3.75	7.11	7.79	22.5	36.73	0	0	0	0	0	0	0	0	119.42	0	6.37
Ghir_D05G012140	Ghir_D05G012140.1	AHA9	ATPase 9, plasma membrane-type	Gossypium hirsutum	HAU	D05	10368269	10373067	+	4799	Ghir_D05G012140	0.19	0.13	14.39	58.02	173.78	192.63	262.93	284.59	190.98	180.94	132.6	43.03	16.81	0.19	0.27	0	0	0.06	0	0.6	0	4.14	0.6	119.31
Ghir_D05G012950	Ghir_D05G012950.1	OFP14	Transcription repressor OFP14	Gossypium hirsutum	HAU	D05	11057131	11058138	-	1008	Ghir_D05G012950	0	0	1.34	19.48	13.51	4.95	0.16	0	0.2	0	0	0	0	0	0	0	0	0	0	0	0	0.36	0	3.05
Ghir_D05G013280	Ghir_D05G013280.1	At2g25060	Early nodulin-like protein 1	Gossypium hirsutum	HAU	D05	11324508	11325169	-	662	Ghir_D05G013280	0.71	0.63	0	51.73	42.43	48.61	15.09	10.38	1.61	2.36	0.18	0	0.2	0	0	0	0	0	0	0	0	0	0	13.38
Ghir_D05G014930	Ghir_D05G014930.1	dadA	D-amino acid dehydrogenase	Gossypium hirsutum	HAU	D05	12841585	12841794	+	210	Ghir_D05G014930	0	0	0	0	8.31	0	0	0	0	6.33	6.66	0	32.53	0	0	0	0	0	0	0	0	12.46	0	4.14
Ghir_D05G016620	Ghir_D05G016620.1	NA	Alpha-galactosidase	Gossypium hirsutum	HAU	D05	14547827	14550525	+	2699	Ghir_D05G016620	0	0.5	1.52	180.85	523.3	292.65	248.75	120.73	9.9	4.47	1.8	1.13	1.94	0	0	0	0	0.22	0	0	0.85	3.79	0.85	106.73
Ghir_D05G019680	Ghir_D05G019680.1	NA	NA	Gossypium hirsutum	HAU	D05	17142139	17143723	-	1585	Ghir_D05G019680	1.33	1.5	0.92	16.87	119.15	162.08	182.67	262.25	176.85	202.58	185.67	178.78	38.8	0.2	0.28	0	0	0.79	0	1.04	0	9.45	1.04	117.65
Ghir_D05G020510	Ghir_D05G020510.1	CEP10	Precursor of CEP10	Gossypium hirsutum	HAU	D05	17850848	17851156	+	309	Ghir_D05G020510	0	0	0	0	0	2.58	0	2.48	19.15	5.67	4.99	14.01	7.76	0	0	0	0	0	0	0	0	2.77	0	4.36
Ghir_D05G020850	Ghir_D05G020850.1	SBT1.9	Subtilisin-like protease SBT1.9	Gossypium hirsutum	HAU	D05	18172945	18173725	-	781	Ghir_D05G020850	0	0	39.18	7.69	0.63	0	0	0	0	0	0	0	0	0	0	0	0	0	0	0	0	0	0	3.65
Ghir_D05G021980	Ghir_D05G021980.1	Sympk	Symplekin	Gossypium hirsutum	HAU	D05	19322117	19322740	-	624	Ghir_D05G021980	0	0	8.72	0	0	8.47	0	0	0	0	0	0	0	0	0	0	0	0	0	0	0	0	0	1.32
Ghir_D05G022950	Ghir_D05G022950.1	NA	NA	Gossypium hirsutum	HAU	D05	20404125	20405089	-	965	Ghir_D05G022950	0	0	13.94	0	0	0	0	0	0	0	0	0	0	0	0	0	0	0	0	0	0	0	0	1.07
Ghir_D05G024860	Ghir_D05G024860.1	NA	NA	Gossypium hirsutum	HAU	D05	23106985	23107768	-	784	Ghir_D05G024860	0	0	0.24	0.12	6.41	47.05	69.53	148.91	167.4	172.36	187.55	185.04	168.84	0	0.22	0	0	0	0.11	0.33	0	664.96	0.33	88.73
Ghir_D05G025340	Ghir_D05G025340.1	NPF1.2	Protein NRT1/ PTR FAMILY 1.2	Gossypium hirsutum	HAU	D05	23717211	23719311	-	2101	Ghir_D05G025340	0	0	1.99	19.65	10.35	7.54	7.44	4.02	7.19	4.66	1.71	0	0	0	0	0	0	0	0	0	0	0	0	4.97
Ghir_D05G027030	Ghir_D05G027030.1	NA	NA	Gossypium hirsutum	HAU	D05	25780183	25780523	+	341	Ghir_D05G027030	0	0	43.44	0	0	0	0	0	0	0	0	0	0	0	0	0	0	0	0	0	0	0	0	3.34
Ghir_D05G027730	Ghir_D05G027730.1	NA	Non-specific lipid-transfer protein 2	Gossypium hirsutum	HAU	D05	26629719	26630024	-	306	Ghir_D05G027730	15.28	39.97	6370.41	2076.13	296.15	0.89	1.05	1.72	0	0.84	0	0	0	0	0	0	0	0	0	0	0	0	0	677.11
Ghir_D05G028110	Ghir_D05G028110.1	UBC30	Ubiquitin-conjugating enzyme E2 30	Gossypium hirsutum	HAU	D05	27260229	27260846	-	618	Ghir_D05G028110	0	0	35.1	87.7	108.06	54.26	33.33	20.29	1.06	4.63	0.83	0.28	0.89	0	0	0	0	0	0	0	0	0	0	26.65
Ghir_D05G028790	Ghir_D05G028790.1	olpB	Cell surface glycoprotein 1	Gossypium hirsutum	HAU	D05	28277077	28278198	-	1122	Ghir_D05G028790	0.4	0.57	56.14	761.88	719.2	161.6	4.05	1.26	0	0.84	0.12	0	0.2	0.19	0	0	0	0.31	0.82	0	0	0	0.82	131.25
Ghir_D05G030370	Ghir_D05G030370.1	CG6659	C-mannosyltransferase dpy-19 homolog	Gossypium hirsutum	HAU	D05	32060261	32060712	+	452	Ghir_D05G030370	0	0	0.83	0	0.5	0	0	0	0	0	0	5.7	11.32	0	0	0	0	0	0	0	0	49.98	0	1.41
Ghir_D05G030740	Ghir_D05G030740.1	At2g39490	F-box protein At2g39490	Gossypium hirsutum	HAU	D05	32794272	32801929	+	7658	Ghir_D05G030740	0	0	30.49	13.2	3.9	0	0	0.04	0	0	0	0.08	0	0	0	0	0	0	0	0	0	0	0	3.67
Ghir_D05G030920	Ghir_D05G030920.1	RAB11C	Ras-related protein Rab11C	Gossypium hirsutum	HAU	D05	33305381	33307319	-	1939	Ghir_D05G030920	0	0	0	0.24	3.11	14.09	14.1	20.37	12.37	20.15	19.56	37.21	33.67	0	0	0	0	0	0	0	0	17.6	0	13.45
Ghir_D05G031440	Ghir_D05G031440.1	ZAT4	Zinc finger protein ZAT4	Gossypium hirsutum	HAU	D05	35281526	35283037	-	1512	Ghir_D05G031440	0	0	0.41	8.54	12.77	10.57	10.31	8.28	4.46	4.6	1.94	0	0	0.04	0	0	0	0	0	0	0	0	0.04	4.76
Ghir_D05G031690	Ghir_D05G031690.1	PAP3	Purple acid phosphatase 3	Gossypium hirsutum	HAU	D05	35985613	35987575	-	1963	Ghir_D05G031690	0	0	0.91	12.51	235.82	504.27	509.75	568.94	562.23	820.13	822.3	857.6	977.65	1.38	1.14	0	0	1.5	0.74	3.89	0	34.72	3.89	451.7
Ghir_D05G031850	Ghir_D05G031850.1	ARP8	Actin-related protein 8	Gossypium hirsutum	HAU	D05	37013012	37013332	+	321	Ghir_D05G031850	0	0.75	0	1.8	8.64	2.24	0	0	0	0	0	0	0	0	0	0	0	0	0	0	0	0	0	1.03
Ghir_D05G032220	Ghir_D05G032220.1	LAT59	Probable pectate lyase P59	Gossypium hirsutum	HAU	D05	38431209	38442548	+	11340	Ghir_D05G032220	0.27	0	0.57	16.88	319.86	346.01	439.67	563.88	369.27	375.9	342.62	376.54	238.91	0.49	0.71	0	0	0.46	0.1	1.66	0.14	85.31	1.66	260.8
Ghir_D05G032710	Ghir_D05G032710.1	SPH5	S-protein homolog 5	Gossypium hirsutum	HAU	D05	42814342	42814788	+	447	Ghir_D05G032710	0	0	15.8	4.33	0	0	0	0	0	0	0	0	0	0	0	0	0	0	0	0	0	0	0	1.55
Ghir_D05G033930	Ghir_D05G033930.1	NRPB8B	DNA-directed RNA polymerases II, IV and V subunit 8B	Gossypium hirsutum	HAU	D05	50228696	50232148	+	3453	Ghir_D05G033930	1.62	1.25	0.81	9.03	22.41	13.2	13.56	8.23	0.87	1.96	0.72	0.36	0.39	0	0	0	0	0	0	0	0	0	0	5.72
Ghir_D05G034010	Ghir_D05G034010.1	CDR1	Aspartic proteinase CDR1	Gossypium hirsutum	HAU	D05	50596194	50597492	+	1299	Ghir_D05G034010	0.99	0	190.52	162.31	49.73	0.05	0	0.2	0	0	0	0	0.06	0	0	0	0	0.1	0	0	0	0	0.1	31.07
Ghir_D05G034140	Ghir_D05G034140.1	MADS57	MADS-box transcription factor 57	Gossypium hirsutum	HAU	D05	50941127	50942938	-	1812	Ghir_D05G034140	0.71	0.38	25.45	7.21	1.64	0.69	0.63	0.11	0	0	0	0	0	0	0	0	0	0	0	0	0	0	0	2.83
Ghir_D05G034970	Ghir_D05G034970.1	LAT52	Anther-specific protein LAT52	Gossypium hirsutum	HAU	D05	53837537	53838246	+	710	Ghir_D05G034970	0	0	6.04	5.91	6.67	10.42	8.97	17.75	17.33	15.06	16.55	20.53	14.42	0	0	0	0	0	0	0	0	95.49	0	10.74
Ghir_D05G036110	Ghir_D05G036110.1	PPI1	Proton pump-interactor 1	Gossypium hirsutum	HAU	D05	56668429	56671206	-	2778	Ghir_D05G036110	0	0	0.08	1.16	2.4	2.96	4.79	1.58	0.64	1.51	0.89	0.2	0.26	0	0	0	0	0	0	0	0	0.72	0	1.27
Ghir_D05G036210	Ghir_D05G036210.1	fadI	3-ketoacyl-CoA thiolase	Gossypium hirsutum	HAU	D05	56914148	56914555	+	408	Ghir_D05G036210	0	0	0	0	5.29	7.22	0.82	0.69	1	0	1.38	0	0	0	0	0	0	0	0	0	0	0	0	1.26
Ghir_D05G036540	Ghir_D05G036540.1	NA	NA	Gossypium hirsutum	HAU	D05	57474249	57474544	-	296	Ghir_D05G036540	0	0	1.92	0	0	0	0	0	0	17.69	0	0	0	0	0	0	0	0	0	0	0	0	0	1.51
Ghir_D05G036630	Ghir_D05G036630.1	NA	NA	Gossypium hirsutum	HAU	D05	57700237	57701121	+	885	Ghir_D05G036630	1.41	2.46	272.92	2272.58	1531.23	540.17	80.75	37.22	33.58	6.58	2.23	0	0.64	0.62	0.09	0.26	0	1.21	0.47	0	0	0	1.21	367.83
Ghir_D05G036960	Ghir_D05G036960.1	NA	Conotoxin Bu1.4	Gossypium hirsutum	HAU	D05	58495214	58495706	-	493	Ghir_D05G036960	0	0	0	0	1.6	4.6	13.2	13.47	15.02	10.03	18.96	7.63	9.09	0	0	0	0	0	0	0	0	6.21	0	7.2
Ghir_D05G037530	Ghir_D05G037530.1	CYP76B6	Geraniol 8-hydroxylase	Gossypium hirsutum	HAU	D05	59755100	59755717	-	618	Ghir_D05G037530	0	0	60.11	88.63	28.91	21.72	13.87	9.79	6.41	2.73	0.72	0	0	0	0	0	0	0	0	0	0	0	0	17.91
Ghir_D05G037940	Ghir_D05G037940.1	LAT59	Probable pectate lyase P59	Gossypium hirsutum	HAU	D05	60769853	60772266	-	2414	Ghir_D05G037940	0	0	0.77	1.09	55.5	338.18	433.66	616.2	648.18	866.06	901.62	882.79	1074.44	1.75	1.6	0	0	0.5	0.47	3.59	0	2758.59	3.59	447.58
Ghir_D05G038510	Ghir_D05G038510.1	At2g05160	Zinc finger CCCH domain-containing protein 18	Gossypium hirsutum	HAU	D05	61468002	61476173	-	8172	Ghir_D05G038510	0	0	0	7.68	13.48	14.33	12.93	12.75	5.88	4.64	4.91	0.73	0.19	0	0	0	0	0	0	0	0	0.27	0	5.96
Ghir_D06G000100	Ghir_D06G000100.1	NA	NA	Gossypium hirsutum	HAU	D06	69262	70929	-	1668	Ghir_D06G000100	405.31	3225.35	342.88	228.74	152.66	46.26	26.61	17.52	19.49	4.95	0	0	0	0	0	2.47	0.63	0	2.7	0	0.54	0	2.7	343.83
Ghir_D06G000420	Ghir_D06G000420.1	NA	NA	Gossypium hirsutum	HAU	D06	293198	293488	+	291	Ghir_D06G000420	0	10.7	80.62	25.4	21.78	53.53	40.36	48.44	33.47	7.2	6.35	0	0	0	0	0	0	0	0	0	0	0	0	25.22
Ghir_D06G001580	Ghir_D06G001580.1	WEB1	Protein WEAK CHLOROPLAST MOVEMENT UNDER BLUE LIGHT 1	Gossypium hirsutum	HAU	D06	1709479	1714591	+	5113	Ghir_D06G001580	0.21	1.1	0.58	7.03	18.64	26.33	22.65	25.32	12.72	14.38	11.34	15.98	14.77	0	0.02	0	0	0.08	0	0.11	0.03	2.59	0.11	13.16
Ghir_D06G004240	Ghir_D06G004240.1	DPBF3	ABSCISIC ACID-INSENSITIVE 5-like protein 2	Gossypium hirsutum	HAU	D06	5706020	5708848	-	2829	Ghir_D06G004240	0	0	1	17.8	42.78	27.75	22.51	21.73	8.25	8.49	5.66	1.95	0.7	0.03	0.03	0	0	0	0	0.09	0	0.68	0.09	12.2
Ghir_D06G006090	Ghir_D06G006090.1	Lypla2	Acyl-protein thioesterase 2	Gossypium hirsutum	HAU	D06	9060794	9071899	-	11106	Ghir_D06G006090	0	0	0	0.16	1.53	2.05	4.35	2.89	2.02	2.92	1.06	4.54	2.3	0	0	0	0	0	0	0	0	1.56	0	1.83
Ghir_D06G006420	Ghir_D06G006420.1	HHT1	Omega-hydroxypalmitate O-feruloyl transferase	Gossypium hirsutum	HAU	D06	9668569	9669933	-	1365	Ghir_D06G006420	0	0	17.01	0	0	0	0	0	0	0	0	0	0	0	0	0	0	0	0	0	0	0	0	1.31
Ghir_D06G007200	Ghir_D06G007200.1	NA	NA	Gossypium hirsutum	HAU	D06	11941208	11941625	-	418	Ghir_D06G007200	0	0	0	0	0	0	0	0	0	45.99	0	0	0	0	0	0	0	0	0	0	0	0	0	3.54
Ghir_D06G007340	Ghir_D06G007340.1	NA	Profilin-2	Gossypium hirsutum	HAU	D06	12257097	12257943	-	847	Ghir_D06G007340	0	0	0.85	27.25	141.26	200.56	216.9	299.91	208.21	261.69	241.88	280.81	161.26	0.26	0.27	0	0	0	0	1.32	0	52.02	1.32	156.97
Ghir_D06G007890	Ghir_D06G007890.1	glpB	Anaerobic glycerol-3-phosphate dehydrogenase subunit B	Gossypium hirsutum	HAU	D06	13431487	13432015	-	529	Ghir_D06G007890	0	0	0	0	0	13.14	0	15.53	0	0	5.16	16.94	0	0	0	0	0	0	0	0	0	16.47	0	3.91
Ghir_D06G008380	Ghir_D06G008380.1	NA	NA	Gossypium hirsutum	HAU	D06	14645086	14645418	+	333	Ghir_D06G008380	0	91.65	5.96	0	0	0	0	0	0	0	0	0	0	0	0	0	0	0	0	0	0	0	0	7.51
Ghir_D06G008390	Ghir_D06G008390.1	NA	NA	Gossypium hirsutum	HAU	D06	14645493	14645732	+	240	Ghir_D06G008390	42.66	0	0	0	0	0	0	0	0	0	0	0	0	0	0	0	0	0	0	0	0	0	0	3.28
Ghir_D06G009870	Ghir_D06G009870.1	OLE1	Oleosin 1	Gossypium hirsutum	HAU	D06	19752425	19753741	-	1317	Ghir_D06G009870	0.65	1.29	0.24	1.38	17.39	19.71	13.35	17.96	16.27	17.18	22.84	31.47	37.79	0.05	0.05	0	0	0.1	0	0.11	0	8.2	0.11	15.19
Ghir_D06G011580	Ghir_D06G011580.1	At1g65750	Putative ribonuclease H protein At1g65750	Gossypium hirsutum	HAU	D06	25922626	25923511	-	886	Ghir_D06G011580	0	0	38.88	18.92	0.11	0	0	0	0	0	0	0	0	0	0	0	0	0	0	0	0	0	0	4.45
Ghir_D06G012770	Ghir_D06G012770.1	PRK4	Pollen receptor-like kinase 4	Gossypium hirsutum	HAU	D06	32988513	32990906	+	2394	Ghir_D06G012770	0	0	0.14	0.03	5.24	9.28	16.89	17.59	9.37	10.73	8.26	13.05	10.91	0	0	0	0	0	0	0.06	0	1.44	0.06	7.81
Ghir_D06G013970	Ghir_D06G013970.1	NAC025	NAC transcription factor 25	Gossypium hirsutum	HAU	D06	43923623	43925888	-	2266	Ghir_D06G013970	0	0	133.06	42.75	9.41	10.1	8.48	3.31	5.95	1.3	0.89	0	0	0	0	0	0	0	0	0	0	0	0	16.56
Ghir_D06G014180	Ghir_D06G014180.1	NA	NA	Gossypium hirsutum	HAU	D06	45358969	45359586	-	618	Ghir_D06G014180	85.45	2.53	4879.82	14609.3	9615.56	8927.88	6768.69	4557.33	7569.22	4417.45	3105.18	4.78	9.82	9.86	5.5	0	0	13.69	4.09	5.67	0	0	13.69	4965.61
Ghir_D06G014270	Ghir_D06G014270.1	BHLH162	Transcription factor bHLH162	Gossypium hirsutum	HAU	D06	45758718	45759572	+	855	Ghir_D06G014270	6.09	2.3	8.72	22.79	34.07	22.64	15.63	11.19	4.97	3.31	3.48	1.67	0.5	0	0	0	0	0	0	0	0	0	0	10.57
Ghir_D06G015040	Ghir_D06G015040.1	BHLH35	Transcription factor bHLH35	Gossypium hirsutum	HAU	D06	49758053	49759115	+	1063	Ghir_D06G015040	2.64	0	0	0	0	0	0	0.08	1.78	1.67	1.55	8.59	1.3	0	0	0	0	0	0	0	0	0	0	1.35
Ghir_D06G015690	Ghir_D06G015690.1	NA	NA	Gossypium hirsutum	HAU	D06	52576371	52577425	+	1055	Ghir_D06G015690	0	0	0	0.77	12.38	39.02	43.27	48.33	46.3	43.58	50.24	78.95	52.4	0.14	0.07	0	0	0	0	0.14	0	2.7	0.14	31.94
Ghir_D06G015890	Ghir_D06G015890.1	FLA14	Fasciclin-like arabinogalactan protein 14	Gossypium hirsutum	HAU	D06	53348035	53348965	-	931	Ghir_D06G015890	0.41	0	0.37	1.27	17.21	157.15	223.88	591.9	437.91	392.18	332.74	130.54	18.99	0.16	0.43	0	0	0	0	0.43	0	1.68	0.43	177.27
Ghir_D06G016100	Ghir_D06G016100.1	FLA14	Fasciclin-like arabinogalactan protein 14	Gossypium hirsutum	HAU	D06	54163946	54164815	+	870	Ghir_D06G016100	0.78	0	0.41	2.31	8.22	193.29	283.69	799.15	699.72	712.09	652.99	348.04	23.97	1.15	0.81	0	0	0	0.19	1.57	0.11	1.27	1.57	286.51
Ghir_D06G019180	Ghir_D06G019180.1	WAP	WPP domain-associated protein	Gossypium hirsutum	HAU	D06	61171060	61177776	-	6717	Ghir_D06G019180	0	0	1.23	2.5	3.61	2.17	1.14	1.13	0.51	0.68	0.41	0.07	0.36	0	0	0	0	0	0	0	0	0.49	0	1.06
Ghir_D06G020440	Ghir_D06G020440.1	ATL2	RING-H2 finger protein ATL2	Gossypium hirsutum	HAU	D06	63179446	63180871	-	1426	Ghir_D06G020440	0	0.77	174.44	61.8	6.03	2.8	5.42	3.16	2.09	0.33	0	0	0	0	0	0	0	0	0	0	0	0	0	19.76
Ghir_D06G021140	Ghir_D06G021140.1	RBL5	RHOMBOID-like protein 5	Gossypium hirsutum	HAU	D06	64266813	64268508	+	1696	Ghir_D06G021140	0	0	0	0	0	0	0	0	0	0.72	1.31	10.61	12.14	0	0	0	0	0	0	0	0	41.36	0	1.91
Ghir_D06G021430	Ghir_D06G021430.1	At3g15720	Probable polygalacturonase At3g15720	Gossypium hirsutum	HAU	D06	64877920	64881321	+	3402	Ghir_D06G021430	0.36	0	56.25	164.94	99.17	7.75	0.31	0.38	0	0.22	0	0	0.12	0.06	0	0	0	0	0.25	0	0	0	0.25	25.35
Ghir_D06G021600	Ghir_D06G021600.1	LBD22	LOB domain-containing protein 22	Gossypium hirsutum	HAU	D06	65029221	65029733	-	513	Ghir_D06G021600	0	0	0.45	29.19	70.21	37.75	30.01	40.51	10.84	19.45	11.84	20.44	22.26	0	0	0	0	0.21	0	0	0	9.09	0.21	22.53
Ghir_D06G021610	Ghir_D06G021610.1	LBD22	LOB domain-containing protein 22	Gossypium hirsutum	HAU	D06	65031447	65031875	-	429	Ghir_D06G021610	0	0	0	6.64	5.01	7.64	2.86	9.07	5.57	3.3	4.25	2.48	2.95	0	0	0	0	0	0	0	0	0	0	3.83
Ghir_D06G021670	Ghir_D06G021670.1	At3g09800	Coatomer subunit zeta-2	Gossypium hirsutum	HAU	D06	65069846	65072644	+	2799	Ghir_D06G021670	0	0	0	0	2.37	4.43	5.28	9.25	6.14	7.56	5.09	3.48	3.69	0	0	0	0	0	0	0	0	2.61	0	3.64
Ghir_D06G022260	Ghir_D06G022260.1	OLE9	Glucan endo-1,3-beta-D-glucosidase	Gossypium hirsutum	HAU	D06	65671433	65681354	-	9922	Ghir_D06G022260	22.39	42.95	0	0	0	0	0	0	0	0	0	0	0	0	0	0	0	0	0	0	0	0	0	5.03
Ghir_D06G022290	Ghir_D06G022290.1	TPK3	Two-pore potassium channel 3	Gossypium hirsutum	HAU	D06	65724401	65726173	-	1773	Ghir_D06G022290	0	0.63	0.97	4	1.96	3.59	4.94	4.46	3.45	4.47	4.74	8.01	8.69	0	0	0	0	0	0	0	0	1.89	0	3.84
Ghir_D07G000330	Ghir_D07G000330.1	NA	Potassium channel toxin alpha-KTx 3.16	Gossypium hirsutum	HAU	D07	360214	360687	-	474	Ghir_D07G000330	20.27	0	0	1.36	0	0	0	0	0	0	0	8.38	1.59	0	0	0	0	0	0	0	0	0	0	2.43
Ghir_D07G000760	Ghir_D07G000760.1	STP14	Sugar transport protein 14	Gossypium hirsutum	HAU	D07	810411	827569	+	17159	Ghir_D07G000760	0	0	0	0.09	0.98	3.21	6.51	6.4	3.8	4.11	1.58	0.31	0.6	0	0	0	0	0	0	0	0	0.08	0	2.12
Ghir_D07G001540	Ghir_D07G001540.1	NA	Acyl-CoA-binding protein	Gossypium hirsutum	HAU	D07	1575302	1576882	+	1581	Ghir_D07G001540	0	0	0	1.06	36.17	105.2	136.42	181.23	122.31	142.89	110.34	97	31.93	0.24	0	0	0	0	0	0.25	0	1.64	0.25	74.2
Ghir_D07G004570	Ghir_D07G004570.1	BHLH36	Transcription factor bHLH36	Gossypium hirsutum	HAU	D07	4851106	4852269	+	1164	Ghir_D07G004570	0	0	0	1.23	2.51	5.57	2.59	4.07	0.5	3.97	5.02	0.6	2.78	0	0	0	0	0	0	0	0	4.97	0	2.22
Ghir_D07G004600	Ghir_D07G004600.1	NEFM	Neurofilament medium polypeptide	Gossypium hirsutum	HAU	D07	4919464	4920198	-	735	Ghir_D07G004600	0.54	1.61	81.12	3.11	0	0	0	0	0	0	0	0	0	0	0	0	0	0	0	0	0	0	0	6.64
Ghir_D07G004660	Ghir_D07G004660.1	CEL1	Endoglucanase 8	Gossypium hirsutum	HAU	D07	4967957	4970175	-	2219	Ghir_D07G004660	0	1.27	0.11	2.53	2.84	3.61	5.06	2.28	3.94	2.77	2.15	0	0	0	0	0	0	0	0	0	0	0	0	2.04
Ghir_D07G006980	Ghir_D07G006980.1	At1g26850	Probable methyltransferase PMT2	Gossypium hirsutum	HAU	D07	7683458	7686868	+	3411	Ghir_D07G006980	0	0.13	0	9.71	39.95	34.92	46.18	47.27	26.15	25.1	21.32	20.75	13.89	0.03	0.06	0	0	0	0	0.18	0	9.68	0.18	21.95
Ghir_D07G009410	Ghir_D07G009410.1	ARR12	Two-component response regulator ARR12	Gossypium hirsutum	HAU	D07	11328134	11330184	+	2051	Ghir_D07G009410	0	0	0.17	10.91	16.6	7.22	2.08	0.52	0	0.03	0	0	0	0	0	0	0	0	0	0	0	0	0	2.89
Ghir_D07G009550	Ghir_D07G009550.1	GDI1	Rho GDP-dissociation inhibitor 1	Gossypium hirsutum	HAU	D07	11550696	11553748	-	3053	Ghir_D07G009550	0.28	0	51.84	44.3	80.34	70.23	91.08	120.76	84.01	91.38	90.22	129.91	109.23	0.07	0.23	0	0	0.22	0	0.72	0	11.57	0.72	74.12
Ghir_D07G010200	Ghir_D07G010200.1	ureC1	Urease subunit alpha 1	Gossypium hirsutum	HAU	D07	12495085	12495636	+	552	Ghir_D07G010200	0	28.72	3.77	0	0	0	0	0	0	0	0	0	0	0	0	0	0	0	0	0	0	0	0	2.5
Ghir_D07G010260	Ghir_D07G010260.1	RBOHH	Putative respiratory burst oxidase homolog protein H	Gossypium hirsutum	HAU	D07	12574304	12578597	-	4294	Ghir_D07G010260	0	0	0.12	0.04	0.06	0.42	0.86	8.66	14.59	23.66	33.13	55.32	108.46	0.13	0.02	0	0	0.13	0	0.16	0	308	0.16	18.87
Ghir_D07G010610	Ghir_D07G010610.1	NA	NA	Gossypium hirsutum	HAU	D07	13424348	13424632	+	285	Ghir_D07G010610	0	0	108.75	177.78	113.83	134.31	55.08	172.55	264.09	86.63	0	0	0	0	0	0	0	0	0	0	0	0	0	85.62
Ghir_D07G011380	Ghir_D07G011380.1	PRCP	Lysosomal Pro-X carboxypeptidase	Gossypium hirsutum	HAU	D07	15021785	15024132	+	2348	Ghir_D07G011380	0	0	4.51	22.59	10.83	1.63	1.34	1.83	0.14	0.42	0.14	0.05	0.05	0	0	0	0	0	0	0	0	0.4	0	3.35
Ghir_D07G012730	Ghir_D07G012730.1	GRIK2	Serine/threonine-protein kinase GRIK2	Gossypium hirsutum	HAU	D07	17926702	17931609	+	4908	Ghir_D07G012730	0	0	0.55	4.86	14.49	27.89	19.19	27.16	25.85	30.07	29.27	31.4	24.9	0	0	0	0	0.04	0.16	0.04	0	36.67	0.16	18.13
Ghir_D07G012850	Ghir_D07G012850.1	ZAT3	Zinc finger protein ZAT3	Gossypium hirsutum	HAU	D07	18083159	18084106	-	948	Ghir_D07G012850	0	0	6.56	7.45	0.87	0.24	0.17	0.6	1.16	0	0	0	0	0	0	0	0	0	0	0	0	0.16	0	1.31
Ghir_D07G013650	Ghir_D07G013650.1	ARR1	Two-component response regulator ARR1	Gossypium hirsutum	HAU	D07	20164104	20166293	+	2190	Ghir_D07G013650	1.04	0.26	0.62	20.55	49.52	25.38	3.69	0.78	0.14	0	0.04	0.11	0.2	0	0	0	0	0.04	0	0	0	0	0.04	7.87
Ghir_D07G014880	Ghir_D07G014880.1	NA	Probable non-specific lipid-transfer protein 2	Gossypium hirsutum	HAU	D07	22798138	22798610	+	473	Ghir_D07G014880	7.69	0	597.47	2320.09	1060.04	313.82	58.35	26.05	34.88	20.06	3.33	0	0.44	0	0	0.43	0	1.23	0	0	0	0	1.23	341.71
Ghir_D07G015300	Ghir_D07G015300.1	LGALS3	Galectin-3	Gossypium hirsutum	HAU	D07	23949219	23952499	-	3281	Ghir_D07G015300	0	0	0.1	0	0.09	0.29	0.9	19.45	49.65	104.36	129.67	180.98	333.94	0.21	0.26	0	0	0.08	0.27	0.52	0	810.66	0.52	63.03
Ghir_D07G016290	Ghir_D07G016290.1	At1g04430	Probable methyltransferase PMT8	Gossypium hirsutum	HAU	D07	27664260	27666936	+	2677	Ghir_D07G016290	0	0	0.18	21.47	117.05	125.29	155.21	159.21	74.98	76.42	55.85	29.97	8.84	0.09	0.09	0	0	0.09	0	0.28	0	0.29	0.28	63.42
Ghir_D07G016690	Ghir_D07G016690.1	NA	NA	Gossypium hirsutum	HAU	D07	28766407	28766631	-	225	Ghir_D07G016690	0	0	0	32.65	0	0	0	0	0	0	0	0	0	0	0	0	0	0	0	0	0	0	0	2.51
Ghir_D07G016870	Ghir_D07G016870.1	At5g17580	BTB/POZ domain-containing protein At5g17580	Gossypium hirsutum	HAU	D07	29701344	29705618	+	4275	Ghir_D07G016870	0	0	0.64	5.58	5.95	2.37	0.42	0.11	0.21	0.11	0.29	0	0	0	0	0	0	0	0	0	0	0.11	0	1.21
Ghir_D07G017310	Ghir_D07G017310.1	RALF1	Protein RALF-like 1	Gossypium hirsutum	HAU	D07	31347089	31347292	+	204	Ghir_D07G017310	0	0	0	0	0	0	0	0	0	0	0	0	32.4	0	0	0	0	0	0	0	0	0	0	2.49
Ghir_D07G017340	Ghir_D07G017340.1	RALF	Rapid alkalinization factor	Gossypium hirsutum	HAU	D07	31407582	31407785	+	204	Ghir_D07G017340	0	0	3.62	0	20.7	0	0	8.63	7.77	0	0	0	0	0	0	0	0	0	0	0	0	0	0	3.13
Ghir_D07G017370	Ghir_D07G017370.1	RALFL21	Protein RALF-like 21	Gossypium hirsutum	HAU	D07	31492889	31493092	+	204	Ghir_D07G017370	0	0	0	0	0	25.18	0	0	15.53	0	41.49	0	0	0	0	0	0	0	0	0	0	0	0	6.32
Ghir_D07G017400	Ghir_D07G017400.1	SH1486	Probable CtpA-like serine protease	Gossypium hirsutum	HAU	D07	31528956	31529159	+	204	Ghir_D07G017400	0	0	0	0	0	0	0	34.51	0	0	0	18.76	0	0	0	0	0	0	0	0	0	0	0	4.1
Ghir_D07G017420	Ghir_D07G017420.1	SH1486	Probable CtpA-like serine protease	Gossypium hirsutum	HAU	D07	31546613	31546816	+	204	Ghir_D07G017420	0	0	0	0	0	0	0	34.51	62.14	0	41.49	18.76	97.13	0	0	0	0	0	0	0	0	44.99	0	19.54
Ghir_D07G018350	Ghir_D07G018350.1	LIP2	Triacylglycerol lipase 2	Gossypium hirsutum	HAU	D07	36596162	36598138	-	1977	Ghir_D07G018350	0.41	0	190.32	121.01	24.68	11.91	9.46	7.5	6.51	4.27	2.65	0.1	0	0.05	0	0	0	0	0	0.06	0	0	0.06	29.14
Ghir_D07G018360	Ghir_D07G018360.1	LIP2	Triacylglycerol lipase 2	Gossypium hirsutum	HAU	D07	36613848	36614909	-	1062	Ghir_D07G018360	0	0	33.89	52.38	31.82	23.65	33.75	17.54	24.11	12.87	7.4	0	0	0	0	0	0	0	0	0	0	0	0	18.26
Ghir_D07G018470	Ghir_D07G018470.1	At5g10770	Aspartyl protease family protein At5g10770	Gossypium hirsutum	HAU	D07	37674629	37676378	-	1750	Ghir_D07G018470	0	0	0	0.11	0	5.77	9.98	31	23.99	37.78	46.09	90.64	101.19	0.15	0.1	0	0	0	0	0.25	0	45.86	0.25	26.66
Ghir_D07G019130	Ghir_D07G019130.1	speA	Biosynthetic arginine decarboxylase	Gossypium hirsutum	HAU	D07	46385468	46385930	-	463	Ghir_D07G019130	0	0	0	0	0	20.4	17.31	11.99	11.23	7.78	10.81	0.43	0	0	0	0	0	0	0	0	0	0	0	6.15
Ghir_D07G020950	Ghir_D07G020950.1	NA	NA	Gossypium hirsutum	HAU	D07	52917889	52919931	+	2043	Ghir_D07G020950	0	1.05	0.24	0.42	6.03	8.35	12.29	13.69	7.15	4.14	3.24	1.03	0.64	0	0	0.03	0	0	0	0.03	0	0.33	0.03	4.48
Ghir_D07G021410	Ghir_D07G021410.1	NA	NA	Gossypium hirsutum	HAU	D07	53798109	53800046	+	1938	Ghir_D07G021410	0	0	1.64	29.38	40.22	36.51	9.54	0	3.18	4.29	0	0	0	0	0	0	0	0	0	0	0	0	0	9.6
Ghir_D07G021810	Ghir_D07G021810.1	At4g10260	Probable fructokinase-5	Gossypium hirsutum	HAU	D07	54405916	54407530	+	1615	Ghir_D07G021810	0	0	69.82	432.17	782.75	369.04	203.81	148.13	29.31	20.33	10.31	6.13	6.84	0.52	1.19	1.57	0.42	0.84	0.41	0.18	0.07	2.21	1.57	159.9
Ghir_D07G022380	Ghir_D07G022380.1	SYNPCC7002_A1590	Uncharacterized protein SYNPCC7002_A1590	Gossypium hirsutum	HAU	D07	55283871	55286219	+	2349	Ghir_D07G022380	0	0	0.23	2.47	3.4	2.99	4.03	2.74	0.18	2.26	0.28	0.66	0.21	0	0	0	0	0	0	0	0	0	0	1.5
Ghir_D07G022580	Ghir_D07G022580.1	At4g02580	NADH dehydrogenase [ubiquinone] flavoprotein 2, mitochondrial	Gossypium hirsutum	HAU	D07	55552590	55555423	-	2834	Ghir_D07G022580	0	0	0.22	3.43	14.16	12.39	13.21	7.77	6.46	3.87	1.81	0.09	0.2	0	0	0	0	0	0	0	0	0	0	4.89
Ghir_D07G022730	Ghir_D07G022730.1	NA	Toxin zeta	Gossypium hirsutum	HAU	D07	55701504	55704638	-	3135	Ghir_D07G022730	0	0	0	0.31	1.65	4.88	6.28	9.94	8.99	9.2	10.13	17.1	34.72	0	0.04	0	0	0	0.04	0	0	27	0.04	7.94
Ghir_D08G000040	Ghir_D08G000040.1	MUC5B	Mucin-5B	Gossypium hirsutum	HAU	D08	54913	55119	+	207	Ghir_D08G000040	0	0	24.96	0	0	0	0	0	0	0	0	0	14.48	0	0	0	0	0	0	0	0	0	0	3.03
Ghir_D08G000150	Ghir_D08G000150.1	PDC2	Pyruvate decarboxylase 2	Gossypium hirsutum	HAU	D08	135508	138037	-	2530	Ghir_D08G000150	0	0	0.08	0.14	6.12	11.88	8.96	21.6	15.68	11.61	10.18	17.83	13.8	0	0.07	0	0	0	0	0	0	2.26	0.07	9.07
Ghir_D08G000600	Ghir_D08G000600.1	NA	NA	Gossypium hirsutum	HAU	D08	413522	413902	+	381	Ghir_D08G000600	0	0	0	0	0	0	0	6.14	1.48	17.34	8.5	2.44	11.25	0	0	0	0	0	0	0	0	14.6	0	3.63
Ghir_D08G000740	Ghir_D08G000740.1	CHX4	Cation/H(+) antiporter 4	Gossypium hirsutum	HAU	D08	504431	507950	+	3520	Ghir_D08G000740	0	0	0.06	0	0	0.15	0	0	0	0.5	0.71	4.75	6.93	0	0	0	0	0	0	0	0	20.54	0	1.01
Ghir_D08G002130	Ghir_D08G002130.1	CPR30	F-box protein CPR30	Gossypium hirsutum	HAU	D08	1790481	1791635	+	1155	Ghir_D08G002130	0.95	0	1.12	3.7	3.86	2.14	1.65	1.18	1.26	0.33	1.24	0.46	0.22	0	0	0	0	0	0	0	0	0.2	0	1.39
Ghir_D08G002860	Ghir_D08G002860.1	SPEAR2	Protein SPEAR2	Gossypium hirsutum	HAU	D08	2586758	2588885	-	2128	Ghir_D08G002860	0	0	0	0	0.94	1.77	3.13	4.07	2.23	2.06	2.11	0.33	0.21	0	0	0	0	0	0	0	0	0.4	0	1.3
Ghir_D08G003200	Ghir_D08G003200.1	ABCG26	ABC transporter G family member 26	Gossypium hirsutum	HAU	D08	2956588	2959357	+	2770	Ghir_D08G003200	0.85	5.42	464.88	40.98	0	0	0.03	0	0	0.03	0	0.12	0	0	0	0.18	0	0	0.07	0	0.04	0	0.18	39.41
Ghir_D08G003220	Ghir_D08G003220.1	SBT5.4	Subtilisin-like protease SBT5.4	Gossypium hirsutum	HAU	D08	2983012	2985957	+	2946	Ghir_D08G003220	0	0	30.15	3.89	0.09	0	0	0	0	0	0	0	0	0	0	0	0	0	0	0	0	0	0	2.63
Ghir_D08G004020	Ghir_D08G004020.1	NA	Non-specific lipid-transfer protein	Gossypium hirsutum	HAU	D08	3943790	3944134	-	345	Ghir_D08G004020	18.4	0	514.69	1314.28	831.23	910.14	727.87	411.49	574.19	382.2	203.68	0.59	0	0.6	1.27	0	0	0	1.27	1.32	0	0	1.32	452.98
Ghir_D08G004030	Ghir_D08G004030.1	NA	Non-specific lipid-transfer protein	Gossypium hirsutum	HAU	D08	3947434	3948299	-	866	Ghir_D08G004030	0	0	22.56	141.27	101.97	229.37	172.29	113.19	135.83	73.1	54.29	0	0	0	0	0	0	0	0	0	0	0	0	80.3
Ghir_D08G004190	Ghir_D08G004190.1	NA	NA	Gossypium hirsutum	HAU	D08	4172162	4173591	+	1430	Ghir_D08G004190	0	0	20.72	0	0	0	0	0	0	0	0	0	2.01	0	0	0	0	0	0	0	0	0	0	1.75
Ghir_D08G004400	Ghir_D08G004400.1	PAO3	Polyamine oxidase 3	Gossypium hirsutum	HAU	D08	4362675	4362995	-	321	Ghir_D08G004400	0	0	19.24	0	0	0	0	0	0	0	0	0	0	0	0	0	0	0	0	0	0	0	0	1.48
Ghir_D08G004780	Ghir_D08G004780.1	FUM2	Fumarate hydratase 2, chloroplastic	Gossypium hirsutum	HAU	D08	4987814	4994575	+	6762	Ghir_D08G004780	0	0	0	0.09	5.6	18.61	29.75	33.53	18.63	19.59	16.66	25.08	17.26	0.04	0.09	0	0	0	0	0.09	0	0.99	0.09	14.22
Ghir_D08G005410	Ghir_D08G005410.1	RPS8	40S ribosomal protein S8	Gossypium hirsutum	HAU	D08	5961158	5963698	+	2541	Ghir_D08G005410	6.32	0	43.57	185.96	288.18	201.76	173.95	129.93	60.13	46.54	30.99	19.02	15.96	0.13	0.2	0	0	0.38	0	0	0	6.64	0.38	92.49
Ghir_D08G005670	Ghir_D08G005670.1	CLE20	CLAVATA3/ESR (CLE)-related protein 20	Gossypium hirsutum	HAU	D08	6380726	6380956	-	231	Ghir_D08G005670	0	0	0	0	0	0	0	0	0	20.01	0	0	10.32	0	0	0	0	0	0	0	0	0	0	2.33
Ghir_D08G005740	Ghir_D08G005740.1	GABA-TP1	Gamma aminobutyrate transaminase 1, mitochondrial	Gossypium hirsutum	HAU	D08	6430522	6434529	+	4008	Ghir_D08G005740	0	0	0	0	1.64	5.7	8.32	14.49	9.26	11.21	7.42	5.21	1.96	0	0	0	0	0	0	0	0	0.75	0	5.02
Ghir_D08G007820	Ghir_D08G007820.1	TULP3	Tubby-like F-box protein 3	Gossypium hirsutum	HAU	D08	11289331	11291206	+	1876	Ghir_D08G007820	0	0	0	0.37	2.92	4.24	2.71	1.5	0.08	1.33	0.32	0	0	0	0	0	0	0	0	0	0	0	0	1.04
Ghir_D08G008210	Ghir_D08G008210.1	FRAAL3718	Putative S-adenosyl-L-methionine-dependent methyltransferase FRAAL3718	Gossypium hirsutum	HAU	D08	12719834	12722130	+	2297	Ghir_D08G008210	0	0	0	3.77	36.96	31.49	32.46	32.47	18.44	11.71	12.35	9.02	2.52	0	0	0	0	0	0	0	0	0.5	0	14.71
Ghir_D08G009060	Ghir_D08G009060.1	Synrg	Synergin gamma	Gossypium hirsutum	HAU	D08	17958197	17958793	-	597	Ghir_D08G009060	0	0	0	0	0	0	0	0	0.74	5.03	8.74	28.66	15.3	0	0	0	0	0	0	0	0	0	0	4.5
Ghir_D08G009230	Ghir_D08G009230.1	S1	Self-incompatibility protein S1	Gossypium hirsutum	HAU	D08	18777159	18778281	-	1123	Ghir_D08G009230	0	0	0	0	0	0	0	0	0	0.73	2.2	10.91	21.79	0	0	0	0	0	0	0	0	10.34	0	2.74
Ghir_D08G009260	Ghir_D08G009260.1	UGT78G1	Flavonoid 3-O-glucosyltransferase	Gossypium hirsutum	HAU	D08	19111962	19116058	-	4097	Ghir_D08G009260	0	0.1	0	2.04	19.58	24.95	23.82	26.76	16.06	12.21	10.51	5.61	2.71	0	0.05	0	0	0	0	0.09	0	2.79	0.09	11.1
Ghir_D08G009540	Ghir_D08G009540.1	TET15	Tetraspanin-15	Gossypium hirsutum	HAU	D08	22775592	22778506	-	2915	Ghir_D08G009540	0	0	1.49	0.21	4.1	14.76	25.79	12.4	2.56	4.23	1.86	0.35	0.53	0	0	0	0	0	0	0	0	0	0	5.25
Ghir_D08G010180	Ghir_D08G010180.1	YLS3	Protein YLS3	Gossypium hirsutum	HAU	D08	29366568	29367347	+	780	Ghir_D08G010180	27.42	0.23	2.7	4.61	0.24	0	0	0	0	0	0	0	0	0	0	0	0	0	0	0	0	0	0	2.71
Ghir_D08G010930	Ghir_D08G010930.1	SMAP1	Small acidic protein 1	Gossypium hirsutum	HAU	D08	35275589	35275771	-	183	Ghir_D08G010930	0	73.4	0	28.98	0	0	0	0	0	0	0	0	0	0	0	0	0	0	0	0	0	0	0	7.88
Ghir_D08G011050	Ghir_D08G011050.1	NA	NA	Gossypium hirsutum	HAU	D08	35690731	35690889	-	159	Ghir_D08G011050	0	0	47.59	0	0	0	0	0	0	0	0	0	0	0	0	0	0	0	0	0	0	0	0	3.66
Ghir_D08G011660	Ghir_D08G011660.1	At4g10440	Probable methyltransferase PMT17	Gossypium hirsutum	HAU	D08	38875452	38877939	-	2488	Ghir_D08G011660	0	0.68	0.22	0.26	8.97	41.4	89.77	108.04	62.42	61.41	55.08	96.15	64.14	0.13	0.1	0	0	0.03	0	0.41	0	1.71	0.41	45.27
Ghir_D08G012090	Ghir_D08G012090.1	KAS1	3-oxoacyl-[acyl-carrier-protein] synthase I, chloroplastic	Gossypium hirsutum	HAU	D08	41354495	41357144	-	2650	Ghir_D08G012090	1.95	61.85	26.48	9.5	2.96	1.97	1.87	0.56	0.15	0.73	0.18	1.52	2.57	0	0	0.07	0	0	0.04	0	0	1.64	0.07	8.64
Ghir_D08G012770	Ghir_D08G012770.1	At1g64065	Late embryogenesis abundant protein At1g64065	Gossypium hirsutum	HAU	D08	43979215	43979862	-	648	Ghir_D08G012770	0	0.94	0	0.63	3.72	19.62	27.4	37.47	9.51	3.31	0	0	0	0	0	0	0	0	0	0	0	0	0	7.89
Ghir_D08G013110	Ghir_D08G013110.1	MUB6	Membrane-anchored ubiquitin-fold protein 6	Gossypium hirsutum	HAU	D08	45266832	45269879	-	3048	Ghir_D08G013110	0	0	0	0	0.22	1.38	7.84	7.47	7.23	5.39	10.11	8.88	6.13	0	0	0	0	0	0	0	0	3.37	0	4.2
Ghir_D08G013480	Ghir_D08G013480.1	aroL	Shikimate kinase 2	Gossypium hirsutum	HAU	D08	46415691	46416844	+	1154	Ghir_D08G013480	0.69	0	35.81	676.16	1242.33	1625.45	1088.8	1436.84	1401	1688.53	1589.17	1403.03	1858.52	2.41	2	0	0.06	3.51	1.51	10.38	0.66	4619.22	10.38	1080.49
Ghir_D08G013680	Ghir_D08G013680.1	PME21	Probable pectinesterase/pectinesterase inhibitor 21	Gossypium hirsutum	HAU	D08	47106452	47109013	+	2562	Ghir_D08G013680	0.11	0	0.99	0.59	52.65	116.78	163.72	284.52	260.88	349.56	377.21	421.2	567.94	0.65	0.74	0	0	0.9	0.03	1.84	0	1381.07	1.84	199.7
Ghir_D08G014010	Ghir_D08G014010.1	ccsA	Cytochrome c biogenesis protein CcsA	Gossypium hirsutum	HAU	D08	48391005	48391394	-	390	Ghir_D08G014010	0	0	17.31	0	0.14	0	2.72	0	0	0	3.89	0	3.2	0	0	0	0	0	0	0	0	0	0	2.1
Ghir_D08G014620	Ghir_D08G014620.1	At4g00740	Probable methyltransferase PMT13	Gossypium hirsutum	HAU	D08	50159082	50161746	+	2665	Ghir_D08G014620	0.27	0	0	0.16	1.61	3.7	7.35	10.93	6.38	6.15	2.28	0.74	0.61	0	0	0	0	0	0	0	0	0.35	0	3.09
Ghir_D08G014630	Ghir_D08G014630.1	ASK8	Shaggy-related protein kinase theta	Gossypium hirsutum	HAU	D08	50205778	50211945	+	6168	Ghir_D08G014630	0.15	0.71	0.15	11.19	46.49	82.59	86.86	98.57	88.85	114.84	109.46	107.68	156.14	0.12	0.61	0	0	0	0.06	0.25	0.07	619.21	0.61	69.51
Ghir_D08G015330	Ghir_D08G015330.1	NA	NA	Gossypium hirsutum	HAU	D08	51388432	51389729	-	1298	Ghir_D08G015330	0	0.54	2.08	5.33	6.9	5.14	5.97	6.06	4.51	6.69	7.8	15.01	18.92	0	0.06	0	0	0.05	0	0	0	2.32	0.06	6.53
Ghir_D08G016180	Ghir_D08G016180.1	proS	Proline--tRNA ligase	Gossypium hirsutum	HAU	D08	53224499	53225745	+	1247	Ghir_D08G016180	0	0	0	0	0	14.4	0	0	0	0	7.37	0	0	0	0	0	0	0	0	0	0	0	0	1.67
Ghir_D08G016290	Ghir_D08G016290.1	DIR1	Putative lipid-transfer protein DIR1	Gossypium hirsutum	HAU	D08	53431012	53432072	-	1061	Ghir_D08G016290	314.03	2121.9	27.05	0.17	0	0	0	0.37	0	0	0	0.15	0.16	0	0	0.81	0.29	0	1.21	0	1.79	0	1.79	189.53
Ghir_D08G017760	Ghir_D08G017760.1	NA	NA	Gossypium hirsutum	HAU	D08	56344545	56344826	+	282	Ghir_D08G017760	8.42	0	5.24	0	0	0	0	0	1.16	0	1.21	0	0	0	0	0	0	0	0	0	0	0	0	1.23
Ghir_D08G018470	Ghir_D08G018470.1	At5g03795	Probable glycosyltransferase At5g03795	Gossypium hirsutum	HAU	D08	57615662	57618127	-	2466	Ghir_D08G018470	0	0	0	0	0	0.48	1.48	3.76	3.33	2.52	4.8	2.7	4.64	0	0	0	0	0	0	0	0	1.07	0	1.82
Ghir_D08G020420	Ghir_D08G020420.1	At2g13820	Non-specific lipid-transfer protein-like protein At2g13820	Gossypium hirsutum	HAU	D08	61099531	61101335	-	1805	Ghir_D08G020420	0	0.19	24.6	1.1	0	0	0.27	0.16	0	0	0.39	0	0	0	0	0	0	0	0	0	0	0	0	2.05
Ghir_D08G021260	Ghir_D08G021260.1	XTH2	Xyloglucan endotransglucosylase/hydrolase protein 2	Gossypium hirsutum	HAU	D08	62278525	62280764	+	2240	Ghir_D08G021260	0	0	0	1.71	0.83	4.34	2.06	1.25	4.41	0.53	1.34	0.62	0.87	0	0	0	0	0	0	0	0	0	0	1.38
Ghir_D08G022350	Ghir_D08G022350.1	lysA	Diaminopimelate decarboxylase	Gossypium hirsutum	HAU	D08	63901638	63901994	+	357	Ghir_D08G022350	0	0	0	0	0	0	0	0	0	0	2.02	3.53	8.47	0	0	0	0	0	0	0	0	62	0	1.08
Ghir_D08G022430	Ghir_D08G022430.1	NA	NA	Gossypium hirsutum	HAU	D08	63957413	63958150	+	738	Ghir_D08G022430	0	0	12.04	6.54	3.89	1.02	0	0	0	0	0	0	0	0	0	0	0	0	0	0	0	0	0	1.81
Ghir_D08G022490	Ghir_D08G022490.1	PME58	Probable pectinesterase/pectinesterase inhibitor 58	Gossypium hirsutum	HAU	D08	64017690	64021121	+	3432	Ghir_D08G022490	0.78	0.39	28.74	451.29	1050.67	1045.94	966.44	865.13	811.37	1031.3	958.47	801.3	1542.8	4.66	4.4	0.3	0.67	2.6	2.63	6.1	0.32	4060.22	6.1	734.97
Ghir_D08G022920	Ghir_D08G022920.1	FAF3	Protein FANTASTIC FOUR 3	Gossypium hirsutum	HAU	D08	64470543	64472725	-	2183	Ghir_D08G022920	0	0	0	0.31	5.21	20.62	35.85	45.94	28.76	27.55	14.44	4.31	0.1	0	0.1	0	0	0	0	0	0	0.46	0.1	14.08
Ghir_D08G023080	Ghir_D08G023080.1	At1g54570	Acyltransferase-like protein At1g54570, chloroplastic	Gossypium hirsutum	HAU	D08	64585505	64587428	-	1924	Ghir_D08G023080	0	0	20.59	11.05	1.2	4.67	0.98	0	1	0.28	0	0	0	0	0	0	0	0	0	0	0	0.1	0	3.06
Ghir_D08G023920	Ghir_D08G023920.1	NA	NA	Gossypium hirsutum	HAU	D08	65498631	65499173	-	543	Ghir_D08G023920	4.23	0	132.14	1385.4	1432.2	555.15	24.92	14.04	9.52	6.58	2.01	0.55	0	1.75	0	0	0	1.01	0.83	1.24	0	0	1.75	274.36
Ghir_D08G023970	Ghir_D08G023970.1	At5g22810	GDSL esterase/lipase At5g22810	Gossypium hirsutum	HAU	D08	65599693	65601216	-	1524	Ghir_D08G023970	83.45	168.08	8.68	0	0	0	0	0	0	0	0	0	0	0	0	0.18	0	0	0.07	0.06	0.07	0	0.18	20.02
Ghir_D08G023980	Ghir_D08G023980.1	At5g22810	GDSL esterase/lipase At5g22810	Gossypium hirsutum	HAU	D08	65608732	65609788	-	1057	Ghir_D08G023980	12.27	19.3	0.56	0	0	0	0	0	0	0	0	0	0	0	0	0	0	0	0	0	0	0	0	2.47
Ghir_D08G024540	Ghir_D08G024540.1	NA	NA	Gossypium hirsutum	HAU	D08	66170035	66176594	+	6560	Ghir_D08G024540	0	0	0.49	1.02	2.69	2.86	3.74	1.87	1.41	2.23	0.68	2.02	1.62	0	0	0	0	0	0	0	0	0.97	0	1.59
Ghir_D08G025130	Ghir_D08G025130.1	Scyl2	SCY1-like protein 2	Gossypium hirsutum	HAU	D08	66772911	66784558	-	11648	Ghir_D08G025130	0.61	0.45	1.67	2.94	9.58	11.99	12.96	15.78	17.64	21.92	21.36	22.43	49.15	0.05	0.1	0	0	0.08	0.1	0.08	0.05	97.72	0.1	14.5
Ghir_D08G025180	Ghir_D08G025180.1	B3GALT8	Probable beta-1,3-galactosyltransferase 8	Gossypium hirsutum	HAU	D08	66810114	66816206	-	6093	Ghir_D08G025180	61.78	550.22	1134.74	278.82	98.49	106.27	69.32	31.02	52.72	30.04	17.15	0.11	0.24	0.06	0.06	0.17	0.11	0.06	0.18	0	0.62	0	0.62	186.99
Ghir_D08G025700	Ghir_D08G025700.1	TET15	Tetraspanin-15	Gossypium hirsutum	HAU	D08	67350342	67354014	+	3673	Ghir_D08G025700	0	0	0.19	13.63	146.7	102.85	100.75	20.19	2.55	1.63	0.7	0.46	0.34	0	0	0	0	0	0	0	0	0.4	0	30
Ghir_D08G025810	Ghir_D08G025810.1	BOR4	Boron transporter 4	Gossypium hirsutum	HAU	D08	67443712	67447204	-	3493	Ghir_D08G025810	0	0	0	0.07	5.15	21.48	38.07	47.11	23.28	18.96	13.28	9.67	14.36	0.03	0.03	0	0	0	0	0.03	0	2.15	0.03	14.73
Ghir_D08G025850	Ghir_D08G025850.1	LRX4	Leucine-rich repeat extensin-like protein 4	Gossypium hirsutum	HAU	D08	67465138	67466526	-	1389	Ghir_D08G025850	0	0	0	13.88	73.52	52.87	52.5	16.99	0.57	0.32	0	0	0	0	0	0	0	0.05	0	0	0	0.05	0.05	16.2
Ghir_D08G026170	Ghir_D08G026170.1	LE	Gibberellin 3-beta-dioxygenase 1	Gossypium hirsutum	HAU	D08	67711637	67713097	+	1461	Ghir_D08G026170	0	0	0	0	0	0	0	0	0	0.49	2.36	3.82	8.35	0	0	0	0	0	0	0	0	5.64	0	1.16
Ghir_D08G026340	Ghir_D08G026340.1	GLOX1	Aldehyde oxidase GLOX1	Gossypium hirsutum	HAU	D08	67855890	67858468	+	2579	Ghir_D08G026340	0.13	0	10.95	444.14	1087.82	1379.94	1156.9	1201.12	1101.42	1422.74	1382.81	1200.03	1588.14	2.57	2.13	0	0	1.45	0.74	5.87	0	4805.04	5.87	921.24
Ghir_D08G026350	Ghir_D08G026350.1	GLOX1	Aldehyde oxidase GLOX1	Gossypium hirsutum	HAU	D08	67860027	67862646	+	2620	Ghir_D08G026350	0.24	0	16.38	541.46	1248.91	1083.51	942.26	916.76	532.37	564.12	482.5	878.39	1102.13	1.27	1.02	0	0	1.58	0.95	3.98	0	1345.55	3.98	639.16
Ghir_D08G026360	Ghir_D08G026360.1	GLOX1	Aldehyde oxidase GLOX1	Gossypium hirsutum	HAU	D08	67865537	67868070	+	2534	Ghir_D08G026360	0.11	0	7.22	366.89	956.02	998.36	915.13	877.24	510.32	565.33	475.13	778.79	633.06	1.13	1.04	0	0	1.26	0.3	3.61	0	341.46	3.61	544.89
Ghir_D08G026600	Ghir_D08G026600.1	At4g26220	Probable caffeoyl-CoA O-methyltransferase At4g26220	Gossypium hirsutum	HAU	D08	68095893	68098449	-	2557	Ghir_D08G026600	2.27	0	1284.84	157.42	20.81	0.74	0.2	0.09	0	0.09	0	0	0	0.09	0	0	0	0	0.1	0	0	0	0.1	112.8
Ghir_D08G027630	Ghir_D08G027630.1	NA	NA	Gossypium hirsutum	HAU	D08	68873348	68873889	+	542	Ghir_D08G027630	24.76	0	0	0	0	0	0	0	0	0	0	0	0	0	0	0	0	0	0	0	0	17.85	0	1.9
Ghir_D08G027700	Ghir_D08G027700.1	NA	NA	Gossypium hirsutum	HAU	D08	68998904	68999107	-	204	Ghir_D08G027700	0	26.3	9.71	11.11	0	2.8	0	0	0	0	0	0	5.4	0	0	0	0	0	0	0	0	0	0	4.26
Ghir_D09G000370	Ghir_D09G000370.1	TBL43	Protein trichome birefringence-like 43	Gossypium hirsutum	HAU	D09	879847	884600	-	4754	Ghir_D09G000370	0	0	0.29	5.5	15.93	75.75	84.35	63.94	100.3	60.75	33.75	0.29	0.45	0	0.07	0	0	0	0	0.19	0	0	0.19	33.95
Ghir_D09G001310	Ghir_D09G001310.1	At1g26690	Transmembrane emp24 domain-containing protein p24delta9	Gossypium hirsutum	HAU	D09	3047532	3049097	-	1566	Ghir_D09G001310	0	0	9.53	4.67	2.95	2.36	3.91	1.48	0	0.54	0	0.27	0.45	0	0	0	0	0	0	0	0	1.56	0	2.01
Ghir_D09G002080	Ghir_D09G002080.1	GALM	Aldose 1-epimerase	Gossypium hirsutum	HAU	D09	6649736	6651921	-	2186	Ghir_D09G002080	0	0	0.6	0.19	1.67	29.24	57.77	182.15	166.65	188.41	199.44	411.74	375.86	0.64	0.58	0	0.04	0.93	0.27	0.93	0.15	170.38	0.93	124.13
Ghir_D09G002250	Ghir_D09G002250.1	LAT59	Probable pectate lyase P59	Gossypium hirsutum	HAU	D09	6939559	6941534	+	1976	Ghir_D09G002250	0	0	0	0	0.06	0	0	0.25	0	0.59	2.04	12.09	16.21	0	0	0	0	0	0	0	0	251.4	0	2.4
Ghir_D09G003270	Ghir_D09G003270.1	NA	(-)-alpha-terpineol synthase	Gossypium hirsutum	HAU	D09	10293703	10296927	-	3225	Ghir_D09G003270	0	0	0	0	0	0.49	1.18	1.43	1.55	3.02	2.39	3.08	2.02	0	0	0	0	0	0	0	0	1.29	0	1.17
Ghir_D09G003500	Ghir_D09G003500.1	NA	NA	Gossypium hirsutum	HAU	D09	11059528	11059902	-	375	Ghir_D09G003500	0	0	5.9	0.53	0	0.45	0	6.49	11.75	1.71	1.31	0	0.93	0	0	0	0	0	0	0	0	0	0	2.24
Ghir_D09G005580	Ghir_D09G005580.1	NA	NA	Gossypium hirsutum	HAU	D09	26203390	26204304	-	915	Ghir_D09G005580	0	0	0	0	0	0	0.18	0	0.23	2.28	2.84	8.33	6.28	0	0	0	0	0	0	0	0	1.48	0	1.55
Ghir_D09G005980	Ghir_D09G005980.1	NIP7-1	Probable aquaporin NIP7-1	Gossypium hirsutum	HAU	D09	27960877	27962418	-	1542	Ghir_D09G005980	0	0.34	1835.61	389.69	11.74	1.7	0.55	0.28	0	0.19	0	0	0	0	0	0	0	0	0.11	0	0	0	0.11	172.32
Ghir_D09G006020	Ghir_D09G006020.1	STP8	Sugar transport protein 8	Gossypium hirsutum	HAU	D09	28117246	28118872	-	1627	Ghir_D09G006020	0	0	0	0.28	5.6	71.25	105.75	158.37	116.29	83	58.36	3.18	1.86	0.05	0.18	0	0	0	0	0.06	0	1.74	0.18	46.46
Ghir_D09G006360	Ghir_D09G006360.1	PXG1	Peroxygenase 1	Gossypium hirsutum	HAU	D09	29615993	29620788	+	4796	Ghir_D09G006360	0	0	0.08	0.72	18.12	27.42	29.4	37.14	23.31	18.46	12.36	7.77	4.51	0.03	0	0	0	0.07	0	0.11	0	3.88	0.11	13.79
Ghir_D09G006770	Ghir_D09G006770.1	PGA3	Exopolygalacturonase clone GBGE184	Gossypium hirsutum	HAU	D09	30624909	30627048	+	2140	Ghir_D09G006770	0.35	0	276.59	1435.65	2096.23	2148.32	1622.03	1518.91	1294.66	1817.28	1696.86	1668.46	2089.16	3.75	2.71	0	0	3.14	1.82	9.66	0.66	5629.17	9.66	1358.81
Ghir_D09G007110	Ghir_D09G007110.1	NA	NA	Gossypium hirsutum	HAU	D09	31406524	31407717	+	1194	Ghir_D09G007110	0	0	0	0	0	0	0	0.11	0.43	2.54	1.88	10.75	8.18	0	0	0	0	0	0	0	0	10.32	0	1.84
Ghir_D09G007980	Ghir_D09G007980.1	CIPK5	CBL-interacting protein kinase 5	Gossypium hirsutum	HAU	D09	33130460	33132574	+	2115	Ghir_D09G007980	0	0	0	0	0	0	0	0	0	0.72	1.99	10.39	11.94	0	0	0	0	0	0	0	0	92.6	0	1.93
Ghir_D09G008040	Ghir_D09G008040.1	KAS2	3-oxoacyl-[acyl-carrier-protein] synthase II, chloroplastic	Gossypium hirsutum	HAU	D09	33262584	33273135	+	10552	Ghir_D09G008040	0	0	40.73	45.81	17.31	9.18	4.92	3	3	2.17	1.35	0	0	0	0	0	0	0	0	0	0	0	0	9.81
Ghir_D09G008050	Ghir_D09G008050.1	At1g54070	Dormancy-associated protein homolog 4	Gossypium hirsutum	HAU	D09	33273734	33276222	-	2489	Ghir_D09G008050	0	0	1	0	0.65	2.28	1.31	1.09	3.69	4.29	2.74	7.39	0.58	0	0	0	0	0	0	0	0	13.83	0	1.92
Ghir_D09G008650	Ghir_D09G008650.1	ACOT13	Acyl-coenzyme A thioesterase 13	Gossypium hirsutum	HAU	D09	34446679	34448781	-	2103	Ghir_D09G008650	0.31	0	1.08	0.36	0.35	0.13	1.17	3.78	1.57	3.28	3.88	1.98	0.26	0	0	0	0	0	0	0	0	0.87	0	1.4
Ghir_D09G008720	Ghir_D09G008720.1	BAC2	Mitochondrial arginine transporter BAC2	Gossypium hirsutum	HAU	D09	34520700	34522521	-	1822	Ghir_D09G008720	0	0	0	0.37	0.18	0	0.9	2.83	2.66	6.52	5.44	14.26	7.5	0	0	0	0	0	0	0	0	14.69	0	3.13
Ghir_D09G008810	Ghir_D09G008810.1	NA	NA	Gossypium hirsutum	HAU	D09	34630562	34631933	+	1372	Ghir_D09G008810	0	1.66	0.17	0.46	1.04	1.37	1.13	1.33	1.96	1.84	3.44	3.98	6.11	0	0	0	0	0	0	0	0	2.6	0	1.88
Ghir_D09G009470	Ghir_D09G009470.1	PSY3	Protein PSY3	Gossypium hirsutum	HAU	D09	35633417	35635389	+	1973	Ghir_D09G009470	0	0	0	0	0	0	0	1.01	3.33	2.81	7.49	10.24	19.88	0	0	0	0	0	0	0	0	4.3	0	3.44
Ghir_D09G011620	Ghir_D09G011620.1	NA	NA	Gossypium hirsutum	HAU	D09	38824136	38826617	-	2482	Ghir_D09G011620	0	0	0	0	3.72	7.43	13.5	13.74	8.9	11.32	9.84	18.64	14.3	0.03	0	0	0	0	0	0	0	1.86	0.03	7.8
Ghir_D09G012990	Ghir_D09G012990.1	TGA10	bZIP transcription factor TGA10	Gossypium hirsutum	HAU	D09	40663528	40668228	-	4701	Ghir_D09G012990	6.04	9.43	8.89	5.44	2.2	3.06	2.77	0.61	0.85	0.32	0.34	0	0.09	0	0	0	0	0	0	0	0	0	0	3.08
Ghir_D09G013360	Ghir_D09G013360.1	FAR2	Fatty acyl-CoA reductase 2	Gossypium hirsutum	HAU	D09	41150952	41154037	-	3086	Ghir_D09G013360	3.17	2.06	2920.39	322.93	0.94	0.7	0.33	0.95	0.5	0.7	0.36	0.37	0.52	0	0	0	0	0	0.06	0.03	0.41	0.45	0.41	250.3
Ghir_D09G014390	Ghir_D09G014390.1	SBT4.15	Subtilisin-like protease SBT4.15	Gossypium hirsutum	HAU	D09	42526627	42530868	+	4242	Ghir_D09G014390	0	0	0	7.32	66.33	44.68	56.63	41.47	9.61	6.53	1.01	0.23	0.64	0	0	0	0	0.03	0	0	0	0.69	0.03	18.03
Ghir_D09G014720	Ghir_D09G014720.1	NA	NA	Gossypium hirsutum	HAU	D09	42929870	42930370	+	501	Ghir_D09G014720	0	0	4.94	0	0	0	0	0	0	0	8.43	0	0	0	0	0	0	0	0	0	0	0	0	1.03
Ghir_D09G016490	Ghir_D09G016490.1	phnO	Aminoalkylphosphonate N-acetyltransferase	Gossypium hirsutum	HAU	D09	44830336	44830896	-	561	Ghir_D09G016490	3.28	0	1525.71	3321.2	2176.95	2135.69	1625.43	878.72	1280.92	601.6	277.22	0	0	0	0	0	0	0	0	0	0	0.95	0	1063.59
Ghir_D09G017250	Ghir_D09G017250.1	NA	Polygalacturonase	Gossypium hirsutum	HAU	D09	45547854	45549566	-	1713	Ghir_D09G017250	0	0.2	42.21	149.08	91.63	163.47	151.58	103.14	171.52	90.02	51.84	0.16	0.05	0.13	0.09	0	0	0.04	0.05	0.05	0	0	0.13	78.07
Ghir_D09G017600	Ghir_D09G017600.1	GAD5	Glutamate decarboxylase 5	Gossypium hirsutum	HAU	D09	45916485	45918760	+	2276	Ghir_D09G017600	0.87	0	0.33	9.19	201.94	255.85	291.84	436.6	280.89	268	196.82	154.95	43.77	0.32	0.66	0	0	0.48	0	0.92	0	20.57	0.92	164.7
Ghir_D09G018370	Ghir_D09G018370.1	At4g20820	Berberine bridge enzyme-like 18	Gossypium hirsutum	HAU	D09	46775736	46777529	+	1794	Ghir_D09G018370	0	0	21.29	1.11	0	0	0	0	0	0	0	0	0	0	0	0	0	0	0	0	0	0	0	1.72
Ghir_D09G019810	Ghir_D09G019810.1	CML13	Probable calcium-binding protein CML13	Gossypium hirsutum	HAU	D09	48058436	48058873	+	438	Ghir_D09G019810	0	0	0	4.2	8.83	28.16	45.23	46.32	24.54	12.29	11.56	5.01	4.37	0	0	0	0	0	0	0	0	0	0	14.65
Ghir_D09G020520	Ghir_D09G020520.1	NA	NA	Gossypium hirsutum	HAU	D09	48665468	48665785	+	318	Ghir_D09G020520	0	0	0	0	0	6.19	3.62	0	0	5.83	0	0	0	0	0	0	0	0	0	0	0	0	0	1.2
Ghir_D09G020920	Ghir_D09G020920.1	SSL10	Protein STRICTOSIDINE SYNTHASE-LIKE 10	Gossypium hirsutum	HAU	D09	49103181	49117252	+	14072	Ghir_D09G020920	0	0	31.9	7.49	0.15	0	0	0	0	0	0	0	0	0	0	0	0	0	0	0	0	0	0	3.04
Ghir_D09G020940	Ghir_D09G020940.1	A6	Probable glucan endo-1,3-beta-glucosidase A6	Gossypium hirsutum	HAU	D09	49126554	49128158	-	1605	Ghir_D09G020940	0.43	0.11	256.73	0.32	0	0	0	0	0	0	0	0	0	0	0	0	0	0	0	0	0	0	0	19.81
Ghir_D09G020950	Ghir_D09G020950.1	TMK4	Receptor-like kinase TMK4	Gossypium hirsutum	HAU	D09	49130429	49133561	-	3133	Ghir_D09G020950	0	0	0	0.12	1.23	2.83	3.89	6.1	2.61	2.27	1.8	0.12	0.18	0	0	0	0	0	0	0	0	0	0	1.63
Ghir_D09G021220	Ghir_D09G021220.1	NA	NA	Gossypium hirsutum	HAU	D09	49366419	49370459	-	4041	Ghir_D09G021220	0.09	0.55	1.32	0.47	7.09	4.28	0.08	0	0.02	0	0.05	0	0	0	0	0	0	0	0	0	0	0	0	1.07
Ghir_D09G021280	Ghir_D09G021280.1	CML7	Calmodulin-like protein 7	Gossypium hirsutum	HAU	D09	49440139	49440930	+	792	Ghir_D09G021280	0	0	0	0.46	0.11	0.72	4.13	4.56	6.09	3	4.75	5.91	8.68	0	0	0	0	0	0	0	0	13.28	0	2.95
Ghir_D09G021320	Ghir_D09G021320.1	UGT89B1	UDP-glycosyltransferase 89B1	Gossypium hirsutum	HAU	D09	49461252	49462613	+	1362	Ghir_D09G021320	0.31	0.17	137.18	54.21	11.97	2.22	0.48	0	0	0	0	0	0.05	0	0	0	0	0	0	0	0	0	0	15.89
Ghir_D09G021550	Ghir_D09G021550.1	CIPK7	CBL-interacting serine/threonine-protein kinase 7	Gossypium hirsutum	HAU	D09	49647683	49648003	+	321	Ghir_D09G021550	0	0	1.22	85.38	190.09	243	181.72	111.75	200.96	118.98	103.82	0.76	0	0	0	0	0	0	0	0.86	0	0	0.86	95.21
Ghir_D09G021560	Ghir_D09G021560.1	pheT	Phenylalanine--tRNA ligase beta subunit	Gossypium hirsutum	HAU	D09	49649886	49650089	+	204	Ghir_D09G021560	0	0	0	0	0	75.55	0	0	93.21	47.25	49.79	0	0	0	0	0	0	0	0	0	0	0	0	20.45
Ghir_D09G022010	Ghir_D09G022010.1	NIP7-1	Probable aquaporin NIP7-1	Gossypium hirsutum	HAU	D09	49961387	49963011	+	1625	Ghir_D09G022010	0	4.47	531.77	150.94	27.88	1.48	0.65	1.09	0.55	0.16	0	0	0	0.09	0	0.34	0	0	0.09	0	0	0	0.34	55.31
Ghir_D09G022210	Ghir_D09G022210.1	HSP70-8	Heat shock 70 kDa protein 8	Gossypium hirsutum	HAU	D09	50164195	50165898	+	1704	Ghir_D09G022210	0.43	13.34	4.62	0.17	0	0	0	0	0	0	0	0	0	0	0	0	0	0	0	0	0	0.07	0	1.43
Ghir_D09G024280	Ghir_D09G024280.1	PME28	Putative pectinesterase/pectinesterase inhibitor 28	Gossypium hirsutum	HAU	D09	51792312	51794518	+	2207	Ghir_D09G024280	0.18	0	142.14	1086.06	1759.72	1834.7	1507.61	1362.56	1243.75	1624.44	1488.94	1308.96	1827.24	2.18	2.31	0	0	1.66	1.57	6.86	0.07	5058.96	6.86	1168.18
Ghir_D09G024290	Ghir_D09G024290.1	PME21	Probable pectinesterase/pectinesterase inhibitor 21	Gossypium hirsutum	HAU	D09	51874518	51876697	+	2180	Ghir_D09G024290	0.3	0	1.76	155.75	690.75	1148.07	1062.45	1289.39	1140.42	1472.55	1410.03	1336.03	1537.56	3.92	1.73	0	0	0.89	1.38	7.85	0.36	3481.77	7.85	865
Ghir_D09G024490	Ghir_D09G024490.1	GLOX1	Aldehyde oxidase GLOX1	Gossypium hirsutum	HAU	D09	51985047	51985532	+	486	Ghir_D09G024490	0	0	15.51	7.16	3.21	0	0	0	0	0	0	0	0	0	0	0	0	0	0	0	0	0	0	1.99
Ghir_D10G000750	Ghir_D10G000750.1	AGD13	Probable ADP-ribosylation factor GTPase-activating protein AGD13	Gossypium hirsutum	HAU	D10	621054	623673	+	2620	Ghir_D10G000750	0	0	0.57	0	0	0.28	1.57	0	0.77	0.26	0	8.42	17.04	0	0	0	0	0	0	0	0	29.69	0	2.22
Ghir_D10G000940	Ghir_D10G000940.1	At1g30710	Berberine bridge enzyme-like 9	Gossypium hirsutum	HAU	D10	811824	812831	+	1008	Ghir_D10G000940	0	0	0	0.49	9.83	19.07	31.1	49.1	19.66	14.51	7.59	12.02	9.4	0.07	0	0	0	0	0	0	0	2.87	0.07	13.29
Ghir_D10G001860	Ghir_D10G001860.1	Zfand4	AN1-type zinc finger protein 4	Gossypium hirsutum	HAU	D10	1488748	1489557	-	810	Ghir_D10G001860	0.25	10.59	0.66	5.34	7.52	2.18	0.54	0.47	0	0	0.09	0.19	0.1	0	0	0	0	0	0	0	0	0	0	2.15
Ghir_D10G002170	Ghir_D10G002170.1	DYT1	Transcription factor DYT1	Gossypium hirsutum	HAU	D10	1789411	1790168	+	758	Ghir_D10G002170	6.97	7.36	0.35	0	0	0	0	0	0	0	0	0	0	0	0	0	0	0	0	0	0	0	0	1.13
Ghir_D10G002180	Ghir_D10G002180.1	At5g01610	Uncharacterized protein At5g01610	Gossypium hirsutum	HAU	D10	1790643	1792487	-	1845	Ghir_D10G002180	0	0	0.68	140.44	403.89	164.6	56.26	27.19	2.03	2.11	0	0	0.36	0	0	0	0	0	0	0	0	0	0	61.35
Ghir_D10G002290	Ghir_D10G002290.1	DOF3.7	Dof zinc finger protein DOF3.7	Gossypium hirsutum	HAU	D10	1902812	1903327	+	516	Ghir_D10G002290	0	0	0	0	0	0	0	0	0	0	0.81	18.76	21.12	0	0	0	0	0	0	0	0	73.38	0	3.13
Ghir_D10G002350	Ghir_D10G002350.1	SSPO	SCO-spondin	Gossypium hirsutum	HAU	D10	1930614	1930847	+	234	Ghir_D10G002350	0	0	0	0	0	3.28	4.15	0	9.14	18.49	0	7.11	0	0	0	0	0	0	0	0	0	0	0	3.24
Ghir_D10G002360	Ghir_D10G002360.1	cgt	Cyclomaltodextrin glucanotransferase	Gossypium hirsutum	HAU	D10	1944273	1944580	+	308	Ghir_D10G002360	0	0	0	0	0	0	0	4.18	13.74	15.58	31.14	41.7	29.65	0	0	0	0	0	0	0	0	12.18	0	10.46
Ghir_D10G002370	Ghir_D10G002370.1	NA	NA	Gossypium hirsutum	HAU	D10	1945300	1945769	+	470	Ghir_D10G002370	0	0	0	0	0	0	0	1.22	2.37	4.38	6.14	22.95	15.19	0	0	0	0	0	0	0	0	10.74	0	4.02
Ghir_D10G003130	Ghir_D10G003130.1	AAC3	ADP,ATP carrier protein 3, mitochondrial	Gossypium hirsutum	HAU	D10	2613671	2615302	+	1632	Ghir_D10G003130	0	14.33	2.64	0.6	0	0	0	0	0	0	0	0	0	0	0	0	0	0	0	0	0	0	0	1.35
Ghir_D10G003780	Ghir_D10G003780.1	SBT5.6	Subtilisin-like protease SBT5.6	Gossypium hirsutum	HAU	D10	3151089	3154128	-	3040	Ghir_D10G003780	0.04	0	5.11	9.36	4.74	1.57	0.09	0.05	0	0.03	0.16	0	0.03	0	0	0	0	0	0	0	0	0	0	1.63
Ghir_D10G005430	Ghir_D10G005430.1	OXSR1	Serine/threonine-protein kinase OSR1	Gossypium hirsutum	HAU	D10	4782033	4791650	+	9618	Ghir_D10G005430	0	0	0.17	0.37	0	0.15	0	0	0.34	0.6	2.2	6.93	8.02	0	0	0	0	0	0	0	0	10.2	0	1.44
Ghir_D10G005440	Ghir_D10G005440.1	FLA14	Fasciclin-like arabinogalactan protein 14	Gossypium hirsutum	HAU	D10	4792747	4793980	+	1234	Ghir_D10G005440	0	0	0.26	0.94	1.35	166.43	264.66	655.4	658.61	706.01	627.69	33.01	20.67	0.4	0.83	0	0	0.17	0	0.65	0	8.69	0.83	241.16
Ghir_D10G006440	Ghir_D10G006440.1	CWINV1	Beta-fructofuranosidase, insoluble isoenzyme CWINV1	Gossypium hirsutum	HAU	D10	6133009	6135154	+	2146	Ghir_D10G006440	0	0	60.34	6.6	0.33	0	0	0	0	0	0	0	0	0	0	0	0	0	0	0	0	0	0	5.17
Ghir_D10G007420	Ghir_D10G007420.1	ROPGEF12	Rop guanine nucleotide exchange factor 12	Gossypium hirsutum	HAU	D10	7711312	7713237	-	1926	Ghir_D10G007420	0.12	0	0	0	0	0.28	0.4	1.01	1.36	2.19	3.03	3.85	2.3	0	0	0	0	0	0	0	0	0.23	0	1.12
Ghir_D10G009080	Ghir_D10G009080.1	NA	NA	Gossypium hirsutum	HAU	D10	10608492	10610681	-	2190	Ghir_D10G009080	1.24	1.52	0.41	104.36	537.82	718.53	670.83	989.33	773.67	729.23	555.27	57.62	12.6	0.72	0.96	0	0	1.22	0.04	1.26	1.02	1.16	1.26	396.34
Ghir_D10G009520	Ghir_D10G009520.1	WUS	Protein WUSCHEL	Gossypium hirsutum	HAU	D10	11448879	11449429	-	551	Ghir_D10G009520	0	3.68	1.45	1.64	0	0	0.64	1.66	12.02	19.43	9.86	1.39	0	0	0	0	0	0	0	0	0	0	0	3.98
Ghir_D10G009540	Ghir_D10G009540.1	NA	NA	Gossypium hirsutum	HAU	D10	11454279	11454671	-	393	Ghir_D10G009540	0	5.52	0	0	1.08	0	0	4.46	0	4.37	0.9	0	1.85	0	0	0	0	0	0	0	0	7	0	1.4
Ghir_D10G009880	Ghir_D10G009880.1	PERK4	Proline-rich receptor-like protein kinase PERK4	Gossypium hirsutum	HAU	D10	12143951	12146641	+	2691	Ghir_D10G009880	0	0	0	0.17	8.18	15.96	32.49	27.58	14.95	10.94	10.87	0.85	2.13	0	0	0	0	0	0	0.04	0.08	0.37	0.08	9.55
Ghir_D10G010040	Ghir_D10G010040.1	smg	Protein Smg homolog	Gossypium hirsutum	HAU	D10	12473177	12473500	+	324	Ghir_D10G010040	0	0	3.58	5.21	0	0	0	0	2.68	0	3.49	0	0	0	0	0	0	0	0	0	0	0	0	1.15
Ghir_D10G010930	Ghir_D10G010930.1	fabZ	3-hydroxyacyl-[acyl-carrier-protein] dehydratase FabZ	Gossypium hirsutum	HAU	D10	14581881	14583816	-	1936	Ghir_D10G010930	0	0.75	13.7	26.04	10.95	10.05	9.11	2.67	5.77	2.66	1.27	0	0.42	0	0	0	0	0	0	0	0	0	0	6.41
Ghir_D10G011110	Ghir_D10G011110.1	At1g64760	Glucan endo-1,3-beta-glucosidase 8	Gossypium hirsutum	HAU	D10	15280685	15283681	+	2997	Ghir_D10G011110	0	0	0	0.3	0.04	38.15	84.23	189.92	120.91	100.65	67.64	5.48	2.91	0.08	0.12	0.11	0.11	0	0	0.28	0	0.79	0.28	46.94
Ghir_D10G011120	Ghir_D10G011120.1	At1g64760	Glucan endo-1,3-beta-glucosidase 8	Gossypium hirsutum	HAU	D10	15300966	15303147	-	2182	Ghir_D10G011120	0.09	0	0.16	0.16	0.38	37.24	79.31	144.23	91.23	73.98	42.42	10.62	1.69	0.07	0.04	0	0	0.1	0	0.1	0	0.07	0.1	37.04
Ghir_D10G011600	Ghir_D10G011600.1	CALS5	Callose synthase 5	Gossypium hirsutum	HAU	D10	17115247	17127313	-	12067	Ghir_D10G011600	0	0.06	0.29	0.25	15.74	27.93	39.69	43.06	31.43	35.25	27.5	26.89	32.94	0.08	0.17	0.05	0.02	0.07	0	0.06	0.08	6.38	0.17	21.62
Ghir_D10G012880	Ghir_D10G012880.1	NA	Stearoyl-[acyl-carrier-protein] 9-desaturase, chloroplastic	Gossypium hirsutum	HAU	D10	20948273	20951294	-	3022	Ghir_D10G012880	2.94	0.87	66.07	164.33	116.93	161.63	167.24	102.23	135.71	70.16	45.09	0.6	0.45	0.43	0.05	0.33	0.23	0.19	0.26	0.2	0.51	0.37	0.51	79.56
Ghir_D10G017040	Ghir_D10G017040.1	PXG3	Probable peroxygenase 3	Gossypium hirsutum	HAU	D10	45959876	45962658	-	2783	Ghir_D10G017040	0	0	56.02	62.42	27.99	65.48	47.34	23.43	39.83	27.19	17.05	0	0	0.26	0.14	0	0	0	0	0.14	0	0	0.26	28.21
Ghir_D10G018470	Ghir_D10G018470.1	plaa2	Exopolygalacturonase (Fragment)	Gossypium hirsutum	HAU	D10	51048883	51050624	+	1742	Ghir_D10G018470	0.03	17.64	185.72	13.7	0	0	0	0.05	0	0	0	0	0	0	0	0	0	0	0	0	0	0	0	16.7
Ghir_D10G019270	Ghir_D10G019270.1	NA	NA	Gossypium hirsutum	HAU	D10	53269298	53270965	+	1668	Ghir_D10G019270	0	0	1.71	12.36	51.55	89.52	89.19	115.19	111.58	134.15	145.82	143.04	155.15	0.11	0.3	0	0	0.06	0	0.59	0	358.75	0.59	80.71
Ghir_D10G019820	Ghir_D10G019820.1	hmgcll1	3-hydroxymethyl-3-methylglutaryl-CoA lyase, cytoplasmic	Gossypium hirsutum	HAU	D10	54369039	54369365	-	327	Ghir_D10G019820	0	0	1.17	0	0	2.8	4.08	8.05	0	1.98	0	2.12	1.41	0	0	0	0	0	0	0	0	5.23	0	1.66
Ghir_D10G020140	Ghir_D10G020140.1	GSVIVT00023967001	Peroxidase 4	Gossypium hirsutum	HAU	D10	55214361	55215690	+	1330	Ghir_D10G020140	0	2.63	7.35	5.99	2.4	4.23	3.09	1	2.66	1.38	1.19	0	0	0	0	0	0	0	0	0	0	0	0	2.46
Ghir_D10G020460	Ghir_D10G020460.1	xloA	Xylan 1,3-beta-xylosidase	Gossypium hirsutum	HAU	D10	55788813	55790284	-	1472	Ghir_D10G020460	0	0	15.76	10.4	2.2	0.82	0.48	0.18	0	0	0	0	0	0	0	0	0	0	0	0	0	0	0	2.3
Ghir_D10G020520	Ghir_D10G020520.1	FDM4	Factor of DNA methylation 4	Gossypium hirsutum	HAU	D10	55896746	55897971	-	1226	Ghir_D10G020520	0.15	3.17	29.07	60.27	54.81	50.28	34.93	20.87	11.77	7.9	9.83	4.36	1.97	0	0	0	0	0.12	0	0.12	0	13.8	0.12	22.26
Ghir_D10G021250	Ghir_D10G021250.1	NA	Caffeic acid 3-O-methyltransferase	Gossypium hirsutum	HAU	D10	57837897	57839894	+	1998	Ghir_D10G021250	0	0	3	3.88	4.12	1.34	1.11	0.54	0	0.1	0	0	0	0	0	0	0	0	0	0	0	0	0	1.08
Ghir_D10G022320	Ghir_D10G022320.1	NFD4	Protein NUCLEAR FUSION DEFECTIVE 4	Gossypium hirsutum	HAU	D10	60127364	60129121	-	1758	Ghir_D10G022320	0	0.33	12.96	7.57	2.67	1.38	0.55	0.03	0	0	0	0	0	0	0	0	0	0	0	0	0	0	0	1.96
Ghir_D10G022430	Ghir_D10G022430.1	v1g233178	BLOC-1-related complex subunit 8 homolog	Gossypium hirsutum	HAU	D10	60356996	60357933	+	938	Ghir_D10G022430	0	0	1.11	0.9	2.56	2.73	2.62	4.56	2.65	3.57	4.49	3.03	0.59	0	0	0	0	0	0	0	0	2.62	0	2.22
Ghir_D10G022450	Ghir_D10G022450.1	SEC8	Exocyst complex component SEC8	Gossypium hirsutum	HAU	D10	60365789	60367432	+	1644	Ghir_D10G022450	0	0	17.8	0	0	0	0	0	0	0	0	0	0	0	0	0	0	0	0	0	0	0	0	1.37
Ghir_D10G022700	Ghir_D10G022700.1	At5g03250	BTB/POZ domain-containing protein At5g03250	Gossypium hirsutum	HAU	D10	60869695	60872611	-	2917	Ghir_D10G022700	0.27	0	0	3.26	9.12	7.37	4.77	3.53	2.55	1.97	0.85	0.36	0.69	0	0	0	0	0	0	0	0	0.24	0	2.67
Ghir_D10G023450	Ghir_D10G023450.1	ycf56	Uncharacterized protein ycf56	Gossypium hirsutum	HAU	D10	62047685	62048496	-	812	Ghir_D10G023450	0	0	0	2.53	10.18	4.97	0	0	0	0	0	0	0	0	0	0	0	0	0	0	0	0	0	1.36
Ghir_D10G023510	Ghir_D10G023510.1	UTR4	UDP-galactose/UDP-glucose transporter 4	Gossypium hirsutum	HAU	D10	62160383	62161715	-	1333	Ghir_D10G023510	0	0	0	0	0	0	0	0	0	0.29	1.11	5.68	8.76	0	0	0	0	0	0	0	0	57.04	0	1.22
Ghir_D10G024060	Ghir_D10G024060.1	ogdh	2-oxoglutarate dehydrogenase, mitochondrial	Gossypium hirsutum	HAU	D10	63172069	63177877	-	5809	Ghir_D10G024060	0	0	0.24	4.23	22.05	18.32	18.16	20.32	10.05	9.61	6.45	5.06	2.67	0.02	0.04	0	0	0.02	0.02	0	0	0.28	0.04	9.01
Ghir_D10G025190	Ghir_D10G025190.1	NA	NA	Gossypium hirsutum	HAU	D10	65003573	65003815	-	243	Ghir_D10G025190	77.35	251.41	22.31	0	0	0	0	0	0	0	0	0	0	0	0	0	0	0	0	0	0	0	0	27.01
Ghir_D10G025260	Ghir_D10G025260.1	NAM-B2	NAC transcription factor NAM-B2	Gossypium hirsutum	HAU	D10	65058299	65059556	-	1258	Ghir_D10G025260	0	0	6.72	4.65	1.88	0.86	0.07	0	0	0	0.06	0	0	0	0	0	0	0	0	0	0	0.19	0	1.1
Ghir_D10G025410	Ghir_D10G025410.1	At5g61250	Heparanase-like protein 2	Gossypium hirsutum	HAU	D10	65336273	65338527	-	2255	Ghir_D10G025410	0	0	157.2	41.02	23.22	0.04	0	0.05	0	0.04	0	0	0	0	0	0	0	0	0	0	0	0	0	17.04
Ghir_D10G025440	Ghir_D10G025440.1	RAB2BV	Ras-related protein Rab2BV	Gossypium hirsutum	HAU	D10	65359329	65362057	-	2729	Ghir_D10G025440	0	0	0	0.27	0.45	3.77	4.67	9.03	3.36	5.77	1.97	10.85	6.42	0	0	0	0	0	0	0	0	1.56	0	3.58
Ghir_D10G025590	Ghir_D10G025590.1	CPR30	F-box protein CPR30	Gossypium hirsutum	HAU	D10	65560397	65561792	-	1396	Ghir_D10G025590	0	0	0	5.42	8.1	10.57	12.66	17.52	7.89	7.28	10.5	11.73	5.89	0	0.06	0	0	0	0	0	0	9.01	0.06	7.5
Ghir_D10G025780	Ghir_D10G025780.1	At3g06240	F-box/kelch-repeat protein At3g06240	Gossypium hirsutum	HAU	D10	65846455	65847722	-	1268	Ghir_D10G025780	0	0	0	1.7	1.56	5.66	7.81	13.19	6.54	8.48	6.68	9.51	7.45	0	0	0	0	0	0	0	0	0.42	0	5.28
Ghir_D10G026250	Ghir_D10G026250.1	At5g61250	Heparanase-like protein 2	Gossypium hirsutum	HAU	D10	66707767	66710018	-	2252	Ghir_D10G026250	0.42	0	152.97	33.2	23.79	0	0.14	0.04	0	0	0	0	0.04	0	0	0	0	0	0	0	0	0	0	16.2
Ghir_D10G026290	Ghir_D10G026290.1	At5g61250	Heparanase-like protein 2	Gossypium hirsutum	HAU	D10	66803639	66805893	-	2255	Ghir_D10G026290	0.8	0	331.57	71.93	47.41	0	0.09	0.08	0	0	0.04	0	0.09	0	0	0	0	0.04	0	0	0	0	0.04	34.77
Ghir_D10G026870	Ghir_D10G026870.1	NA	NA	Gossypium hirsutum	HAU	D10	67425208	67425986	-	779	Ghir_D10G026870	0	0	10.17	31.27	6.56	0	0	0	0	0	0	0	0	0	0	0	0	0	0	0	0	0	0	3.69
Ghir_D10G027030	Ghir_D10G027030.1	TBL38	Protein trichome birefringence-like 38	Gossypium hirsutum	HAU	D10	67567188	67568872	+	1685	Ghir_D10G027030	0.59	0	0.58	63.71	90.5	172.77	142.45	64.47	90.37	51.11	32.45	0.51	0.68	0.15	0.47	0	0	0.1	0	0.18	0.06	0.68	0.47	54.63
Ghir_D10G027130	Ghir_D10G027130.1	ACA11	Putative calcium-transporting ATPase 11, plasma membrane-type	Gossypium hirsutum	HAU	D10	67657375	67657982	-	608	Ghir_D10G027130	0	0	0	3.36	4.58	6.63	4.08	7.25	0	5.99	3.8	0.71	1.48	0	0	0	0	0	0	0	0	0	0	2.91
Ghir_D10G027430	Ghir_D10G027430.1	NA	Beta-galactosidase	Gossypium hirsutum	HAU	Scaffold2770	38818	42413	+	3596	Ghir_D10G027430	0	0	53.87	42.55	24.84	6.31	0.54	0.13	0	0.08	0	0	0	0	0.03	0	0	0.03	0.09	0	0	0	0.09	9.87
Ghir_D10G027450	Ghir_D10G027450.1	NA	Beta-galactosidase	Gossypium hirsutum	HAU	Scaffold2770	53176	56805	+	3630	Ghir_D10G027450	0	0	18.63	5.06	3.89	0.11	0	0	0	0	0.16	0	0.03	0	0	0	0	0	0	0	0	0	0	2.14
Ghir_D11G000230	Ghir_D11G000230.1	NRPB12	DNA-directed RNA polymerases II, IV and V subunit 12	Gossypium hirsutum	HAU	D11	232935	233870	-	936	Ghir_D11G000230	0	0	34.87	0	0	0	0	0	0	0	0	0	0	0	0	0	0	0	0	0	0	0	0	2.68
Ghir_D11G001020	Ghir_D11G001020.1	FIL1	Stamen-specific protein FIL1	Gossypium hirsutum	HAU	D11	909911	910439	+	529	Ghir_D11G001020	4548.52	40837.7	1295.77	100.03	20.01	1.26	0	2.36	1.11	0.19	0	1.34	0	0.41	0	22.44	18.83	1.18	20.59	0	18.16	0	22.44	3600.64
Ghir_D11G001220	Ghir_D11G001220.1	NA	NA	Gossypium hirsutum	HAU	D11	1078320	1078478	-	159	Ghir_D11G001220	0	0	31.72	0	0	0	0	0	0	0	0	0	0	0	0	0	0	0	0	0	0	0	0	2.44
Ghir_D11G001510	Ghir_D11G001510.1	EMB1796	Pentatricopeptide repeat-containing protein At3g49240	Gossypium hirsutum	HAU	D11	1332574	1335078	+	2505	Ghir_D11G001510	19.94	6.54	0	0	0	0	0	0	0	0	0	0	0	0	0	0	0	0	0	0	0	0	0	2.04
Ghir_D11G003450	Ghir_D11G003450.1	GALM	Aldose 1-epimerase	Gossypium hirsutum	HAU	D11	2721057	2722443	+	1387	Ghir_D11G003450	0.17	0	106.23	161.08	283.49	114.68	62.24	29.17	4.49	1.09	0.65	0	0.36	0	0	0	0	0.07	0	0	0	0	0.07	58.74
Ghir_D11G005590	Ghir_D11G005590.1	NA	NA	Gossypium hirsutum	HAU	D11	4654846	4656469	-	1624	Ghir_D11G005590	0.45	0	0	1.65	5.65	6	10.84	12.41	7.84	5.15	6.91	2.96	1.13	0	0	0	0	0	0	0	0	5.29	0	4.69
Ghir_D11G005790	Ghir_D11G005790.1	STOP1	Protein SENSITIVE TO PROTON RHIZOTOXICITY 1	Gossypium hirsutum	HAU	D11	4770523	4771578	-	1056	Ghir_D11G005790	50.86	3.34	12.97	10.72	8.56	6.65	2.9	1.17	1.19	1.55	1.1	0	0	0	0	0	0	0	0	0	0	0	0	7.77
Ghir_D11G006280	Ghir_D11G006280.1	At5g64030	Probable methyltransferase PMT26	Gossypium hirsutum	HAU	D11	5166863	5171705	+	4843	Ghir_D11G006280	0.23	0.12	1.27	6.62	68.41	99.69	114.96	119.85	108.36	161.28	139.82	138.69	157.4	0.38	0.58	0.1	0	0.08	0.47	0.77	0.34	10.13	0.77	85.9
Ghir_D11G006300	Ghir_D11G006300.1	NA	NA	Gossypium hirsutum	HAU	D11	5182268	5183153	-	886	Ghir_D11G006300	0	0	0	0	0	0	0	0	0	1.81	4.7	19.73	24.54	0	0	0	0	0	0	0	0	54.05	0	3.91
Ghir_D11G006410	Ghir_D11G006410.1	nep1	Aspartic proteinase nepenthesin-1	Gossypium hirsutum	HAU	D11	5267671	5269133	-	1463	Ghir_D11G006410	0	0	0.42	0.81	26.63	124.93	211.21	500.5	355.41	307.91	210.41	46.91	7.44	0.09	0.14	0	0	0.09	0	1	0	8.58	1	137.89
Ghir_D11G006600	Ghir_D11G006600.1	LBD2	LOB domain-containing protein 2	Gossypium hirsutum	HAU	D11	5427617	5428592	+	976	Ghir_D11G006600	0.29	0	175.6	8.86	0	0	0	0.22	0	0	0	0	0	0	0	0	0	0	0	0	0	0	0	14.23
Ghir_D11G007200	Ghir_D11G007200.1	NA	NA	Gossypium hirsutum	HAU	D11	5814869	5815586	-	718	Ghir_D11G007200	6.05	17.98	797.98	860	1034.06	1319.85	989.64	1141.69	968.48	1405.48	1274.77	1069.91	1228.51	1.57	1.52	0	0	1.29	1.66	5.17	0	3571.93	5.17	931.88
Ghir_D11G008720	Ghir_D11G008720.1	At1g12390	Protein cornichon homolog 4	Gossypium hirsutum	HAU	D11	7146386	7147034	+	649	Ghir_D11G008720	0	0	0	0	0	0	0	0	0	4.66	5.03	12.22	9.82	0	0	0	0	0	0	0	0	13.2	0	2.44
Ghir_D11G008870	Ghir_D11G008870.1	CYP704C1	Cytochrome P450 704C1	Gossypium hirsutum	HAU	D11	7314040	7319317	+	5278	Ghir_D11G008870	0.17	0	1.73	20.05	12.9	17.19	9.26	5.87	3.33	3.02	1.89	0	0	0	0	0	0	0	0	0	0	0	0	5.8
Ghir_D11G009080	Ghir_D11G009080.1	exsA	Spore coat assembly protein ExsA	Gossypium hirsutum	HAU	D11	7507336	7507704	-	369	Ghir_D11G009080	0	0	732.44	177.11	30.82	12.8	24.94	19.23	38.27	21.19	26.36	104.08	48.07	0	0	0	0	0	0	0	0	0	0	95.02
Ghir_D11G012350	Ghir_D11G012350.1	ECM42	Arginine biosynthesis bifunctional protein ArgJ, mitochondrial	Gossypium hirsutum	HAU	D11	11289632	11289832	+	201	Ghir_D11G012350	0	0	0	0	0	0	0	0	30.52	0	0	0	0	0	0	0	0	0	0	0	0	0	0	2.35
Ghir_D11G013020	Ghir_D11G013020.1	NA	NA	Gossypium hirsutum	HAU	D11	12080446	12082548	+	2103	Ghir_D11G013020	0	0	8.87	14.22	4.59	0.39	0.6	0.9	0.14	0	0.6	0.6	1.74	0	0	0	0	0	0	0	0	0	0	2.51
Ghir_D11G013250	Ghir_D11G013250.1	HT1	Serine/threonine-protein kinase HT1	Gossypium hirsutum	HAU	D11	12324700	12328019	-	3320	Ghir_D11G013250	0.86	0.54	3.18	13.11	21.26	11.32	4.89	2.78	1.73	1.93	1.49	0.74	1.6	0	0	0	0	0	0	0	0	1.18	0	5.03
Ghir_D11G015840	Ghir_D11G015840.1	nep2	Aspartic proteinase nepenthesin-2	Gossypium hirsutum	HAU	D11	15573829	15575693	+	1865	Ghir_D11G015840	0.6	0	4.02	190.21	748.92	1056.2	1071.71	1286.23	1159.58	1380.21	1428.13	1625.72	1687.92	2.85	2.23	0	0	1.38	0.98	6.62	0.24	3806.93	6.62	895.34
Ghir_D11G016030	Ghir_D11G016030.1	G9	Polygalacturonase	Gossypium hirsutum	HAU	D11	15862352	15864250	+	1899	Ghir_D11G016030	0	0	0.46	0.79	51.43	199.42	266.86	402.87	353.08	461.03	469.44	793.46	843.98	1	0.92	0	0	1.14	0.25	1.73	2.46	88.24	2.46	295.6
Ghir_D11G016190	Ghir_D11G016190.1	RALFL17	Protein RALF-like 17	Gossypium hirsutum	HAU	D11	16143580	16144330	-	751	Ghir_D11G016190	1.65	0	17.1	690.79	1839.83	1981.94	1772.26	2767.58	1692.25	1547.15	1133.23	310.35	46.75	2.13	1.53	0	0	1.09	0.12	3.52	0.13	20.34	3.52	1061.61
Ghir_D11G016460	Ghir_D11G016460.1	WRKY42	WRKY transcription factor 42	Gossypium hirsutum	HAU	D11	16747167	16749224	+	2058	Ghir_D11G016460	0	0.13	0	1.69	14.03	12.57	19.16	13.78	3.57	2.45	0.48	0	0.75	0	0	0	0	0	0	0	0	0.66	0	5.28
Ghir_D11G017170	Ghir_D11G017170.1	NA	Ubiquitin-60S ribosomal protein L40	Gossypium hirsutum	HAU	D11	17834118	17834417	+	300	Ghir_D11G017170	7.68	0.95	10.25	41.09	7.88	5.79	17.14	6.5	2.69	1.82	0	0	0	0	0	0	0	0	0	0	0	0	0	7.83
Ghir_D11G018310	Ghir_D11G018310.1	sll1654	Universal stress protein Sll1654	Gossypium hirsutum	HAU	D11	19829016	19830488	+	1473	Ghir_D11G018310	0	0	0	0.1	10.89	9.15	7.84	1.86	0	0.09	0	0	0.2	0	0	0	0	0	0	0	0	0	0	2.32
Ghir_D11G018650	Ghir_D11G018650.1	groL	60 kDa chaperonin	Gossypium hirsutum	HAU	D11	20326361	20329150	-	2790	Ghir_D11G018650	0	0	0.16	3.84	9.87	7.62	7.01	11.97	2.45	3.63	0.91	0	0	0	0	0	0	0	0	0	0	0	0	3.65
Ghir_D11G018960	Ghir_D11G018960.1	NA	NA	Gossypium hirsutum	HAU	D11	20938605	20940227	+	1623	Ghir_D11G018960	0	0	0	0	0	0	16.03	0	0	0	0	0	0	0	0	0	0	0	0	0	0	0	0	1.23
Ghir_D11G020150	Ghir_D11G020150.1	Bp10	L-ascorbate oxidase homolog	Gossypium hirsutum	HAU	D11	23662967	23665599	-	2633	Ghir_D11G020150	0	0	821.86	194.24	24.99	3.79	0.9	0.86	1.12	0.64	0.41	0	0	0	0	0	0	0	0	0	0	0	0	80.68
Ghir_D11G021060	Ghir_D11G021060.1	HOS15	WD40 repeat-containing protein HOS15	Gossypium hirsutum	HAU	D11	26588499	26589543	+	1045	Ghir_D11G021060	2.06	0	57.95	52.74	36.89	6.56	0.81	0.69	1.34	0.69	0.69	0	0.25	0	0	0	0	0	0	0	0	0	0	12.36
Ghir_D11G021750	Ghir_D11G021750.1	NA	NA	Gossypium hirsutum	HAU	D11	28698726	28699208	-	483	Ghir_D11G021750	0	1.06	53.34	63.79	23.13	51.57	48.13	32.75	53.64	26.39	5.32	0	0	0	0	0	0	0	0	0	0	0	0	27.62
Ghir_D11G023390	Ghir_D11G023390.1	NA	NA	Gossypium hirsutum	HAU	D11	37872114	37872287	+	174	Ghir_D11G023390	0	0	0	0	0	0	0	0	0	69.38	0	0	0	0	0	0	0	0	0	0	0	0	0	5.34
Ghir_D11G024340	Ghir_D11G024340.1	GSVIVT00026920001	Probable polygalacturonase	Gossypium hirsutum	HAU	D11	47336664	47341357	-	4694	Ghir_D11G024340	1.11	0.37	0.89	5.47	30.13	63.32	91.44	124.83	100.95	129.76	125.19	141.63	203.34	0.39	0.32	0.17	0.13	0.05	0.09	0.52	0.33	341.16	0.52	78.34
Ghir_D11G024820	Ghir_D11G024820.1	MLO1	MLO-like protein 1	Gossypium hirsutum	HAU	D11	49359562	49362550	-	2989	Ghir_D11G024820	0	0	0	0	0	2.05	1.77	4.18	1.15	1.54	1.39	1.34	0.55	0	0	0	0	0	0	0	0	0	0	1.07
Ghir_D11G025530	Ghir_D11G025530.1	SYP131	Putative syntaxin-131	Gossypium hirsutum	HAU	D11	52806550	52807121	+	572	Ghir_D11G025530	0	0	0	0	7.65	0	0	3.12	0	1.51	10.96	6.75	9.5	0	0	0	0	0	0	0	0	19.02	0	3.04
Ghir_D11G027370	Ghir_D11G027370.1	AHL20	AT-hook motif nuclear-localized protein 20	Gossypium hirsutum	HAU	D11	58418255	58419798	-	1544	Ghir_D11G027370	0.21	0.1	172.62	45.53	4.23	1.32	0.92	0.24	0	0	0	0	0	0	0	0	0	0	0	0	0	0	0	17.32
Ghir_D11G027470	Ghir_D11G027470.1	POT5	Potassium transporter 5	Gossypium hirsutum	HAU	D11	58712302	58715220	+	2919	Ghir_D11G027470	0	0	3.64	17.01	14.67	3.28	0	0	0	0.02	0	0	0	0	0	0	0	0	0	0	0	0	0	2.97
Ghir_D11G027890	Ghir_D11G027890.1	GLOX	Aldehyde oxidase GLOX	Gossypium hirsutum	HAU	D11	59552284	59560459	+	8176	Ghir_D11G027890	0	0.09	77.64	4.85	0	0	0	0.04	0	0	0	0	0	0	0	0	0	0	0	0	0	0	0	6.36
Ghir_D11G029340	Ghir_D11G029340.1	PME28	Putative pectinesterase/pectinesterase inhibitor 28	Gossypium hirsutum	HAU	D11	62100721	62102609	-	1889	Ghir_D11G029340	0	0.29	0.68	0.12	0.51	0.18	0	0	0.03	0.96	2.22	14.05	35.2	0	0	0	0	0	0	0	0	0.21	0	4.17
Ghir_D11G029680	Ghir_D11G029680.1	NA	NA	Gossypium hirsutum	HAU	D11	62481979	62482329	+	351	Ghir_D11G029680	0	0	0	0	0	0	0	0	0	0	0	5.26	16.37	0	0	0	0	0	0	0	0	34.22	0	1.66
Ghir_D11G029690	Ghir_D11G029690.1	At3g01520	Universal stress protein A-like protein	Gossypium hirsutum	HAU	D11	62485728	62487647	+	1920	Ghir_D11G029690	0.15	0	0	0	1.64	14.79	18.15	36.77	16.97	10.06	10.35	10.48	5.83	0	0	0	0	0	0	0	0	7.02	0	9.63
Ghir_D11G029730	Ghir_D11G029730.1	NA	NA	Gossypium hirsutum	HAU	D11	62539301	62541304	-	2004	Ghir_D11G029730	0.43	11.89	96.48	39.38	16.28	0	0.16	0.09	0	0	0.19	0	0.05	0	0	0	0	0	0.05	0	0	0	0.05	12.69
Ghir_D11G030450	Ghir_D11G030450.1	PBL23	Probable serine/threonine-protein kinase PBL23	Gossypium hirsutum	HAU	D11	63405422	63407428	+	2007	Ghir_D11G030450	0	0	0.24	0	0	0.66	1.05	7.17	15.63	22.42	30.05	35.61	43.01	0	0	0	0	0	0	0.05	0	152	0.05	11.99
Ghir_D11G031950	Ghir_D11G031950.1	TBL41	Protein trichome birefringence-like 41	Gossypium hirsutum	HAU	D11	66296157	66300774	+	4618	Ghir_D11G031950	0	0	1.08	48.25	142.76	103.52	89.29	29.85	2.08	0.63	0.38	0	0.35	0	0	0	0	0	0	0	0	1.05	0	32.17
Ghir_D11G032190	Ghir_D11G032190.1	NA	Elongation factor 2	Gossypium hirsutum	HAU	D11	66600763	66603527	+	2765	Ghir_D11G032190	0.36	0	1.9	15.36	54.27	37.59	26.17	37.59	20.59	23.22	16.09	25.61	38.82	0.05	0.03	0	0	0.11	0	0.08	0	5.26	0.11	22.89
Ghir_D11G032390	Ghir_D11G032390.1	NA	NA	Gossypium hirsutum	HAU	D11	66849226	66849546	-	321	Ghir_D11G032390	0	0	0	0	19.87	47.1	69.02	35.82	17.32	13.38	12.98	0	0	0	0	0	0	0	0	0	0	0	0	16.58
Ghir_D11G033120	Ghir_D11G033120.1	MIMI_R791	Putative ankyrin repeat protein R791	Gossypium hirsutum	HAU	D11	68665061	68665330	+	270	Ghir_D11G033120	2.73	0	0	9.14	0	0	0	0	0.18	6.43	0	0	4.77	0	0	0	0	0	0	0	0	0	0	1.79
Ghir_D11G033180	Ghir_D11G033180.1	NA	NA	Gossypium hirsutum	HAU	D11	68706235	68707034	+	800	Ghir_D11G033180	0	0	0	0.23	2	24.99	35.65	237.24	312.86	373.09	422.66	523.11	184.69	0.31	0.54	0	0	0.4	0	0.96	0.36	145.04	0.96	162.81
Ghir_D11G033730	Ghir_D11G033730.1	SELMODRAFT_448915	FAS1 domain-containing protein SELMODRAFT_448915	Gossypium hirsutum	HAU	D11	69520660	69521421	+	762	Ghir_D11G033730	14.43	231.49	719.38	322.02	114.43	64.06	38.03	24.66	38.35	16.89	7.92	0	0.11	0	0	0.11	0.2	0.21	0.23	0.11	0.26	0	0.26	122.44
Ghir_D11G033790	Ghir_D11G033790.1	LIP1	Receptor-like kinase LIP1	Gossypium hirsutum	HAU	D11	69586971	69591425	-	4455	Ghir_D11G033790	0	0	0.25	16.98	59.92	90.97	108.55	133.92	113.6	156.02	169.12	165.27	227.28	0.75	0.42	0	0	0.1	0.37	0.89	0	779.58	0.89	95.53
Ghir_D11G034370	Ghir_D11G034370.1	AGP23	Arabinogalactan peptide 23	Gossypium hirsutum	HAU	D11	70663933	70664166	-	234	Ghir_D11G034370	0	17.84	133.31	2180.46	2685.27	4773.83	2754.57	3936.66	4989.02	5079.18	5880.87	5393.46	4208.16	10.35	7.49	0	0	2.88	0	4.07	0	19047.6	10.35	3233.28
Ghir_D11G034380	Ghir_D11G034380.1	AGP23	Arabinogalactan peptide 23	Gossypium hirsutum	HAU	D11	70665934	70666388	-	455	Ghir_D11G034380	2.34	0	115.75	3079.79	4618.82	6838.04	5248.49	5937.1	5717.58	6647.99	7441.78	7319.8	6265.32	16.36	9.21	0	0	10.67	4.19	25.36	0	11714	25.36	4556.37
Ghir_D11G034400	Ghir_D11G034400.1	AGP23	Arabinogalactan peptide 23	Gossypium hirsutum	HAU	D11	70678981	70679490	-	510	Ghir_D11G034400	0	0	7.8	366.3	809.68	1351.95	1100.67	1363.93	1400.45	1670.12	1833.84	1501.28	1416.2	2.65	1.62	0	0	4.21	1.4	5.15	0	2761.11	5.15	986.32
Ghir_D11G034550	Ghir_D11G034550.1	VLN2	Villin-2	Gossypium hirsutum	HAU	D11	70859863	70871734	+	11872	Ghir_D11G034550	0.08	0.15	0.12	3.37	18.69	24.66	27.48	33.64	32.19	43.45	47.12	59.91	115.89	0.17	0.14	0.23	0	0.27	0	0.28	0	337.85	0.28	31.29
Ghir_D11G034590	Ghir_D11G034590.1	AGL18	Agamous-like MADS-box protein AGL18	Gossypium hirsutum	HAU	D11	70910957	70916093	-	5137	Ghir_D11G034590	0	0	0	0	0	0	0	0	4.7	5.82	7.39	9.1	2.04	0	0	0	0	0	0	0	0	20.28	0	2.23
Ghir_D11G035950	Ghir_D11G035950.1	NA	NA	Gossypium hirsutum	HAU	D11	72533741	72534670	-	930	Ghir_D11G035950	0	0	0.19	6.83	10.27	4.88	3.18	4.47	2.08	1.3	0.08	0.77	0	0	0	0	0	0	0	0	0	1.85	0	2.62
Ghir_D12G000530	Ghir_D12G000530.1	FAO3	Long-chain-alcohol oxidase FAO3	Gossypium hirsutum	HAU	D12	700985	701419	-	435	Ghir_D12G000530	0	6.27	96.86	0.36	0	0	0	0	0	0	0	0	0	0	0	0	0	0	0	0	0	0	0	7.96
Ghir_D12G000670	Ghir_D12G000670.1	AHP5	Histidine-containing phosphotransfer protein 5	Gossypium hirsutum	HAU	D12	825562	826946	+	1385	Ghir_D12G000670	1.61	0.9	4.44	18.66	21.47	11.87	6.78	6.71	2.55	7.4	5.23	3.9	2.04	0	0	0	0	0	0	0	0	7.52	0	7.2
Ghir_D12G000810	Ghir_D12G000810.1	At1g57790	F-box/kelch-repeat protein At1g57790	Gossypium hirsutum	HAU	D12	961439	962898	+	1460	Ghir_D12G000810	0	0	18.33	17.33	19.82	7.36	1.15	0.29	0	0	0.43	0	0	0	0	0	0	0	0	0	0	0.15	0	4.98
Ghir_D12G001190	Ghir_D12G001190.1	URGT2	UDP-rhamnose/UDP-galactose transporter 2	Gossypium hirsutum	HAU	D12	1379066	1381927	+	2862	Ghir_D12G001190	1.77	0	1235.6	104.93	16.09	50.25	65.86	126.12	144.26	192.9	209.58	237.68	298.14	0.33	0.22	0	0	0.33	0.39	1.6	0.25	506.14	1.6	206.4
Ghir_D12G001210	Ghir_D12G001210.1	TKPR1	Tetraketide alpha-pyrone reductase 1	Gossypium hirsutum	HAU	D12	1401125	1402950	+	1826	Ghir_D12G001210	35.77	627.31	401.72	23.57	2.53	1.12	0.64	0.19	0.78	0.12	0	0.43	0	0	0	0.33	0.12	0	0.28	0	0.16	0	0.33	84.17
Ghir_D12G002920	Ghir_D12G002920.1	HSR4	Protein HYPER-SENSITIVITY-RELATED 4	Gossypium hirsutum	HAU	D12	3789375	3791310	+	1936	Ghir_D12G002920	0.78	6.38	5.48	1.15	0.08	0.14	0	0	0	0	0	0	0	0	0	0	0	0	0	0	0	0	0	1.08
Ghir_D12G003370	Ghir_D12G003370.1	plcA	1-phosphatidylinositol phosphodiesterase	Gossypium hirsutum	HAU	D12	4408792	4409748	+	957	Ghir_D12G003370	0	0	0	0	3.58	2.54	3.41	7.18	4.43	6.95	7.86	13.97	13.45	0	0	0	0	0	0	0	0	36.47	0	4.87
Ghir_D12G003520	Ghir_D12G003520.1	BGAL13	Beta-galactosidase 13	Gossypium hirsutum	HAU	D12	4674724	4679444	-	4721	Ghir_D12G003520	0.11	0	0.11	8.36	70.23	90.08	124.94	154.18	110.89	117.38	111.69	99.7	35.42	0.17	0.31	0	0	0.07	0	0.44	0	5.39	0.44	71.01
Ghir_D12G003570	Ghir_D12G003570.1	SKP1A	SKP1-like protein 1A	Gossypium hirsutum	HAU	D12	4780645	4781159	+	515	Ghir_D12G003570	0.39	26.3	5.79	12.02	1.09	0	0	0.92	0	0	0	1.58	0	0	0	0	0	0	0	0	0	0	0	3.7
Ghir_D12G003620	Ghir_D12G003620.1	AMS	Transcription factor ABORTED MICROSPORES	Gossypium hirsutum	HAU	D12	4865369	4868327	+	2959	Ghir_D12G003620	28.56	321.93	389.28	64.83	18.17	13.99	9.14	3.61	7.76	3.57	1.6	0	0	0	0	0.06	0.11	0	0.13	0.03	0.18	0	0.18	66.34
Ghir_D12G004100	Ghir_D12G004100.1	At1g09580	Transmembrane emp24 domain-containing protein p24delta3	Gossypium hirsutum	HAU	D12	5871135	5873343	-	2209	Ghir_D12G004100	0.52	0.25	0.38	27.45	52.85	56.58	50.89	71.52	48.12	37.81	26.5	22.03	12.53	0.17	0	0	0	0.17	0	0	0	1.11	0.17	31.34
Ghir_D12G004270	Ghir_D12G004270.1	AOS3	Allene oxide synthase 3	Gossypium hirsutum	HAU	D12	6079411	6080962	-	1552	Ghir_D12G004270	1.22	7.71	7.43	0.7	1.48	1.18	0.27	0.24	0.12	0	0	0.08	0	0	0	0	0	0	0	0	0	0	0	1.57
Ghir_D12G005810	Ghir_D12G005810.1	AVT6A	Amino acid transporter AVT6A	Gossypium hirsutum	HAU	D12	9812223	9814530	-	2308	Ghir_D12G005810	0	0	0	0.13	0.12	0	0	0.7	1.17	4.39	8.15	22.83	27.09	0	0	0	0	0	0	0	0	36.67	0	4.97
Ghir_D12G006190	Ghir_D12G006190.1	WUS	Protein WUSCHEL	Gossypium hirsutum	HAU	D12	10584200	10585576	-	1377	Ghir_D12G006190	0.35	0.85	0.21	0	0	0.38	0.72	19.99	66.95	66.79	34.96	0.62	0.39	0	0.1	0	0	0	0	0	0	0	0.1	14.79
Ghir_D12G008030	Ghir_D12G008030.1	CAD	Probable mannitol dehydrogenase	Gossypium hirsutum	HAU	D12	21517475	21518035	-	561	Ghir_D12G008030	0	11.29	2.75	2.16	0.9	0	0	2.29	0	0	0	0	0	0	0	0	0	0	0	0	0	0	0	1.49
Ghir_D12G009240	Ghir_D12G009240.1	NA	NA	Gossypium hirsutum	HAU	D12	30041150	30042046	-	897	Ghir_D12G009240	0	0	0	0	0	3.28	24.89	16.25	0	21.57	12.89	0	0	0	0	0	0	0	0	0	0	0	0	6.07
Ghir_D12G009910	Ghir_D12G009910.1	At1g64760	Glucan endo-1,3-beta-glucosidase 8	Gossypium hirsutum	HAU	D12	34338757	34340349	+	1593	Ghir_D12G009910	0	0	0	0.07	0	30.33	67	117.99	57.04	39.6	22.89	5.03	4.16	0	0.05	0	0	0	0	0.18	0	3.37	0.18	26.47
Ghir_D12G010120	Ghir_D12G010120.1	FLA21	Fasciclin-like arabinogalactan protein 21	Gossypium hirsutum	HAU	D12	35662797	35663744	+	948	Ghir_D12G010120	1.78	19.26	1.36	0.89	0.78	0.71	0.26	0.22	0	0.22	0.07	0.22	0	0	0	0	0	0	0	0	0	0	0	1.98
Ghir_D12G010190	Ghir_D12G010190.1	IP5P5	Type I inositol polyphosphate 5-phosphatase 5	Gossypium hirsutum	HAU	D12	36129501	36133663	+	4163	Ghir_D12G010190	0	0	0.36	4.4	12.78	12.12	13.02	13.66	7.04	10.02	8.47	10.37	10.64	0	0	0	0	0	0	0.04	0	30.1	0.04	7.91
Ghir_D12G010520	Ghir_D12G010520.1	NA	Malate dehydrogenase, cytoplasmic	Gossypium hirsutum	HAU	D12	37973098	37974980	-	1883	Ghir_D12G010520	0	0	9.02	101.66	201.33	112.07	63.64	62.38	27.55	25.04	20.51	12.09	10.78	0.06	0.06	0	0	0.06	0	0.13	0	14.04	0.13	49.7
Ghir_D12G011220	Ghir_D12G011220.1	tvp38	Golgi apparatus membrane protein tvp38	Gossypium hirsutum	HAU	D12	39104004	39106366	+	2363	Ghir_D12G011220	0	0	0	0	1.9	1.98	3.57	2.37	1.58	1.3	2.7	12.72	7.51	0	0	0	0	0	0	0	0	2.9	0	2.74
Ghir_D12G011380	Ghir_D12G011380.1	SMO1-1	Methylsterol monooxygenase 1-1	Gossypium hirsutum	HAU	D12	39464586	39468921	-	4336	Ghir_D12G011380	0	0	0.67	20.24	17.35	67.44	101.59	60.76	65.38	34.58	21.26	4.82	4.83	0.3	0	0.19	0	0.19	0	0.1	0	3.59	0.3	30.69
Ghir_D12G011650	Ghir_D12G011650.1	CPIJ013394	O-glucosyltransferase rumi homolog	Gossypium hirsutum	HAU	D12	39833634	39839477	+	5844	Ghir_D12G011650	0	0	0.1	1.3	4.21	5.1	5.38	4.83	2.29	1.46	0.87	0	0	0	0	0	0	0	0	0	0	0.21	0	1.96
Ghir_D12G012060	Ghir_D12G012060.1	PIP5K10	Phosphatidylinositol 4-phosphate 5-kinase 10	Gossypium hirsutum	HAU	D12	40690323	40697123	+	6801	Ghir_D12G012060	0	0	0	0	0	1.51	1.76	1.54	1.01	2.19	1.92	5.95	4.94	0	0	0	0	0	0	0	0	1.77	0	1.6
Ghir_D12G012120	Ghir_D12G012120.1	CRF5	Ethylene-responsive transcription factor CRF5	Gossypium hirsutum	HAU	D12	40775909	40777291	+	1383	Ghir_D12G012120	0	0.11	0.11	0.49	6.22	6.16	7.93	8.31	2.49	2.11	0.6	0.27	0.21	0	0	0	0	0	0	0	0	0.48	0	2.69
Ghir_D12G012350	Ghir_D12G012350.1	CYP703A2	Cytochrome P450 703A2	Gossypium hirsutum	HAU	D12	41299830	41301855	-	2026	Ghir_D12G012350	8.3	143.35	1673.61	316.2	0.36	0.21	0.27	0.67	0	0.04	0.27	0	0	0	0	0.33	0.04	0.12	0.04	0	0.05	0	0.33	164.87
Ghir_D12G013220	Ghir_D12G013220.1	CCAMK	Calcium and calcium/calmodulin-dependent serine/threonine-protein kinase	Gossypium hirsutum	HAU	D12	42996796	42998551	+	1756	Ghir_D12G013220	0	0	45.06	12.45	2.83	0.09	0	0	0	0	0	0	0	0	0	0	0	0	0	0	0	0	0	4.65
Ghir_D12G014390	Ghir_D12G014390.1	SRP	Stress-related protein	Gossypium hirsutum	HAU	D12	44740576	44741547	-	972	Ghir_D12G014390	0	0	1.25	54.26	155.58	99.87	84.44	37.97	8.97	4.1	4.43	1.06	0.47	0	0	0	0	0	0	0	0	1.44	0	34.8
Ghir_D12G016940	Ghir_D12G016940.1	At1g64065	Late embryogenesis abundant protein At1g64065	Gossypium hirsutum	HAU	D12	49513033	49513611	+	579	Ghir_D12G016940	0	0	5.19	11.81	10.2	4.26	0	0	0	0.48	0	0	0	0	0	0	0	0	0	0	0	1.71	0	2.46
Ghir_D12G017340	Ghir_D12G017340.1	CYP78A5	Cytochrome P450 78A5	Gossypium hirsutum	HAU	D12	50066410	50068144	-	1735	Ghir_D12G017340	6.33	1.85	0.63	49.25	148.28	97.39	75.62	34.35	4.61	1.43	0.66	0.91	0.53	0	0	0	0	0	0	0	0	0.33	0	32.45
Ghir_D12G017700	Ghir_D12G017700.1	CYP704B1	Cytochrome P450 704B1	Gossypium hirsutum	HAU	D12	50558108	50560371	+	2264	Ghir_D12G017700	3.47	73.33	953.63	98.64	0.35	0.53	0.04	0	0.07	0.5	0.77	1.26	0.81	0.16	0	0.24	0.12	0	0.26	0.13	0.15	0	0.26	87.18
Ghir_D12G018230	Ghir_D12G018230.1	PCR12	Protein PLANT CADMIUM RESISTANCE 12	Gossypium hirsutum	HAU	D12	51349107	51350207	+	1101	Ghir_D12G018230	0	0	0	0	0	3.14	8.79	1.45	1.94	3.95	3.02	6.84	5.01	0	0	0	0	0	0	0	0	4.81	0	2.63
Ghir_D12G019460	Ghir_D12G019460.1	NAC098	Protein CUP-SHAPED COTYLEDON 2	Gossypium hirsutum	HAU	D12	53265818	53267717	+	1900	Ghir_D12G019460	0	0	0	5.15	11.62	6.35	6.13	0.58	0.94	0.39	0	0	0	0	0	0	0	0	0	0	0	0	0	2.4
Ghir_D12G020020	Ghir_D12G020020.1	GLOX	Aldehyde oxidase GLOX	Gossypium hirsutum	HAU	D12	53911564	53913721	+	2158	Ghir_D12G020020	1.6	0.66	4025.24	941.58	13.02	0.87	0.74	1.3	0	0.43	0.03	0.24	0.24	0.15	0.09	0	0.11	0	0.06	0.25	0.03	0.08	0.25	383.53
Ghir_D12G020580	Ghir_D12G020580.1	NA	NA	Gossypium hirsutum	HAU	D12	54503792	54504403	+	612	Ghir_D12G020580	1.94	0	366.98	150.38	37.45	21.01	12.29	3.38	4.37	0.94	0	0	0.21	0	0	0	0	0	0	0	0	0	0	46.07
Ghir_D12G020980	Ghir_D12G020980.1	PLAT1	PLAT domain-containing protein 1	Gossypium hirsutum	HAU	D12	55047113	55048077	+	965	Ghir_D12G020980	0.11	0	1.45	139.4	687.2	783.14	1052.29	1513.56	970.05	798.73	501.04	53.98	15.67	0.64	0.67	0	0	0.45	0	0.57	0	3.67	0.67	501.28
Ghir_D12G021600	Ghir_D12G021600.1	NA	Beta-galactosidase	Gossypium hirsutum	HAU	D12	55612731	55616818	+	4088	Ghir_D12G021600	0	0	41.65	48.47	19.23	1.03	0.14	0	0	0.02	0	0	0	0	0	0	0	0	0	0	0	0	0	8.5
Ghir_D12G023790	Ghir_D12G023790.1	HTH	Protein HOTHEAD	Gossypium hirsutum	HAU	D12	57888607	57890802	-	2196	Ghir_D12G023790	0	0.13	494.51	113.02	0.08	0.04	0.16	0.03	0.1	0.07	0.17	0	0	0	0	0	0	0	0	0	0	0	0	46.79
Ghir_D12G023840	Ghir_D12G023840.1	STP1	Sugar transport protein 1	Gossypium hirsutum	HAU	D12	57941761	57958667	+	16907	Ghir_D12G023840	0	0	51.52	23.81	6.44	0	0.04	0	0	0.04	0.04	0.25	0.04	0	0	0	0	0	0	0	0	0	0	6.32
Ghir_D12G023890	Ghir_D12G023890.1	RBL2	RHOMBOID-like protein 2	Gossypium hirsutum	HAU	D12	57996850	57998168	-	1319	Ghir_D12G023890	0	0	0	0.08	0.49	1.18	3.6	7.82	3.71	4.87	4.15	1.04	0.23	0	0	0	0	0	0	0	0	0	0	2.09
Ghir_D12G024160	Ghir_D12G024160.1	MS1	PHD finger protein MALE STERILITY 1	Gossypium hirsutum	HAU	D12	58178309	58180881	-	2573	Ghir_D12G024160	0.04	0.24	250.31	23.99	0	0	0	0	0	0	0	0	0	0.09	0.13	0.09	0	0	0	0	0	0	0.13	21.12
Ghir_D12G024300	Ghir_D12G024300.1	NA	NA	Gossypium hirsutum	HAU	D12	58309711	58310163	-	453	Ghir_D12G024300	0	0	0	2.58	2.82	1.68	5.96	3.99	4.38	10.31	8.01	1.09	1.44	0	0	0	0	0	0	0	0	0.29	0	3.25
Ghir_D12G024840	Ghir_D12G024840.1	NA	NA	Gossypium hirsutum	HAU	D12	58902672	58903788	+	1117	Ghir_D12G024840	0.56	1.44	7.96	12.93	40.59	321.14	375.56	729.67	678.72	929.36	895.69	996.77	819.77	1.42	1.21	0	0.3	1.01	0.41	3.88	4.41	27.21	4.41	446.94
Ghir_D12G026000	Ghir_D12G026000.1	HSP22	Small heat shock protein, chloroplastic	Gossypium hirsutum	HAU	D12	59798191	59798967	-	777	Ghir_D12G026000	3.2	1.37	3.62	2.61	0.75	1.9	0	0	0	0	0	0	0	0	0	0	0	0	0	0	0	0	0	1.03
Ghir_D12G027340	Ghir_D12G027340.1	LTP14	Putative non-specific lipid-transfer protein 14	Gossypium hirsutum	HAU	D12	61104727	61105172	+	446	Ghir_D12G027340	79.76	814.76	191.18	19.63	0	0.95	0	0.45	0	1.35	0	0	0	0	0	0	0	0	0.52	0	0.55	0	0.55	85.24
Ghir_D12G027360	Ghir_D12G027360.1	MEN-8	Protein MEN-8	Gossypium hirsutum	HAU	D12	61117228	61117627	+	400	Ghir_D12G027360	638.56	6261.55	55.65	0	0	0	0	0	0	0	0	0	0	0	0	3.37	1.72	0	4.11	0	3.1	0	4.11	535.06
Ghir_D12G027630	Ghir_D12G027630.1	BHLH126	Transcription factor bHLH126	Gossypium hirsutum	HAU	D12	61331846	61334515	-	2670	Ghir_D12G027630	0.89	1.49	1.39	6.2	4.39	1.84	0	0.39	0.37	0.96	0	0	0	0	0	0	0	0	0	0	0	0	0	1.38
Ghir_D12G027710	Ghir_D12G027710.1	CHX23	Cation/H(+) antiporter 23, chloroplastic	Gossypium hirsutum	HAU	D12	61391805	61397370	+	5566	Ghir_D12G027710	0	0	0.11	4.35	14.99	26.17	27.71	34.68	36.16	46.61	51.6	65.56	106.32	0.02	0.12	0	0.09	0.24	0.08	0.26	0	283.59	0.26	31.87
Ghir_D12G027880	Ghir_D12G027880.1	OLE16	Oleosin 16 kDa	Gossypium hirsutum	HAU	D12	61544898	61545753	+	856	Ghir_D12G027880	0	0.21	0	10.36	71.43	131.97	127.04	164.6	113.94	108.87	93.43	64.72	61.77	0.28	0.29	0	0.17	0	0	0.39	0	90.95	0.39	72.95
Ghir_D12G028580	Ghir_D12G028580.1	PAP17	Purple acid phosphatase 17	Gossypium hirsutum	HAU	D12	62130673	62133166	-	2494	Ghir_D12G028580	0	0	0.17	0.76	0	0.15	0.08	0	0.21	0.43	1.22	5.35	7.3	0	0	0	0	0	0	0	0	16.39	0	1.21
Ghir_D12G029540	Ghir_D12G029540.1	YPTM2	GTP-binding protein YPTM2	Gossypium hirsutum	HAU	Scaffold146	221749	223175	+	1427	Ghir_D12G029540	0	0	0.36	1.32	4.22	14.58	11.33	7.86	3.8	2.97	0.47	0.16	0.35	0	0	0	0	0	0	0	0	0	0	3.65
Ghir_D12G029550	Ghir_D12G029550.1	At5g61620	Probable transcription factor At5g61620	Gossypium hirsutum	HAU	Scaffold146	223728	224749	-	1022	Ghir_D12G029550	0	0	7.2	6.57	1.89	0	0	0	0	0	0	0	0	0	0	0	0	0	0	0	0	0	0	1.2
Ghir_D13G000020	Ghir_D13G000020.1	mfd	Transcription-repair-coupling factor	Gossypium hirsutum	HAU	D13	11444	11620	-	177	Ghir_D13G000020	0	0	9.6	0	0	0	0	0	0	85.88	0	0	0	0	0	0	0	0	0	0	0	0	0	7.34
Ghir_D13G001130	Ghir_D13G001130.1	valS	Valine--tRNA ligase	Gossypium hirsutum	HAU	D13	950772	951748	-	977	Ghir_D13G001130	0	0	0.26	8.17	30.87	10.54	6.82	2.79	0.31	0.43	1.72	0.11	0	0	0	0	0	0	0	0	0	0	0	4.77
Ghir_D13G001480	Ghir_D13G001480.1	PAP1	Probable inactive purple acid phosphatase 1	Gossypium hirsutum	HAU	D13	1295353	1307185	+	11833	Ghir_D13G001480	0	0.9	0.26	0.08	1.05	2.85	5.21	2.5	8.99	5.4	5.05	5.33	2.27	0	0	0	0	0	0	0	0	0.21	0	3.07
Ghir_D13G002690	Ghir_D13G002690.1	NA	NA	Gossypium hirsutum	HAU	D13	2428920	2429331	-	412	Ghir_D13G002690	0	0	15.86	0	0	0	0	0	0	0	0	0	0	0	0	0	0	0	0	0	0	0	0	1.22
Ghir_D13G003280	Ghir_D13G003280.1	ATJ10	Chaperone protein dnaJ 10	Gossypium hirsutum	HAU	D13	3146624	3150032	-	3409	Ghir_D13G003280	0.31	0.04	0.09	0.14	2.21	17.06	20.38	30.9	45.53	56.85	62.89	65.86	91.68	0.09	0.29	0.16	0	0	0.13	0.11	0	227.52	0.29	30.3
Ghir_D13G003520	Ghir_D13G003520.1	PERK5	Proline-rich receptor-like protein kinase PERK5	Gossypium hirsutum	HAU	D13	3450368	3454545	-	4178	Ghir_D13G003520	0	0	0	0	0.06	2.73	5.07	6.31	4.42	7.75	6.45	8.71	10.92	0	0.03	0	0	0	0	0.03	0	1.79	0.03	4.03
Ghir_D13G003750	Ghir_D13G003750.1	PEX3	Pollen-specific leucine-rich repeat extensin-like protein 3	Gossypium hirsutum	HAU	D13	3696998	3703029	+	6032	Ghir_D13G003750	0	0	11.12	278.27	822.03	808.23	750.3	725.97	630.36	746.79	677.93	631.47	1245.85	1.73	1.19	0	0	0.96	0.59	2.43	0	2572.12	2.43	563.72
Ghir_D13G003790	Ghir_D13G003790.1	LARP6C	La-related protein 6C	Gossypium hirsutum	HAU	D13	3759547	3762490	+	2944	Ghir_D13G003790	0.33	0	8.94	73.5	133.23	99.21	59.62	51.72	29.97	28.09	26.9	25.26	26.29	0.08	0	0	0	0.11	0	0.12	0.18	9.65	0.18	43.31
Ghir_D13G005120	Ghir_D13G005120.1	espE	ESX-1 secretion-associated protein EspE	Gossypium hirsutum	HAU	D13	6049270	6049673	+	404	Ghir_D13G005120	1.76	15.3	0	0.43	0.42	0	0	0	0	0	0	0	0	0	0	0	0	0	0	0	0	0	0	1.38
Ghir_D13G005310	Ghir_D13G005310.1	espE	ESX-1 secretion-associated protein EspE	Gossypium hirsutum	HAU	D13	6582045	6582598	-	554	Ghir_D13G005310	0	18.13	0.4	0	1.03	0	0	0	0	0	0	0	0	0	0	0	0	0	0	0	0	0	0	1.5
Ghir_D13G005880	Ghir_D13G005880.1	NA	NA	Gossypium hirsutum	HAU	D13	7807240	7808404	+	1165	Ghir_D13G005880	0	0	8.3	19.97	10.08	0.43	0	0	0	0	0	0	0	0	0	0	0	0	0	0	0	0	0	2.98
Ghir_D13G006400	Ghir_D13G006400.1	YSL7	Probable metal-nicotianamine transporter YSL7	Gossypium hirsutum	HAU	D13	8671596	8674813	-	3218	Ghir_D13G006400	0.23	0	29.75	40.65	39.05	12.49	1.25	0.85	0.09	0.05	0	0	0	0.08	0	0	0	0.05	0	0.03	0	0	0.08	9.57
Ghir_D13G006570	Ghir_D13G006570.1	At4g03220	Putative F-box/FBD/LRR-repeat protein At4g03220	Gossypium hirsutum	HAU	D13	9016796	9018797	+	2002	Ghir_D13G006570	0	0	0.72	0.34	3.86	5.7	5.8	6.9	1.76	4.38	2.39	1.68	0.5	0	0	0	0	0	0	0	0	0.55	0	2.62
Ghir_D13G007060	Ghir_D13G007060.1	LAT59	Probable pectate lyase P59	Gossypium hirsutum	HAU	D13	10311549	10313514	-	1966	Ghir_D13G007060	0.76	7.72	59.75	842.58	1632.82	2046.27	1552.77	1978.64	1941.84	2341.09	2392.97	2197.15	2988.11	4.93	3.91	0	0	4.51	2.07	12.93	0.09	5926.71	12.93	1537.11
Ghir_D13G007100	Ghir_D13G007100.1	LAT59	Probable pectate lyase P59	Gossypium hirsutum	HAU	D13	10551409	10554245	+	2837	Ghir_D13G007100	0.72	0	8.01	371.11	1135.9	2004.04	1823.61	2593.88	2458.67	3019.99	3084.29	2861.47	3306.49	7.87	5.06	0	0	4.24	1.66	14.52	0.19	7339.41	14.52	1743.71
Ghir_D13G008010	Ghir_D13G008010.1	pheT	Phenylalanine--tRNA ligase beta subunit	Gossypium hirsutum	HAU	D13	14051242	14051460	-	219	Ghir_D13G008010	16.12	0	0	0	0	0	0	0	0	0	0	0	0	0	0	0	0	0	0	0	0	0	0	1.24
Ghir_D13G008710	Ghir_D13G008710.1	NA	NA	Gossypium hirsutum	HAU	D13	16244789	16247144	-	2356	Ghir_D13G008710	0	0	6.07	0	0	0	0	9.01	11.29	0	0	0	5.91	0	0	0	0	0	0	0	0	0	0	2.48
Ghir_D13G008900	Ghir_D13G008900.1	SARD1	Protein SAR DEFICIENT 1	Gossypium hirsutum	HAU	D13	17225121	17226681	-	1561	Ghir_D13G008900	0	0	20.31	9.27	2.55	6.41	3.94	5.59	7.29	3.76	7.18	7.32	2.82	0	0	0	0	0	0	0	0	5.87	0	5.88
Ghir_D13G009380	Ghir_D13G009380.1	At1g34750	Probable protein phosphatase 2C 10	Gossypium hirsutum	HAU	D13	19979402	19979876	-	475	Ghir_D13G009380	0	10.19	5.96	0	0	0	0	0	0	0	0	0	0	0	0	0	0	0	0	0	0	0	0	1.24
Ghir_D13G009640	Ghir_D13G009640.1	MYB35	Transcription factor MYB35	Gossypium hirsutum	HAU	D13	21655400	21657023	+	1624	Ghir_D13G009640	3.28	59.15	117.46	2.01	0.24	0	0	0	0	0	0	0	0	0	0	0.13	0.05	0	0	0	0.07	0	0.13	14.01
Ghir_D13G010010	Ghir_D13G010010.1	ASE2	Amidophosphoribosyltransferase 2, chloroplastic	Gossypium hirsutum	HAU	D13	23965976	23967745	-	1770	Ghir_D13G010010	0	0	0	0	12.82	8.07	2.34	2.17	0.24	2.64	1.38	0	0	0	0	0	0	0	0	0	0	0.63	0	2.28
Ghir_D13G012570	Ghir_D13G012570.1	GLP10	Germin-like protein subfamily 2 member 4	Gossypium hirsutum	HAU	D13	39134094	39135268	+	1175	Ghir_D13G012570	0.52	0	2.09	128.05	484.6	849.7	771.93	822.45	807.56	1076.76	1060.49	926.79	1073.62	2.39	1.4	0	0	2.07	1.8	6.08	0	4017.71	6.08	615.74
Ghir_D13G013650	Ghir_D13G013650.1	carB	Carbamoyl-phosphate synthase large chain	Gossypium hirsutum	HAU	D13	44128295	44128958	+	664	Ghir_D13G013650	1.81	13.93	2.25	0	0	0	0	0	0	0	0	0	0	0	0	0	0	0	0	0	0	0	0	1.38
Ghir_D13G013870	Ghir_D13G013870.1	NA	NA	Gossypium hirsutum	HAU	D13	44960255	44962218	-	1964	Ghir_D13G013870	0	35.06	7.77	1.27	0	0	0	0	0	0	0	0	0	0	0	0	0	0	0	0	0	0	0	3.39
Ghir_D13G015030	Ghir_D13G015030.1	At5g55050	GDSL esterase/lipase At5g55050	Gossypium hirsutum	HAU	D13	48653734	48655651	-	1918	Ghir_D13G015030	0.12	1.93	0.56	10.27	52.67	150.95	174.06	283.9	287.44	365.4	418.12	433.55	545.67	0.83	0.69	0	0	0.19	0.42	2.01	0	1454.07	2.01	209.59
Ghir_D13G015920	Ghir_D13G015920.1	bag	IgA FC receptor	Gossypium hirsutum	HAU	D13	50621302	50622092	-	791	Ghir_D13G015920	44.04	0	1258.32	6342.09	6752.56	9816.61	8195.01	4730.65	7051.2	3591.2	2332.73	5.83	14.07	9.45	4.57	0	0.29	5.26	5.08	4.99	0.12	0	9.45	3856.49
Ghir_D13G017210	Ghir_D13G017210.1	BPA1	Binding partner of ACD11 1	Gossypium hirsutum	HAU	D13	53369340	53372482	-	3143	Ghir_D13G017210	3.28	0.69	0.65	8.92	18.48	15.86	14.5	16.84	10.68	11.23	11.51	12.79	13.47	0	0	0	0	0	0.05	0.05	0	13.96	0.05	10.68
Ghir_D13G017320	Ghir_D13G017320.1	Zc3h12a	Endoribonuclease ZC3H12A	Gossypium hirsutum	HAU	D13	53513346	53514515	+	1170	Ghir_D13G017320	0	0	14.98	0	0	22.53	0	0	0	0	0	0	0	0	0	0	0	0	0	0	0	0	0	2.89
Ghir_D13G017680	Ghir_D13G017680.1	NA	NA	Gossypium hirsutum	HAU	D13	54242801	54243100	-	300	Ghir_D13G017680	0	0	0.56	0	0	1.08	1.37	6.08	0	8.21	5.77	1.77	6.97	0	0	0	0	0	0	0	0	0	0	2.45
Ghir_D13G018210	Ghir_D13G018210.1	NA	NA	Gossypium hirsutum	HAU	D13	55339815	55340132	+	318	Ghir_D13G018210	0	0	0	0	0	3.87	12.67	18.53	5.74	3.64	3.73	0	0	0	0	0	0	0	0	0	0	0	0	3.71
Ghir_D13G018320	Ghir_D13G018320.1	NA	NA	Gossypium hirsutum	HAU	D13	55489212	55490492	-	1281	Ghir_D13G018320	0	0.08	0	0.54	1.88	1.17	1.12	0.72	0.19	0.71	1.43	1.75	3.68	0	0	0	0	0	0	0	0	2.57	0	1.02
Ghir_D13G018710	Ghir_D13G018710.1	SIB1	Sigma factor binding protein 1, chloroplastic	Gossypium hirsutum	HAU	D13	56136772	56137097	+	326	Ghir_D13G018710	0	5.01	2	6.79	1.63	0.71	0	0	0	0	0	0	0	0	0	0	0	0	0	0	0	0	0	1.24
Ghir_D13G018750	Ghir_D13G018750.1	NA	NA	Gossypium hirsutum	HAU	D13	56209415	56210628	+	1214	Ghir_D13G018750	0	0	0.16	0	13.98	11.35	1.76	1.05	6.26	23.18	41.24	100.51	140.43	0.14	0	0	0	0	0	0.08	0	894.69	0.14	26.15
Ghir_D13G019340	Ghir_D13G019340.1	NA	NA	Gossypium hirsutum	HAU	D13	56840905	56841786	-	882	Ghir_D13G019340	0	0	22.94	14.93	0.67	0	0	0	0	0	0	0	0	0	0	0	0	0	0	0	0	0	0	2.96
Ghir_D13G020410	Ghir_D13G020410.1	NA	Beta-galactosidase	Gossypium hirsutum	HAU	D13	58113972	58117857	+	3886	Ghir_D13G020410	0	0	9.1	7.26	2.77	0.51	0	0	0	0.07	0	0	0	0	0	0	0	0	0	0	0	0	0	1.52
Ghir_D13G020560	Ghir_D13G020560.1	RPL39C	60S ribosomal protein L39-3	Gossypium hirsutum	HAU	D13	58326455	58326823	+	369	Ghir_D13G020560	0	0	150.65	0	0	0	0	0	0	0	0	0	0	0	0	0	0	0	0	0	0	0	0	11.59
Ghir_D13G021460	Ghir_D13G021460.1	NA	NA	Gossypium hirsutum	HAU	D13	59296317	59297427	-	1111	Ghir_D13G021460	21.6	0	0.15	0.36	0.7	0	0.35	0	0.12	0	0.12	0.18	0	0	0	0	0	0	0	0	0	0	0	1.81
Ghir_D13G021610	Ghir_D13G021610.1	PFK3	ATP-dependent 6-phosphofructokinase 3	Gossypium hirsutum	HAU	D13	59383626	59394450	-	10825	Ghir_D13G021610	0	0	0	0	0.29	2.43	2.77	3.63	4.44	9.17	8.39	20.12	22.38	0	0.04	0	0	0	0	0	0	3.15	0.04	5.66
Ghir_D13G022930	Ghir_D13G022930.1	NA	L-ascorbate oxidase homolog	Gossypium hirsutum	HAU	D13	60872480	60872922	+	443	Ghir_D13G022930	0	0	0	0	4.95	6.03	7.04	4.5	0.88	1.79	4.48	3.14	6.44	0	0	0	0	0	0	0	0	13.18	0	3.02
Ghir_D13G022940	Ghir_D13G022940.1	Bp10	L-ascorbate oxidase homolog	Gossypium hirsutum	HAU	D13	60872943	60874315	+	1373	Ghir_D13G022940	0.82	0.73	185.36	1640.41	2883.45	3442.83	2715.63	2845.4	2741.04	3677.19	3712.2	4029.82	4767.57	6.78	5.35	0.26	0	6.08	4.33	20.22	0	12609.5	20.22	2510.96
Ghir_D13G022950	Ghir_D13G022950.1	Bp10	L-ascorbate oxidase homolog	Gossypium hirsutum	HAU	D13	60877936	60879770	+	1835	Ghir_D13G022950	0	0	41.38	306.82	496.03	654.89	468.76	536.5	526.25	707.85	739.18	766.78	820.98	1.19	1.17	0	0	0.85	0.59	4.09	0.4	2271.07	4.09	466.57
Ghir_D13G022960	Ghir_D13G022960.1	Bp10	L-ascorbate oxidase homolog	Gossypium hirsutum	HAU	D13	60882044	60884082	-	2039	Ghir_D13G022960	0	0	1.96	161.31	578.58	698.56	732.61	783.51	496.15	622.86	628.81	919.11	697.35	2.15	1.25	0	0	1.55	0.75	3.48	0	197.91	3.48	486.22
Ghir_D13G022980	Ghir_D13G022980.1	Bp10	L-ascorbate oxidase homolog	Gossypium hirsutum	HAU	D13	60896546	60898385	-	1840	Ghir_D13G022980	0	0.05	24.58	205.71	693.95	765.71	716.08	853.2	860.21	1213.36	1224.55	1344.31	1870.39	3.36	0.76	0	0	2.57	0.28	4.89	0.62	4889.14	4.89	751.7
Ghir_D13G022990	Ghir_D13G022990.1	Bp10	L-ascorbate oxidase homolog	Gossypium hirsutum	HAU	D13	60906832	60908740	+	1909	Ghir_D13G022990	0.05	0	2.39	164.91	827.75	491.76	518.08	672.79	430.9	485.66	460.47	1135.63	1724.6	2.22	0.89	0	0	1.95	0	3.72	0.18	324.85	3.72	531.92
Ghir_D13G023000	Ghir_D13G023000.1	Bp10	L-ascorbate oxidase homolog	Gossypium hirsutum	HAU	D13	60911096	60913149	-	2054	Ghir_D13G023000	0.24	0	138.19	1876.53	3367.2	3797.97	3260.94	3316.74	3306.01	4118.1	4183.3	4471.58	5817.04	9.01	6.16	0	0	5.18	6.12	21.06	0	11199.2	21.06	2896.45
Ghir_D13G023030	Ghir_D13G023030.1	NA	Pyruvate kinase, cytosolic isozyme	Gossypium hirsutum	HAU	D13	60943198	60946665	-	3468	Ghir_D13G023030	0.32	0.29	0.5	0.67	28.09	39.8	42.92	50.29	25.19	25.53	18.13	19.25	2.95	0	0.09	0	0	0.04	0	0.05	0	0.19	0.09	19.53
Ghir_D13G023210	Ghir_D13G023210.1	F6'H1	Feruloyl CoA ortho-hydroxylase 1	Gossypium hirsutum	HAU	D13	61151492	61153161	-	1670	Ghir_D13G023210	2.06	10.15	0.76	0	0	0	0	0.12	0	0	0	0	0	0	0	0	0	0	0	0	0	0	0	1.01
Ghir_D13G023980	Ghir_D13G023980.1	PIKFYVE	1-phosphatidylinositol 3-phosphate 5-kinase	Gossypium hirsutum	HAU	D13	61785357	61785736	-	380	Ghir_D13G023980	11.23	0	1.75	0	0	0	0	0	0	0	0	0	0	0	0	0	0	0	0	0	0	0	0	1
Ghir_D13G024570	Ghir_D13G024570.1	NA	Beta-galactosidase	Gossypium hirsutum	HAU	D13	62537127	62541022	+	3896	Ghir_D13G024570	0	0	62.32	80.59	73.31	21.04	1.31	0.48	0	0.07	0	0	0.05	0	0	0	0	0.1	0.03	0	0	0	0.1	18.4
Ghir_D13G025000	Ghir_D13G025000.1	APX1	L-ascorbate peroxidase 1, cytosolic	Gossypium hirsutum	HAU	D13	62858263	62861918	+	3656	Ghir_D13G025000	8.45	3.36	13.72	244.65	549.15	422.87	319.76	302.87	127.87	123.02	86.68	65.19	43.62	0.18	0.19	0.17	0	0.35	0	0.68	0.07	33.84	0.68	177.79
Ghir_D13G025120	Ghir_D13G025120.1	NA	NA	Gossypium hirsutum	HAU	D13	62938298	62939094	-	797	Ghir_D13G025120	0	0	0	0	1.02	2.12	3.06	1.15	1.12	0	3.47	1.47	1.25	0	0	0	0	0	0	0	0	0	0	1.13
Ghir_Scaffold1616G000010	Ghir_Scaffold1616G000010.1	NA	NA	Gossypium hirsutum	HAU	Scaffold1616	10037	10198	+	162	Ghir_Scaffold1616G000010	0	0	885.85	0	0	0	0	0	0	0	0	0	0	0	0	0	0	0	0	0	0	0	0	68.14
Ghir_Scaffold1878G000020	Ghir_Scaffold1878G000020.1	XI-E	Myosin-11	Gossypium hirsutum	HAU	Scaffold1878	19264	20350	+	1087	Ghir_Scaffold1878G000020	0	0	0	0	0	0	1.25	0	4.86	1.97	0	0	10.43	0	0	0	0	0	0	0	0	0	0	1.42
Ghir_Scaffold1885G000020	Ghir_Scaffold1885G000020.1	SCPL44	Serine carboxypeptidase-like 44	Gossypium hirsutum	HAU	Scaffold1885	19116	23219	+	4104	Ghir_Scaffold1885G000020	0	0	0	0.41	2.48	4.54	5.74	3.98	0.6	1.57	1.25	1.52	1.19	0	0	0	0	0	0	0	0	4	0	1.79
Ghir_Scaffold2206G000050	Ghir_Scaffold2206G000050.1	NA	NA	Gossypium hirsutum	HAU	Scaffold2206	57615	57872	-	258	Ghir_Scaffold2206G000050	8.4	23.28	2.89	0	0	1.9	0	0	0	0	1.86	4.03	1.87	0	0	0	0	0	0	0	0	0	0	3.4
Ghir_Scaffold2208G000030	Ghir_Scaffold2208G000030.1	G9	Polygalacturonase	Gossypium hirsutum	HAU	Scaffold2208	16134	26139	-	10006	Ghir_Scaffold2208G000030	0	0	0.95	9.33	19.44	24.91	17.52	19.49	8.48	18.79	19.72	32.72	20.09	0	0	0	0	0	0	0	0	30.96	0	14.73
Ghir_Scaffold2405G000010	Ghir_Scaffold2405G000010.1	NA	Beta-galactosidase	Gossypium hirsutum	HAU	Scaffold2405	1065	4952	+	3888	Ghir_Scaffold2405G000010	0	0	106.11	58.88	32.06	8.12	1.25	0.4	0	0	0	0	0	0	0	0	0	0	0	0	0	0	0	15.91
Ghir_Scaffold2780G000010	Ghir_Scaffold2780G000010.1	NA	Beta-galactosidase	Gossypium hirsutum	HAU	Scaffold2780	1065	4952	+	3888	Ghir_Scaffold2780G000010	0	0	106.11	58.88	32.06	8.12	1.25	0.4	0	0	0	0	0	0	0	0	0	0	0	0	0	0	0	15.91
Ghir_Scaffold2780G000030	Ghir_Scaffold2780G000030.1	NA	Beta-galactosidase	Gossypium hirsutum	HAU	Scaffold2780	15449	19330	+	3882	Ghir_Scaffold2780G000030	0	0	29.78	12.44	5.22	2.18	0.38	0	0	0	0	0	0	0	0	0	0	0	0	0	0	0	0	3.85
Ghir_Scaffold3164G000010	Ghir_Scaffold3164G000010.1	NA	NA	Gossypium hirsutum	HAU	Scaffold3164	1404	1633	+	230	Ghir_Scaffold3164G000010	0	9.76	10.6	0	0	0	0	0	0	0	0	0	0	0	0	0	0	0	0	0	0	0	0	1.57
Ghir_Scaffold3235G000020	Ghir_Scaffold3235G000020.1	NA	NA	Gossypium hirsutum	HAU	Scaffold3235	16598	16759	-	162	Ghir_Scaffold3235G000020	0	0	885.85	0	0	0	0	0	0	0	0	0	0	0	0	0	0	0	0	0	0	0	0	68.14
Ghir_Scaffold423G000040	Ghir_Scaffold423G000040.1	NA	NA	Gossypium hirsutum	HAU	Scaffold423	47138	47338	-	201	Ghir_Scaffold423G000040	0	0	33.64	0	0	0	0	0	0	0	0	0	0	0	0	0	0	0	0	0	0	0	0	2.59
Ghir_Scaffold648G000010	Ghir_Scaffold648G000010.1	PME63	Putative pectinesterase 63	Gossypium hirsutum	HAU	Scaffold648	12915	14654	-	1740	Ghir_Scaffold648G000010	0.16	0	0	0.71	17	203.07	329.3	512.08	405.28	477.55	497.53	672.33	441.83	1.34	0.33	0	0	0.8	0.47	1.95	0	26.17	1.95	273.6
Ghir_Scaffold921G000070	Ghir_Scaffold921G000070.1	NA	NA	Gossypium hirsutum	HAU	Scaffold921	45051	45294	-	244	Ghir_Scaffold921G000070	0	0	0	0	0	0	0	0	14.32	28.98	5.04	2.76	2.5	0	0	0	0	0	0	0	0	0	0	4.12
