# Supplementary material for: Rapid Identification of Pollen- and Anther-Specific Genes in Response to High-Temperature Stress Based on Transcriptome Profiling Analysis in Cotton
Source: Int J Mol Sci. 2022 Mar 21;23(6):3378. doi: 10.3390/ijms23063378 (PMC8954629; doi:10.3390/ijms23063378)
Supplement: Supplementary file 1 [file ijms-23-03378-s001.zip › Table S/Table S5 862 TSSGs gene ID, TPM.xlsx]

## Sheet: Table S5
gene ID	NT3_5	NT5_6	NT6_7	NT7_8	NT8_9	NT9_10	NT10_11	NT11_12	NT12_13	NT13_14	NT14_16	NT16_19	NT19_24	NTroot	NTstem	NTleaf	NTbract	NTsepal	NTpetal	NTstigma	NTovlue	NTpollen	max_eight
Ghir_A01G000020	0	0	4.99	0	0	0	0	0	0	0	0	0	0	0	0	0	0	0	0	0	0	0	0
Ghir_A01G000240	0	0	14.36	8.46	3.15	1.59	0.69	0.5	0.49	0.4	0	0.7	0	0	0	0	0	0	0	0	0	0.1	0
Ghir_A01G000440	0.11	0	21.9	15.81	38.56	27.18	25.42	18.81	9.92	7.44	4.58	1.53	0.21	0.18	0.08	0	0	0.08	0.04	0	0	0.69	0.18
Ghir_A01G000600	0	0	10.24	5.5	2.01	0	0	0	0	0	0	0	0	0	0	0	0	0	0	0	0	0	0
Ghir_A01G001960	13.87	0	1147.77	365.6	9.24	1.62	0.62	2.06	0	0	0	0	0	0	0	0	0	0	0	0	0	0	0
Ghir_A01G006730	0	0	6.46	33.01	40.95	20.49	12.22	9.55	2.42	2.94	2.78	3.37	5.94	0	0	0	0	0	0	0	0	10.45	0
Ghir_A01G007860	0	0	8.94	0	0	0	0	0	22.57	0	48.07	0	17.62	0	0	0	0	0	0	0	0	0	0
Ghir_A01G007870	0	0	6.32	0	0	0	0	0	0	0	0	0	0	0	0	0	0	0	0	0	0	0	0
Ghir_A01G007970	0	0.07	41.93	0.79	0.13	0.59	1.28	0.28	0.33	0	0	0.17	0	0	0	0	0	0.12	0	0	0	0	0.12
Ghir_A01G012330	0	0	1.17	0	0	0	0	0	0	0	0	0	0	0	0	0	0	0	0	0	0	0	0
Ghir_A01G013700	0	0	24.62	0	0	0	0	0	0	0	0	0	0	0	0	0	0	0	0	0	0	0	0
Ghir_A01G014490	0	0	115.44	0	0	0	0	0	0	0	0	0	0	0	0	0	0	0	0	0	0	0	0
Ghir_A01G015800	82.98	0.4	5918.65	5429.83	2616.33	945.78	443.61	196.08	222.68	98.05	20.28	0.17	1.14	0	0	0	0	2.84	0	0.2	0	0	2.84
Ghir_A01G016860	0	0	4.47	0	0	0	0	0	0	0	0	0	0	0	0	0	0	0	0	0	0	0	0
Ghir_A01G017770	0	0	10.14	4.14	1.77	1.32	0.26	0	0	0	0	0	0	0	0	0	0	0	0	0	0	0	0
Ghir_A01G017970	0	0	9.82	0	0	0	0	0	0	0	0	0	0	0	0	0	0	0	0	0	0	0	0
Ghir_A01G017980	0	0	1.35	0	0	0	0	0	0	0	0	0	0	0	0	0	0	0	0	0	0	0	0
Ghir_A01G018130	0	2.07	1.21	3.21	2.5	0.94	1.25	1.78	0	0	0	0	0	0	0	0	0	0	0	0	0	0	0
Ghir_A01G021640	0	0	6.4	1.12	0	0	0	0	0	0	0	0	0	0	0	0	0	0	0	0	0	0	0
Ghir_A01G022080	0.21	5.25	1.97	0.42	0	0	0	0	0	0	0	0	0	0	0	0	0	0	0	0	0	0	0
Ghir_A02G000020	0	0	7.98	0	0	0	0	0	0	0	0	0	0	0	0	0	0	0	0	0	0	0	0
Ghir_A02G000790	1.15	6.59	60.51	5.18	0	0	0	0	0	0	0	0	0	0	0	0	0	0	0	0	0	0	0
Ghir_A02G001040	0	0.21	1.66	31.85	44.83	63.81	69.35	55.76	80.19	41.22	25.46	0	0.2	0	0	0	0	0	0	0	0	0	0
Ghir_A02G001360	0.16	0	15.67	8.82	2.02	0	0	0	0	0	0	0	0.07	0	0	0	0	0	0	0	0	0	0
Ghir_A02G001900	0	0	1.1	5.14	0	7.71	0.99	0	7.58	0	0	0	0.91	0	0	0	0	0	0	0	0	0	0
Ghir_A02G002080	1.21	0.16	630.37	1.23	0	0.19	0.05	0.23	0	0	0	0	0	0	0.05	0	0	0	0	0	0	0	0.05
Ghir_A02G002270	2.6	0.27	2662.29	563.5	17.63	0.16	0.35	0.45	0	0.3	0	0	0	0	0	0	0	0.08	0	0	0	0	0.08
Ghir_A02G003640	0	0	6.34	0	0	0	0	0	0	0	0	0	0	0	0	0	0	0	0	0	0	0	0
Ghir_A02G004620	0	0	1.36	0	0	0	0	0	0	0	0	0	0	0	0	0	0	0	0	0	0	0	0
Ghir_A02G005160	0.07	0	317.16	10.24	0	0	0	0	0	0	0	0.25	0	0	0	0	0	0	0	0	0	0	0
Ghir_A02G005220	0.9	0	1.02	0	0	0	0	0	0	0	0	0	0	0	0	0	0	0	0	0	0	0	0
Ghir_A02G005650	274.84	1199.69	152.01	89.61	41.55	13.22	19.67	9.01	19.36	18.35	28.3	19.87	16.6	0.94	0.07	0.39	0.69	0	1.12	0.76	0.92	0	1.12
Ghir_A02G005950	0	0	12.18	0	0	0	0	0	0	0	0	0	0	0	0	0	0	0	0	0	0	0	0
Ghir_A02G005960	0	0	10.36	0	0	147.82	0	0	0	0	0	0	0	0	0	0	0	0	0	0	0	0	0
Ghir_A02G008660	0	0	7.95	0	0	0	0	0	0	4.3	0	0	0	0	0	0	0	0	0	0	0	0	0
Ghir_A02G008670	0	0	1.12	0	0	0	0	0	0	0	0	0	0	0	0	0	0	0	0	0	0	0	0
Ghir_A02G008700	0	0.86	2.35	2.31	0.33	0	0	0	0	0	0.07	0	0	0	0	0	0	0	0	0	0	0	0
Ghir_A02G009180	0	0	6.76	0	0	0	0	0	0	0	0	0	0	0	0	0	0	0	0	0	0	0	0
Ghir_A02G009810	1.85	0.41	3.74	0	0	1.17	0	1.86	0	0	0	0.77	0	0	0	0	0	0	0	0	0	0	0
Ghir_A02G010790	0	0.08	1.1	0.3	0.3	1.09	0.67	0	0.69	0.71	0.19	0.06	0.5	0	0	0	0	0	0	0	0	0	0
Ghir_A02G011160	0.73	25.12	6.49	0.91	0.04	0	0	0	0	0.11	0	0	0	0	0	0	0	0	0	0	0.05	0	0.05
Ghir_A02G011990	0	0	14.36	0	0	0	0	0	0	0	0	0	0	0	0	0	0	0	0	0	0	0	0
Ghir_A02G015070	1.04	0.12	1.36	0.41	0.68	0.83	0.23	0.15	0	0.24	0	0	0	0	0	0	0	0	0	0	0	0	0
Ghir_A02G016090	0	0	1.09	0.07	0	0	0	0	0	0	0	0	0	0	0	0	0	0	0	0	0	0	0
Ghir_A02G016100	0.04	0.03	36.81	12.66	1.99	0.2	0.12	0.14	0.08	0.03	0.05	0.08	0	0	0	0	0	0	0	0	0.03	0	0.03
Ghir_A02G016940	0	0.26	1.8	0.66	0	0.03	0.07	0.35	0.18	0	0	0.12	0	0	0	0	0	0	0	0	0	0.03	0
Ghir_A02G017270	0	0	1.08	0.56	0	0	0	0	0	0	0	0	0	0	0	0	0	0	0	0	0	0	0
Ghir_A02G017340	0	0	1.73	0.44	0.29	0.39	0.43	0.86	0	0.12	0.61	0.99	2.17	0	0	0	0	0	0	0	0	326.37	0
Ghir_A02G019220	0	0	1.39	1.26	0.73	0.66	0	0	0	0.62	0	0	0	0	0	0	0	0	0	0	0	1.33	0
Ghir_A03G001040	0.28	3.99	10.08	3.22	1.37	2.85	3.69	6.96	4.43	2.98	3.1	4.56	1.33	0	0	0.05	0	0	0	0	0	0	0.05
Ghir_A03G002200	0	16.65	5.88	0.5	0	0	0	0	0	0	0	0	0	0	0	0	0	0	0	0	0	0	0
Ghir_A03G002210	0	4.84	1.81	0	0	0	0	0	0	0	0	0	0	0	0	0	0	0	0	0	0	0	0
Ghir_A03G002640	0	0	12.73	0	0	11.03	0	0	0	0	0	0	0	0	0	0	0	0	0	0	0	0	0
Ghir_A03G003840	0	0.4	9.65	0.26	0	0	0	0	0	0	0	0	0	0	0	0	0	0	0	0	0	0	0
Ghir_A03G004300	0	2.34	4	0	0	0	0	0	0	0	0	0	0	0	0	0	0	0	0	0	0	0	0
Ghir_A03G004680	0	0	2.98	59.47	47.82	27.17	0.66	0	0	0.55	0	0.28	0	0	0	0	0	0	0	0	0	0	0
Ghir_A03G005870	0	53.05	4.72	0	0	0	0	0	0	0	0	0	0	0	0	0	0	0	0	0	0	0	0
Ghir_A03G012170	0	0	1.22	0	0	0	0	0	0	0	0	0	0	0	0	0	0	0	0	0	0	0	0
Ghir_A03G013310	0	25.08	4.31	19.56	32.89	9.93	2.28	0	37.89	46.49	19.93	0	0	0	0	0	0	0	0	0	0	0	0
Ghir_A03G014030	1.22	113.1	516.15	74.61	0	0	0.08	0.11	0	0.04	0	0	0	0.31	0	0.08	0.04	0	0.08	0	0	0	0.31
Ghir_A03G014350	0	0	7.66	0	0	0	0	0	0	0	0	0	0	0	0	0	0	0	0	0	0	0	0
Ghir_A03G015070	0	0	6.38	0	0	0	0	0	0	0	0	0	0	0	0	0	0	0	0	0	0	0	0
Ghir_A03G015750	0.57	0	3.56	3.45	0	0	0.56	0	0	0	0.47	0	0	0	0	0	0	0	0	0	0	0	0
Ghir_A03G015830	0	0	1.28	0.23	0	0.4	0	0	0	0	0	0	0	0	0	0	0	0	0	0	0	0	0
Ghir_A03G018460	35.74	0	5.29	0	0	0	0	0	0	0	0	0	0	0	0	0	0	0	0	0	0	0	0
Ghir_A03G019140	0	0	3.32	0	0	0	0	0	0	0	0	0	0	0	0	0	0	0	0	0	0	0	0
Ghir_A03G019410	0	0	43.44	0	0	0	0	0	0	0	0	0	0	0	0	0	0	0	0	0	0	0	0
Ghir_A03G019740	0	0	38.51	40.72	13.56	0	0	0	0	0	0	0	0	0	0	0	0	0	0	0	0	0	0
Ghir_A03G019960	71.8	0	2494.37	5610.49	2859.7	2419.03	1931.08	1348.83	2137.22	1010.6	655.59	2.06	0	0	2.22	0	0	0	0	2.34	0	1.08	2.34
Ghir_A03G020070	94.33	372.84	207.99	108.8	38.58	62.17	47.96	39.2	43.38	6.75	3.86	0	0.91	0	0	0	0	0	0.97	0.5	0	0	0.97
Ghir_A03G020300	0	0	11.66	5.51	1.62	0.99	0.08	0.14	0.14	0.07	0	0	0	0	0	0	0	0	0	0	0	0	0
Ghir_A03G020360	0	0	21.32	0	0	0	0	0	0	0	0	0	0	0	0	0	0	0	0	0	0	0	0
Ghir_A03G020370	0	0	3.46	0.41	0	0	0	0	0	0	0	0	0	0	0	0	0	0	0	0	0	0.37	0
Ghir_A03G021220	0.11	0	5.87	0.62	0.1	0	0	0	0	0	0.17	0	0	0	0	0	0	0	0	0	0	0	0
Ghir_A03G023690	0	26.3	9.71	11.11	0	2.8	0	0	0	0	0	0	5.4	0	0	0	0	0	0	0	0	0	0
Ghir_A04G000090	0	0	2.91	0	0	0	0	0	0	0	0	0	0	0	0	0	0	0	0	0	0	0	0
Ghir_A04G001950	4.87	0.88	1.51	0.76	0.37	0	0	0	0	0	0	0	0	0	0	0	0	0	0	0	0	0	0
Ghir_A04G003000	0	2.71	82.42	127.96	28.67	12.85	5.34	4.38	3.64	0.52	0	0	0	0	0.1	0	0	0	0	0	0	0	0.1
Ghir_A04G003150	0	0	2.54	1.15	0	0	0	0	0	0	0	0	0	0	0	0	0	0	0	0	0	0	0
Ghir_A04G003720	0	0	5.14	0	0	0	0	0	0	0	0	0	0	0	0	0	0	0	0	0	0	0	0
Ghir_A04G004820	0.75	0	1.03	0.25	0.08	0	0	0	0	0	0	0.07	0	0	0	0	0	0	0	0	0	0	0
Ghir_A04G005080	0	0	31.15	16.68	1.26	0	0	0	0	0.15	0	0	0	0	0	0	0	0	0	0	0	0	0
Ghir_A04G005220	0	0	19.29	13.44	2.65	0	0	0	0	0.05	0	0	0	0	0	0	0	0	0	0	0	0	0
Ghir_A04G007080	0	1.59	2.9	0.88	0.42	0	0	1.07	0	0	0	0	0	0	0	0	0	0	0	0	0	0	0
Ghir_A04G008110	0	1.11	1.92	0	1.23	4.32	3.72	2.57	0	0	0	0	0	0	0	0	0	0	0	0	0	0	0
Ghir_A04G008630	0	5.19	2.63	0.94	0.46	1.65	0.91	0	0.76	0	0	0	0	0	0	0	0	0	0	0	0	0	0
Ghir_A04G008890	0	0	2.06	0	0	0	0	0	0	0	0	0	0	0	0	0	0	0	0	0	0	0	0
Ghir_A04G010440	0	0	11.02	13.09	12.22	1.85	0.15	0.93	0.17	0.22	0	0	0	0	0	0	0	0	0	0	0	0	0
Ghir_A04G010610	0	0	1.79	0	1.58	0	0.67	0	1.09	0	0	0	0	0	0	0	0	0	0	0	0	0	0
Ghir_A04G012110	1.44	0	865.37	634.62	202.83	91.13	53.39	28.25	24.89	11.83	2.83	0.09	0.2	0.1	0.1	0	0	0.48	0	1.43	0.12	0.1	1.43
Ghir_A04G012120	2.19	18.04	921.35	195.51	16.37	0.37	0.4	0.18	0	0.09	0	0.7	0	0	0	0.09	0	0.91	0	0	0	0.55	0.91
Ghir_A04G012690	1.15	7.11	16.49	20.68	6.02	1.45	1.33	0.51	0.21	0.22	0.58	0.22	0.4	0	0	0	0	0	0	0	0	0.6	0
Ghir_A04G012960	0.86	0	9.94	6.42	3.59	0.6	0.26	0	0	0	0	0	0	0	0	0	0	0	0.09	0	0	0	0.09
Ghir_A04G013780	0.99	0	20.74	33.73	26.6	6.26	0.75	0.22	0	0	0	0	0	0	0	0	0	0	0	0	0	0	0
Ghir_A04G013820	0.26	0.12	4.19	6.87	0.61	0.03	0	0	0	0	0	0	0	0	0	0	0	0	0	0	0	0	0
Ghir_A04G013940	0	0	3.33	12.53	12.6	11.08	5.04	5.08	2.99	1.16	0.58	0.1	0.81	0	0	0	0	0	0	0	0	0.05	0
Ghir_A05G003550	0	0	13.96	15.88	0	0	0	0	0	0	0	0	0	0	0	0	0	0	0	0	0	0	0
Ghir_A05G007120	0.59	0.44	92	81.25	101.72	105.32	138.27	214.84	141.12	145.39	122.52	176.47	82.63	0.29	0.32	0.52	0	0.9	0.27	0.71	0	1.12	0.9
Ghir_A05G007690	0	0	8.91	0	0	0	0	0	0	0	0	0	0	0	0	0	0	0	0	0	0	0	0
Ghir_A05G009400	0	0	3.6	0	0	0	0	0	0	0	0	0	0	0	0	0	0	0	0	0	0	0	0
Ghir_A05G010960	0	0	6.46	4.62	0.87	0	0	0	0	0	0	0	0	0	0	0	0	0	0	0	0	0	0
Ghir_A05G011090	0	0	5.14	0	0	0	0	0	0	0	0	0	0	0	0	0	0	0	0	0	0	0	0
Ghir_A05G016280	0	0	1.07	0.85	0	0	0	0	0	0	0	0	0	0	0	0	0	0	0	0	0	0	0
Ghir_A05G019000	0	1.63	6.12	3.94	0.93	0.12	0.09	0	0	0.04	0	0	0	0	0	0	0	0	0	0	0	0	0
Ghir_A05G020420	0	0	4.03	0	0	0	0	0	0	0	0	0	0	0	0	0	0	0	0	0	0	0	0
Ghir_A05G021070	0.24	0	1.76	1.18	0	0.41	0.29	0	0	0.17	0.03	0	0	0	0	0	0	0	0	0	0	0	0
Ghir_A05G021300	446.87	3848.95	339.66	9.09	0.91	0	0	0.97	1.69	0	0	0	0	0	0	2.21	0.76	0	1.54	0	1.45	0	2.21
Ghir_A05G021320	0	0	1.17	0	0	0	0	0	0	0	0	0	0	0	0	0	0	0	0	0	0	0	0
Ghir_A05G024540	0	0	15.86	0	0	0	0	0	0	0	0	0	0	0	0	0	0	0	0	0	0	0	0
Ghir_A05G027730	5.16	0	2501.67	707.31	62.47	3.02	0.55	1.43	0.77	0.32	0.48	0.16	0	0	0	0	0	0.16	0	0	0	0	0.16
Ghir_A05G027960	0	0	5.61	0	0	0	0	0	0	0	0	0	0	0	0	0	0	0	0	0	0	0	0
Ghir_A05G028090	0	0	40.62	33.54	41.45	21.27	9.88	6.92	3.72	3.83	3.86	2.14	0.84	0	0	0	0	0	0	0	0	2.25	0
Ghir_A05G028550	0	0	3.05	1.36	0.06	0	0	0	0	0	0	0	0	0	0	0	0	0	0	0	0	0	0
Ghir_A05G030840	0	0	19.31	10.26	4.78	0	0	0	0	0	0	0.06	0	0	0	0	0	0.06	0	0	0	0.06	0.06
Ghir_A05G031660	0	0	4.42	0	0	0	0	0	0	0	0	0	0	0	0	0	0	0	0	0	0	0	0
Ghir_A05G031950	0	2.26	7.34	0	1.73	0	0	0	0	0	0	0	0	0	0	0	0	0	0	0	0	2.4	0
Ghir_A05G033230	0	0	5.82	0	0	0	7.09	0	0	0	0	0	0	0	0	0	0	0	0	0	0	0	0
Ghir_A05G033400	0	1.27	1.11	0.77	0.43	0.17	0	0	0	0.49	0.45	2.62	3.46	0	0	0	0	0	0	0	0	0.43	0
Ghir_A05G034100	0	0	2.79	0	0	0	0	0	0	0	0	0	0	0	0	0	0	0	0	0	0	0	0
Ghir_A05G035420	0	0	11.45	0	0	0	0	0	0	0	0	0	0	0	0	0	0	0	0	0	0	0	0
Ghir_A05G036090	0	0	24.84	16.69	4.07	0	0	0	0	0	0	0	0	0	0.17	0	0	0	0	0	0	0	0.17
Ghir_A05G036850	0.57	0.05	1.09	4.76	8.39	10.72	8.39	9.27	3.72	3.31	4.75	4	3.07	0	0	0	0	0	0	0	0	0.48	0
Ghir_A05G037270	5.13	0.25	97.43	242.17	159.58	55.82	11.14	8.18	14.34	6.96	6.87	0.07	0.08	0	0	0	0	0	0	0	0	0	0
Ghir_A05G038200	0.28	0.46	3.02	1.44	0.54	0	0	0	0	0	0	0	0	0	0	0	0	0	0	0	0	0	0
Ghir_A05G040390	10.43	64.49	93.79	31.83	11.01	12.65	7.51	4.02	7.18	4.95	2.58	0	0	0	0.05	0.04	0.04	0	0	0	0	0	0.05
Ghir_A05G042050	0	0	2.02	3.71	2.43	0.25	0.05	0	0	0	0	0	0	0	0	0	0	0	0	0	0	0	0
Ghir_A05G042930	0	0	1.45	0	0	0	0	0	0	0	0	0	0	0	0	0	0	0	0	0	0	0	0
Ghir_A05G043160	13.36	0	11.89	0	0	6.07	0	0	0	0	0	0	0	0	0	0	0	0	0	0	0	0	0
Ghir_A06G000290	854.85	2093.26	111.27	78.88	41.82	17.46	6.86	3.82	1.88	0.9	0.63	0.21	0.08	0	0	1.09	0.35	0	0.87	0	0.97	0.14	1.09
Ghir_A06G000310	0	0	6.95	5.81	5.45	0.93	0	0.59	0	0	0	0	0	0	0	0	0	0	0	0	0	0.61	0
Ghir_A06G000570	5.73	2.42	76.56	30.16	12.74	49.95	19.73	10.35	36.65	7.41	18.04	0	0	0	0	0	0	0	0	0	0	0	0
Ghir_A06G002940	0	0	22.97	0	0	0	0	0	0	0	0	0	0	0	0	0	0	0	0	0	0	0	0
Ghir_A06G004330	0	0	6.11	1.61	0.32	1.53	0.1	0.27	0	0	0.18	0	0	0	0	0	0	0	0	0	0	0.19	0
Ghir_A06G005080	0	0	3.91	0	0	0	0	0	0	0	0	0	0	0	0	0	0	0	0	0	0	0	0
Ghir_A06G005730	0.79	0.36	242.78	24.53	1.2	0.31	0	0.24	0.09	0.09	0	0.12	0.03	0.25	0.4	0.71	0.03	1.16	0	0.03	1.47	0	1.47
Ghir_A06G006350	0.25	0	14.6	0	0	0	0	0	0	0	0	0	0	0	0	0	0	0	0	0	0	0	0
Ghir_A06G007280	1.4	4.46	1.56	0.08	0	0	0	0	0	0	0	0	0	0	0	0	0	0	0	0	0	0	0
Ghir_A06G007780	0.21	0	176.9	111.61	43.01	36.37	39.13	20.84	25.38	14.27	6.72	0	0.04	0.04	0	0	0	0	0	0.04	0	0	0.04
Ghir_A06G008910	0	0	1.28	9.33	11.51	4.67	0.2	0.18	0	0.18	0	0	0.1	0	0	0	0	0	0	0	0	0	0
Ghir_A06G009710	0	0	2.73	12.47	0	0	0	0	0	0	0	0	0	0	0	0	0	0	0	0	0	0	0
Ghir_A06G010460	0	0	13	0	0	0	0	0	0	0	0	0	0	0	0	0	0	0	0	0	0	0	0
Ghir_A06G011650	7.28	0	6.44	0	0	0	0	10.02	0	0	0	0	0	0	0	0	0	0	0	0	0	0	0
Ghir_A06G012350	0	0	1.28	0.26	0	0	0	0	0	0	0	0	0	0	0	0	0	0	0	0	0	0	0
Ghir_A06G014410	0	0	14.48	0	0	0	0	0	0	0	0	0	0	0	0	0	0	0	0	0	0	0	0
Ghir_A06G016230	0.47	25.98	71.27	0.62	0.07	0	0	0	0	0	0	0	0	0	0	0	0	0	0.2	0	0	0	0.2
Ghir_A06G017050	20.14	40.81	276.62	75.46	14.52	5.48	3.27	3.77	7.35	5.1	4.05	0.65	0.27	0.11	0.35	0.18	0.32	0.11	0.08	0.19	0.89	0.15	0.89
Ghir_A06G018060	0	0	7.41	0	0	0	8	0	0	0	0	0	0	0	0	0	0	0	0	0	0	0	0
Ghir_A06G018700	0	0	1.69	0.3	0	0	0	0	0	0	0	0	0	0	0	0	0	0	0	0	0	0	0
Ghir_A06G018990	0	0	8.4	6.65	10.35	0	0	0	0	0	0	4.57	4.35	0	0	0	0	0	0	0	0	0.68	0
Ghir_A06G021680	0	1.72	2.58	0	0.14	0	0	0	0	0	0	0	0	0	0	0	0	0	0	0	0	0	0
Ghir_A07G002250	0.71	0	4.42	17.9	38.63	22.06	10.4	3.34	1.52	3.81	3.77	4.28	5	0	0	0	0	0	0	0	0	0.68	0
Ghir_A07G002370	0	0	5.08	0	0	0	0	0	0	0	0	0	0	0	0	0	0	0	0	0	0	0	0
Ghir_A07G002600	0	0	3.65	0	0	0	0	0	0	0	0	0	0	0	0	0	0	0	0	0	0	0	0
Ghir_A07G004540	0	0	2.38	5.59	7.93	4.64	0.39	0.68	0.11	0.11	0.06	0.06	0.25	0	0	0	0	0	0	0	0	0.53	0
Ghir_A07G004570	0	0	34.81	0	0	0	0	0	0	0	0	0	0	0	0	0	0	0	0	0	0	0	0
Ghir_A07G005410	8.8	71.81	70.47	3.96	1.89	1.43	1.04	2.26	30.21	34.76	47.27	14.98	4.3	0	0	0.09	0.09	0	0	0	0	0	0.09
Ghir_A07G006340	0	0	2.7	0.31	0	0	0.44	0.77	0	0	0	0	0	0	0	0	0	0	0	0	0	0	0
Ghir_A07G008600	0	0	1.64	2.8	0	0	0	0	0	0	0	0	0	0	0	0	0	0	0	0	0	0	0
Ghir_A07G009120	0.6	13.11	8.7	0	0	0	0	0	0	0	0	0	0	0	0	0	0	0	0	0	0	0	0
Ghir_A07G009800	0	0	3.29	0	0	0	0	0	0	0	0	0	0	0	0	0	0	0	0	0	0	0	0
Ghir_A07G010120	0	0	1.47	0.45	0	0	0	0	0	0	0	0	0	0	0	0	0	0	0	0	0	0	0
Ghir_A07G010560	0	0	18.13	111.11	0	50.37	22.03	0	7.77	31.5	0	0	0	0	0	0	0	0	0	0	0	0	0
Ghir_A07G011340	0	0	6.93	54.56	38.85	31.92	35.79	30.77	12.68	18.29	4.64	17.09	3.31	0	0	0	0	0	0	0	0	26.32	0
Ghir_A07G011840	0	0	11.91	0	0	0	0	0	0	0	0	0	0	0	0	0	0	0	0	0	0	0	0
Ghir_A07G012180	0	0	5.29	0	0	0	0	0	0	0	0	0	0	0	0	0	0	0	0	0	0	0	0
Ghir_A07G012700	0	0	5.44	6.39	2.26	0.95	0.17	0.3	0.43	0.07	0	0	0	0	0	0	0	0	0	0	0	0	0
Ghir_A07G016500	0	0	10.74	15.76	0	0	0	0.22	0	0	0	0	0	0	0	0	0	0	0	0	0	0	0
Ghir_A07G016550	0	0.08	2.21	8.36	6.91	1.64	0.18	0.09	0.22	0	0	0	0	0	0	0	0	0	0	0	0	0.07	0
Ghir_A07G016560	0.21	0	1.65	1.92	1.71	0.44	0	0.02	0	0	0.11	0.05	0	0	0	0	0	0	0	0	0	0	0
Ghir_A07G017090	0	0	1.43	0	0	0	0	0	0	0	0	0	0	0	0	0	0	0	0	0	0	0	0
Ghir_A07G017590	0	0	1.44	5.16	0	1.13	0	0	0.21	0	0	0	0	0	0	0	0	0	0	0	0	0	0
Ghir_A07G017800	0	0	1.46	0	0	0	0	0	0	0	0	0	0	0	0	0	0	0	0	0	0	0	0
Ghir_A07G018930	0	1.44	6.85	12.85	3.54	0.25	0	0.19	0	0.1	0.38	0.05	0	0	0.05	0	0	0	0	0	0	0.35	0.05
Ghir_A07G019810	0.19	6.12	1.55	0.23	0.73	0.1	0.06	0.15	0	0	0	0	0	0	0	0	0	0	0	0	0	0	0
Ghir_A07G020060	0	0	2.23	0	0	1.97	0	0.63	0	0	0	0	0	0	0	0	0	0	0	0	0	0	0
Ghir_A07G021680	0	0	2.06	0	0	0	0	0	0	0	0	0	0	0	0	0	0	0	0	0	0	0	0
Ghir_A07G022100	0.16	1.39	20.8	13.3	3.94	0.06	0.17	0.06	0	0	0	0.54	0.47	0	0.1	0	0	0	0	0	0	1.16	0.1
Ghir_A07G022140	0	2.06	40.42	2.02	0.43	0.07	0	0	0	0	0	0	0	0	0	0.15	0	0.28	0	0.04	0.08	0	0.28
Ghir_A07G022850	0	5.36	4.74	3.78	6.51	3.25	2.04	0.34	3	1.36	0	0	0	0	0	0	0	0	0	0	0	0	0
Ghir_A07G024910	0	0	1.67	0	0	0	0	0	0	0	0	0	0	0	0	0	0	0	0	0	0	0	0
Ghir_A08G000450	0	0	5.24	0.7	0	0	0	0	0	0.58	0	0	0	0	0	0	0	0	0	0	0	0	0
Ghir_A08G000460	0	0	1.09	0	0	0	0	0	0	0	0	0	0	0	0	0	0	0	0	0	0	0	0
Ghir_A08G001400	0	0	1.64	2.58	1.66	0	0	0	0	0	0	0	0	0	0	0	0	0	0	0	0	0	0
Ghir_A08G001970	0	0	2.06	2.06	1.04	0	0	0	0	0	0	0	0	0	0	0	0	0	0	0	0	0	0
Ghir_A08G001980	0	0	3.47	3.01	1.38	0.75	0	0	0	0	0	0	0	0	0	0	0	0	0	0	0	0	0
Ghir_A08G001990	0	0	3.22	1.2	1.9	0.97	0.06	0	0	0	0.05	0	0	0	0	0	0	0	0	0	0	0	0
Ghir_A08G002030	2.99	0	1.56	4.03	5.49	3.36	1.39	1.73	0.28	0.12	0	0.35	0.06	0	0	0	0	0	0	0	0	0.3	0
Ghir_A08G002060	0	0	5.61	0	0	0	0	0	0	0	0	0	0	0	0	0	0	0	0	0	0	0	0
Ghir_A08G002340	0	72.65	6.34	0	0	0	0	37.9	0	0	0	0	0	0	0	0	0	0	0	0	0	0	0
Ghir_A08G002430	0.33	0	81.29	115.64	69.7	28.69	1.64	0.49	0.38	0	0	0	0.16	0.16	0	0	0	0.36	0	0	0	0.15	0.36
Ghir_A08G003080	0.34	15.92	625.83	56.96	0	0.18	0.03	0.03	0	0	0	0	0	0	0	0.21	0	0	0.03	0	0	0.03	0.21
Ghir_A08G003110	0.13	0	70.13	14.2	0.17	0.03	0.03	0	0	0	0	0	0	0	0	0	0.25	0.08	0	0	0	0	0.25
Ghir_A08G003420	0.03	1.11	7.72	3.86	0.66	0.26	0.37	0.69	1.66	2.57	3.38	8.46	11.46	0	0	0	0	0	0	0	0	0.87	0
Ghir_A08G003550	0	0	2.64	3.01	0	0	0	0	1.54	0	0	0	0	0	0	0	0	0	0	0	0	0	0
Ghir_A08G003850	2.73	0	151.74	394.7	270.15	189.64	88.53	53.11	94.25	33.09	23.07	0	0	0	0	0	0	0.55	0	0	0	0	0.55
Ghir_A08G005880	0	0	4.06	0	0	0	2.03	0	0	0	0	0	0	0	0	0	0	0	0	0	0	0	0
Ghir_A08G006360	0	0	1.64	0	0	0	0	0	0	0	0	0	0	0	0	0	0	0	0	0	0	0	0
Ghir_A08G006850	0	0	2.5	0	0	0	0	0	0	0	0	0	0	0	0	0	0	0	0	0	0	0	0
Ghir_A08G007560	0	0	2.02	2.79	1.36	3.64	2.17	0.92	0	0	0	0	0	0	0	0	0	0	0	0	0	0	0
Ghir_A08G009040	0	6.38	2.33	0	0	0	0	0	0	0	0	0	0	0	0	0	0	0	0	0	0	0	0
Ghir_A08G009050	0	1.82	1.63	0	0	0	0	0	0	0	0	0	0	0	0	0	0	0	0	0	0	0	0
Ghir_A08G012030	0	0	3.09	0	0	0	0	0	0	0	0	0	0	0	0	0	0	0	0	0	0	0	0
Ghir_A08G013210	0	0	21.18	0	1.51	0.66	0	0	0	0.62	0	0	0	0	0	0	0	0	0	0	0	0	0
Ghir_A08G013790	0	0	13.26	0	0	0	0	0	0	0	0	0	0	0	0	0	0	0	0	0	0	0	0
Ghir_A08G014600	1.29	4.53	620.68	71.28	4.47	2.27	1.75	1.79	0.94	2	1.1	1.12	1.55	2.36	2.68	2.17	1.36	1.55	1.05	3.17	5.44	0.02	5.44
Ghir_A08G015390	0	0	8.35	0	0	0	0	0	0	9.36	0	0	0	0	0	0	0	0	0	0	0	0	0
Ghir_A08G016130	0	0	2.76	0	0	0	0	0	0	0	0	0	0	0	0	0	0	0	0	0	0	0	0
Ghir_A08G019310	0	0	4.4	6.97	1.3	0	0.26	0	0	0	0	0	0	0	0	0	0	0	0	0	0	0.71	0
Ghir_A08G019820	0	0	4.36	0	0	0	0	0	0	0	0	0	0	0	0	0	0	0	0	0	0	0	0
Ghir_A08G020020	0	0	33.62	0	0	0	0	0	0	0	0	0	0	0	0	0	0	0	0	0	0	0	0
Ghir_A08G021220	0	0	1.13	0	0	0	0	0	0	0	0	0	0	0	0	0	0	0	0	0	0	0	0
Ghir_A08G021260	0.11	3.89	1.39	0	0.1	0	0.05	0	0	0.29	0	0	0	0	0	0	0	0	0	0	0	0.09	0
Ghir_A08G021660	0	0	16.38	20.86	9.83	3.36	2.12	1.17	0.16	0.84	1.26	1.51	0.56	0	0	0	0	0	0	0	0	0.61	0
Ghir_A08G022280	0	0.23	132.16	70.85	15.82	9.45	7.86	2.22	4.35	1.95	0.41	0	0.12	0.03	0	0	0	0.06	0	0	0	0.08	0.06
Ghir_A08G022650	0	0	3.75	0	0.37	0	0	0	0	0	0	0	0	0	0	0	0	0	0	0	0	0	0
Ghir_A08G023040	0.35	11.75	1.44	0.85	0.23	0	0	0	0	0	0	0	0	0	0	0	0	0	0	0	0	0	0
Ghir_A08G024290	20.65	236.79	601.36	128.26	48.19	48.27	37.08	12.18	18.29	11.56	5.58	0	0.06	0	0	0.18	0.06	0	0	0.06	0.07	0	0.18
Ghir_A08G025370	0	0	17.09	15.92	8.98	0.44	0.2	0.07	0	0	0	0.17	0	0	0	0	0	0	0	0	0	0	0
Ghir_A08G025750	1.36	0	398.01	79.6	10.13	0.12	0	0	0	0.11	0	0	0	0	0	0	0	0	0	0	0	0	0
Ghir_A08G025900	0	0	1.55	0	0	0	0	0	0	0	0	0	0	0	0	0	0	0	0	0	0	0	0
Ghir_A08G026480	1.84	60.74	3.07	2.13	0	0	0	0	0	0	0	0	0	0	0	0	0	0	0	0	0	0	0
Ghir_A09G000450	0	0	4	3.16	1.72	0.31	0	0	0	0	0	0	0	0	0	0	0	0	0	0	0	0	0
Ghir_A09G000710	0	19.2	15.62	0.18	0	0	0	0	0	0	0	0	0	0	0	0	0	0	0	0	0	0	0
Ghir_A09G001340	0	0	2.12	3.54	4.76	3.2	1.41	2.02	0	0.54	0	0.54	0	0	0	0	0	0	0	0	0	0.28	0
Ghir_A09G001550	0	0	4.12	2.87	1.82	0	0	0	0	0	0	0	0	0	0	0	0	0	0	0	0	0	0
Ghir_A09G001790	0	0	1.39	0	0	0	0	4.29	7.46	0	0	0	0	0	0	0	0	0	0	0	0	0	0
Ghir_A09G002260	0	0	1.26	0	0	0	0	0	0	0	0	0	0	0	0	0	0	0	0	0	0	0	0
Ghir_A09G002280	0	0	24.23	6.05	2.91	0	0	0	0	0	0	0	0	0	0	0	0	0	0	0	0	0	0
Ghir_A09G002540	0	10.08	2.28	0.47	0	0	0	0	0	0	0	0	4.48	0	0	0	0	0	0	0	0	0.41	0
Ghir_A09G002650	9.33	508.58	167.88	31.09	9.92	1.57	0	0	0	0	0	0	0	0	0	0.14	0.13	0	0.15	0	0	0	0.15
Ghir_A09G002940	0	0	9.96	0	0	0	0	0	0	0	0	0	0	0	0	0	0	0	0	0	0	0	0
Ghir_A09G003590	0	0.08	2.05	0.42	0.41	0.97	2.18	1.13	0.48	0.21	0.07	0.35	0.39	0	0	0	0	0	0	0	0	0.82	0
Ghir_A09G006340	0	0	970.46	173.39	9.52	0.91	0.88	0.58	0	0.1	0	0	0	0	0	0	0	0	0	0	0	0	0
Ghir_A09G008310	0	0	77.22	78.26	30.41	14.04	14.27	7.07	8.3	8.34	3.7	0.06	0	0	0.06	0	0	0.06	0	0	0	0	0.06
Ghir_A09G008430	0	0	12.09	0	0	0	0	0	0	0	0	0	0	0	0	0	0	0	0	0	0	0	0
Ghir_A09G009710	0	0	2.38	0.49	0	0	0.48	0	0	0	0	0	0	0	0	0	0	0	0	0	0	0	0
Ghir_A09G010040	0	0	2.7	0	5	0	0	3.3	0	0	3.32	2.63	6.89	0	0	0	0	0	0	0	0	0	0
Ghir_A09G010770	0	0	1.06	6.28	6.41	3.56	0	0	0	0.22	0	4.16	2.92	0	0	0	0	0	0	0	0	0	0
Ghir_A09G011780	0	0	2.88	0.44	0	0	0	0.24	0	0	0	0	0	0	0	0	0	0	0	0	0	0	0
Ghir_A09G012150	0	0	3.05	4.19	2.42	2.25	0	0	0	0	0	0	0	0	0	0	0	0	0	0	0	0	0
Ghir_A09G012160	0	0	6.23	8.04	6.74	1.19	0	0	0	0	0	0	0	0	0	0	0	0	0	0	0	0	0
Ghir_A09G013520	5.07	15.01	15.07	10.14	5.02	3.77	4.28	3.55	2.54	1.04	0.9	0.04	0.21	0.03	0	0	0	0	0	0	0.14	0	0.14
Ghir_A09G013860	3.05	6.27	2563.8	262.95	1.26	2.23	1.81	3.45	4.56	4.79	4.98	5.47	9.41	0.58	0.68	0.9	0.55	1.08	0.48	1.09	3.32	10.33	3.32
Ghir_A09G013900	0	0	3.27	0	0	1.28	0	0	0	0	0	0	0	0	0	0	0	0	0	0	0	0	0
Ghir_A09G013910	0	10.91	12.22	1.54	0	0	0	0	0	0	0	2.59	0	0	0	0	0	0	0	0	0	0	0
Ghir_A09G015110	0.41	0	100.57	86.82	31.34	0.08	0.18	0	0	0.31	0	0	0	0.25	0	0	0	0.08	0	0	0	0	0.25
Ghir_A09G015120	0	0	2.5	0.66	0.65	0	0	0	0	0	0	0	0	0	0	0	0	0	0	0	0	0	0
Ghir_A09G016310	0.07	0	8.43	5.3	2.11	0.09	0	0.11	0	0.08	0	0	0	0	0	0	0	0	0	0	0	0	0
Ghir_A09G017040	2.62	0	527.69	1310.1	846.81	650.44	440.01	268.69	400.71	176.24	81.64	2.46	6.84	0.33	0.49	0	0.14	1.64	0	0	0	0.34	1.64
Ghir_A09G019030	0	0	15.86	0	0	0	0	0	0	0	0	0	0	0	0	0	0	0	0	0	0	0	0
Ghir_A09G021610	0	0	17.59	2.37	0	0	0	0	0	0	0	0	0	0	0	0	0	0	0	0	0	0	0
Ghir_A09G021630	0.49	0	159.81	0.27	0	0	0.05	0	0	0	0	0	0	0	0	0	0	0	0	0	0	0	0
Ghir_A09G022040	0.23	0	84.09	30.89	9.81	2.03	0.05	0	0	0.04	0	0	0	0	0	0	0	0	0	0	0	0	0
Ghir_A09G022080	0.28	0.25	397.96	3.22	1.28	2.22	1.5	0.47	0.15	0.1	0.16	0	0.29	0.06	0.18	0.49	1.73	1.16	0.42	1.92	0	0.55	1.92
Ghir_A09G022100	15.16	90.84	238.04	33.67	11.89	15.9	14.1	9.42	10.01	6.49	3.15	0.27	0	0.13	1.63	0.29	1.46	0.66	0.04	0.61	0.15	0.08	1.63
Ghir_A09G022510	0	0	4.22	0	0	0.85	0.32	0	0	0	0	0	0	0	0	0	0	0	0	0	0	0	0
Ghir_A09G022770	0.63	2.64	475.99	110.96	19.8	2.49	0.27	0.21	0	0.08	0	0	0	0	0.18	0	0	0	0	0	0	0	0.18
Ghir_A09G023010	0	0	1.86	0	0	0	0	0	0	0	0	0	0	0	0	0	0	0	0	0	0	0	0
Ghir_A09G024140	0	0	11.9	0.66	0	0	0	0	0	0	0	0	0	0	0	0	0	0	0	0	0	0	0
Ghir_A09G026220	1.03	0	2.25	0.73	1.42	0.21	0	0	0.19	0.6	1.21	0	0	0	0	0	0	0	0	0	0	0	0
Ghir_A10G001410	0	0	1.02	0	0	0	2.03	2.24	0	0	0.56	6.44	1.78	0	0	0	0	0	0	0	0	0	0
Ghir_A10G001520	0	0	5.61	0	0	47.14	99.31	243.47	165.68	114.98	326.38	433.04	163.68	0	0	0	0	0	0	0	0	66.18	0
Ghir_A10G002340	0	11.82	2.88	0	0	0	0	0	0	0	0	0	0	0	0	0	0	0	0	0	0	0	0
Ghir_A10G002350	0.34	18.99	2.69	0.15	0	0	0	0	0	0	0	0	0	0	0	0	0	0	0	0	0	0	0
Ghir_A10G002360	0.41	9.48	1.07	0.06	0	0.05	0	0	0	0	0	0	0	0	0	0	0	0	0	0	0	0	0
Ghir_A10G002980	0	0	11.01	28.02	9.44	0.28	0.06	0.05	0	0.03	0.03	0.08	0	0	0.06	0	0	0.03	0	0	0	0	0.06
Ghir_A10G003520	0	0	5.86	0	0	0	0	0	0	0	0.93	0	0	0	0	0	0	0	0	0	0	0	0
Ghir_A10G003860	0	0	2.96	0	0	0	0	0	0	0	0	0	0	0	0	0	0	0	0	0	0	0	0
Ghir_A10G004790	0	0	53.28	152.23	37.12	0.7	0.12	0.17	0	0.14	0	0	0.16	0.19	0.04	0	0	0	0.04	0	0	0	0.19
Ghir_A10G006980	0	0	1.63	0	0	0	0	0	0	0	0	0	0	0	0	0	0	0	0	0	0	0	0
Ghir_A10G009160	0	0	3	4.39	1.11	0	0	0	0	0	0	0	0	0	0	0	0	0	0	0	0	0	0
Ghir_A10G009230	0	0	6.96	1.34	0	0	0	0	0	0	0	0	0	0	0	0	0	0	0	0	0	0	0
Ghir_A10G010760	1.6	0.78	1.8	0.89	0	0	0.32	0	0	0	0	0	0	0	0	0	0	0	0	0	0	0	0
Ghir_A10G010930	0.15	0.41	252.96	86.8	37.93	47.89	54.02	26.18	41.47	38.4	20.61	0.23	0.25	0	0	0.12	0	0.12	0	0.13	0	0	0.13
Ghir_A10G010940	6.14	1.22	76.8	106.12	73.99	138.72	140.28	68.83	123.09	84.55	59.64	0.23	0.13	0.24	0.13	0	0.68	0	0	0	0	0	0.68
Ghir_A10G012730	0	0	3.19	9.36	52.53	30.59	33.85	68.44	5.07	22.61	9.53	3.38	10.87	0	0	0	0	0	0	0	0	4.72	0
Ghir_A10G012890	0.72	12.21	5.7	0.69	0	0	0	0	0	0	0	0	0	0	0	0	0	0	0.05	0	0	0	0.05
Ghir_A10G012900	1.26	3.77	1.11	0.39	0	0	0	0	0	0	0	0	0	0	0	0	0	0	0	0	0	0	0
Ghir_A10G014050	0.47	0	9.29	0.22	0	0	0	0	0	0	0	0	0	0	0	0	0	0	0	0	0	0	0
Ghir_A10G015960	0	0	24.86	0	0	0	0	0	0	0	0	0	0	0	0	0	0	0	0	0	0	0	0
Ghir_A10G017020	0.03	18.05	98.22	7.2	0	0	0	0	0	0	0	0	0	0	0	0	0	0	0	0	0	0	0
Ghir_A10G017520	0	0	2.68	0	0	0	0	0	0	0	0	0	0	0	0	0	0	0	0	0	0	0	0
Ghir_A10G018750	0	0	1.02	0	0	0	0	0	0	0	0	0	0	0	0	0	0	0	0	0	0	0	0
Ghir_A10G018940	0.41	0	118.37	55.2	20.72	6.97	7.68	6.09	4.73	6.59	7.12	2.05	1.43	0	0	0	0	0	0	0	0	1.28	0
Ghir_A10G018960	0	0	1.68	0	0	0	0	0	0	0	0	0	0	0	0	0	0	0	0	0	0	0	0
Ghir_A10G020530	0	0	2.68	1.27	0.91	0	0	0	0	0	0	0	0	0	0	0	0	0	0	0	0	0	0
Ghir_A10G020750	0	0	8.77	0	0	0	0	0	0	0	0	0	0	0	0	0	0	0	0	0	0	0	0
Ghir_A10G021590	0	0	6.59	6.36	6.61	0	0.13	0	0	0	0	0	0	0	0	0	0	0	0	0	0	0	0
Ghir_A10G022930	0.11	0	159.08	48.14	29.3	0	0	0.15	0	0.12	0	0	0	0	0	0	0	0.04	0	0	0	0	0.04
Ghir_A10G022980	0	0	5.79	2.84	0.84	0	0	0	0	0	0	0	0	0	0	0.03	0	0	0	0	0	0	0.03
Ghir_A10G023800	0	0	1.53	0.63	0.25	0	0.29	0.34	0.02	0	0.04	0	0	0	0	0	0	0	0	0	0	0	0
Ghir_A10G024530	65.2	0	5.14	0	0	0	0	0	0	0	0	0	0	0	0	0	0	0	0	0	0	0	0
Ghir_A11G000890	0	0.14	53.42	3.51	0.61	1.86	1.69	2.22	1.29	0.63	0.23	0.14	0	0.09	0	0	0.08	0	0	0.22	0.35	0	0.35
Ghir_A11G001090	0	72.46	3.42	0	0	0	28.22	0	0	0	0	0	0	0	0	0	0	0	0	0	0	0	0
Ghir_A11G001200	0	0	15.86	0	0	0	0	0	0	0	0	0	0	0	0	0	0	0	0	0	0	0	0
Ghir_A11G001330	0	0	3.23	1.69	0	0	0	0	0	0	0.23	0	0	0	0	0	0	0	0	0	0	0	0
Ghir_A11G003350	0	0	4.32	3.28	5.1	8.45	9.54	13.75	7.31	7.62	4.72	3.25	0.9	0	0	0	0	0	0	0	0	0	0
Ghir_A11G004880	4.04	15.49	5.95	25.93	21.9	14.29	30.91	17.34	11.59	10.03	2.51	0	0	0	0	0	0	0	0	0	0	0	0
Ghir_A11G006210	0	0	3.17	0	0	0	0	0	0	0	0	0	0	0	0	0	0	0	0	0	0	0	0
Ghir_A11G006710	0.48	1.08	140.75	13.78	0.32	0.1	0.84	0	0.88	0	0	0	0	0	0	0.47	0	0	0.21	0	1.26	0	1.26
Ghir_A11G009120	8.79	0.54	452.51	310.94	50.88	27.16	14.94	13.86	12.84	6.11	2.97	3.79	0.86	0	1.15	0	0	0.4	0.07	0	0.57	0.47	1.15
Ghir_A11G012950	0.66	1.48	1224.37	405	0	0.82	0	1.3	0	0.26	0	0.27	0	0	0	0	0	0	0	0	0.97	0	0.97
Ghir_A11G013840	0.35	0.78	82.2	16.81	8.19	34.1	70.53	104.54	57.29	45.91	28.86	2.63	1.81	0.24	0.04	0	0	0	0.39	0.08	0	0.71	0.39
Ghir_A11G014630	0.14	5.67	57.15	9.14	0	0	0	0	0	0	0	0	0	0	0	0	0	0	0	0	0	0	0
Ghir_A11G014710	0	0	3.22	1.29	0.32	0	0	0	0	0	0	0	0	0	0	0	0	0	0	0	0	0	0
Ghir_A11G014730	0	0	3.78	2.93	0.57	0	0	0	0	0	0	0	0	0	0	0	0	0	0	0	0	0	0
Ghir_A11G016400	0	0.1	11.46	13.05	24.46	23.06	21.72	14.17	2.92	3	0.94	0.23	0.29	0	0	0	0.11	0.03	0	0.03	0	0.09	0.11
Ghir_A11G017070	7.8	2.79	51.6	75.63	25.35	12.11	11.51	26.68	11.62	7.3	7.12	3.49	1.07	0	0	0	0	0	0	0	0	15.72	0
Ghir_A11G018230	0	0	6	3.72	0	0	0	0	0	0	0	0	0	0	0	0	0	0	0	0	0	0	0
Ghir_A11G018680	0	0	1.22	0	0	0	0	0	0	0	0	0	0	0	0	0	0	0	0	0	0	0	0
Ghir_A11G018710	0	0	4.24	0	0	0	0	0	0	0	0	0	0	0	0	0	0	0	0	0	0	0	0
Ghir_A11G019430	0	0	1.66	0	0	0	0	0	0.74	0	0	0	0	0	0	0	0	0	0	0	0	0	0
Ghir_A11G019590	0.15	0.49	3.8	0.6	0.86	0.15	0.81	0.06	0.16	0.31	0	0	0.1	0	0	0	0	0	0	0	0	0.2	0
Ghir_A11G020060	0.86	0	1023.62	243.78	40.15	2.58	0.93	0.95	1.48	0.39	0.06	0	0.03	0	0	0	0	0.03	0	0	0	0	0.03
Ghir_A11G021110	0	0	2.01	6.7	16.15	18.29	14.31	12.83	8.55	5.03	2.31	0.17	0.12	0	0	0	0	0	0	0	0	0.23	0
Ghir_A11G022620	3.61	40.05	153.07	125.87	50.43	119.09	79.32	48.77	82.46	45.81	19.95	0	0	0	0	0	0	0.16	0	0	0	0	0.16
Ghir_A11G023300	2.45	0	44.74	33.46	11.31	2.28	0	0	0	0	0	0	0	0	0	0	0	0	0	0	0	0	0
Ghir_A11G024830	0	0	3.48	0	0	0	0	0	0	0	0	0	0	0	0	0	0	0	0	0	0	0	0
Ghir_A11G025630	0	3.02	2.87	1.28	0.18	0.98	0.18	0	0	0.15	0	0.46	0.34	0	0	0	0	0	0	0	0	1.45	0
Ghir_A11G025650	0.63	15.43	2.34	0.34	0	0	0	0	0	0	0	0	0	0	0	0	0	0	0	0	0	0	0
Ghir_A11G025660	0.69	5.34	2.2	0.04	0	0	0	0	0	0	0	0	0	0	0	0	0	0	0	0	0	0	0
Ghir_A11G027020	4.05	27.82	77.98	137.47	72.23	5.13	0	0.41	0	0.4	0	0	0.87	0	0	0	0	0	0	0	0	0.45	0
Ghir_A11G027230	0	0	133.43	35.16	1.2	0.91	0	0.09	0	0.09	0.09	0	0	0	0	0	0	0	0	0	0	0	0
Ghir_A11G028640	0	5.41	20.18	0.49	0	0	0	0	0	0	0	0	0	0	0	0	0	0	0	0	0	0	0
Ghir_A11G028890	0	0	1.21	3.07	5.58	3.17	1.84	1.43	1.19	0.54	0.34	0	0.05	0	0	0	0	0	0	0	0	0.51	0
Ghir_A11G029000	0	0	1.45	0	0	0	0	0	0	0	0	0	0	0	0	0	0	0	0	0	0	0	0
Ghir_A11G029520	0.02	0	1.37	8.95	5.78	1.73	2.45	1.99	1.09	1.02	0.43	0.3	0.04	0	0	0	0	0	0	0	0	0.69	0
Ghir_A11G029580	0.84	9.95	135.3	49.8	16.94	0	0.19	0.96	0	0.29	0	0.12	0.33	0.72	0	0.3	0	0	0.65	1.35	0.9	0	1.35
Ghir_A11G031110	0	0	1.39	1.1	0.7	0	0.21	0	0	0	0	0	0	0	0	0	0	0	0	0	0	0	0
Ghir_A11G031430	0	0	1.89	0.55	0.98	0.13	0	0.04	0	0	0	0	0	0	0	0	0	0	0	0	0	0	0
Ghir_A11G032080	0	0	37.58	4.35	0	0	0	0	0	0.06	0	0	0	0	0	0	0	0	0	0	0	0	0
Ghir_A11G032180	0	0	2.43	4.9	2.53	2.05	0.26	1.03	1.11	0	0.92	0	0.13	0	0	0	0	0	0	0	0	0	0
Ghir_A11G032530	0	0	56.4	69.91	53.84	17.23	0.03	0	0	0	0	0	0	0	0	0	0	0	0	0	0	0	0
Ghir_A11G032540	0	0	6.4	0.08	0	0	0	0.07	0	0	0	0	0	0	0	0	0	0	0	0	0	0	0
Ghir_A11G032850	0	0	20.63	1.94	0.23	0.07	0.16	0.09	0.06	0.06	0.02	0.08	0.14	0	0.02	0	0	0	0	0	0	0.08	0.02
Ghir_A11G033110	16.99	279.37	942.74	397.31	121.35	43.79	28.55	27.53	27.52	13.31	9.46	0	0.11	0	0	0.11	0.2	0	0	0	0.13	0	0.2
Ghir_A11G033780	0	0	1.18	0	0	0	0	0	0	0	0	0	0	0	0	0	0	0	0	0	0	0	0
Ghir_A11G033870	0	2.82	45.2	2.03	0.88	0	0.22	0.75	0	0	0	0	0	0	0	0	0	0	0	0	0	0	0
Ghir_A11G035730	0	0	107.07	21.35	0	0	0	0.34	0	0	0	0	0	0	0	0	0	0	0	0	0.09	0	0.09
Ghir_A11G035740	0.38	0	3.82	3.55	0.33	0	0	0	0	0	0.14	0	0	0	0	0	0	0	0	0	0	0	0
Ghir_A12G000010	0	0	1.47	0.48	0.47	0	0.35	0	0	0	0	0	0.66	0	0	0	0	0	0	0	0	0	0
Ghir_A12G000550	0	5.88	36.49	0	0	0	0	0	0	0	0	0	0	0	0	0	0	0	0	0	0	0	0
Ghir_A12G000790	0.19	0	17.28	53	74.88	28.44	11.63	2.37	0.62	0.21	0.86	0.72	0.32	0	0	0	0	0	0	0	0	0.67	0
Ghir_A12G001180	0.36	0.41	501.21	39.73	15.62	53.13	58.96	92.92	98.64	119.77	132.51	115.41	141.96	1.78	0.14	0	0.34	0.49	1.49	0.95	0	285.18	1.78
Ghir_A12G001200	2.02	87.54	135.89	5.44	0.53	0.16	0	0	0.07	0	0	0.15	0	0	0	0.08	0	0	0	0	0	0	0.08
Ghir_A12G002630	1.58	8.74	11.91	1.62	1.53	1.35	0.42	0.68	0.12	0.06	0.33	0	0.2	0.06	0.02	0.08	0	0	0	0	0.05	0	0.08
Ghir_A12G002940	0	0	12.22	0	0	0	0	0	0	0	0	0	0	0	0	0	0	0	0	0	0	0	0
Ghir_A12G003510	0	0	22.22	0	0	13.11	0	0	0	0	0	0	9.55	0	0	0	0	0	0	0	0	0	0
Ghir_A12G003570	0	0.36	1.28	0.51	0.25	0	0	0.04	0.21	0	0	0	0	0	0	0	0	0	0	0	0	0	0
Ghir_A12G003710	19.68	467.28	508.15	81.85	20.09	17.91	12.79	5.44	8.28	5.52	2.53	0	0	0	0.21	0.2	0.14	0	0.12	0	0.07	0	0.21
Ghir_A12G003740	3.33	36.04	4.66	0.29	0	0	0	0	0	0	0	0	0	0	0	0	0	0	0	0	0	0	0
Ghir_A12G004040	0.64	191.37	645.48	4.4	0	0	0	0	0	0	0	0	0	0	0	0	0	0	0.09	0	0	0	0.09
Ghir_A12G007010	0	0	1.38	0.54	0.95	0.23	0	0	0	0	0	0	0	0	0	0	0	0	0	0	0	2.6	0
Ghir_A12G007520	0	0	57.72	0	0	0	0	0	0	0	0	0	0	0	0	0	0	0	0	0	0	0	0
Ghir_A12G008770	0	246.57	13.26	0	0	0	0	0	0	0	0	0	0	0	0	0	0	0	0	0	0	0	0
Ghir_A12G009700	0.82	2.79	1.24	1.34	0.79	0.04	0.02	0.02	0	0	0	0	0	0	0	0	0	0	0	0	0	8.61	0
Ghir_A12G009770	0.3	0.27	12.59	24.49	14.63	12.06	13.77	6.27	6.69	4.79	3.88	0.02	0.05	0	0.09	0	0.08	0.03	0	0.03	0	0	0.09
Ghir_A12G009830	0	0	121.07	0	0	0	0	0	0	0	0	0	0	0	0	0	0	0	0	0	0	0	0
Ghir_A12G011300	0	0	2	0.66	0.32	0	0	0	0	0	0	0	0	0	0	0	0	0	0	0	0	0	0
Ghir_A12G011460	0	0	1.81	0.09	0	0	0	0	0	0	0	0	0	0	0	0	0	0	0	0	0	0	0
Ghir_A12G012090	0	0	1.78	0	0	0	0	0	0	0	0	0	0	0	0	0	0	0	0	0	0	0	0
Ghir_A12G012140	3.99	57.05	1366.03	128.18	0.34	0.09	0.14	0.21	0	0	0	0	0	0	0	0	0	0	0	0	0.05	0	0.05
Ghir_A12G012990	0	0	46.09	13.79	4.97	0.08	0	0.16	0	0	0	0	0	0	0	0	0	0	0	0	0	0	0
Ghir_A12G013350	1.04	1.02	1161.49	1095.73	742.94	753.02	685.2	881.61	869.88	1034.36	1053.91	840	1128.18	1.6	1.82	0	0	1.57	1.85	5.44	0.25	2911.36	5.44
Ghir_A12G013720	0	0	2.79	0	0	0	0	0	0	0	0	0	0	0	0	0	0	0	0	0	0	0	0
Ghir_A12G013830	9.04	3.49	1.9	0	0	0	0	0	0	0	0	0	0	0	0	0	0	0	0	0	0	0	0
Ghir_A12G014230	1.33	0	1.07	59.87	165.13	85.41	50.83	18.96	1.75	1.01	1.36	2.15	1.87	0	0	0	0	0	0	0	0	5.56	0
Ghir_A12G014860	0	0	4.09	0.07	0	0	0	0	0	0	0	0	0	0	0	0	0	0	0	0	0	0	0
Ghir_A12G015490	0	3.26	6.31	0	0	0.21	0	0	0	0	0	0	0	0	0	0	0	0	0	0	0	0	0
Ghir_A12G017100	11.94	0.59	6.97	27.37	74.98	31.05	12.09	4.19	0.49	0.19	0.11	0.06	0.07	0	0	0	0	0	0	0	0	0.2	0
Ghir_A12G017200	0	0	6.07	0	0	0	0	0	0	5.71	0	0	0	0	0	0	0	0	0	0	0	6.25	0
Ghir_A12G017480	1.64	6.89	384.93	39.7	0.09	0	0.05	0.04	0.08	0.2	0.72	0	0.04	0	0	0.12	0	0.13	0	0.22	0	0	0.22
Ghir_A12G020840	0	0.18	6.8	6.62	1.45	0	0	0.59	0	0	0	0	0	0	0	0	0	0	0	0	0	0	0
Ghir_A12G021510	4.07	12.49	2.25	1.22	0.22	0	0.65	0	0	0.09	0	0.28	0	0	0	0	0	0	0	0	0	0.88	0
Ghir_A12G021590	1.09	0	4.35	2.71	0	0	0	0	0	0	0	0	0	0	0	0	0	0	0	0	0	0	0
Ghir_A12G022290	0	0	2.15	0.61	0.17	0	0	0	0	0	0	0	0	0	0	0	0	0	0	0	0	0	0
Ghir_A12G023790	0.3	0.24	727.23	153.71	0	0.17	0.15	0.06	0	0.06	0	0	0	0	0	0	0	0	0	0	0	0	0
Ghir_A12G024170	0	0.69	53.42	6.42	0	0	0	0	0	0	0	0	0	0	0	0	0	0	0	0	0	0	0
Ghir_A12G026870	0	0	12.83	0	0	0	0	0	0	0	0	0	0	0	0	0	0	0	0	0	0	0	0
Ghir_A12G026880	0	0	174.48	0	0	0	0	0	0	0	0	0	0	0	0	0	0	0	0	0	0	0	0
Ghir_A12G028140	0	0	2.09	0	0	0	0	0	0	0	0	0	0	0	0	0	0	0	0	0	0	0	0
Ghir_A12G029280	0	0	4.81	0	0	0	0	0	0	0	0	0	0	0	0	0	0	0	0	0	0	0	0
Ghir_A13G000810	0	0	1.22	0	0.68	0	0	0	0	0	0	0	0	0	0	0	0	0	0	0	0	0	0
Ghir_A13G002000	0	0	19.34	2.33	0	0	0	0.06	0	0	0	0	0.19	0	0	0	0	0	0	0	0	0.06	0
Ghir_A13G005810	0	0	2.77	0.94	3.69	1.67	0.31	1.45	1.66	4.34	2.64	4.11	3.2	0	0	0	0	0	0	0	0	0	0
Ghir_A13G010140	0	0	5.24	0	0	0	0	0	0	0	0	0	0	0	0	0	0	0	0	0	0	0	0
Ghir_A13G010730	0	1.13	2.26	0.14	0.56	0	0.14	0	0	0	0	0	0	0	0	0	0	0	0	0	0	0	0
Ghir_A13G010790	0.93	0.61	1.55	2.17	1.14	1.12	0.34	0.14	0	0.14	0.19	0.23	0	0	0	0	0	0	0	0	0	0.29	0
Ghir_A13G012950	1.02	18.7	4.86	0.24	0	0	0	0	0	0	0	0	0	0	0	0	0	0	0	0	0	0	0
Ghir_A13G013960	0	0	1.23	2.83	0	0	0	0	0	0	0	0	0	0	0	0	0	0	0	0	0	0	0
Ghir_A13G014910	9.25	1.34	62.81	59.14	23.02	20.79	17.32	5.94	11.74	2.77	1.81	0.14	0	0	0	0	0.25	0.07	0.04	0	0	0	0.25
Ghir_A13G015790	0	0	5.44	1.88	0	0	0	0	0	0	0	0	0	0	0	0	0	0	0	0	0	0	0
Ghir_A13G015920	0	1.75	3.46	9.14	21.35	9.32	4	0.6	0.29	1.04	0.75	0	0	0	0	0	0	0	0	0	0	0	0
Ghir_A13G017120	0.38	0.17	1.71	0.71	0	0	0	0	0	0	0	0	0	0	0	0	0	0	0	0	0	0	0
Ghir_A13G017450	1.28	10.29	229.29	78.76	42.18	96.31	83.76	36	35.56	19.98	9.64	0	0.11	0	0.11	0.71	0	0	0	0.22	0	0	0.71
Ghir_A13G018700	0	0	10.61	5.84	0.95	0	0	0	0	0	0	0.19	0	0	0	0	0	0	0	0	0	0	0
Ghir_A13G021590	0	0	1.11	0	0	0	0	0.63	0	0	0	0	0	0	0	0	0	0	0	0	0	0	0
Ghir_A13G021800	0	0	1.77	0.68	0	0	0	0	0	0	0	0	0	0	0	0	0	0	0	0	0	0	0
Ghir_A13G021840	0	0	5.29	0	0	0	0	0	0	0	0	0	0	0	0	0	0	0	0	0	0	0	0
Ghir_A13G024090	0	0	1.29	0	0	0	0	0	0	0	0	0	0	0	0	0	0	0	0	0	0	0	0
Ghir_D01G000250	1.85	0.31	67.81	44.62	20.44	7.02	1.41	1.4	0.42	0.35	0	0.26	0	0	0	0	0	0	0	0	0.33	1.19	0.33
Ghir_D01G000580	0	0	15.76	8.49	5.45	0	0	0	0	0	0	0	0	0	0	0	0	0	0	0	0	0	0
Ghir_D01G001540	0.19	0	75.51	70.14	55.57	35.76	27.67	41.38	19.94	26.36	18.31	23.32	16.56	0.05	0.05	0.15	0	0	0	0	0	4.87	0.15
Ghir_D01G001920	11.24	0	1724.4	253.62	7.74	0	0.52	0	0	0	0	0	0	0	0	0	0	0	0	0	0	0	0
Ghir_D01G001930	17.05	59.41	488.61	51.72	8.78	8.75	4.8	2.41	7.29	5.41	6.57	0.08	0	0.13	0	0	0.08	0	0.05	0	0.21	0	0.21
Ghir_D01G002490	0	0	14.48	0	0	0	0	0	0	0	0	0	0	0	0	0	0	0	0	0	0	0	0
Ghir_D01G004030	0	0	1.37	1.41	1.38	0	0	0	0	0	0	0	0	0	0	0	0	0	0	0	0	0	0
Ghir_D01G004250	0	0	31.55	12.37	8.44	0.25	0.28	0	0	0	0.24	0	0	0	0	0	0	0	0	0	0	0	0
Ghir_D01G007070	0	2.78	1.26	0.36	0	0	0	0	0	0	0	0	0	0	0	0	0	0	0	0	0	0	0
Ghir_D01G007150	1.08	0	1.28	2.27	3.17	0.43	0.47	0.58	0	0	0	0	0	0	0	0	0	0	0	0	0	0	0
Ghir_D01G007160	0	0	1.27	2	2.44	0.54	0	0	0	0	0	0	0	0	0	0	0	0	0	0	0	0	0
Ghir_D01G008360	0.08	0.07	38.65	0.28	0.42	0.51	0.55	0.42	0.23	0	0	0	0	0	0	0	0	0.06	0	0	0	0	0.06
Ghir_D01G008430	0	0	3.17	0	0	0	0	0	0	0	0	0	0	0	0	0	0	0	0	0	0	0	0
Ghir_D01G009460	0	0	5.57	0	0	0	0	0	0	0	0	0	0	0	0	0	0	0	0	0	0	0	0
Ghir_D01G011080	123.01	0	60.9	0	0	0	0	0	0	0	0	0	0	0	0	0	0	0	0	0	0	0	0
Ghir_D01G012310	0	0	11.91	0	0	0	0	0	0	0	0	0	0	0	0	0	0	0	0	0	0	0	0
Ghir_D01G012930	0.09	6.33	1.3	0.16	0	0	0	0	0	0	0.07	1.73	2.15	0	0	0	0	0	0	0	0	4.66	0
Ghir_D01G013480	0	0	4.47	0	0	6.09	0	0	0	0	0	0	0	0	0	0	0	0	0	0	0	0	0
Ghir_D01G014030	0	0	1.19	0	0	0	0	0	0	0	0	0	0	0	0	0	0	0	0	0	0	0	0
Ghir_D01G014490	10.75	0	4.03	0	0	0	0	0	0	0	0	0	0	0	0	0	0	0	0	0	0	0	0
Ghir_D01G014970	0	0	451.72	58.6	0	0	0	0	0	0	0	0	0	0	0	0	0	0	0	0	0	0	0
Ghir_D01G015680	0	0	57.72	0	0	0	0	0	0	0	0	0	0	0	0	0	0	0	0	0	0	0	0
Ghir_D01G017190	0	0	7.98	1.94	2.31	1.6	0.27	0	0.56	0.35	0.82	0.12	0	0	0	0	0	0	0	0	0	0	0
Ghir_D01G017290	29.52	1.01	2497.13	2540.72	1037.61	146.08	8.5	3.31	1.19	4.24	0	0	0.76	0	0.19	0	0	2.13	0	0	0	0	2.13
Ghir_D01G018410	0	0	13.42	0	0	0	0	0	0	0	0	0	0	0	0	0	0	0	0	0	0	0	0
Ghir_D01G019630	0.35	0	2.34	0.67	21.35	10.68	7.77	10.15	1.86	4.09	0.55	0	0	0	0	0	0	0	0	0	0	0	0
Ghir_D01G019700	0	0	3.07	1.81	0.79	0	0.59	0.84	0	0	0	0	0	0	0	0	0	0	0	0	0	0	0
Ghir_D01G020260	0	0	1.1	0	0	0	0	0	0	0	0	0	0	0	0	0	0	0	0	0	0	0	0
Ghir_D01G021060	0.29	5.51	14.67	4.76	0.42	0.08	0.5	0.43	0.35	0.43	0.22	0	0	0	0	0	0	0	0	0	0.09	0	0.09
Ghir_D01G021410	0	0	1.07	0	0	0	0	0	0	0	0	0	0	0	0	0	0	0	0	0	0	0	0
Ghir_D01G021640	0	0	1.19	0.34	0	0	0.33	0	0	0	0	0.29	0.3	0	0	0	0	0	0	0	0	0.3	0
Ghir_D01G022650	0.07	1.46	3.77	4.42	1.75	2.65	3.26	1.42	1.22	1.15	0.35	0.07	0	0	0	0	0	0	0	0	0	0	0
Ghir_D02G000080	0	1.82	2.01	0	0	0	0	0	0	0	0	0	0	0	0	0	0	0	0	0	0	0	0
Ghir_D02G001000	0	0	2.39	2.7	0.44	0	0	0	0	0	0	0	0	0	0	0	0	0	0	0	0	0	0
Ghir_D02G001440	0	0	15.01	12.59	5.46	0.5	0.4	0	0.13	0.04	0	0	0.1	0	0	0	0	0	0.1	0	0	0.49	0.1
Ghir_D02G002270	3.21	0.16	178.4	0.21	0	0.48	0	0.14	0	0	0	0	0	0	1.78	0.19	0	0	0	0	0	0	1.78
Ghir_D02G003920	0	0	1.25	0.32	0	0	0	0	0	0	0	0	0	0	0	0	0	0	0	0	0	0	0
Ghir_D02G005480	0	0	71.35	1.4	0	0	0	0.1	0	0	0	0	0	0	0	0	0	0	0	0	0	0	0
Ghir_D02G006000	125.45	810.42	79.83	61.2	33.89	8.01	2.69	0.64	0.21	0.36	0	0.22	0.08	0	0	0.3	0.21	0	0.18	0	0.48	0	0.48
Ghir_D02G015390	2.01	116.4	692.42	99.24	0.54	0.04	0.21	0.11	0	0.04	0	0	0	0	0	0.19	0.04	0	0	0	0.09	0	0.19
Ghir_D02G019030	0	0	2.13	0.27	0	0	0.26	0	0	0.9	0	0	0	0	0	0	0	0	0	0	0	0	0
Ghir_D02G021150	0.08	0.21	36.67	37	15.89	0.25	0	0	0	0	0	0	0.07	0	0	0	0	0	0	0	0	0	0
Ghir_D02G021720	0	0.36	10.67	8.69	4.57	2.23	0.39	0.19	0.15	0	0	0	0	0	0	0	0	0	0	0	0	0	0
Ghir_D02G022180	2.36	0	7.41	0	0	0	0	0	0	0	0	0	0	0	0	0	0	0	0	0	0	0	0
Ghir_D02G024350	0	0	8.01	1.61	0.66	0	0	0	0	0	0	0	0	0	0	0	0	0	0	0	0	0	0
Ghir_D02G024570	0	0	2.79	0	0	0	0	0	0	0	0	0	0	0	0	0	0	0	0	0	0	0	0
Ghir_D03G000890	1.33	0	1.01	0.44	0.13	0	0	0	0	0	0	0	0	0	0	0	0	0	0	0	0	0	0
Ghir_D03G003140	0	0	1.32	0	0	0	0	0	0	0	0	0	0	0	0	0	0	0	0	0	0	0	0
Ghir_D03G003450	0	0	13.41	3.66	0.5	0	0.03	0	0	0	0	0	0	0	0	0	0	0	0	0	0	0.08	0
Ghir_D03G004090	0.03	0.09	4.01	1.76	0.79	0.08	0.06	0	0	0.01	0.03	0.03	0.04	0.01	0.03	0	0	0	0.01	0	0	0	0.03
Ghir_D03G004680	53.36	327.35	211.04	161.4	59.35	16.13	2.78	0.73	0.09	0.21	0	0.09	0	0.04	1.31	0.17	0.21	0.13	0.47	0.2	0.46	0	1.31
Ghir_D03G004760	19.91	36.48	71.85	84.33	51.99	47.46	27.67	21.77	11.16	9	0	0.07	0.12	0.12	0.16	0	0.04	0.04	0.16	0.04	0.05	0	0.16
Ghir_D03G005420	0.05	0	65.41	8.87	6.47	4.37	1.18	1.04	1.04	0.92	0.8	1.69	1.59	0.36	0	0	0.47	0.02	0.47	0	0.05	0.1	0.47
Ghir_D03G010020	0	0	1.71	2.26	0.63	0	0	0	2.58	0.53	0.27	0	0	0	0	0	0	0	0	0	0	0	0
Ghir_D03G013440	0	0	2.68	0	0	0	0	0	0	0	0	0	0	0	0	0	0	0	0	0	0	0	0
Ghir_D03G013750	0	0.47	7.32	0.06	0	0	0	0	0.13	0	0	0	0	0	0.03	0	0	0	0	0	0	0	0.03
Ghir_D03G014180	0	0	1.11	0.09	0	0	0	0	0	0	0	0	0	0	0	0	0	0	0	0	0	0	0
Ghir_D03G014200	0	0	2.87	59.57	56.22	14.02	0	0.27	0	0	0	0	0	0	0	0	0	0	0	0	0	0	0
Ghir_D03G014600	0	0	2.94	0	0	0	0	0	0	0	0	0	0	0	0	0	0	0	0	0	0	0	0
Ghir_D03G016780	0.68	13.78	6.06	0.61	0.09	0.46	0.08	0	0	0	0	0	0	0	0	0	0	0	0	0	0	0	0
Ghir_D03G016790	0	2.04	2.66	1.11	0	0	0	0	0	0	0	0	0	0	0	0	0	0	0	0	0	0	0
Ghir_D03G016840	0.24	0.21	899.72	105.33	12.5	0.05	0.1	0	0	0	0	0.04	0.05	0	0	0	0	0	0	0	0	0	0
Ghir_D03G017100	0	0	1.39	1.38	0	0.41	1.23	0.78	0.19	0	0.49	0.29	0	0	0	0	0	0	0	0	0	0	0
Ghir_D03G018160	2.01	11.34	8.27	4.11	1.21	3.23	2.73	4.97	4.21	3.76	1.94	1.46	0.51	0	0	0	0.04	0	0	0	0	0	0.04
Ghir_D03G018320	26.33	0.91	1257.03	563.08	48.35	0.4	0.43	0.33	0.41	0.8	0.05	0.7	1.52	4.68	0	0.05	0	0.94	6.26	0.26	0.18	1.07	6.26
Ghir_D03G019020	0	26.3	9.71	11.11	0	2.8	0	0	0	0	0	0	5.4	0	0	0	0	0	0	0	0	0	0
Ghir_D03G019100	0.84	1.36	106.72	53.54	26.84	32.39	26.07	21.49	43.57	37.99	33.7	6.29	0.85	0	0	0	0	1.06	0	0	0.48	0	1.06
Ghir_D04G000880	0	0	15.71	14.42	6.19	0.59	0.64	1.77	3.97	3.25	3.49	4.73	2.96	0	0	0	0	0	0	0	0	2.42	0
Ghir_D04G001540	0	0	82.36	22.51	22.16	0	0	0	0	0	0	0	0	0	0	0	0	0	0	0	0	0	0
Ghir_D04G002630	15.04	49.51	57.23	22.29	9.11	6.37	7.63	2.61	5.94	3.21	1.73	0	0	0	0	0	0	0	0	0	0.05	0	0.05
Ghir_D04G004110	0	0	4.03	0	0	0	0	0	0	0	0	0	0	0	0	0	0	0	0	0	0	0	0
Ghir_D04G005100	2.75	0	7.71	0	0.93	0	6.57	0	0	0	0	0	0	0	0	0	0	0	0	0	0	0	0
Ghir_D04G006660	0	0	3.12	3.4	0.61	3.03	2.43	3.25	0.15	0.3	0.53	0.75	0.5	0	0	0	0	0	0	0	0	0.08	0
Ghir_D04G006940	0	0	3.04	0	0	0	0	0	0	0	0	0	0	0	0	0	0	0	0	0	0	0	0
Ghir_D04G007030	0	0	1.09	0	0	0	0	0	0	0	0	0	0	0	0	0	0	0	0	0	0	0	0
Ghir_D04G008590	0	0	6.87	0	0	0	0	0	0	0	0	0	0	0	0	0	0	0	0	0	0	0	0
Ghir_D04G009500	1.16	10.61	6.28	2.11	1.04	0.34	0	0.65	0.84	0.17	0.16	0	0.16	0	0	0	0	0	0	0	0	0	0
Ghir_D04G009740	0	0	12.09	0	0	0	0	0	0	0	0	0	0	0	0	0	0	0	0	0	0	0	0
Ghir_D04G011480	0	0	2.9	0	0	0	0	0	0	0	0	0	0	0	0	0	0	0	0	0	0	0	0
Ghir_D04G011760	0.31	0	92.51	437.29	976.86	737.89	666.06	750.73	292.82	224.91	113.61	16.42	12.65	0.58	0.35	0	0	0.57	0	0.09	0	20.97	0.58
Ghir_D04G011950	0	0	2.09	0	0	0	0	0	0	0	0	0	0	0	0	0	0	0	0	0	0	0	0
Ghir_D04G012780	0	0	3.08	0	0	0	0	0	0	0	0	0	0	0	0	0	0	0	0	0	0	0	0
Ghir_D04G012790	0.24	0.22	11.97	4.49	0.21	0	0	0	0	0	0	0	0	0	0	0	0	0	0	0	0	0	0
Ghir_D04G012800	0	0	5.31	4.49	3.32	0	0	0	0	0	0	0	0	0	0	0	0	0	0	0	0	0	0
Ghir_D04G012980	0	0	2	0	0	0	0	0	0	0	0	0	0	0	0	0	0	0	0	0	0	0	0
Ghir_D04G015950	6.27	24.12	28.87	2.02	0.82	0.37	0	0	0	0.03	0	0.16	0	0.09	0.15	0	0.03	0.12	0	0.06	0.07	0	0.15
Ghir_D04G016520	2.26	35.95	269.67	70.67	2.66	0.18	0.2	0	0	0	0	0	0	0	0	0	0	0	0	0	0	0	0
Ghir_D04G016580	1.28	11.79	2.31	5.92	14.36	7.65	2.19	0.49	0	0	0	0.08	0	0	0	0	0	0	0	0	0	0.16	0
Ghir_D04G016880	0	0	32.74	3.24	0.33	0	0	0	0	0	0	0	0	0	0	0	0	0	0	0	0	0	0
Ghir_D04G017060	1.65	7.58	21.69	35.44	11.74	3.5	0.93	0.59	0.28	0.15	0.66	0.29	0	0	0	0	0	0	0	0	0	0.54	0
Ghir_D04G017320	0	0.16	10.8	6.45	2.38	0.46	0	0.13	0	0.13	0	0	0	0	0	0	0	0	0	0	0	0	0
Ghir_D04G018210	0	0	21.25	29.05	13.79	2.62	0.27	0	0	0.08	0.16	0	0	0	0	0	0	0	0	0	0	0	0
Ghir_D04G018250	0	0	1.15	0.24	0	0.14	0	0	0	0	0	0	0	0	0	0	0	0	0	0	0	0	0
Ghir_D04G018260	0	0	4.86	3.25	0	0	0	0	0	0	0	0	0	0	0	0	0	0	0	0	0	0	0
Ghir_D04G018750	0	0	66.3	0	0	0	0	0	0	0	0	0	0	0	0	0	0	0	0	0	0	0	0
Ghir_D04G018760	0	0	13.26	0	0	0	0	0	0	0	0	0	0	0	0	0	0	0	0	0	0	0	0
Ghir_D04G020540	0	0	27.04	0	17	0	0	0	0	0	0	0	0	0	0	0	0	0	0	0	0	0	0
Ghir_D05G000610	0	0	1.49	0.43	0.28	0	0	0	0	0	0	0	0	0	0	0	0	0	0	0	0	0	0
Ghir_D05G003640	0	0	2.93	0	0	0	0	0	0	0	0	0	0	0	0	0	0	0	0	0	0	0	0
Ghir_D05G003660	0	0	8.67	5.92	0.39	0	0	0	0	0	0	0	0	0	0	0	0	0	0	0	0	0	0
Ghir_D05G007500	1.64	0.2	2.6	0.2	0	0	0	0	0	0	0	0	0	0	0	0	0	0	0	0	0	0	0
Ghir_D05G008490	0	1.09	3.09	0	0	0	0	0	0	0	0	0	0	0	0	0	0	0	0	0	0	0	0
Ghir_D05G009200	0.25	0.32	19.36	116.82	205.02	71.14	5.2	2.74	0	0.19	0.44	0.04	0.26	0	0	0	0	0.08	0.13	0	0	4.65	0.13
Ghir_D05G010690	0	0	13.75	8.96	2.74	0	0	0	0	0	0	0	0	0	0	0	0	0	0	0	0	0	0
Ghir_D05G012580	0	3.43	1.35	0	0	0	0	0	0	0	2.49	0	0	0	0	0	0	0	0	0	0	0	0
Ghir_D05G012950	0	0	1.34	19.48	13.51	4.95	0.16	0	0.2	0	0	0	0	0	0	0	0	0	0	0	0	0.36	0
Ghir_D05G013910	0	0	1.34	0	0	0	0	0.65	0	0	0	0	0	0	0	0	0	0	0	0	0	0	0
Ghir_D05G015640	0	0	1.38	0.59	0.25	0	0	0	0	0.14	0.99	0.21	2.04	0	0	0	0	0	0	0	0	2.29	0
Ghir_D05G015810	0	0	7.3	0	0	0	0	0	0	0	0	0	0	0	0	0	0	0	0	0	0	0	0
Ghir_D05G015860	0	0	5.51	3.46	0	0	0	0	0	0.1	0	2.22	0.06	0	0	0	0	0	0	0	0	0	0
Ghir_D05G016830	0	0	1.75	0	0	5	0	2.42	0	0	3.64	0	0	0	0	0	0	0	0	0	0	0	0
Ghir_D05G019020	0.42	1.6	18.68	25.29	7.23	0	0.12	0.07	0	0	0	0	0	0	0.16	0	0	0	0.04	0	0.13	0	0.16
Ghir_D05G020850	0	0	39.18	7.69	0.63	0	0	0	0	0	0	0	0	0	0	0	0	0	0	0	0	0	0
Ghir_D05G021980	0	0	8.72	0	0	8.47	0	0	0	0	0	0	0	0	0	0	0	0	0	0	0	0	0
Ghir_D05G021990	0	0	3.07	0	0	0	0	0	0	0	0	0	0	0	0	0	0	0	0	0	0	0	0
Ghir_D05G022950	0	0	13.94	0	0	0	0	0	0	0	0	0	0	0	0	0	0	0	0	0	0	0	0
Ghir_D05G024780	0	0.65	1.09	0	0	0	0	0	0	0	0	0	0	0	0	0	0	0	0	0	0	0	0
Ghir_D05G025340	0	0	1.99	19.65	10.35	7.54	7.44	4.02	7.19	4.66	1.71	0	0	0	0	0	0	0	0	0	0	0	0
Ghir_D05G027030	0	0	43.44	0	0	0	0	0	0	0	0	0	0	0	0	0	0	0	0	0	0	0	0
Ghir_D05G027420	0	0	1.96	0	0	0	0	0	0	0	0	0	0	0	0	0	0	0	0	0	0	0	0
Ghir_D05G027730	15.28	39.97	6370.41	2076.13	296.15	0.89	1.05	1.72	0	0.84	0	0	0	0	0	0	0	0	0	0	0	0	0
Ghir_D05G028110	0	0	35.1	87.7	108.06	54.26	33.33	20.29	1.06	4.63	0.83	0.28	0.89	0	0	0	0	0	0	0	0	0	0
Ghir_D05G028580	0	0	6.4	1.73	0.18	0	0	0.1	0.2	0	0	0	0	0	0	0	0	0	0	0	0	0	0
Ghir_D05G029620	0	0	2.96	0.98	0.32	0	0	0	0	0	0	0	0	0	0	0	0	0	0	0	0	0	0
Ghir_D05G029780	0	0	9.44	0	0	0	0	0	0	0	0	0	0	0	0	0	0	0	0	0	0	0	0
Ghir_D05G030670	0	0	1.13	0	0	0	0	0	0	0	0	0	0	0	0	0	0	0	0	0	0	0	0
Ghir_D05G030740	0	0	30.49	13.2	3.9	0	0	0.04	0	0	0	0.08	0	0	0	0	0	0	0	0	0	0	0
Ghir_D05G031700	0	0	69.64	4.31	0	0	0	0.33	2.63	10.02	19.01	72.51	100.67	0.1	0.05	0	0	0	0	0.68	0	531.82	0.68
Ghir_D05G032170	0	0	5.96	0	0	0	0	0	0	0	0	0	0	0	0	0	0	0	0	0	0	0	0
Ghir_D05G032200	0	0	5.96	0	0	0	0	0	0	0	0	0	0	0	0	0	0	0	0	0	0	0	0
Ghir_D05G032710	0	0	15.8	4.33	0	0	0	0	0	0	0	0	0	0	0	0	0	0	0	0	0	0	0
Ghir_D05G032790	0	0	5.22	0.06	0	0.05	0	0.05	0.29	0.15	0	0.05	0.38	0	0	0	0	0	0	0	0	0.31	0
Ghir_D05G032830	0	0	3.65	0	0	0	0	0	0	0	0	0	0	0	0	0	0	0	0	0	0	0	0
Ghir_D05G034010	0.99	0	190.52	162.31	49.73	0.05	0	0.2	0	0	0	0	0.06	0	0	0	0	0.1	0	0	0	0	0.1
Ghir_D05G034140	0.71	0.38	25.45	7.21	1.64	0.69	0.63	0.11	0	0	0	0	0	0	0	0	0	0	0	0	0	0	0
Ghir_D05G034160	0	3.61	4.48	2.15	1.33	0	0	0	0	0	0	0	0	0	0	0	0	0	0	0	0	0	0
Ghir_D05G034370	0	0	1.38	0	0.07	0.33	0	0	0	0	0	0	0	0	0	0	0	0	0	0	0	0.13	0
Ghir_D05G034900	0	0	4.24	0	0	0	0	0	0	0	0	0	0	0	0	0	0	0	0	0	0	0	0
Ghir_D05G034970	0	0	6.04	5.91	6.67	10.42	8.97	17.75	17.33	15.06	16.55	20.53	14.42	0	0	0	0	0	0	0	0	95.49	0
Ghir_D05G036540	0	0	1.92	0	0	0	0	0	0	17.69	0	0	0	0	0	0	0	0	0	0	0	0	0
Ghir_D05G036630	1.41	2.46	272.92	2272.58	1531.23	540.17	80.75	37.22	33.58	6.58	2.23	0	0.64	0.62	0.09	0.26	0	1.21	0.47	0	0	0	1.21
Ghir_D05G036780	0	0.08	5.29	4.71	5.58	4	3.22	3.62	1.99	2.61	1.57	0.21	0.26	0	0	0	0	0	0	0.03	0	0.24	0.03
Ghir_D05G037530	0	0	60.11	88.63	28.91	21.72	13.87	9.79	6.41	2.73	0.72	0	0	0	0	0	0	0	0	0	0	0	0
Ghir_D05G038590	0	0	4.86	1.92	0.29	0	0	0	0	0	0	0	0	0	0	0	0	0	0	0	0	0	0
Ghir_D05G039140	0	0	1.91	1.5	0.32	0	0	0.06	0	0	0	0	0	0	0	0	0	0	0	0	0	0.63	0
Ghir_D06G000100	405.31	3225.35	342.88	228.74	152.66	46.26	26.61	17.52	19.49	4.95	0	0	0	0	0	2.47	0.63	0	2.7	0	0.54	0	2.7
Ghir_D06G000420	0	10.7	80.62	25.4	21.78	53.53	40.36	48.44	33.47	7.2	6.35	0	0	0	0	0	0	0	0	0	0	0	0
Ghir_D06G002010	0	0	1.04	0	0.69	0	0.7	0.58	0	0	0	0	0	0	0	0	0	0	0	0	0	0	0
Ghir_D06G003940	0	1.59	1.45	2.63	0.42	0	0	0	1.73	1.06	1.08	0	0	0	0	0	0	0	0	0	0	0	0
Ghir_D06G006420	0	0	17.01	0	0	0	0	0	0	0	0	0	0	0	0	0	0	0	0	0	0	0	0
Ghir_D06G007470	46.08	126.39	62.83	35.95	16.59	18.76	11.37	9.02	4.2	2.09	0.75	0	0.24	0	0.36	0	0.05	0	0.18	0.24	0.27	0	0.36
Ghir_D06G008380	0	91.65	5.96	0	0	0	0	0	0	0	0	0	0	0	0	0	0	0	0	0	0	0	0
Ghir_D06G008410	0	0	1.18	0.21	0	0	0	0	0	0	0	0	0	0	0	0	0	0	0	0	0	0	0
Ghir_D06G011580	0	0	38.88	18.92	0.11	0	0	0	0	0	0	0	0	0	0	0	0	0	0	0	0	0	0
Ghir_D06G012800	0.08	1.74	57.62	30.1	48.99	66.1	85.41	87.84	53.73	49.05	31.86	4.19	1.01	0.09	0.42	0	0.08	0.04	0.09	0.16	0.03	0.71	0.42
Ghir_D06G013970	0	0	133.06	42.75	9.41	10.1	8.48	3.31	5.95	1.3	0.89	0	0	0	0	0	0	0	0	0	0	0	0
Ghir_D06G014090	8.19	40.43	148.39	85.94	26.54	9.97	4.03	3.61	1.92	0.99	0.14	0	0	0	1.11	0.15	0	0	0	0	0.64	0	1.11
Ghir_D06G014180	85.45	2.53	4879.82	14609.3	9615.56	8927.88	6768.69	4557.33	7569.22	4417.45	3105.18	4.78	9.82	9.86	5.5	0	0	13.69	4.09	5.67	0	0	13.69
Ghir_D06G014270	6.09	2.3	8.72	22.79	34.07	22.64	15.63	11.19	4.97	3.31	3.48	1.67	0.5	0	0	0	0	0	0	0	0	0	0
Ghir_D06G014540	0	0	2.93	0	0	0	1.14	0	0	0	0	0	0	0	0	0	0	0	0	0	0	0	0
Ghir_D06G014810	0	0	3.48	0	0	0	0	0	0	0	0	0	0	0	0	0	0	0	0	0	0	0	0
Ghir_D06G015100	0	0	1.73	0	2.71	5.08	0	0.39	0.93	0	0	0	0.42	0	0	0	0	0	0	0	0	0	0
Ghir_D06G017050	0.94	48.17	40.72	0.3	0.07	0	0.07	0	0	0	0	0	0	0	0	0.34	0.06	0	0	0.29	0	0	0.34
Ghir_D06G017990	29.04	119	92.81	25.86	7.97	3.33	4.33	2.76	3.64	0.73	0.64	0.29	0.09	0.04	0	0.54	0.1	0.04	0.18	0	0.5	0	0.54
Ghir_D06G019180	0	0	1.23	2.5	3.61	2.17	1.14	1.13	0.51	0.68	0.41	0.07	0.36	0	0	0	0	0	0	0	0	0.49	0
Ghir_D06G019580	0	0	1.07	1.18	0	0	0	0	0	0	0	0	0	0	0	0	0	0	0	0	0	0	0
Ghir_D06G020410	0	0	3.98	0	0	0	0	0	0	0	0	0	0	0	0	0	0	0	0	0	0	0	0
Ghir_D06G020440	0	0.77	174.44	61.8	6.03	2.8	5.42	3.16	2.09	0.33	0	0	0	0	0	0	0	0	0	0	0	0	0
Ghir_D06G021430	0.36	0	56.25	164.94	99.17	7.75	0.31	0.38	0	0.22	0	0	0.12	0.06	0	0	0	0	0.25	0	0	0	0.25
Ghir_D06G021740	0.03	0	13.15	5.25	1.49	0.07	0.16	0	0.04	0.05	0	0	0.11	0	0	0.07	0	0	0	0	0.03	0.2	0.07
Ghir_D06G022760	0.16	4.59	2.57	0	0	0	0	0	0	0	0	0	0	0	0	0	0	0	0	0	0	0	0
Ghir_D06G023270	0	0	1.36	0.25	0	0	0	0	0	0	0	0	0	0	0	0	0	0	0	0	0	0	0
Ghir_D07G001320	0.09	7.13	126.3	38.55	6.26	4.94	3.33	1.37	1.93	2.54	1.44	0	0	0.15	0.08	0.36	0.13	0.4	0.25	0.85	0	0	0.85
Ghir_D07G002710	3.76	0	2.34	1.02	0	0	0	0	0	0	0	0	0	0	0	0	0	0	0	0	0	0.3	0
Ghir_D07G003180	0	0.16	18.49	1.27	0	0	0	0	0.04	0	0	0	0	0	0.15	0.05	0	0	0	0	0.16	0	0.16
Ghir_D07G003200	0	0	1.6	0	0	0	0	0	0	0	0	0	0	0	0	0	0	0	0	0	0	0	0
Ghir_D07G003480	3.39	0	1.99	0	0	0	0	0	0	0	0	0	0	0	0	0	0	0	0	0	0	0	0
Ghir_D07G003990	0	0.46	1.66	0.52	1.51	0	0	0	0	0	0	0	0	0	0	0	0	0	0	0	0	0	0
Ghir_D07G004600	0.54	1.61	81.12	3.11	0	0	0	0	0	0	0	0	0	0	0	0	0	0	0	0	0	0	0
Ghir_D07G004700	0	1.42	1.17	0	0	0	0	0	0	0	0	0	0	0	0	0	0	0	0	0	0	0	0
Ghir_D07G006350	0	0	2.1	0.46	0	0	0	0	0	0	0	0	0	0	0	0	0	0	0	0	0	0	0
Ghir_D07G010200	0	28.72	3.77	0	0	0	0	0	0	0	0	0	0	0	0	0	0	0	0	0	0	0	0
Ghir_D07G010610	0	0	108.75	177.78	113.83	134.31	55.08	172.55	264.09	86.63	0	0	0	0	0	0	0	0	0	0	0	0	0
Ghir_D07G010890	0	0	2.04	0	0	0	0	0	0	0	0	0	0	0	0	0	0	0	0	0	0	0	0
Ghir_D07G011380	0	0	4.51	22.59	10.83	1.63	1.34	1.83	0.14	0.42	0.14	0.05	0.05	0	0	0	0	0	0	0	0	0.4	0
Ghir_D07G012850	0	0	6.56	7.45	0.87	0.24	0.17	0.6	1.16	0	0	0	0	0	0	0	0	0	0	0	0	0.16	0
Ghir_D07G012960	0	0	8.36	0	0	0	0	0	0	0	0	0	0	0	0	0	0	0	0	0	0	0	0
Ghir_D07G014560	0	0	1.32	0	0	0	0	0	0	0	0	0	0	0	0	0	0	0	0	0	0	0	0
Ghir_D07G014880	7.69	0	597.47	2320.09	1060.04	313.82	58.35	26.05	34.88	20.06	3.33	0	0.44	0	0	0.43	0	1.23	0	0	0	0	1.23
Ghir_D07G017340	0	0	3.62	0	20.7	0	0	8.63	7.77	0	0	0	0	0	0	0	0	0	0	0	0	0	0
Ghir_D07G018070	0	0	1.59	0	0	0	0.86	0	0	0	0	0	0	0	0	0	0	0	0	0	0	0	0
Ghir_D07G018090	0	0	1.33	0	0	0.27	0	0	0.2	0	0	0	0	0	0	0	0	0	0	0	0	0	0
Ghir_D07G018350	0.41	0	190.32	121.01	24.68	11.91	9.46	7.5	6.51	4.27	2.65	0.1	0	0.05	0	0	0	0	0	0.06	0	0	0.06
Ghir_D07G018360	0	0	33.89	52.38	31.82	23.65	33.75	17.54	24.11	12.87	7.4	0	0	0	0	0	0	0	0	0	0	0	0
Ghir_D07G018970	0	0	2.42	0	0	0.79	0	0	0	1.32	0	0	0	0	0	0	0	0	0	0	0	3.53	0
Ghir_D07G019410	0	0.6	1.44	3.69	0.47	0	0	0	0	0	0	0	0	0	0	0	0	0	0	0	0	0	0
Ghir_D07G021410	0	0	1.64	29.38	40.22	36.51	9.54	0	3.18	4.29	0	0	0	0	0	0	0	0	0	0	0	0	0
Ghir_D07G022190	0	1.08	14.6	5.76	3.3	0	0.18	0	0	0.08	0	0.54	0.3	0	0	0	0	0	0	0.04	0	1.12	0.04
Ghir_D07G023610	0	0	8.64	0.36	0	0	0	0	0	0	0	0	0	0	0	0	0	0	0	0	0	0	0
Ghir_D08G000040	0	0	24.96	0	0	0	0	0	0	0	0	0	14.48	0	0	0	0	0	0	0	0	0	0
Ghir_D08G000480	0	0	1.01	0	0	0	0	0	0.67	0	0	0	0	0	0	0	0	0	0	0	0	0	0
Ghir_D08G000970	0	0	4.03	0	0	0	0	0	0	0	0	0	0	0	0	0	0	0	0	0	0	0	0
Ghir_D08G002030	0	0	1.04	0.13	0.38	0	0	0	0	0	0	0	0	0	0	0	0	0	0	0	0	0	0
Ghir_D08G002050	0	0	5.19	1.77	0.58	0	0	0	0	0	0	0	0	0	0	0	0	0	0	0	0	0	0
Ghir_D08G002070	0	0	1.94	3.61	1.4	0.25	0	0	0	0	0	0	0	0	0	0	0	0	0	0	0	0	0
Ghir_D08G002130	0.95	0	1.12	3.7	3.86	2.14	1.65	1.18	1.26	0.33	1.24	0.46	0.22	0	0	0	0	0	0	0	0	0.2	0
Ghir_D08G002450	0	0	12.18	0	0	0	0	0	0	0	0	0	0	0	0	0	0	0	0	0	0	0	0
Ghir_D08G002530	0	0	2.83	1.03	0	0	0	0	0	0	0	0	0	0	0	0	0	0	0	0	0	0	0
Ghir_D08G003200	0.85	5.42	464.88	40.98	0	0	0.03	0	0	0.03	0	0.12	0	0	0	0.18	0	0	0.07	0	0.04	0	0.18
Ghir_D08G003220	0	0	30.15	3.89	0.09	0	0	0	0	0	0	0	0	0	0	0	0	0	0	0	0	0	0
Ghir_D08G004020	18.4	0	514.69	1314.28	831.23	910.14	727.87	411.49	574.19	382.2	203.68	0.59	0	0.6	1.27	0	0	0	1.27	1.32	0	0	1.32
Ghir_D08G004030	0	0	22.56	141.27	101.97	229.37	172.29	113.19	135.83	73.1	54.29	0	0	0	0	0	0	0	0	0	0	0	0
Ghir_D08G004190	0	0	20.72	0	0	0	0	0	0	0	0	0	2.01	0	0	0	0	0	0	0	0	0	0
Ghir_D08G004400	0	0	19.24	0	0	0	0	0	0	0	0	0	0	0	0	0	0	0	0	0	0	0	0
Ghir_D08G005410	6.32	0	43.57	185.96	288.18	201.76	173.95	129.93	60.13	46.54	30.99	19.02	15.96	0.13	0.2	0	0	0.38	0	0	0	6.64	0.38
Ghir_D08G007190	0	0	1.96	1.31	0.83	0.21	0	0.62	0.19	0.07	0	0	0	0	0	0	0	0	0	0	0	0	0
Ghir_D08G007280	0	0.66	4.28	0	0	0	0	0	0	0	0	0	0	0	0	0	0	0	0	0	0	0	0
Ghir_D08G008200	0	0	2.93	0	0	0	0	0	0	0	0	0	0	0	0	0	0	0	0	0	0	0	0
Ghir_D08G009540	0	0	1.49	0.21	4.1	14.76	25.79	12.4	2.56	4.23	1.86	0.35	0.53	0	0	0	0	0	0	0	0	0	0
Ghir_D08G010140	0	2.29	8.9	0.13	0.04	0	0.04	0.03	0	0	0.01	0	0	0	0	0	0	0	0	0	0.02	0	0.02
Ghir_D08G010180	27.42	0.23	2.7	4.61	0.24	0	0	0	0	0	0	0	0	0	0	0	0	0	0	0	0	0	0
Ghir_D08G011050	0	0	47.59	0	0	0	0	0	0	0	0	0	0	0	0	0	0	0	0	0	0	0	0
Ghir_D08G011860	1.12	0.75	4.35	0.79	0	0	0	0	0	0	0	0	1.2	0	0	0	0	0	0	0	0	0	0
Ghir_D08G012090	1.95	61.85	26.48	9.5	2.96	1.97	1.87	0.56	0.15	0.73	0.18	1.52	2.57	0	0	0.07	0	0	0.04	0	0	1.64	0.07
Ghir_D08G012290	0	0.34	11.61	0	0	0	0	0	0	0.11	0	0	0	0.08	0	0	0	0	0	0	0	0	0.08
Ghir_D08G014010	0	0	17.31	0	0.14	0	2.72	0	0	0	3.89	0	3.2	0	0	0	0	0	0	0	0	0	0
Ghir_D08G015440	1.15	4.8	715.76	104.18	7.95	2.24	1.2	1.17	1.08	0.97	0.75	0.46	0.52	0.53	1.85	1.43	0.32	0.62	0.85	1.38	4	0.02	4
Ghir_D08G017760	8.42	0	5.24	0	0	0	0	0	1.16	0	1.21	0	0	0	0	0	0	0	0	0	0	0	0
Ghir_D08G019760	0	0	1.35	0	0	0	0	0	0	0	0	0	0	0	0	0	0	0	0	0	0	0	0
Ghir_D08G020420	0	0.19	24.6	1.1	0	0	0.27	0.16	0	0	0.39	0	0	0	0	0	0	0	0	0	0	0	0
Ghir_D08G021720	0.17	0	138.59	27.63	5.03	1.6	1.96	1.35	0.67	0.04	0	0	0	0.14	0.64	0.26	0.42	0.31	0	0	0	0	0.64
Ghir_D08G022430	0	0	12.04	6.54	3.89	1.02	0	0	0	0	0	0	0	0	0	0	0	0	0	0	0	0	0
Ghir_D08G023070	0	0.8	55.87	66.49	12.52	8.34	7.03	3.71	2.94	0.79	0.12	0	0	0	0	0	0	0	0.21	0.07	0	0.19	0.21
Ghir_D08G023080	0	0	20.59	11.05	1.2	4.67	0.98	0	1	0.28	0	0	0	0	0	0	0	0	0	0	0	0.1	0
Ghir_D08G024010	0	0	2.78	2.81	0.82	0.37	1.5	1.3	0.23	0	0.59	0.24	0	0	0	0	0	0	0	0	0	0.25	0
Ghir_D08G025050	1.03	0	2.88	0.31	0.97	2.23	0	0	0	0	0	0	0	0	0	0	0	0	0	0	0	0	0
Ghir_D08G025180	61.78	550.22	1134.74	278.82	98.49	106.27	69.32	31.02	52.72	30.04	17.15	0.11	0.24	0.06	0.06	0.17	0.11	0.06	0.18	0	0.62	0	0.62
Ghir_D08G026100	0	0	31.7	23.56	5.5	1.81	2.67	1.41	0.29	0.2	0.3	0.4	1.56	0	0	0	0.3	0	0	0	0	0	0.3
Ghir_D08G026270	0.3	0	26.08	19.47	7.48	0.1	0	0	0	0	0	0.1	0.04	0	0.07	0	0	0.03	0	0	0	0	0.07
Ghir_D08G026600	2.27	0	1284.84	157.42	20.81	0.74	0.2	0.09	0	0.09	0	0	0	0.09	0	0	0	0	0.1	0	0	0	0.1
Ghir_D08G027670	0	0	4.99	0	0	0	0	0	0	0	0	0	0	0	0	0	0	0	0	0	0	0	0
Ghir_D08G027700	0	26.3	9.71	11.11	0	2.8	0	0	0	0	0	0	5.4	0	0	0	0	0	0	0	0	0	0
Ghir_D09G000680	0.66	18.44	13.94	0	0	0	0	0	0	0	0	0	0	0	0	0	0.1	0	0	0	0	0	0.1
Ghir_D09G001310	0	0	9.53	4.67	2.95	2.36	3.91	1.48	0	0.54	0	0.27	0.45	0	0	0	0	0	0	0	0	1.56	0
Ghir_D09G001330	0	0	1.25	0.93	0	0	0	0	0	0	0	0	0	0	0	0	0	0	0	0	0	0	0
Ghir_D09G002210	0	0	1.93	0	0	0	0	0	0	0	0	0	0	0	0	0	0	0	0	0	0	0	0
Ghir_D09G002670	0	0.5	1.28	0.12	0.18	0.33	0.24	0	0	0	0	0	0	0	0	0	0	0	0	0	0	0	0
Ghir_D09G003500	0	0	5.9	0.53	0	0.45	0	6.49	11.75	1.71	1.31	0	0.93	0	0	0	0	0	0	0	0	0	0
Ghir_D09G003630	0	0	1.73	1.1	0	0	0	0	0	0	0	0	0	0	0	0	0	0	0	0	0	0	0
Ghir_D09G005330	0	0	8.36	0	0	0	0	0	0	0	0	0	0	0	0	0	0	0	0	0	0	0	0
Ghir_D09G005980	0	0.34	1835.61	389.69	11.74	1.7	0.55	0.28	0	0.19	0	0	0	0	0	0	0	0	0.11	0	0	0	0.11
Ghir_D09G008040	0	0	40.73	45.81	17.31	9.18	4.92	3	3	2.17	1.35	0	0	0	0	0	0	0	0	0	0	0	0
Ghir_D09G008050	0	0	1	0	0.65	2.28	1.31	1.09	3.69	4.29	2.74	7.39	0.58	0	0	0	0	0	0	0	0	13.83	0
Ghir_D09G008400	0.24	23.27	6.15	0.75	0.34	0.08	0	0.14	0.08	0	0.14	0	0.09	0	0	0.02	0	0	0.02	0	0.03	0	0.03
Ghir_D09G008650	0.31	0	1.08	0.36	0.35	0.13	1.17	3.78	1.57	3.28	3.88	1.98	0.26	0	0	0	0	0	0	0	0	0.87	0
Ghir_D09G009880	0	0	4.57	1.53	0	0	0	0	0	0	0	0	0	0	0	0	0	0	0	0	0	0	0
Ghir_D09G010670	0	0	4.24	0	0	0	0	0	0	0	0	0	0	0	0	0	0	0	0	0	0	0	0
Ghir_D09G011660	0	0	14.81	18.41	12.98	2.04	0.08	0	0	0	0	0	0	0	0	0	0	0.07	0	0	0	0	0.07
Ghir_D09G012990	6.04	9.43	8.89	5.44	2.2	3.06	2.77	0.61	0.85	0.32	0.34	0	0.09	0	0	0	0	0	0	0	0	0	0
Ghir_D09G013040	0.24	2.49	1.16	0.18	0.09	0.08	0.11	0	0	0	0	0	0	0	0	0	0	0	0	0	0	0.16	0
Ghir_D09G013350	0	0	9.6	1.4	0	0	0	0	0	0	0	0	0	0	0	0	0	0	0	0	0	0	0
Ghir_D09G013360	3.17	2.06	2920.39	322.93	0.94	0.7	0.33	0.95	0.5	0.7	0.36	0.37	0.52	0	0	0	0	0	0.06	0.03	0.41	0.45	0.41
Ghir_D09G014720	0	0	4.94	0	0	0	0	0	0	0	8.43	0	0	0	0	0	0	0	0	0	0	0	0
Ghir_D09G016490	3.28	0	1525.71	3321.2	2176.95	2135.69	1625.43	878.72	1280.92	601.6	277.22	0	0	0	0	0	0	0	0	0	0	0.95	0
Ghir_D09G016660	1.09	0	2.57	0	0	0	1.06	0	0	0	3.12	0	0	0	0	0	0	0	0	0	0	0	0
Ghir_D09G017250	0	0.2	42.21	149.08	91.63	163.47	151.58	103.14	171.52	90.02	51.84	0.16	0.05	0.13	0.09	0	0	0.04	0.05	0.05	0	0	0.13
Ghir_D09G018370	0	0	21.29	1.11	0	0	0	0	0	0	0	0	0	0	0	0	0	0	0	0	0	0	0
Ghir_D09G019110	0	0	2.38	0	0	0	0	0	0	0	0	0	0	0	0	0	0	0	0	0	0	0	0
Ghir_D09G019200	0	0	2.62	0.04	0	0.04	0	0	0.07	0	0.34	0	0	0	0	0	0	0	0	0	0	0	0
Ghir_D09G019380	0	0	1.1	0.61	0.33	0.21	0.23	0.16	0.08	0	0.16	0.24	0	0	0	0	0	0	0	0	0	0	0
Ghir_D09G019490	0	0	6.34	0	0	0	0	0	0	0	0	0	0	0	0	0	0	0	0	0	0	0	0
Ghir_D09G020920	0	0	31.9	7.49	0.15	0	0	0	0	0	0	0	0	0	0	0	0	0	0	0	0	0	0
Ghir_D09G020940	0.43	0.11	256.73	0.32	0	0	0	0	0	0	0	0	0	0	0	0	0	0	0	0	0	0	0
Ghir_D09G021220	0.09	0.55	1.32	0.47	7.09	4.28	0.08	0	0.02	0	0.05	0	0	0	0	0	0	0	0	0	0	0	0
Ghir_D09G021320	0.31	0.17	137.18	54.21	11.97	2.22	0.48	0	0	0	0	0	0.05	0	0	0	0	0	0	0	0	0	0
Ghir_D09G021390	0.83	12.67	42.91	3.54	2.03	2.15	1.04	0.34	0.6	0.79	2.32	0	0	0	0.06	0	0	0	0	0	0	0	0.06
Ghir_D09G022010	0	4.47	531.77	150.94	27.88	1.48	0.65	1.09	0.55	0.16	0	0	0	0.09	0	0.34	0	0	0.09	0	0	0	0.34
Ghir_D09G022210	0.43	13.34	4.62	0.17	0	0	0	0	0	0	0	0	0	0	0	0	0	0	0	0	0	0.07	0
Ghir_D09G022240	0.15	0	3.52	0.2	0	0	0	0	0	0	0	0	0	0	0	0	0	0	0	0	0	0	0
Ghir_D09G024020	0	0	6.61	0.89	0.15	0	0.07	0.25	0.12	0.25	0	0	0	0	0	0	0	0	0	0	0	0	0
Ghir_D09G024490	0	0	15.51	7.16	3.21	0	0	0	0	0	0	0	0	0	0	0	0	0	0	0	0	0	0
Ghir_D10G000640	0	0	7.73	0	0	0	0	0	0	0	0	0	0	0	0	0	0	0	0	0	0	0	0
Ghir_D10G001890	0	0	1.42	0	0	0	0	0	0	0	0	0	0	0	0	0	0	0	0	0	0	0	0
Ghir_D10G003130	0	14.33	2.64	0.6	0	0	0	0	0	0	0	0	0	0	0	0	0	0	0	0	0	0	0
Ghir_D10G003140	0	2.84	1.87	0	0	0	0	0	0	0	0	0	0	0	0	0	0	0	0	0	0	0	0
Ghir_D10G003570	0.18	0.31	5.69	4.35	1.39	0.23	0.39	0.25	0.66	0.1	0	0.43	0.93	0	0	0	0	0	0	0	0.03	0	0.03
Ghir_D10G003780	0.04	0	5.11	9.36	4.74	1.57	0.09	0.05	0	0.03	0.16	0	0.03	0	0	0	0	0	0	0	0	0	0
Ghir_D10G006030	0	0	3.95	1.95	0.32	0.1	0	0	0	0	0	0	0	0	0	0	0	0	0	0	0	0	0
Ghir_D10G006440	0	0	60.34	6.6	0.33	0	0	0	0	0	0	0	0	0	0	0	0	0	0	0	0	0	0
Ghir_D10G006990	2.74	11.61	3.57	0.16	0	0.06	0	0	0	0	0.03	0	0	0	0	0.03	0	0	0	0	0.03	0	0.03
Ghir_D10G009520	0	3.68	1.45	1.64	0	0	0.64	1.66	12.02	19.43	9.86	1.39	0	0	0	0	0	0	0	0	0	0	0
Ghir_D10G010040	0	0	3.58	5.21	0	0	0	0	2.68	0	3.49	0	0	0	0	0	0	0	0	0	0	0	0
Ghir_D10G010930	0	0.75	13.7	26.04	10.95	10.05	9.11	2.67	5.77	2.66	1.27	0	0.42	0	0	0	0	0	0	0	0	0	0
Ghir_D10G012880	2.94	0.87	66.07	164.33	116.93	161.63	167.24	102.23	135.71	70.16	45.09	0.6	0.45	0.43	0.05	0.33	0.23	0.19	0.26	0.2	0.51	0.37	0.51
Ghir_D10G013500	0.71	0.26	22.66	0	0.12	0	0.37	0	0	0.11	0	0	0	0	0	0.22	0	0	0	0.06	0	0	0.22
Ghir_D10G013730	0	0	1.44	0.07	0.35	0	0	0	0.06	0	0	0.12	0	0	0	0	0	0	0	0	0	0	0
Ghir_D10G014830	0	6.13	1.52	0.43	0.1	0	0	0	0	0	0	0	0	0	0	0	0	0	0	0	0	0	0
Ghir_D10G015680	0	0	1.31	0	0	0	0	0	0	0	0	0.81	0	0	0	0	0	0	0	0	0	0	0
Ghir_D10G016510	0	0	2.97	0	0	0	0	0	0	0	0	0	0	0	0	0	0	0	0	0	0	0	0
Ghir_D10G017000	0	0	1.11	0	0	0	0	0	0	0	0	0	0	0	0	0	0	0	0	0	0	0	0
Ghir_D10G017040	0	0	56.02	62.42	27.99	65.48	47.34	23.43	39.83	27.19	17.05	0	0	0.26	0.14	0	0	0	0	0.14	0	0	0.26
Ghir_D10G017590	0	0.68	2.02	0.17	0.17	0.61	0	1.02	1.55	0.87	0	0	0	0	0	0	0	0	0	0	0	0	0
Ghir_D10G018470	0.03	17.64	185.72	13.7	0	0	0	0.05	0	0	0	0	0	0	0	0	0	0	0	0	0	0	0
Ghir_D10G019820	0	0	1.17	0	0	2.8	4.08	8.05	0	1.98	0	2.12	1.41	0	0	0	0	0	0	0	0	5.23	0
Ghir_D10G020140	0	2.63	7.35	5.99	2.4	4.23	3.09	1	2.66	1.38	1.19	0	0	0	0	0	0	0	0	0	0	0	0
Ghir_D10G020460	0	0	15.76	10.4	2.2	0.82	0.48	0.18	0	0	0	0	0	0	0	0	0	0	0	0	0	0	0
Ghir_D10G020520	0.15	3.17	29.07	60.27	54.81	50.28	34.93	20.87	11.77	7.9	9.83	4.36	1.97	0	0	0	0	0.12	0	0.12	0	13.8	0.12
Ghir_D10G021250	0	0	3	3.88	4.12	1.34	1.11	0.54	0	0.1	0	0	0	0	0	0	0	0	0	0	0	0	0
Ghir_D10G021270	0	0	1.15	0	0	0	0	0	0	0	0	4.83	0	0	0	0	0	0	0	0	0	0	0
Ghir_D10G022320	0	0.33	12.96	7.57	2.67	1.38	0.55	0.03	0	0	0	0	0	0	0	0	0	0	0	0	0	0	0
Ghir_D10G022430	0	0	1.11	0.9	2.56	2.73	2.62	4.56	2.65	3.57	4.49	3.03	0.59	0	0	0	0	0	0	0	0	2.62	0
Ghir_D10G022440	0	0	4.22	1.48	0	0	0	4.74	0	0	0	0	1.25	0	0	0	0	0	0	0	0	0	0
Ghir_D10G022450	0	0	17.8	0	0	0	0	0	0	0	0	0	0	0	0	0	0	0	0	0	0	0	0
Ghir_D10G022760	0	0	2.69	3.17	0	0	0	0	0	0	0	0	0	0	0	0	0	0	0	0	0	0	0
Ghir_D10G025190	77.35	251.41	22.31	0	0	0	0	0	0	0	0	0	0	0	0	0	0	0	0	0	0	0	0
Ghir_D10G025260	0	0	6.72	4.65	1.88	0.86	0.07	0	0	0	0.06	0	0	0	0	0	0	0	0	0	0	0.19	0
Ghir_D10G025410	0	0	157.2	41.02	23.22	0.04	0	0.05	0	0.04	0	0	0	0	0	0	0	0	0	0	0	0	0
Ghir_D10G025430	0	0	4.98	1.84	1.18	0	0	0	0	0	0	0	0	0	0	0	0	0	0	0	0	0	0
Ghir_D10G025530	0	0	5.7	0.53	0.35	0	0	0	0	0	0.3	0	0	0	0	0	0	0	0	0	0	0	0
Ghir_D10G026070	0	0	6.43	0.11	0.04	0	0	0	0	0	0	0	0	0	0	0	0	0	0	0	0	0	0
Ghir_D10G026250	0.42	0	152.97	33.2	23.79	0	0.14	0.04	0	0	0	0	0.04	0	0	0	0	0	0	0	0	0	0
Ghir_D10G026280	0	0	2.01	1.11	0.66	0.09	0.06	0.03	0	0.05	0	0	0	0	0	0	0	0	0	0	0	0	0
Ghir_D10G026290	0.8	0	331.57	71.93	47.41	0	0.09	0.08	0	0	0.04	0	0.09	0	0	0	0	0.04	0	0	0	0	0.04
Ghir_D10G026510	0	0	1.76	0.33	0.97	0	0	0	0	0	0	0	0	0	0	0	0	0	0	0	0	0	0
Ghir_D10G026870	0	0	10.17	31.27	6.56	0	0	0	0	0	0	0	0	0	0	0	0	0	0	0	0	0	0
Ghir_D10G027430	0	0	53.87	42.55	24.84	6.31	0.54	0.13	0	0.08	0	0	0	0	0.03	0	0	0.03	0.09	0	0	0	0.09
Ghir_D10G027450	0	0	18.63	5.06	3.89	0.11	0	0	0	0	0.16	0	0.03	0	0	0	0	0	0	0	0	0	0
Ghir_D11G000230	0	0	34.87	0	0	0	0	0	0	0	0	0	0	0	0	0	0	0	0	0	0	0	0
Ghir_D11G000940	0	0	22.05	1.81	0.46	0.88	2.99	11.06	10.94	4.9	2.09	7.33	0.65	0	0.17	0.1	0	0	0	0.1	0.08	0	0.17
Ghir_D11G001220	0	0	31.72	0	0	0	0	0	0	0	0	0	0	0	0	0	0	0	0	0	0	0	0
Ghir_D11G003450	0.17	0	106.23	161.08	283.49	114.68	62.24	29.17	4.49	1.09	0.65	0	0.36	0	0	0	0	0.07	0	0	0	0	0.07
Ghir_D11G005790	50.86	3.34	12.97	10.72	8.56	6.65	2.9	1.17	1.19	1.55	1.1	0	0	0	0	0	0	0	0	0	0	0	0
Ghir_D11G006600	0.29	0	175.6	8.86	0	0	0	0.22	0	0	0	0	0	0	0	0	0	0	0	0	0	0	0
Ghir_D11G007200	6.05	17.98	797.98	860	1034.06	1319.85	989.64	1141.69	968.48	1405.48	1274.77	1069.91	1228.51	1.57	1.52	0	0	1.29	1.66	5.17	0	3571.93	5.17
Ghir_D11G008570	0	0	47.23	2.71	0	0	0	0	0	0	0	0	0	0.4	0	0	0.2	0	0	0	0	0	0.4
Ghir_D11G008870	0.17	0	1.73	20.05	12.9	17.19	9.26	5.87	3.33	3.02	1.89	0	0	0	0	0	0	0	0	0	0	0	0
Ghir_D11G009080	0	0	732.44	177.11	30.82	12.8	24.94	19.23	38.27	21.19	26.36	104.08	48.07	0	0	0	0	0	0	0	0	0	0
Ghir_D11G010310	0.1	0	16.87	0.79	0	0	0	0.02	0	0	0	0	0	0	0	0	0	0	0.05	0	0	0	0.05
Ghir_D11G010720	0	0	1.8	0	0	0	0	0	0	0	0	0	0	0	0	0	0	0	0	0	0	0	0
Ghir_D11G012370	0.2	0	25.33	34.13	11.66	0.43	0.2	0.03	0	0.18	0.03	0.05	0.09	0.08	0	0	0	0	0.03	0	0	0.92	0.08
Ghir_D11G012890	1.29	0.73	961.39	268.23	0.29	0.13	0.14	0.49	0.24	0.12	0	0	0	0	0.28	0	0.37	0	0	0	1.7	0	1.7
Ghir_D11G013020	0	0	8.87	14.22	4.59	0.39	0.6	0.9	0.14	0	0.6	0.6	1.74	0	0	0	0	0	0	0	0	0	0
Ghir_D11G013250	0.86	0.54	3.18	13.11	21.26	11.32	4.89	2.78	1.73	1.93	1.49	0.74	1.6	0	0	0	0	0	0	0	0	1.18	0
Ghir_D11G014780	0.11	10.2	1.35	0.09	0	0	0	0	0	0	0	0	0	0	0	0	0	0	0	0	0	0	0
Ghir_D11G014840	0	0	3.06	1.41	0.88	0.23	0	0.16	0	0	0	0	0	0	0	0	0	0	0	0	0	0	0
Ghir_D11G017170	7.68	0.95	10.25	41.09	7.88	5.79	17.14	6.5	2.69	1.82	0	0	0	0	0	0	0	0	0	0	0	0	0
Ghir_D11G018320	0	0	9.7	2.17	0	0	0	0	0	0	0	0	0	0	0	0	0	0	0	0	0	0	0
Ghir_D11G019590	0	0	6.93	0	0	0	0	0	0	0	0	0	0	0	0	0	0	0	0	0	0	0	0
Ghir_D11G019910	0	0	41.93	75.47	32.08	13.22	2	1.52	0	0.19	0	0.19	0.21	0	0	0	0	0	0	0	0.36	0	0.36
Ghir_D11G020150	0	0	821.86	194.24	24.99	3.79	0.9	0.86	1.12	0.64	0.41	0	0	0	0	0	0	0	0	0	0	0	0
Ghir_D11G021060	2.06	0	57.95	52.74	36.89	6.56	0.81	0.69	1.34	0.69	0.69	0	0.25	0	0	0	0	0	0	0	0	0	0
Ghir_D11G021750	0	1.06	53.34	63.79	23.13	51.57	48.13	32.75	53.64	26.39	5.32	0	0	0	0	0	0	0	0	0	0	0	0
Ghir_D11G022750	0	0	1.25	0	0.89	0	0	0	0	0	0	0	0	0	0	0	0	0	0	0	0	0	0
Ghir_D11G025880	0	0.63	1.93	1.86	0.09	0.08	0.86	0	0.44	0.45	0.3	0	0	0	0	0	0	0	0	0	0	0	0
Ghir_D11G027370	0.21	0.1	172.62	45.53	4.23	1.32	0.92	0.24	0	0	0	0	0	0	0	0	0	0	0	0	0	0	0
Ghir_D11G027470	0	0	3.64	17.01	14.67	3.28	0	0	0	0.02	0	0	0	0	0	0	0	0	0	0	0	0	0
Ghir_D11G027890	0	0.09	77.64	4.85	0	0	0	0.04	0	0	0	0	0	0	0	0	0	0	0	0	0	0	0
Ghir_D11G029440	0	0	4.38	3.68	0.94	0	0	0	0	0	0	0	0	0	0	0	0	0	0	0	0	0	0
Ghir_D11G029610	0	0	6.18	0.7	0	0	0	0	0	0	0	0	0	0	0	0	0	0	0	0	0	0	0
Ghir_D11G029730	0.43	11.89	96.48	39.38	16.28	0	0.16	0.09	0	0	0.19	0	0.05	0	0	0	0	0	0.05	0	0	0	0.05
Ghir_D11G031310	0	0	1.09	0	0	0	0	0	0	0	0	0	0	0	0	0	0	0	0	0	0	0	0
Ghir_D11G031600	0	0	1.66	1.33	0.22	0	0	0	0	0	0	0	0	0	0	0	0	0	0	0	0	0	0
Ghir_D11G031950	0	0	1.08	48.25	142.76	103.52	89.29	29.85	2.08	0.63	0.38	0	0.35	0	0	0	0	0	0	0	0	1.05	0
Ghir_D11G032460	0	0	1.06	0.63	1.06	0.4	0.12	0.05	0	0	0	0	0	0	0	0	0	0	0	0	0	0	0
Ghir_D11G032920	0	0	1.37	0	0	0	0	0	0	0	0	0	0	0	0	0	0	0	0	0	0	0	0
Ghir_D11G033170	0.56	0	1	0	0	0	0	0	0	0	0	0	0	0	0	0	0	0	0	0	0	0	0
Ghir_D11G033210	0	0	1.19	0	2.37	0	0	1.36	0	0	0	0	0	0	0	0	0	0	0	0	0	0	0
Ghir_D11G033300	0.09	0	169.95	157.86	45.81	46.94	49.12	27.95	35.77	20.92	15.06	0.14	0.23	0	0.08	0.36	0.49	0.15	0	0	0	0	0.49
Ghir_D11G033730	14.43	231.49	719.38	322.02	114.43	64.06	38.03	24.66	38.35	16.89	7.92	0	0.11	0	0	0.11	0.2	0.21	0.23	0.11	0.26	0	0.26
Ghir_D11G035030	0	0.59	6.52	0.2	0.2	0.18	0	0	0	0	0	0	0	0	0	0	0	0	0	0	0	0	0
Ghir_D11G036530	0	0	8.55	0	0	0	0	0	0	0	0	0	0	0	0	0	0	0	0	0	0	0	0
Ghir_D12G000530	0	6.27	96.86	0.36	0	0	0	0	0	0	0	0	0	0	0	0	0	0	0	0	0	0	0
Ghir_D12G000670	1.61	0.9	4.44	18.66	21.47	11.87	6.78	6.71	2.55	7.4	5.23	3.9	2.04	0	0	0	0	0	0	0	0	7.52	0
Ghir_D12G000810	0	0	18.33	17.33	19.82	7.36	1.15	0.29	0	0	0.43	0	0	0	0	0	0	0	0	0	0	0.15	0
Ghir_D12G001190	1.77	0	1235.6	104.93	16.09	50.25	65.86	126.12	144.26	192.9	209.58	237.68	298.14	0.33	0.22	0	0	0.33	0.39	1.6	0.25	506.14	1.6
Ghir_D12G001210	35.77	627.31	401.72	23.57	2.53	1.12	0.64	0.19	0.78	0.12	0	0.43	0	0	0	0.33	0.12	0	0.28	0	0.16	0	0.33
Ghir_D12G002920	0.78	6.38	5.48	1.15	0.08	0.14	0	0	0	0	0	0	0	0	0	0	0	0	0	0	0	0	0
Ghir_D12G003250	0.72	62.84	353.44	4.07	0.07	0	0	0.28	0.19	0	0	0	0	0	0.07	0	0	0.36	0	0	0	3.18	0.36
Ghir_D12G003570	0.39	26.3	5.79	12.02	1.09	0	0	0.92	0	0	0	1.58	0	0	0	0	0	0	0	0	0	0	0
Ghir_D12G003620	28.56	321.93	389.28	64.83	18.17	13.99	9.14	3.61	7.76	3.57	1.6	0	0	0	0	0.06	0.11	0	0.13	0.03	0.18	0	0.18
Ghir_D12G004270	1.22	7.71	7.43	0.7	1.48	1.18	0.27	0.24	0.12	0	0	0.08	0	0	0	0	0	0	0	0	0	0	0
Ghir_D12G005350	0	0	11.21	0	0	0	0	0	0	0	0	0	0	0	0	0	0	0	0	0	0	0	0
Ghir_D12G005930	0	0	2.85	0	0	0	0	0	0	0	0	0	0	0	0	0	0	0	0	0	0	2	0
Ghir_D12G007760	0	0	1.78	0	0	0	0	0	0	0	0	0	0	0	0	0	0	0	0	0	0	0	0
Ghir_D12G008030	0	11.29	2.75	2.16	0.9	0	0	2.29	0	0	0	0	0	0	0	0	0	0	0	0	0	0	0
Ghir_D12G008760	1.13	0	2.28	1.24	0.66	0	0.11	0	0	0.38	0	0.1	0	0	0	0	0	0	0	0	0	0	0
Ghir_D12G010120	1.78	19.26	1.36	0.89	0.78	0.71	0.26	0.22	0	0.22	0.07	0.22	0	0	0	0	0	0	0	0	0	0	0
Ghir_D12G011560	0	0	1.6	0	0	0	0	0	0	0	0	0	0	0	0	0	0	0	0	0	0	0	0
Ghir_D12G012110	0	0	1.45	0	0	0	0	0	0	0	1.08	0	0	0	0	0	0	0	0	0	0	0	0
Ghir_D12G012350	8.3	143.35	1673.61	316.2	0.36	0.21	0.27	0.67	0	0.04	0.27	0	0	0	0	0.33	0.04	0.12	0.04	0	0.05	0	0.33
Ghir_D12G013220	0	0	45.06	12.45	2.83	0.09	0	0	0	0	0	0	0	0	0	0	0	0	0	0	0	0	0
Ghir_D12G014090	0	0	9.52	0	0	0	0	0	0	0	0	0	0	0	0	0	0	0	0	0	0	0	0
Ghir_D12G014390	0	0	1.25	54.26	155.58	99.87	84.44	37.97	8.97	4.1	4.43	1.06	0.47	0	0	0	0	0	0	0	0	1.44	0
Ghir_D12G015030	0	0	9.13	0	0	0	0	0	0	0	0	0	0	0	0	0	0	0	0	0	0	0	0
Ghir_D12G015120	0	0	1.43	0	0	0	0	0	0	0	0	0	0	0	0	0	0	0	0	0	0	0	0
Ghir_D12G015480	0.24	0.03	6.14	2.73	1.19	0.19	0.12	0.1	0.17	0	0	0	0.03	0	0	0	0	0	0	0	0	0	0
Ghir_D12G015760	0.18	22.96	86.51	2.98	0	0	0	0	0	0	0	0	0	0	0	0	0.73	0	0	0	0	0	0.73
Ghir_D12G016940	0	0	5.19	11.81	10.2	4.26	0	0	0	0.48	0	0	0	0	0	0	0	0	0	0	0	1.71	0
Ghir_D12G017700	3.47	73.33	953.63	98.64	0.35	0.53	0.04	0	0.07	0.5	0.77	1.26	0.81	0.16	0	0.24	0.12	0	0.26	0.13	0.15	0	0.26
Ghir_D12G018240	0	0	2.57	0	0	0	0	0	0	0	0	0	0	0	0	0	0	0	0	0	0	0.49	0
Ghir_D12G019450	0	0	2.55	0	0	0	0.58	0	0	0	0.46	0	0	0	0	0	0	0	0	0	0	0	0
Ghir_D12G020020	1.6	0.66	4025.24	941.58	13.02	0.87	0.74	1.3	0	0.43	0.03	0.24	0.24	0.15	0.09	0	0.11	0	0.06	0.25	0.03	0.08	0.25
Ghir_D12G020580	1.94	0	366.98	150.38	37.45	21.01	12.29	3.38	4.37	0.94	0	0	0.21	0	0	0	0	0	0	0	0	0	0
Ghir_D12G021510	0	0	3.65	0	0	0	0	0	0	0	0	0	0	0	0	0	0	0	0	0	0	0	0
Ghir_D12G021600	0	0	41.65	48.47	19.23	1.03	0.14	0	0	0.02	0	0	0	0	0	0	0	0	0	0	0	0	0
Ghir_D12G023790	0	0.13	494.51	113.02	0.08	0.04	0.16	0.03	0.1	0.07	0.17	0	0	0	0	0	0	0	0	0	0	0	0
Ghir_D12G023840	0	0	51.52	23.81	6.44	0	0.04	0	0	0.04	0.04	0.25	0.04	0	0	0	0	0	0	0	0	0	0
Ghir_D12G024160	0.04	0.24	250.31	23.99	0	0	0	0	0	0	0	0	0	0.09	0.13	0.09	0	0	0	0	0	0	0.13
Ghir_D12G024540	3.11	7.65	19.78	9.49	8.45	11.42	7.1	11.61	16.56	7.36	6.37	0.04	0.88	0	0.13	0	0.04	0	0	0	0	0	0.13
Ghir_D12G026000	3.2	1.37	3.62	2.61	0.75	1.9	0	0	0	0	0	0	0	0	0	0	0	0	0	0	0	0	0
Ghir_D12G027340	79.76	814.76	191.18	19.63	0	0.95	0	0.45	0	1.35	0	0	0	0	0	0	0	0	0.52	0	0.55	0	0.55
Ghir_D12G027630	0.89	1.49	1.39	6.2	4.39	1.84	0	0.39	0.37	0.96	0	0	0	0	0	0	0	0	0	0	0	0	0
Ghir_D12G029550	0	0	7.2	6.57	1.89	0	0	0	0	0	0	0	0	0	0	0	0	0	0	0	0	0	0
Ghir_D13G000020	0	0	9.6	0	0	0	0	0	0	85.88	0	0	0	0	0	0	0	0	0	0	0	0	0
Ghir_D13G000030	1.52	0	1.11	2.36	0	1.97	0	0	0	0	0	0	0	0	0	0	0	0	0	0	0	0	0
Ghir_D13G002210	0	0	1.69	0	0	0	0.93	0	0.25	0	0	0	0	0	0	0	0	0	0	0	0	0	0
Ghir_D13G002290	0	0.23	21.92	2.4	0	0	0	0	0	0	0	0	0	0	0	0	0	0	0	0.08	0	0	0.08
Ghir_D13G002690	0	0	15.86	0	0	0	0	0	0	0	0	0	0	0	0	0	0	0	0	0	0	0	0
Ghir_D13G005880	0	0	8.3	19.97	10.08	0.43	0	0	0	0	0	0	0	0	0	0	0	0	0	0	0	0	0
Ghir_D13G006400	0.23	0	29.75	40.65	39.05	12.49	1.25	0.85	0.09	0.05	0	0	0	0.08	0	0	0	0.05	0	0.03	0	0	0.08
Ghir_D13G006500	0.17	0	1.69	0.97	1.09	1.73	0.58	0.88	0.37	1.44	0.31	2.57	0.98	0	0	0	0	0	0	0	0	0	0
Ghir_D13G008710	0	0	6.07	0	0	0	0	9.01	11.29	0	0	0	5.91	0	0	0	0	0	0	0	0	0	0
Ghir_D13G008900	0	0	20.31	9.27	2.55	6.41	3.94	5.59	7.29	3.76	7.18	7.32	2.82	0	0	0	0	0	0	0	0	5.87	0
Ghir_D13G009380	0	10.19	5.96	0	0	0	0	0	0	0	0	0	0	0	0	0	0	0	0	0	0	0	0
Ghir_D13G009550	0	0	2.05	0.12	0.11	0.1	0.06	0.64	0.61	0.1	0.2	0.24	0.44	0	0	0	0	0	0	0	0	0	0
Ghir_D13G009640	3.28	59.15	117.46	2.01	0.24	0	0	0	0	0	0	0	0	0	0	0.13	0.05	0	0	0	0.07	0	0.13
Ghir_D13G009760	0	0	5.29	0	0	0	0	0	0	0	0	0	0	0	0	0	0	0	0	0	0	7.5	0
Ghir_D13G011430	0.78	0.3	1.4	2.99	0.62	0.16	0.49	0.1	0.05	0	0	0.15	0	0	0	0	0	0	0	0	0	0	0
Ghir_D13G013650	1.81	13.93	2.25	0	0	0	0	0	0	0	0	0	0	0	0	0	0	0	0	0	0	0	0
Ghir_D13G013870	0	35.06	7.77	1.27	0	0	0	0	0	0	0	0	0	0	0	0	0	0	0	0	0	0	0
Ghir_D13G015200	0.08	0	1.03	0.74	0.07	0	0.04	0.16	0	0.25	0	0	0	0	0	0	0	0	0	0	0	0	0
Ghir_D13G015290	0.12	0.56	3.17	0.67	0.99	0	0	0	0	0	0	0	0	0	0	0	0	0	0	0	0	0	0
Ghir_D13G015920	44.04	0	1258.32	6342.09	6752.56	9816.61	8195.01	4730.65	7051.2	3591.2	2332.73	5.83	14.07	9.45	4.57	0	0.29	5.26	5.08	4.99	0.12	0	9.45
Ghir_D13G016620	0.62	0.25	2.3	0	0.1	0	0.05	0	0	0	0	0	0	0	0	0	0	0	0	0	0	0	0
Ghir_D13G017320	0	0	14.98	0	0	22.53	0	0	0	0	0	0	0	0	0	0	0	0	0	0	0	0	0
Ghir_D13G018160	0	3.33	57.93	8.09	4.31	10.78	4.71	0.99	7.69	6.23	2.66	0	0	0	0	0	0	0	0	0.38	0	0	0.38
Ghir_D13G018710	0	5.01	2	6.79	1.63	0.71	0	0	0	0	0	0	0	0	0	0	0	0	0	0	0	0	0
Ghir_D13G019340	0	0	22.94	14.93	0.67	0	0	0	0	0	0	0	0	0	0	0	0	0	0	0	0	0	0
Ghir_D13G019520	0	0.15	1.82	0	0.45	0.82	0	0	0	0.13	0.91	0.26	0	0	0	0	0	0	0	0	0	0	0
Ghir_D13G020410	0	0	9.1	7.26	2.77	0.51	0	0	0	0.07	0	0	0	0	0	0	0	0	0	0	0	0	0
Ghir_D13G020560	0	0	150.65	0	0	0	0	0	0	0	0	0	0	0	0	0	0	0	0	0	0	0	0
Ghir_D13G023410	0	0	2.57	0	0	0	0	0	0	0	0.89	0	0.95	0	0	0	0	0	0	0	0	0	0
Ghir_D13G023980	11.23	0	1.75	0	0	0	0	0	0	0	0	0	0	0	0	0	0	0	0	0	0	0	0
Ghir_D13G024570	0	0	62.32	80.59	73.31	21.04	1.31	0.48	0	0.07	0	0	0.05	0	0	0	0	0.1	0.03	0	0	0	0.1
Ghir_D13G024630	0	0	2	0	0	0	0	0	0	0	0	0	0	0	0	0	0	0	0	0	0	0	0
Ghir_D13G024640	0.19	0	1.67	0	0	0	0	0	0	0	0	0	0	0	0	0	0	0	0	0	0	0	0
Ghir_Scaffold1130G000010	1.91	2.96	2.29	0.94	0	0	0.46	0	0	0	0.38	0	0	0	0	0	0	0	0	0	0	0	0
Ghir_Scaffold1616G000010	0	0	885.85	0	0	0	0	0	0	0	0	0	0	0	0	0	0	0	0	0	0	0	0
Ghir_Scaffold2206G000050	8.4	23.28	2.89	0	0	1.9	0	0	0	0	1.86	4.03	1.87	0	0	0	0	0	0	0	0	0	0
Ghir_Scaffold2405G000010	0	0	106.11	58.88	32.06	8.12	1.25	0.4	0	0	0	0	0	0	0	0	0	0	0	0	0	0	0
Ghir_Scaffold2436G000020	0	0	12.18	0	0	0	0	0	0	0	0	0	0	0	0	0	0	0	0	0	0	0	0
Ghir_Scaffold2452G000010	0	0	9.6	0	0	0	0	0	0	0	0	0	0	0	0	0	0	0	0	0	0	0	0
Ghir_Scaffold2780G000010	0	0	106.11	58.88	32.06	8.12	1.25	0.4	0	0	0	0	0	0	0	0	0	0	0	0	0	0	0
Ghir_Scaffold2780G000030	0	0	29.78	12.44	5.22	2.18	0.38	0	0	0	0	0	0	0	0	0	0	0	0	0	0	0	0
Ghir_Scaffold3064G000040	0	0	10.59	0	0	0	0	0	0	0	0	0	0	0	0	0	0	0	0	0	0	0	0
Ghir_Scaffold3164G000010	0	9.76	10.6	0	0	0	0	0	0	0	0	0	0	0	0	0	0	0	0	0	0	0	0
Ghir_Scaffold3235G000020	0	0	885.85	0	0	0	0	0	0	0	0	0	0	0	0	0	0	0	0	0	0	0	0
Ghir_Scaffold3255G000010	0	0	5.45	0	0	0	0	0	0	0	0	0	0	0	0	0	0	0	0	0	0	0	0
Ghir_Scaffold423G000040	0	0	33.64	0	0	0	0	0	0	0	0	0	0	0	0	0	0	0	0	0	0	0	0
Ghir_Scaffold423G000060	0	0	11.5	0	0	0	0	0	0	0	0	0	0	0	0	0	0	0	0	0	0	31.34	0
Ghir_Scaffold816G000050	0	6.79	2.21	0	0	0	0	0	0	0	0	1.9	0	0	0	0	0	0	0	0	0	0	0
Ghir_Scaffold968G000010	6.54	7	1394.1	0	0	0	0.44	0	0	0	0	0.19	0.42	0	0	0.39	0.19	0	0	0	1.36	0.2	1.36
