# Supplementary material for: Rapid Identification of Pollen- and Anther-Specific Genes in Response to High-Temperature Stress Based on Transcriptome Profiling Analysis in Cotton
Source: Int J Mol Sci. 2022 Mar 21;23(6):3378. doi: 10.3390/ijms23063378 (PMC8954629; doi:10.3390/ijms23063378)
Supplement: Supplementary file 1 [file ijms-23-03378-s001.zip › Table S/Table S6 950 TDSSGs gene ID, TPM.xlsx]

## Sheet: Table S6
gene ID	NT3_5	NT5_6	NT6_7	NT7_8	NT8_9	NT9_10	NT10_11	NT11_12	NT12_13	NT13_14	NT14_16	NT16_19	NT19_24	NTroot	NTstem	NTleaf	NTbract	NTsepal	NTpetal	NTstigma	NTovlue	NTpollen	max_eight
Ghir_A01G000290	0	0	0.68	1.5	5.15	8.22	9.65	10.94	7.77	5.46	5.27	2.18	1.76	0.03	0.07	0	0	0	0	0.03	0.06	2.5	0.07
Ghir_A01G000440	0.11	0	21.9	15.81	38.56	27.18	25.42	18.81	9.92	7.44	4.58	1.53	0.21	0.18	0.08	0	0	0.08	0.04	0	0	0.69	0.18
Ghir_A01G000800	0	0	0	0.54	1.85	1.18	3.16	3.37	0	2.46	0.45	1.14	0	0	0	0	0	0	0	0	0	0	0
Ghir_A01G001040	0.98	0	1.98	14.24	239.53	718.03	852.48	1254.92	1187.96	1282.73	1205.77	1041.36	932.51	2.07	1.66	0	0	2.41	0.93	11.66	0	3083.18	11.66
Ghir_A01G001320	0	0	0	0	0.62	3.05	1.24	5.26	4.34	5.49	2.38	6.72	0.86	0	0	0	0	0	0	0	0	28.82	0
Ghir_A01G001330	0	0	0.76	10.76	231.65	317.16	455.39	718.67	547.14	525.47	537.62	653.48	593.28	0.33	0.69	0	0	0.31	1.38	5.26	0	1433.64	5.26
Ghir_A01G001340	0	0	0	0	3.17	4.18	3.72	4.43	0.86	0.88	2.67	3.22	13.75	0	0	0	0	0	0	0	0	2.91	0
Ghir_A01G001350	4.62	0	2.61	132.87	662.93	913.43	1151.84	1731.44	1263.01	1302.95	1321.91	1580.09	1286.19	3.65	2.27	0	0	2.75	1.72	7.52	0.63	2770	7.52
Ghir_A01G001360	0.32	0	0.87	22.1	318.62	468.67	624.37	725.1	428.41	392.54	338.41	400.54	323.63	0.66	1.53	0	0	0.9	0	1.67	0	102.19	1.67
Ghir_A01G001750	0	0.14	0	1	4.56	4.75	7.99	6.3	2.93	5.72	4.89	7.05	6	0.06	0	0	0	0	0	0	0	6.02	0.06
Ghir_A01G001960	13.87	0	1147.77	365.6	9.24	1.62	0.62	2.06	0	0	0	0	0	0	0	0	0	0	0	0	0	0	0
Ghir_A01G002410	0	0.16	0	3.77	29.15	35.72	54.77	55.56	24.01	25	18.45	14.75	19.84	0.29	0	0.14	0	0	0	0	0	40.86	0.29
Ghir_A01G002440	0	0	0	0	6.65	12.59	18.71	18.59	13.26	13.11	9.78	17.18	13.3	0	0	0	0	0	0	0.15	0	3	0.15
Ghir_A01G002590	0	0	0.21	2.16	14.19	30.74	31.32	43.69	45.92	65.42	60.28	63.69	73.96	0.28	0	0	0	0	0.39	0.19	0	219.3	0.39
Ghir_A01G004580	0	0	0	0	2.06	0	0	6.21	0	0	0	0	0	0	0	0	0	0	0	0	0	0	0
Ghir_A01G005060	0	0	0	0.22	11.07	22.47	14.28	26.5	7.18	10.7	7.8	1.5	0	0	0	0	0	0	0	0	0	0.59	0
Ghir_A01G006730	0	0	6.46	33.01	40.95	20.49	12.22	9.55	2.42	2.94	2.78	3.37	5.94	0	0	0	0	0	0	0	0	10.45	0
Ghir_A01G007620	0	0	0.06	0	2	2.54	3.57	2.82	1.27	0.33	0.42	0	0.14	0	0	0	0	0	0	0	0	0	0
Ghir_A01G007940	0	0	0	0	0	0.79	1.05	2.59	4.39	2.25	4.09	2.61	2.97	0	0	0	0	0	0	0	0	1.73	0
Ghir_A01G009110	0	0	0	0	0	7.63	2.59	7.64	7.99	0.2	2.02	0	0	0	0	0	0	0	0	0	0	0	0
Ghir_A01G010290	0	0	59.76	589.25	1341.86	1356.5	1078.77	1030.99	632.78	1004.25	890.2	1543.57	1314.08	0.96	3.06	0	0	2.56	2.04	6.45	0	2089.09	6.45
Ghir_A01G010540	0.04	0	0	0.07	3.03	10.09	16.1	33.52	28.29	30.04	25.32	48.48	61.52	0.13	0.07	0	0	0.09	0	0.33	0	1.28	0.33
Ghir_A01G011840	0.53	0.46	0.52	5.11	28.94	29.31	33.97	38.09	23.32	24.75	22.87	24.98	33.28	0	0.07	0	0.04	0.09	0	0.04	0.03	21.01	0.09
Ghir_A01G013500	0	0	0	0	0	0	0.42	1.73	1.47	2.31	1.88	3.24	9.22	0	0	0	0	0	0	0	0	0.75	0
Ghir_A01G015070	0.41	0	1.48	59.17	170.74	331.68	238.34	383.07	390.77	449.03	463.59	398.36	384.34	0.77	1.27	0	0	0.43	0	0.81	0.52	1452.26	1.27
Ghir_A01G015080	5.73	19	202.84	2103.13	3823.19	5657.91	4564.69	5344.56	4938.7	5859.96	6124.09	5778.92	5598.58	10.07	8.32	0	1.52	7.99	4.58	25.77	2.22	10143	25.77
Ghir_A01G015340	0.94	3.18	3.95	1.68	51	77.04	89.4	146.27	97.68	92.76	85.92	98.13	84.82	0.21	0.07	0.47	0	0	0	0.14	0	90.21	0.47
Ghir_A01G016040	0.13	0.34	145.7	1390.35	2434.38	2606.59	2357.42	2225.7	1936.51	2487.98	2417.63	2290.25	3202.53	4.83	3.48	0.55	0.25	4.15	2.31	11.02	0.1	8420.29	11.02
Ghir_A01G016050	0	0	1.19	4.81	10.32	8.88	7.5	9.35	8.26	12.37	7.76	9.76	14.48	0	0	0	0	0	0	0	0.02	14.35	0.02
Ghir_A01G018000	0.34	0	0	3.63	23.78	21.39	31.73	26.58	9.24	8.64	3.96	0.25	0.54	0.03	0.14	0.17	0.09	0.1	0	0	0	0.86	0.17
Ghir_A01G018130	0	2.07	1.21	3.21	2.5	0.94	1.25	1.78	0	0	0	0	0	0	0	0	0	0	0	0	0	0	0
Ghir_A01G018410	0	0	0.65	0.84	0.49	2.1	2.82	1.37	2.51	0.91	0	0	0	0	0	0	0	0	0	0	0	0	0
Ghir_A01G018970	0	0	18.28	688.36	1384.11	2191.37	1937.9	2362.22	2100.93	2453.59	2566.53	2664.99	1843.68	3.76	3.07	0	0	2.83	1.33	9.8	0	6476.99	9.8
Ghir_A01G018980	0.34	0	17.02	648.37	1396.6	2165.84	1878.04	2204.12	1993.22	2340.29	2402.93	2208.88	2422.11	3.47	2.33	0	0	4.03	2.07	16.05	0.65	7533.88	16.05
Ghir_A01G019030	0.24	0	0.95	12.59	69.01	123.15	129.84	155.77	150.19	190.7	182.51	176.01	205.7	0.29	0.43	0.38	0	0.35	0.16	0.83	0	382.03	0.83
Ghir_A01G019760	0	0	0	0	0	3.54	10.32	19.42	14.24	12.18	7.54	2.61	3.44	0.05	0	0	0	0	0	0	0	0.75	0.05
Ghir_A01G020140	2.8	2.46	8.5	22.01	62.16	58.44	64.44	85.9	48.72	54.47	48.63	70.76	55.66	0	0.05	0	0	0.1	0	0.11	0.85	2.56	0.85
Ghir_A01G020500	0	1.29	4.29	58.23	104.53	178.71	131.22	168.31	143.99	193.65	193.01	199.72	215.77	0.52	0.41	0	0	1.13	0.69	1.5	1.22	520.46	1.5
Ghir_A02G000080	0	0	0	2.53	11.68	11.45	17.92	21.49	9.04	11.22	8.06	9.04	9	0	0	0	0	0.06	0	0	0	1.94	0.06
Ghir_A02G000700	0	0	3.07	13.39	20.74	13.93	10.06	16.9	7.73	8.45	3.88	3.74	2.25	0.06	0	0	0	0	0	0	0	0.31	0.06
Ghir_A02G001040	0	0.21	1.66	31.85	44.83	63.81	69.35	55.76	80.19	41.22	25.46	0	0.2	0	0	0	0	0	0	0	0	0	0
Ghir_A02G001180	0.13	0	0	10.3	26.4	46.22	32.47	50.6	35.44	45.38	38.93	30.22	33.19	0	0	0	0	0	0	0.22	0	4.28	0.22
Ghir_A02G002160	1.55	0.48	0.66	21.35	187.53	195.92	184.27	255.72	132.26	97.25	81.22	64.18	28.52	0.14	0.19	0.14	0	0.28	0	0.37	0.17	4.84	0.37
Ghir_A02G002520	0	0	0	0	0.51	1.17	2.04	2.37	0.74	2	1.89	1.74	2.4	0	0	0	0	0	0	0	0	0.61	0
Ghir_A02G002580	0	0	0.11	0.03	8.28	22.33	50.43	71.62	58.16	65.46	67.45	99.86	121.29	0.16	0.17	0	0	0.23	0	0.64	0	30.45	0.64
Ghir_A02G002590	0	0	0.15	0.05	18.91	33.03	60.75	71.63	55.1	60.39	53.69	93.62	140.13	0.15	0.15	0	0	0.06	0	0.21	0	20.64	0.21
Ghir_A02G002600	0	0	0.21	0.13	1.67	34.85	71.22	131.62	123.7	127.71	119.3	165.23	114.06	0.23	0.31	0	0	0.17	0.06	1.2	0	98.93	1.2
Ghir_A02G002610	0	0	0.16	0.27	4.93	33.85	57.99	135.31	143.67	156.52	168.04	249.89	345.36	0.32	0.26	0	0.33	0.45	0.04	0.66	0.29	40.01	0.66
Ghir_A02G002740	0.78	1.69	1.62	48.14	200.74	234.61	285.93	461.03	309.21	371.14	353.36	624.5	471.9	1.32	0.56	0	0	0.34	0.52	3.02	0	129.89	3.02
Ghir_A02G003390	3.05	0.08	1.02	110.7	497.23	584.08	630.77	768.49	537.46	504.58	431.98	156.87	74.38	3.96	0.63	1.24	0.35	1.39	7.23	7.46	0	51.36	7.46
Ghir_A02G004430	0	0	0.23	15.1	20.08	20.45	11.49	11.02	2.57	4.36	7.13	5.7	6.51	0	0	0	0	0	0	0	0	78.38	0
Ghir_A02G004760	0.24	0.39	6.33	146.51	348.74	533	459.49	660.48	621.24	698.47	679.75	657.24	494.44	2.76	1.71	0.32	0.2	1.39	2.32	3.58	0.14	1189.5	3.58
Ghir_A02G004860	0.12	0	0	0.52	5.14	4	4.78	4.4	2.34	3.73	3.74	6.03	7.88	0	0	0	0	0	0	0	0	3.97	0
Ghir_A02G005280	0	0	0.2	3.11	5.62	2.08	0.94	1.81	1.19	0.16	1.07	1.07	0.18	0	0	0	0	0	0	0	0	0	0
Ghir_A02G007500	0	0	0	1.1	24.45	73.73	129.51	153.64	94.96	110.08	109.62	171.39	111.75	0.12	0.37	0	0	0.18	0.25	0.68	0	3.11	0.68
Ghir_A02G008310	0	0	0	0	0.5	1.36	0.66	1.14	1.8	1.14	0.14	0.29	0.16	0	0	0	0	0	0	0	0	0	0
Ghir_A02G009060	0.06	0	0.63	15.93	47.45	58.16	48.71	44.69	26.52	26.79	26.38	29.83	26.12	0.09	0.05	0	0.17	0	0	0.42	0	27.57	0.42
Ghir_A02G009810	1.85	0.41	3.74	0	0	1.17	0	1.86	0	0	0	0.77	0	0	0	0	0	0	0	0	0	0	0
Ghir_A02G009860	0	0	2.23	72.34	172.53	179.62	234.54	229.08	146.86	150.6	158.36	177.25	73.7	0	0	0	0	0.61	0	0	0	18.19	0.61
Ghir_A02G011520	0.21	0	0.1	0.2	0.94	41.68	75.5	138.63	87.09	69.67	50.56	16.05	4.56	0.12	0.09	0	0	0.02	0	0.17	0	3.56	0.17
Ghir_A02G011600	0	0	0.05	0.02	0.07	3.72	7.3	9.11	6.31	9.7	9.62	17.62	21.92	0	0	0	0	0.02	0	0.02	0.03	4.18	0.03
Ghir_A02G012550	0	0	0	1.83	45.51	206.32	303.67	603.62	354.01	276.88	192.78	187.83	127.97	0.97	0	0	0	1.52	0	4.51	0	49.97	4.51
Ghir_A02G012970	0	6.03	1.54	40.95	169.59	141.23	167.1	156.26	73.43	63.16	33.33	53.64	10.72	0.28	0	0	0	0.14	0	0	0	1.52	0.28
Ghir_A02G012990	0	1.18	0	0.08	12.95	13.86	15.42	13.2	9.8	6.86	4.69	3.48	0.53	0	0	0	0	0	0	0	0.07	0.48	0.07
Ghir_A02G013070	0	0	0	0	0	1.38	0.77	2.19	0	0	0	0.45	1.67	0	0	0	0	0	0	0	0	0	0
Ghir_A02G013530	0	0.22	1.04	11.35	28.8	32.66	30.75	37.07	23.3	21.35	19.94	17.39	15.83	0.05	0.05	0	0	0.09	0	0.2	0.34	11.52	0.34
Ghir_A02G013710	0	0	0.26	11.99	47.69	83.69	61.35	74.45	36.96	34.95	18.49	6.06	5.69	0	0.06	0	0	0.16	0	0.29	0	7.38	0.29
Ghir_A02G014940	2.73	0	0.52	1.73	1.4	2.51	5.6	5	2.08	3.79	1.67	2.18	0.26	0	0	0	0	0	0	0	0	0	0
Ghir_A02G015630	0.74	0	1.75	104.95	341.6	498.01	532.04	655.53	536.34	678.14	696.46	769.85	801.59	1.38	0.81	0	0	0.84	0.37	4.49	0	2095.7	4.49
Ghir_A02G015640	0	0	1.4	1.65	117.79	488.86	572.51	747.54	814.64	1152.95	1127.85	1052.43	1433.55	2.27	1.56	0.22	0	0.49	0.53	3.61	4.78	2183.03	4.78
Ghir_A02G015900	0.2	0	0.81	0	0	1.32	1.72	15.47	14.3	14.88	19.14	21.14	4.82	0	0	0	0	0	0	0	0	0	0
Ghir_A02G015910	0	0	0	0	0.05	1.19	2.71	9.8	14.46	20.81	21.72	33.64	38.5	0.04	0	0	0	0	0	0.04	0	191.21	0.04
Ghir_A02G018060	0	0	0.19	3.44	16.8	28.44	26.88	34.15	37.31	46.6	50.49	53.87	64.78	0.08	0.09	0	0	0.16	0	0.33	0	301.18	0.33
Ghir_A03G000430	0	0	0.5	0.66	3.46	5.14	7.6	4.36	3.92	3.94	5.37	0.35	0.23	0	0	0	0	0	0	0	0	0.16	0
Ghir_A03G000690	0	0	0	0.59	6.26	2	5.16	6.19	2.31	0.94	0	0	0	0	0	0	0	0	0	0	0	0	0
Ghir_A03G001040	0.28	3.99	10.08	3.22	1.37	2.85	3.69	6.96	4.43	2.98	3.1	4.56	1.33	0	0	0.05	0	0	0	0	0	0	0.05
Ghir_A03G001140	0	0	0.68	6.3	11.45	7.26	6.12	7.62	4.39	10.94	4.99	5.31	5.8	0	0	0	0	0	0	0	0	0.15	0
Ghir_A03G002370	0.86	0.77	12.52	219.96	782.57	1432.93	1481.13	1797.78	1657.52	2011.97	2157.18	2360.71	1727.58	5.72	3.82	1.27	0.4	4.32	2.76	15.9	1.43	5401.56	15.9
Ghir_A03G003810	0	0	0	1.08	4.56	1.58	3.14	1.95	1.16	0.9	3.46	0	0	0	0	0	0	0	0	0	0	0	0
Ghir_A03G003830	0	0	0	0	0.03	1.39	2.11	4.45	4.44	6.78	6.27	5.4	6.1	0	0	0	0	0	0	0.03	0	10.52	0.03
Ghir_A03G004490	0	0.24	0.08	0	0.19	0.27	0.15	5.39	8.58	10.77	11.61	14.61	3.58	0.03	0	0	0	0	0	0	0	0.64	0.03
Ghir_A03G007180	0.12	0	0.34	4.95	272.78	365.24	471.68	615.79	425.61	518.77	543.69	978.28	823.21	1.04	0.72	0	0	1.31	0.47	4.66	0	35	4.66
Ghir_A03G007500	0	0	0.2	6.25	14.08	7.84	9.65	5.69	2.47	2.3	1.98	0.58	0	0	0	0	0	0	0	0	0	0	0
Ghir_A03G008090	0	0	0	0	0	0	1.63	2.01	1.3	1.98	0	0	0	0	0	0	0	0	0	0	0	0	0
Ghir_A03G009040	0	0	41.42	832.64	1575.02	1377.92	1169.68	1402.41	862.73	933.4	963.32	1408.13	1411.23	3.68	1.25	2.23	0	4.45	2.32	12.55	0.94	2220.15	12.55
Ghir_A03G009410	0	0	0.13	0	1.12	4.15	4.24	6.01	6.53	9.03	6.43	8.87	11.97	0	0.06	0	0	0	0	0	0	46.29	0.06
Ghir_A03G012650	0	0	0.26	0	0	1.74	3.18	13.99	15.67	15.25	18.31	10.15	17.4	0	0	0	0	0.11	0	0	0	20.35	0.11
Ghir_A03G013190	0	0	0	7.79	29.57	157.99	314.04	531.87	488.38	599.83	486.39	663.46	608.39	0	0	0	0	0	0	0	0	75.05	0
Ghir_A03G013730	0.86	0	0	0.11	0.33	35.03	48.82	84.76	37.08	35.61	9.38	0.37	1.45	0	0	0	0	0	0	0	0	0	0
Ghir_A03G014020	0	0	0	0	0	0.23	0	2.6	0	1.29	0	0	0	0	0	0	0	0	0	0	0	0	0
Ghir_A03G016390	0	0	0	2.48	154.07	366.68	507.59	936.93	648.98	714.96	733.76	871.84	384.75	0.92	1.74	0	0	0.53	0	6.04	0	72.25	6.04
Ghir_A03G016700	0	0	0	0.21	0.4	2.11	9.63	8.97	3.28	2.87	3.4	2.78	3.86	0	0	0	0	0	0	0	0	3.55	0
Ghir_A03G016710	0	0	0	0.22	18.39	52.13	63.81	78.24	53.1	63.38	49.94	101.55	87.69	0.07	0.14	0	0	0.52	0	0.48	0	3.31	0.52
Ghir_A03G018710	0.1	0.1	0.15	0.11	0.51	1.94	3.58	3.02	2.93	2.39	2.29	3.19	3.52	0	0	0	0	0	0	0	0	0.84	0
Ghir_A03G019000	0	0	0	0.25	4.34	6.48	8.99	10.03	5.28	5.4	2.9	0.22	0.3	0	0	0.03	0	0.03	0	0	0	0.37	0.03
Ghir_A03G019960	71.8	0	2494.37	5610.49	2859.7	2419.03	1931.08	1348.83	2137.22	1010.6	655.59	2.06	0	0	2.22	0	0	0	0	2.34	0	1.08	2.34
Ghir_A03G020920	0	0	0.32	0.35	16.92	33.89	39.89	52.25	35.09	30.87	25.95	25.22	15.18	0	0	0	0	0	0	0.33	0	1.14	0.33
Ghir_A03G021610	0.14	0	1.54	28.74	64.93	80.78	59.08	68.96	71.98	95.7	106.57	127.93	190.32	0.04	0.27	0	0	0.04	0	0.5	0	765.12	0.5
Ghir_A03G023570	0	0	0.08	0.14	0.84	1.24	1.65	1.3	0.55	1.05	0.69	0.27	0.5	0	0	0	0	0	0	0	0	0.03	0
Ghir_A04G000930	0	0	0	1.79	7.8	10.89	9.25	6.74	3.4	1.82	1.83	0.86	0.58	0	0	0	0	0	0	0.05	0	0.36	0.05
Ghir_A04G001480	0	0	2.5	5.93	638.13	1356.91	1783.09	2388.49	1691.48	2158.52	2090.94	4644.72	4291.89	7.48	3.86	0	0	3.79	1.96	19.78	0	2122.3	19.78
Ghir_A04G001490	0	0	0.57	1.72	121.66	211.32	282.88	322.35	215.9	266.7	235.8	649.16	863.39	0.13	0.94	0	0	0	0.24	2.06	0	233.1	2.06
Ghir_A04G001550	0.28	0	2.16	11.22	392.94	697.89	865.25	1164.3	816.9	1059.82	1074.86	2068.11	1638.02	2.91	2.28	0	0	2.54	1.17	10.11	0	609.19	10.11
Ghir_A04G001560	0.4	0	2.42	9.19	466.32	962.17	1244.46	1718.88	1226.88	1570.36	1537.3	2652.89	2148.3	3.99	3.35	0	0	2.3	0.56	10.98	0	1145.55	10.98
Ghir_A04G004260	0	0	1.09	21.27	162.64	344.93	435.98	510.26	441.11	500.67	533.13	270.95	46.36	0.81	1.7	0	0	0.51	0	2.58	0	4.83	2.58
Ghir_A04G004270	0.66	0	5.02	162.54	686.08	1496.96	1409.56	2108.35	2272.8	2425.23	2764.19	2992.55	1469.23	3.32	4.04	0	0	4.58	0.57	18.24	0.25	4514.66	18.24
Ghir_A04G005560	0.49	0	2.55	149.75	559.71	880.97	784.06	1071.23	995.73	1231.47	1264.51	1218.14	1415.2	3.03	1.46	0	0	1.6	0.19	8.55	0	3099.03	8.55
Ghir_A04G007050	0	0.29	1.03	0.92	102.07	418.06	451.62	571.38	614.27	883.03	931.02	960.54	1007.1	1.6	1.48	0	0	1.19	0.89	5.13	0.08	2698.52	5.13
Ghir_A04G007080	0	1.59	2.9	0.88	0.42	0	0	1.07	0	0	0	0	0	0	0	0	0	0	0	0	0	0	0
Ghir_A04G007710	0	0	0	0.29	0.56	3.44	2.79	4.83	5.02	6.02	1.81	1.82	0.67	0	0	0	0	0	0	0	0	0	0
Ghir_A04G007730	0.29	0	23.97	406.35	911.65	584.43	396.65	360.5	122.18	111.33	58.67	35.02	12.99	0.59	0.25	0	0	0.57	0.12	0.49	0	14.05	0.59
Ghir_A04G008110	0	1.11	1.92	0	1.23	4.32	3.72	2.57	0	0	0	0	0	0	0	0	0	0	0	0	0	0	0
Ghir_A04G008210	0	0	0	0.44	3.42	3.09	4.12	2.02	1.48	0.34	0.34	0.07	0	0	0	0	0	0	0	0	0	0	0
Ghir_A04G008540	0	0	0	0.08	1.05	1.9	1.5	1.2	0.92	0.98	0.89	0.6	0.2	0	0	0	0	0	0	0	0	0	0
Ghir_A04G009080	0	0	0	0.04	1.51	5.1	8.59	5.54	4.36	5.18	4.96	7.22	6.07	0	0	0	0	0	0	0	0	1.14	0
Ghir_A04G012990	1.88	0.45	1.96	34.79	98.93	66.62	55.06	74.29	46.39	45.13	34.27	39.82	35.24	0.06	0	0	0	0.24	0.03	0.28	0	25.12	0.28
Ghir_A04G013580	0	0	0	0	0.43	0	0.21	1.84	0.71	3.85	1.84	7.82	0.81	0	0	0	0	0	0	0	0	0	0
Ghir_A04G013940	0	0	3.33	12.53	12.6	11.08	5.04	5.08	2.99	1.16	0.58	0.1	0.81	0	0	0	0	0	0	0	0	0.05	0
Ghir_A04G014650	0	0	0	0.08	0.04	6.3	8.11	10.47	9.04	11.88	10.2	8.45	11.96	0	0	0	0	0	0	0	0	10.5	0
Ghir_A04G015370	0.16	0	0.14	1.33	3.56	2.33	3.46	3.9	1.43	1.42	0.3	0	0	0	0	0	0	0	0	0	0	0	0
Ghir_A04G016030	0	0	6.21	152.95	394.94	493.4	478.64	594.25	543.83	635.82	641.8	575.86	781.13	0.81	0.62	0	0	1.11	0.17	4.58	0	1562.1	4.58
Ghir_A04G016200	0	0	0	0.16	16.65	45.89	66.77	123.89	79.65	77.59	55.37	47.66	18.56	0.19	0	0	0	0	0	0.15	0	2.61	0.19
Ghir_A04G016230	0	0.07	0.28	0.14	10.17	62.32	89.91	127.78	125.19	176.76	172.37	163.24	211.29	0.3	0.18	0	0	0.16	0.04	0.58	0.09	313.96	0.58
Ghir_A05G001460	0	0	0	0	3.84	0	0	1.02	0.78	0.2	0.42	0.41	0.26	0	0	0	0	0	0	0	0	0	0
Ghir_A05G001500	0	0	0.15	3.24	11.08	12.62	13.78	13.66	6.94	7.35	5.62	5.02	3.04	0	0	0	0	0.03	0	0.03	0	0.47	0.03
Ghir_A05G002550	0	0	0.49	9.65	12.77	1.87	0	2.66	0.86	0.22	0.45	1.58	1.45	0	0	0	0	0	0	0	0	0	0
Ghir_A05G003950	6.02	0	14.68	184.25	243.66	426.93	488.37	279.38	529.43	319.62	204.04	0.76	0.75	0	0.82	0	0	0.69	0	0	0	0	0.82
Ghir_A05G003960	0	0	4.03	176.37	358.08	1871.62	2286.88	1254.58	2614.7	1095.34	723.43	2.53	6.65	2.56	0.91	0	0	0.77	0	6.69	0	0	6.69
Ghir_A05G005370	0	0	0.36	0.29	24.88	41.34	56.77	65.05	58.82	77.06	70.23	87.2	120.81	0.15	0.11	0	0	0.09	0	0.48	0.26	250.25	0.48
Ghir_A05G005850	0	0	0	0	0.54	3.97	4.7	6.67	4.9	3.89	5.23	3.82	3.4	0	0	0	0	0	0	0	0	3.08	0
Ghir_A05G007120	0.59	0.44	92	81.25	101.72	105.32	138.27	214.84	141.12	145.39	122.52	176.47	82.63	0.29	0.32	0.52	0	0.9	0.27	0.71	0	1.12	0.9
Ghir_A05G009940	0	0	0.11	0	0.15	0.83	2.58	10.98	14.06	12.14	2.32	0	0.44	0	0	0	0	0	0	0	0	0	0
Ghir_A05G011190	0	0	0	0.11	0	0	0	1.21	3.77	0.37	0	0	0	0	0	0	0	0	0	0	0	0	0
Ghir_A05G011900	0	0	0.12	0.17	2.76	18.05	31.15	35.41	20.95	29.48	24.2	16.51	7.47	0.08	0	0	0	0	0	0.11	0	1.41	0.11
Ghir_A05G011930	0	0	0.47	0	1.3	9.12	16.72	43.79	27.78	30.21	32.22	52.55	10.44	0.08	0	0	0	0	0	0.21	0	0.51	0.21
Ghir_A05G012430	0	0.38	2.34	15.41	87.37	91.1	107.42	132.32	93.32	76.88	61.3	10.52	2.34	0.04	0.04	0	0	0.15	0	0.18	0	1.2	0.18
Ghir_A05G013540	0	0	0	17.45	11.88	7.5	11.11	1.05	1.2	0	0	0	0	0	0	0	0	0	0	0	0	0	0
Ghir_A05G015100	0	0	0.39	0.21	15.07	58.5	68.44	104.62	101.95	91.85	86.61	91.09	64.45	0.55	0.19	0	0	0	0	0.19	0	66	0.55
Ghir_A05G015660	0.08	0.84	0.05	0.12	5.71	5.73	5.83	5.09	4.02	3.14	2.7	1.26	2.7	0	0	0	0	0	0	0.02	0	4.03	0.02
Ghir_A05G019670	1.05	0	0.96	1.69	28.77	106.06	158.63	236.03	190.99	221.97	185.32	159.01	19.14	0.42	0.27	0	0.32	0.17	0.18	1.24	0	8.26	1.24
Ghir_A05G025410	0	0	2.03	5.71	11.12	6.04	7.58	8.11	5.15	4.5	3.68	4.93	4.66	0	0	0	0.07	0	0	0	0	0.94	0.07
Ghir_A05G026020	2.32	0.27	0	0.45	9.31	20.81	33.53	46.61	43.21	44.65	51.06	66.67	49.86	0.33	0	0	0.3	0	0	0	0	56.61	0.33
Ghir_A05G026350	0.15	1	0.96	3.84	12.74	23.12	24.13	30.15	24.84	28.84	32.53	28.97	35.82	0.17	0	0	0	0.06	0.08	0.12	0	96.09	0.17
Ghir_A05G028080	0.55	0	2.92	243.13	832.41	1421.41	1311.52	1364.63	1087.76	1294.56	1319.52	1992.67	1960.31	2.54	2.35	0	0.14	2.6	1.27	11.79	0	753.92	11.79
Ghir_A05G028090	0	0	40.62	33.54	41.45	21.27	9.88	6.92	3.72	3.83	3.86	2.14	0.84	0	0	0	0	0	0	0	0	2.25	0
Ghir_A05G028130	0	0	0.6	4.01	185.87	280.35	343.63	536.18	339.11	300.53	229.08	342.62	179.52	0.47	0.22	0	0	0.15	0	1.62	0	53.46	1.62
Ghir_A05G028160	0	0	1.27	2.04	249.81	591.1	895.91	1215.57	947.78	1185.47	1263.11	1847.47	250.6	1.81	1.06	0	0	0.77	0	8.32	0	18.76	8.32
Ghir_A05G028610	0	0.66	0.43	0	0	2.62	3.8	2.49	3.52	3.43	3.65	0	0.84	0	0	0	0	0	0	0	0	2.85	0
Ghir_A05G031550	0	0	0	1.78	4.82	2.58	2.68	1.67	0.3	0.62	0.21	0.05	0	0	0	0	0	0	0	0	0	0	0
Ghir_A05G031780	0	0	0.92	2.41	34.18	119.22	141.37	202.71	225.38	332.4	375.02	362.62	511.27	1.24	0.52	0.05	0	0	0.26	1.49	0	112.78	1.49
Ghir_A05G033800	0.29	0	0.53	0.13	3.66	44.24	80.57	170.88	140.61	209.79	231.39	316.29	241.38	0.48	0	0	0	0.12	0	1.51	0	21.43	1.51
Ghir_A05G034660	1.29	0.87	0	0	0	0	0	1.27	0	0	0.51	0.26	0	0	0	0	0	0	0	0	0	0	0
Ghir_A05G035070	0	0	0.1	0	2.68	7.6	15.33	11.48	5.27	10.02	3.61	4.12	2.4	0.04	0	0	0	0	0	0	0	5.47	0.04
Ghir_A05G035470	0	0.53	0.21	2.22	68.17	228.31	228.36	320.15	344.78	435.44	478.11	445.16	419.97	0.29	0.3	0	0	0.74	0.2	1.79	0	1165.77	1.79
Ghir_A05G036100	0	0	0	0.5	1.83	6.64	4.96	9.72	7.23	6.89	8.16	12.39	8.54	0	0	0	0	0	0	0	0	0	0
Ghir_A05G036400	0	0	0	0	0.68	1.42	2.69	2.11	3.54	0.38	0.96	0	0	0	0	0	0	0	0	0	0	0	0
Ghir_A05G036740	0	0	0	7.85	115.11	314.35	298.53	511.93	526.05	574.01	626.7	546.24	579.43	0.56	1.17	0	0	0.45	0.89	2.04	0	1228.62	2.04
Ghir_A05G036850	0.57	0.05	1.09	4.76	8.39	10.72	8.39	9.27	3.72	3.31	4.75	4	3.07	0	0	0	0	0	0	0	0	0.48	0
Ghir_A05G037270	5.13	0.25	97.43	242.17	159.58	55.82	11.14	8.18	14.34	6.96	6.87	0.07	0.08	0	0	0	0	0	0	0	0	0	0
Ghir_A05G038550	0.67	0	5.45	60.31	77.78	203.48	258.35	163.87	246.04	151.48	82.83	0.22	1.04	0.15	0.65	0.15	0	0.15	0	0.32	0	0	0.65
Ghir_A05G041140	0	0	0	6.07	37.54	28.42	28.91	34.29	7.83	6.66	3.64	0	0	0	0	0	0	0	0	0	0	0.45	0
Ghir_A05G042350	0	0	0	0	0	2.94	0.55	2.42	0	0.48	0	1.39	0	0	0	0	0	0	0	0	0	0	0
Ghir_A06G000570	5.73	2.42	76.56	30.16	12.74	49.95	19.73	10.35	36.65	7.41	18.04	0	0	0	0	0	0	0	0	0	0	0	0
Ghir_A06G001710	0	1.21	2.47	9.25	15.11	18.5	19.14	20.26	11.8	12.54	12.96	15.58	15.03	0.04	0.1	0	0	0.02	0	0.1	0	8.9	0.1
Ghir_A06G006590	0	0	0	0	0.25	5.02	7.57	17.57	15.58	17.67	10.11	11.6	14.42	0.04	0	0	0	0	0	0.08	0	24.41	0.08
Ghir_A06G007170	0	0	0	46.79	336.86	397.49	446.31	603.09	440.08	493.14	412.26	726.43	458.66	1.09	0.64	0.94	0	0.35	0	2.32	0	163.9	2.32
Ghir_A06G007780	0.21	0	176.9	111.61	43.01	36.37	39.13	20.84	25.38	14.27	6.72	0	0.04	0.04	0	0	0	0	0	0.04	0	0	0.04
Ghir_A06G011650	7.28	0	6.44	0	0	0	0	10.02	0	0	0	0	0	0	0	0	0	0	0	0	0	0	0
Ghir_A06G011810	0.03	0.31	3.85	2.9	6.22	8.36	11.95	7.72	4.61	5.41	2.39	0.21	0.24	0	0.07	0	0	0	0	0.02	0	0.26	0.07
Ghir_A06G013290	0	0	0.44	0	0.29	2.95	3.94	29.36	38.02	44.96	50.74	75.1	36.58	0.21	0	0	0	0	0	0	0	120.45	0.21
Ghir_A06G013950	0	0.07	1.7	12.21	32.08	33.27	30.35	31.31	28.01	24.4	26.89	34.98	56.98	0.06	0	0	0	0	0	0.26	0	131.38	0.26
Ghir_A06G015010	0	0	0	1.88	36.91	43.54	60.97	74.61	53.41	36.28	39.59	24.18	18.2	0	0.29	0	0	0	0	0	0	1.11	0.29
Ghir_A06G015360	0	0	0.37	2.94	228.81	400.29	623.71	976.44	748.38	737.03	688.03	500.33	49.44	0.83	0.71	0	0	0.47	0	3.48	0.19	3.59	3.48
Ghir_A06G017220	0.1	0.09	0.44	0.09	0	0.35	0.87	1.28	0.32	0.91	0.86	0.44	0.68	0	0	0	0	0	0	0	0	0	0
Ghir_A06G018330	0.4	0	0.67	5.28	11.92	12.73	14.11	14.55	13.33	19.77	19.72	17.56	31.81	0.04	0.02	0	0	0.06	0	0.11	0	109.13	0.11
Ghir_A06G019650	0	0	0	0.12	0.43	0.39	1.63	1.27	1.74	3.11	1.96	1.58	0	0	0	0	0	0	0	0	0	2.41	0
Ghir_A06G019970	0	0.08	0.05	0.35	29.21	42.69	60.41	95.09	59.72	57.21	47.37	52.29	9.41	0.05	0.05	0	0	0	0	0.14	0	1.94	0.14
Ghir_A06G020080	1.1	0	1.21	5.73	193.25	388.96	419.71	593.98	520.84	555.39	526.48	931.32	434.7	1.16	1.22	0	0	1.13	0	4.19	0	35.87	4.19
Ghir_A06G020540	0	0	0.17	0.25	4.3	4.44	5.73	8.76	4.82	13.57	11.05	13.98	13.5	0	0	0	0	0.07	0	0	0	31.23	0.07
Ghir_A06G020550	0	0	0	0	10.17	14.61	32.49	49.7	31.5	35.83	32.31	63.38	22.46	0	0	0	0	0	0	0.35	0	1.19	0.35
Ghir_A07G000770	0	0	0	0.05	0	0	0.31	3.74	3.57	5.65	4.52	0.39	0	0	0	0	0	0	0	0	0	0	0
Ghir_A07G001520	0	0	0	1.28	9.81	58.63	56.03	47.4	4.86	22.66	8.11	20.45	4.17	0	0	0	0	0	0	0	0	0	0
Ghir_A07G002250	0.71	0	4.42	17.9	38.63	22.06	10.4	3.34	1.52	3.81	3.77	4.28	5	0	0	0	0	0	0	0	0	0.68	0
Ghir_A07G003650	0	0	0	0.27	0	2.63	2.66	1.81	3.07	1.8	0.45	3.46	0	0	0	0	0	0	0	0	0	4.84	0
Ghir_A07G006610	0.63	0	0.57	8.34	129.81	135.93	188.65	244.06	116.58	102.28	62.52	8.84	5.73	0.13	0.27	0	0	0.38	0	0.41	0	6.72	0.41
Ghir_A07G009190	0	0	0	0.32	0.48	2.07	2.4	1.23	1.06	1.32	2.03	1.22	0.41	0	0	0	0	0	0	0	0	1.95	0
Ghir_A07G009430	0.53	0	67.89	52.78	46.12	55.7	84.39	114.65	94.85	107.26	118.24	160.63	125.47	0.07	0.23	0	0	0.07	0	0.8	0	18.99	0.8
Ghir_A07G009450	0.16	0	0.1	1.13	53.29	143.98	206.94	278.83	219.43	263.24	270.04	441.96	298.35	0.43	0.67	0	0	0.34	0.09	1.29	0.1	158.4	1.29
Ghir_A07G010250	0	0	0	0	2.3	6.74	4.28	5.57	4.59	7.47	13.15	3.7	3.32	0	0	0	0	0	0	0	0	0	0
Ghir_A07G010480	0	0	0	0	1.27	9.38	13.17	18.56	10.38	2.83	10.76	2.94	3.46	0	0	0	0	0	0	0	0	4.65	0
Ghir_A07G011340	0	0	6.93	54.56	38.85	31.92	35.79	30.77	12.68	18.29	4.64	17.09	3.31	0	0	0	0	0	0	0	0	26.32	0
Ghir_A07G012440	0.13	0.81	0.08	0.04	0	3.3	13.02	25.02	20.43	21.57	20.67	22.14	5.05	0	0	0	0	0	0	0.19	0	1.01	0.19
Ghir_A07G013240	0	0	0.71	0.16	0.08	2.32	4.77	7.01	4.89	8.87	9.27	15.94	17.14	0	0	0	0	0	0	0	0	2.45	0
Ghir_A07G013510	0	0	0	0	0.14	1.01	3.07	5.03	4.83	6.58	3.76	2.77	4	0	0	0	0	0	0	0	0	20.5	0
Ghir_A07G015500	0	0	0	2.25	14.6	15.59	18.84	18.63	13.56	12.66	8.7	8.84	3.2	0	0	0	0	0	0	0.08	0	0.54	0.08
Ghir_A07G015990	0	0	0.13	5.96	40.79	25.45	40.44	33.27	16.44	15.11	8.84	3	0.85	0	0.04	0	0	0.04	0	0.04	0	0.11	0.04
Ghir_A07G016820	0	15.47	0	0	0	0	0	4.36	0	0	0	0	0	0	0	0	0	0	0	0	0	0	0
Ghir_A07G016930	0	0	0	133.33	527.75	419.71	903.34	741.98	504.87	70.88	207.45	703.41	121.42	0	0	0	0	0	0	0	0	0	0
Ghir_A07G016940	2.19	0	0	27.84	209.1	585.96	630.92	1082.1	1007.61	1101.97	1118.36	975.64	861.86	1.86	3.27	0	0	0.29	0	6.33	1.78	1009.92	6.33
Ghir_A07G017230	0	0	3.82	0.95	247.47	1225.11	1658.23	3013.47	2874.78	2704.7	3003.87	2901.04	2165.89	4.07	3.47	0	0	1.46	0	17.27	0	2030.82	17.27
Ghir_A07G018390	0.6	0	4.98	273.39	683.27	634.38	622.82	680.62	245.58	218.12	116.3	11.66	6.45	0.17	0.17	0	0	0.16	0	0.17	0	0.16	0.17
Ghir_A07G018960	0.23	0	1.52	90.06	156.14	76.1	28.36	5.49	0	0.43	0	0.09	0.29	0	0	0	0	0.05	0	0	0	0	0.05
Ghir_A07G020770	0	0	0	0.46	3.81	10.16	10.79	18.86	9.76	12.1	10.34	17.41	9.45	0	0.18	0	0	0	0	0	0	1.31	0.18
Ghir_A07G020800	1.22	2.58	2.05	0.88	6.54	5.62	11.57	10.89	7.18	4.05	2.36	0.11	0.17	0	0	0	0	0	0	0.04	0	0.16	0.04
Ghir_A07G020960	0	0	0	0	0	0	0	7.76	0	0	0	0	0	0	0	0	0	0	0	0	0	0	0
Ghir_A07G020980	0	0	0	0	0	0.76	2.75	2.36	1.76	0	0	0	0	0	0	0	0	0	0	0	0	0	0
Ghir_A07G021230	0.16	0	0.29	2.04	4.28	0.9	4.96	6.12	14.69	3.66	2.33	0.37	0.27	0	0	0	0	0	0	0	0	0	0
Ghir_A07G022500	0.34	0	0.63	8.37	26.39	30.17	27.64	28.16	8.07	8.33	5.86	1.81	0.57	0.09	0	0	0	0	0	0	0	0.27	0.09
Ghir_A07G022650	0	0	0.08	0.77	3.48	5.61	8.13	9.24	6.67	10.24	11.55	18.68	32.3	0	0.07	0	0	0.03	0.04	0.03	0	20.99	0.07
Ghir_A07G023250	0	0	0	0.05	0.59	1.38	1.18	1.42	1.45	2.29	2.65	2.36	1.94	0	0	0	0	0	0	0	0	1.52	0
Ghir_A07G024100	0	0	0	0.09	0.9	1.63	1.34	1.14	0.87	0.69	1.09	1.4	0.88	0	0	0	0	0	0	0	0	0.12	0
Ghir_A07G024210	0	0	0.85	1.31	10.02	24.37	24.53	28.58	24.33	29.55	29.57	35.91	27.93	0	0.2	0	0	0	0	0.21	0	19.88	0.21
Ghir_A08G002030	2.99	0	1.56	4.03	5.49	3.36	1.39	1.73	0.28	0.12	0	0.35	0.06	0	0	0	0	0	0	0	0	0.3	0
Ghir_A08G002110	0	0	0	0	0.5	0	0	1.07	0	0	0	0	0	0	0	0	0	0	0	0	0	0	0
Ghir_A08G002340	0	72.65	6.34	0	0	0	0	37.9	0	0	0	0	0	0	0	0	0	0	0	0	0	0	0
Ghir_A08G002680	0	0	4.3	75.6	183.64	240.36	186.19	246.01	233.31	243.42	245.75	211.82	235.88	0.75	0.28	0	0	0.99	0.45	1.22	0	452.81	1.22
Ghir_A08G002770	0	0	0	0	0.48	1.87	2.33	2.77	2.52	2.19	0.52	0	0.12	0	0	0	0	0	0	0	0	0	0
Ghir_A08G003720	0	0	0	0	0	0	0	1.06	2.73	3.34	3.36	7.67	4.84	0	0	0	0	0	0	0	0	2.99	0
Ghir_A08G003820	0	0	0	0	0	0	0	2.01	0.97	0	0	0	0	0	0	0	0	0	0	0	0	0	0
Ghir_A08G004360	0	0	0	1.94	2.99	2.75	4.68	1.34	2.43	2.83	1.34	0	0	0	0	0	0	0	0	0	0	0	0
Ghir_A08G004580	0	0	0	0	0.05	3.41	4.78	4.27	1.95	1.72	1.94	0.85	0.72	0	0	0	0	0	0	0	0	0.58	0
Ghir_A08G004640	0	0	0.33	0.34	23.86	102.97	178.94	287.29	184.23	149.18	113.68	26.08	5.39	0.31	0.81	0	0	0.74	0	0.97	0.72	4.86	0.97
Ghir_A08G005310	1.49	0	1.92	19.03	38.64	50.26	47.64	43.5	41.63	30.01	22.27	11.58	10.7	0.41	0.14	0.13	0	0	0.43	0.14	0.16	10.2	0.43
Ghir_A08G005480	0	0	0.26	31.68	161.21	159.04	162.08	157.42	71.19	83.85	63.67	85.01	66.13	0.06	0.06	0	0	0.17	0	0.85	0	28.26	0.85
Ghir_A08G005610	0	0	0	0	0.84	7.71	11.82	23.14	16.97	17.58	13.02	9.91	3.53	0.04	0.08	0	0	0	0	0.04	0	0.24	0.08
Ghir_A08G008180	0.21	0	3.02	6.06	43.85	32.8	34.94	28.16	18.29	13.63	10.88	0.96	1.04	0	0	0	0	0.08	0	0	0	1.06	0.08
Ghir_A08G008570	0.89	0	0.41	1.3	52.83	353.15	423.47	812.53	960.56	1025.54	1108.71	1187.67	618.25	1.35	2.64	0	0	1.14	0.86	7.32	0.74	1404.63	7.32
Ghir_A08G009360	0	0	0	1.33	5.23	6.45	9.3	7.86	5.12	4.68	3.3	1.58	2	0	0	0	0	0	0	0	0	6.66	0
Ghir_A08G009850	0	0	0	0.1	0	8.24	16.56	4.9	1.48	0.81	0.4	1.05	0.41	0	0	0	0	0	0	0	0	0	0
Ghir_A08G010150	0.32	0	0.28	10.93	20.11	28.54	27.09	26.08	7.71	9.75	1.57	7.51	6.53	0	0	0	0	0	0	0	0	2.53	0
Ghir_A08G011730	0	0	0.07	0.05	4.37	29.2	60.98	70.56	39.87	43.92	40.08	66.94	58.12	0	0.03	0	0	0.12	0	0.46	0	1.16	0.46
Ghir_A08G012910	0	0	0.53	3.01	25.76	29.01	49.06	36.78	34.23	30.03	33.14	81.6	47.05	0	0.3	0	0	0	0	0.28	0	1.43	0.3
Ghir_A08G012980	0.03	0	1.24	0.95	58.31	254.81	328.29	558.53	504.35	616.51	628.22	615.4	737.74	1.14	0.99	0.22	0	0.89	0.68	4.3	0	2045.22	4.3
Ghir_A08G016500	0	0	0.48	16.39	57.02	67.16	73.79	61.33	23.15	19.83	12.33	1.11	1.11	0	0	0	0	0.1	0	0	0	0.74	0.1
Ghir_A08G017980	0	0	0.14	0.06	0	1.41	2.51	15.83	16.05	15.28	16.72	26.79	22.38	0.03	0	0	0	0	0	0.03	0	17.94	0.03
Ghir_A08G019550	0	0	0	0.23	8.1	43.73	70.89	148.97	110.73	112.18	92.65	136.6	58.58	0.28	0.3	0	0	0.07	0	0.51	0	41.93	0.51
Ghir_A08G019560	0	0	0.94	20.52	27.59	30.48	4.23	10.53	1.46	2.97	0	0	0.53	0	0	0	0	0	0	0	0	0	0
Ghir_A08G020180	0	0	0	0	0	0.84	0.79	2.86	0.66	4.33	3.21	4.35	5.55	0	0	0	0	0	0	0	0	5.03	0
Ghir_A08G020410	0.13	0.36	0.99	25.53	80.56	106.43	97.61	136.17	122.45	141.8	140.13	142.96	105.93	1.29	0.34	0	1.36	0.74	1.32	0.61	0.13	81.54	1.36
Ghir_A08G021660	0	0	16.38	20.86	9.83	3.36	2.12	1.17	0.16	0.84	1.26	1.51	0.56	0	0	0	0	0	0	0	0	0.61	0
Ghir_A08G021720	0	0	0	2.25	13.37	23.57	33.66	48.17	40.8	45.01	39.57	34.7	36.1	0.06	0.06	0	0	0.03	0	0.14	0	47.41	0.14
Ghir_A08G022590	0.59	0	0.24	2.19	7.33	7.52	10.96	6.14	5.09	4.3	4.27	1.06	0.25	0	0	0	0	0	0	0.03	0	0.49	0.03
Ghir_A08G024810	0	0	0	42.17	338.1	207.85	148.3	24.94	0.17	0.63	0.36	0.27	0.7	0	0	0	0	0.09	0	0	0	0	0.09
Ghir_A08G024920	0.54	14.88	0.19	0.15	5.97	55.54	101.47	144.93	84.66	74.19	49.26	19.3	21.09	0.05	0.06	0	0	0.03	0	0.06	0	10.38	0.06
Ghir_A08G024960	0	0	0.11	0.69	48.14	42.82	64.43	31.08	4.75	1.62	0	0.04	0.2	0	0	0	0	0.19	0	0	0	0.14	0.19
Ghir_A08G025450	0.14	0	7.28	222.42	774.05	1037.5	1026.59	1069.57	970.85	1287.05	1280.16	1218.43	1748.92	2.18	1.57	0	0	1.93	1.05	4.9	0.13	4662.98	4.9
Ghir_A08G025460	0	0	2.25	219.63	825.06	1206.04	1145.31	1157.78	997.7	1322.93	1316.04	1235.25	1597.57	2.47	1.94	0	0	1.28	1.47	5.34	0.07	4355.86	5.34
Ghir_A08G025470	0.13	0	0.31	51.25	324.64	421.18	475.64	499.34	359.59	426.55	379.18	751.79	933.87	1.47	0.66	0	0	0.72	0.25	2.91	0	1523.88	2.91
Ghir_A08G025480	0.32	0	3.6	269.99	823.6	911.45	897.5	890.98	566.18	628.47	516.23	852.36	904.03	1.42	0.83	0	0	1.46	0.45	3.11	0	595.21	3.11
Ghir_A08G025580	0	0	0	5.49	9.72	11.76	11.91	13.03	6.44	4.76	8.28	5.43	6.07	0	0	0	0	0	0	0	0	0	0
Ghir_A08G026030	0	0	1.06	0.9	49.39	206.52	283.37	377.33	380.81	478.53	501.29	495.77	610.73	0.78	0.67	0.1	0	0.24	0.64	1.98	0.13	1830.75	1.98
Ghir_A08G026580	0	0	0	0	0.29	1.49	1.67	2.23	0.61	1.53	0.7	0.13	0.21	0	0	0	0	0	0	0	0	0	0
Ghir_A09G000480	0	0	0.32	2.39	7.12	9.55	13.53	19.33	8.91	25.8	19.53	44.71	34.61	0	0	0	0	0	0	0.18	0	0	0.18
Ghir_A09G000530	0	0	0	0	3.07	5.13	16.18	20.42	15.97	15.85	15.97	17.25	19.29	0	0	0	0	0	0	0	0	0.8	0
Ghir_A09G001330	0	0	0.18	0.43	7.75	40.87	92.73	148.64	85.22	83.96	66.74	85.61	27.36	0.08	0.08	0	0	0	0.17	0.08	0	3.29	0.17
Ghir_A09G001340	0	0	2.12	3.54	4.76	3.2	1.41	2.02	0	0.54	0	0.54	0	0	0	0	0	0	0	0	0	0.28	0
Ghir_A09G001790	0	0	1.39	0	0	0	0	4.29	7.46	0	0	0	0	0	0	0	0	0	0	0	0	0	0
Ghir_A09G002000	3.38	16.39	0.25	18.01	105.83	133.75	123	109.95	52.76	53.41	29.22	23.33	11.05	0.88	0.12	0	0	0	0.47	0.58	0.13	0.86	0.88
Ghir_A09G003590	0	0.08	2.05	0.42	0.41	0.97	2.18	1.13	0.48	0.21	0.07	0.35	0.39	0	0	0	0	0	0	0	0	0.82	0
Ghir_A09G003630	0	0	0	0	0.54	1.09	0.94	1.18	0.05	0.21	0.15	0	1.94	0	0	0	0	0	0	0	0	54.28	0
Ghir_A09G006360	0	0	0	0.66	1.28	114.89	210.05	395.54	254.59	210	120.68	2.32	1.67	0.12	0.1	0	0	0	0	0	0	1.07	0.12
Ghir_A09G006670	0	0	0.36	13.29	48.46	59.92	60.47	53.95	27.36	27	18.64	1.94	1.82	0	0	0	0	0.2	0	0	0	0.63	0.2
Ghir_A09G006710	0	0	0.17	0.49	2.14	2.74	2.04	2.94	3.17	3.14	3.28	2.73	5.31	0	0	0	0	0	0	0	0	1.21	0
Ghir_A09G007050	0.35	0	126.04	694.63	1334.94	1642.59	1361.05	1362.3	1159.86	1723.88	1663.88	1586.62	1703.65	2.08	2.46	0	0	2.47	0.98	7.23	0.05	5361.76	7.23
Ghir_A09G007180	0.82	0	0.21	2.12	7.05	16.2	16.02	36.98	35.71	36.47	55.27	82.53	62.89	0	0.2	0	0	0	0	0.3	0	244.94	0.3
Ghir_A09G008120	0	0	0	0.3	2.17	4.57	4.11	4.84	3.86	4.83	3.66	2.8	1.98	0	0	0	0	0	0	0	0	0.89	0
Ghir_A09G008310	0	0	77.22	78.26	30.41	14.04	14.27	7.07	8.3	8.34	3.7	0.06	0	0	0.06	0	0	0.06	0	0	0	0	0.06
Ghir_A09G008320	0	0	4.43	35.24	104.15	237.13	243.9	318.03	325.71	462.72	503.35	528.51	481.67	0.56	0.65	0	0	1.45	0.11	0.94	0	1434.48	1.45
Ghir_A09G008400	0	0	0.19	0	0	0	3.91	1.86	0	0	0	0	0	0	0	0	0	0	0	0	0	0	0
Ghir_A09G008820	0.15	0.51	0.34	0.4	1.28	4.07	7.12	10.32	8.31	11.45	9.81	11.44	18.23	0.01	0.06	0	0	0	0	0.05	0.09	41.67	0.09
Ghir_A09G010040	0	0	2.7	0	5	0	0	3.3	0	0	3.32	2.63	6.89	0	0	0	0	0	0	0	0	0	0
Ghir_A09G010320	0.57	0.43	0.33	0.88	1.45	1.26	1.36	1.54	1.38	0.68	0	0	0.04	0	0	0	0	0	0	0	0	0	0
Ghir_A09G014470	0	0	0	0	0	0	0	2.04	2.42	2.71	2.96	3	6.43	0	0	0	0	0	0	0	0	1.21	0
Ghir_A09G014530	0	0	0	0	0	1.37	1.07	1.76	0.9	2.59	0.74	0.19	1.03	0	0	0	0	0	0	0	0	2.04	0
Ghir_A09G014730	0	0	0.09	3.11	62.16	36.71	45.49	26.77	3.66	1.39	0.83	0	0.15	0	0	0	0	0	0	0	0	0.32	0
Ghir_A09G015770	0	1.11	0	0	0	0	0	8.81	1.06	0	0	0	2.27	0	0	0	0	0	0	0	0	0	0
Ghir_A09G016480	0	0	0	5.28	28.11	30.91	30.71	49.97	30.67	38.19	31.61	64.89	61.01	0.05	0.1	0	0	0	0	0.48	0	10.98	0.48
Ghir_A09G017040	2.62	0	527.69	1310.1	846.81	650.44	440.01	268.69	400.71	176.24	81.64	2.46	6.84	0.33	0.49	0	0.14	1.64	0	0	0	0.34	1.64
Ghir_A09G017780	0.46	0	0.12	22.7	25.48	45.5	42.58	30.8	39.74	27.47	22.45	0.04	0.05	0.23	0.05	0	0	0	0	0.05	0	0	0.23
Ghir_A09G017970	0	0	0	0.57	4.3	8.48	11.15	14.53	2.88	2.49	0.95	0	0	0	0	0.12	0	0	0	0	0	0	0.12
Ghir_A09G017980	0	0.14	0.06	2.35	7.74	12.8	13.79	21.02	23.66	28.06	30.53	31.55	60.98	0.05	0.03	0	0	0.05	0.1	0.05	0	136.71	0.1
Ghir_A09G018160	0	0.03	0.14	17.86	199.62	239.57	257.32	408.07	281.26	286.05	263.36	284.9	126.57	0.37	0.32	0	0	0.85	0.1	1.54	0	20.14	1.54
Ghir_A09G018720	0.12	1.68	0.68	1.75	7.44	0.4	1.42	1.32	0.9	1.03	1.02	0.09	0	0	0	0	0	0	0	0	0	0	0
Ghir_A09G019890	0.66	0.3	1	1.28	14.8	19.79	37.27	56.99	39.14	33.81	24.51	13.89	2.03	0	0.19	0	0	0	0	0	0	0.87	0.19
Ghir_A09G021640	0	0	0.05	0.09	0.35	1.71	3.71	2.89	1.45	1.52	1.19	0	0	0.02	0	0	0	0	0	0	0	0	0.02
Ghir_A09G022280	0	0	1.35	8.33	20.99	110.12	184.28	101.6	209.08	113.38	78.14	0	0	0	0	0	0	0.79	0	0	0	0	0.79
Ghir_A09G022290	2.58	0	0	111.45	336.97	1028.06	1201.27	918.37	1674.92	994.07	716.68	1.51	1.5	2.31	3.27	0	0	0	0	0.86	0	0	3.27
Ghir_A09G023420	0	0	0	0	0	8.39	0	17.26	15.53	0	33.19	0	0	0	0	0	0	0	0	0	0	0	0
Ghir_A09G023940	0.14	0	1.71	38.43	182.16	194.25	225.88	389.01	303.72	367.81	378.45	534.46	703.9	0.57	0.78	0	0	1.4	0	1.95	0	1617.89	1.95
Ghir_A09G025060	0	0	0	0	0.05	1.76	5.78	10.52	6.8	10.51	11.37	33.21	34.84	0	0	0	0	0	0	0.04	0	1.48	0.04
Ghir_A09G025080	0.67	0	164.07	1334.92	2087.21	2177.07	1746.35	1605.62	1453.47	1881.42	1739.2	1454.98	2051.45	2.74	2.69	0.03	0	2.67	1.81	7.19	0	5768.13	7.19
Ghir_A09G025110	0.23	0	1.23	20.88	265.74	634.99	696.17	859.45	845.63	1139.77	1175.18	980.46	1404.4	2.3	1.56	0	0	1.44	0.99	5.13	0	2916.98	5.13
Ghir_A09G025120	0	0	1.33	99.98	542.74	955.9	1020.97	1313.27	1226.91	1410.49	1442.53	1400.46	1441.51	2.47	1.77	0	0	2.23	0.7	7.5	0.14	3867.16	7.5
Ghir_A09G025130	0.56	0	1.54	8.64	45.27	87.71	31.56	84.14	61.6	138.16	112.34	83.87	126.14	0.17	0.25	0	0	0	0	0	0	279.94	0.25
Ghir_A09G025140	0.51	0	1.51	105.78	623.17	1106.13	1066.9	1391.46	1312.71	1595.82	1567.04	1484.03	1572.17	2.56	2.48	0	0	1.67	1.12	7.67	0.07	4064.27	7.67
Ghir_A09G025150	0.23	0	2.19	128.8	736.07	1306.37	1270.65	1758.61	1596.14	1907.21	1861.96	1885.56	1699.95	3.01	2.94	0	0	2.32	1.09	10.81	0.11	3998.36	10.81
Ghir_A09G025260	0	0	0	0	0	0	0	1.65	4.01	0	3.33	0.43	0.44	0	0	0	0	0	0	0	0	0	0
Ghir_A09G025860	0.14	0	0	0	0	0	0	2.7	3.82	5.28	5.2	2.6	1.49	0	0	0	0	0	0	0	0	0	0
Ghir_A10G000180	0.24	0	0.18	0.93	16.19	42.7	72.78	97.8	52.27	42.64	23.2	24.06	5.62	0.08	0.08	0	0	0	0	0.04	0	2.5	0.08
Ghir_A10G001360	0.86	0	5.51	193.45	642	469.92	407.68	305.68	64.62	65.75	22.13	16.12	6.36	0.14	0	0	0	1.23	0	0.44	0	0	1.23
Ghir_A10G001410	0	0	1.02	0	0	0	2.03	2.24	0	0	0.56	6.44	1.78	0	0	0	0	0	0	0	0	0	0
Ghir_A10G001440	0	0	0.64	4.11	43.78	98.17	146.39	187.25	108.28	163.45	146.02	222.89	104.62	0.33	0.69	0	0	0.31	0	0	0	69.04	0.69
Ghir_A10G001490	0	0	1.18	25.47	271.85	387.22	471.02	712.3	568.66	661.31	610	837.53	353.6	2.91	1.55	0	0	0	0	6.46	0	43.81	6.46
Ghir_A10G001500	0	0	0	50.04	488.07	537.44	583.47	857	645.29	451.07	699.39	897.78	236.43	0	0	0	0	0	0	0	0	49.64	0
Ghir_A10G001510	0	0	0	0	0	9.43	12.41	19.48	0	61.91	18.65	21.12	9.09	0	0	0	0	0	0	0	0	0	0
Ghir_A10G001520	0	0	5.61	0	0	47.14	99.31	243.47	165.68	114.98	326.38	433.04	163.68	0	0	0	0	0	0	0	0	66.18	0
Ghir_A10G001530	0	0	0	0	138.83	330.38	314.29	537.72	347.58	310.04	356.11	460.18	123.1	0	0	0	0	0	0	0	0	136.46	0
Ghir_A10G001540	0	0	0	0	10.53	70.5	112.19	374.18	275.26	392.89	388.71	1063.32	498.89	0	0	0	0	0	0	2.12	0	11.34	2.12
Ghir_A10G001550	0	0	3.14	169.66	382.37	881.47	776.72	972.08	995.71	1259.61	1272.72	1107.81	950.32	2.6	2.31	0	0	0.88	0.96	4.22	0	3434.44	4.22
Ghir_A10G003480	0.26	0	0	2.82	26.15	16.02	9.77	6.46	3.8	1.87	0.71	0.13	0.21	0	0	0	0	0	0	0	0	0.07	0
Ghir_A10G004650	0	0	0.25	1.48	4.54	177.14	293.21	665.28	657.38	650.46	561.29	31.55	17.87	0.81	0.56	0	0	0.05	0	1.34	0	7.99	1.34
Ghir_A10G005320	0	0	0.16	0	0	0.63	1.46	2.31	2.14	2.65	3.9	6.65	5.35	0	0	0	0	0	0	0	0	0.26	0
Ghir_A10G006660	0.19	2.17	0.58	0.13	0	0.12	1.22	16.01	31.29	40.71	35	7	1.79	0	0.03	0	0	0	0.02	0.02	0.02	0.87	0.03
Ghir_A10G008040	0	0	0	0	0.07	0.5	0.54	2.87	0.62	3.74	1.35	0.17	0	0	0	0	0	0	0	0	0	0.06	0
Ghir_A10G008070	0	0	0	0	0	0	0.9	1.87	1.96	0	1.47	0	0	0	0	0	0	0	0	0	0	0	0
Ghir_A10G008080	0	0	0	0.23	0.04	31.44	73.54	154.56	94.52	79.07	52.97	7.12	2.68	0	0.04	0	0	0	0	0.04	0	1.93	0.04
Ghir_A10G008190	0.58	0	0	0.09	0.09	36.14	81.95	184.63	152.76	135.68	104.45	5.96	4.01	0.08	0.17	0.08	1.84	0	0	0	0	4.38	1.84
Ghir_A10G008440	0.26	1.74	6.99	9.44	45.13	97.08	92.79	141.88	130	144.05	146.35	141.3	158.44	0.43	0.56	0	0	0.31	0	0.88	0	342.94	0.88
Ghir_A10G009370	0	0.32	0.33	0.06	7.55	22.8	39.52	33.51	19.55	15.51	11.4	1.45	1.06	0	0	0	0	0	0	0.07	0	0.21	0.07
Ghir_A10G009890	0	0	0.52	3.62	27.73	33.1	40.6	49.19	24.35	18.39	12.11	2.26	1.82	0.04	0	0	0	0	0	0.05	0	3.97	0.05
Ghir_A10G010460	0.48	1.24	1.08	0.6	0.24	51.13	73.82	145.78	180.02	255.05	269.89	288.85	360.57	0.29	1.45	0	0	0.19	0.1	1.41	0	34.99	1.45
Ghir_A10G010930	0.15	0.41	252.96	86.8	37.93	47.89	54.02	26.18	41.47	38.4	20.61	0.23	0.25	0	0	0.12	0	0.12	0	0.13	0	0	0.13
Ghir_A10G010940	6.14	1.22	76.8	106.12	73.99	138.72	140.28	68.83	123.09	84.55	59.64	0.23	0.13	0.24	0.13	0	0.68	0	0	0	0	0	0.68
Ghir_A10G012310	0	0	0	0	0	0	0	4.85	2.01	0	0	5.11	0	0	0	0	0	0	0	0	0	4.64	0
Ghir_A10G012730	0	0	3.19	9.36	52.53	30.59	33.85	68.44	5.07	22.61	9.53	3.38	10.87	0	0	0	0	0	0	0	0	4.72	0
Ghir_A10G014980	0.05	0	0.09	0.17	8.53	82.63	127.58	112.36	54.81	53.47	28.51	22.81	12.99	0	0	0	0	0	0	0.16	0	0.41	0.16
Ghir_A10G015940	0	0	0.43	1.36	78.27	163.89	258.24	378.74	299.72	313.71	264.73	421.38	242.82	0.61	0.64	0	0	0	0	0.43	0	7.41	0.64
Ghir_A10G016390	1.34	1.53	4.27	531.4	1917.71	2088.62	1949.89	2732.69	1819.15	1608.04	1080.72	113.58	28.84	1.88	1.53	0.07	0	1.27	0	2.61	0.34	14.44	2.61
Ghir_A10G017800	0.24	0	0.74	11.4	46.82	77.76	69.38	85.35	76.32	103.31	102.62	99.42	112.45	0.43	0.2	0	0	0.52	0	0.78	0	294.39	0.78
Ghir_A10G018770	0.57	0	0	0.87	8.6	21.15	25	43.45	29.38	22.62	19.55	12.05	2.57	0	0	0	0.09	0	0.11	0.21	0	1.27	0.21
Ghir_A10G018940	0.41	0	118.37	55.2	20.72	6.97	7.68	6.09	4.73	6.59	7.12	2.05	1.43	0	0	0	0	0	0	0	0	1.28	0
Ghir_A10G021480	0	0	0	1.95	1.66	1.16	0.38	1.2	0	0	0.22	0	0	0	0	0	0	0	0	0	0	0	0
Ghir_A10G021980	0	0	0.08	2.11	14.76	12.74	15.91	17.17	8.65	7.96	5.87	3.74	1.85	0	0	0	0	0	0	0.02	0	0.06	0.02
Ghir_A10G022030	0.65	0	0.38	0	0	2.28	4.06	6.15	6.28	5.46	3.33	6.38	3.1	0	0	0	0	0	0	0	0	0	0
Ghir_A10G022310	1.86	26	79.94	912.92	1639.99	2153.09	1691.72	2318.49	2373.63	2552.9	2659.26	2910.29	2485.43	5.99	11.09	17.35	2.14	5.31	3.02	16.7	0.64	5319.82	17.35
Ghir_A10G022340	0	0	0.29	4.35	5.56	6.62	2.55	4.66	3.9	5.99	4.5	3.13	4.28	0	0.04	0	0	0	0	0	0	11.51	0.04
Ghir_A10G022950	0	0	0.21	0	8.36	21.85	20.41	32.01	18.24	19.92	16.9	33.08	23.48	0	0.2	0	0	0	0.3	0.1	0	5.04	0.3
Ghir_A10G023060	0	0	0	0.3	2.99	3.05	4.41	4.26	3.33	3.13	2.53	1.46	1.13	0	0	0	0	0	0	0	0	0.53	0
Ghir_A10G023090	0	0	0	0	0	46.16	0	71	25.69	0	17.14	2.28	14.71	0	0	0	0	0	0	0	0	0	0
Ghir_A10G023140	0	0	0	3.69	6.71	13.45	8.62	6.24	4.98	10.54	6.81	4.75	4.1	0	0	0	0	0	0	0	0	15.69	0
Ghir_A10G023400	0	0	0.4	0.64	0	0.37	0	1.24	0	0	0.18	0	0	0	0	0	0	0	0	0	0	0	0
Ghir_A10G024690	0.15	0.3	5.29	12.36	34.01	30.2	29.02	29.03	13.11	12.49	10.47	2.85	0.66	0.07	0.12	0.11	0.19	0	0	0	0	0.08	0.19
Ghir_A11G003350	0	0	4.32	3.28	5.1	8.45	9.54	13.75	7.31	7.62	4.72	3.25	0.9	0	0	0	0	0	0	0	0	0	0
Ghir_A11G003700	0.61	0	0.4	2.56	21.63	38.02	43.19	56.72	53.21	68.58	79.56	94.81	84.13	0.25	0	0	0	0.06	0	0.09	0	200.33	0.25
Ghir_A11G004360	0.33	0	0.37	9.23	27.64	23.95	25.61	41.75	18.23	17.87	13.21	30.03	19.57	0	0.06	0	0	0.05	0	0.06	0	0	0.06
Ghir_A11G004870	0.17	0.89	0.11	0.34	7.83	31.35	69.43	57.3	32.95	27.38	18.14	4.86	1.76	0.04	0.47	0	0	0	0.05	0.32	0.19	2.2	0.47
Ghir_A11G004880	4.04	15.49	5.95	25.93	21.9	14.29	30.91	17.34	11.59	10.03	2.51	0	0	0	0	0	0	0	0	0	0	0	0
Ghir_A11G004950	0	0.21	0.26	0.08	0	5.21	9.48	34.35	32.65	31.5	28.7	32.08	19.04	0.04	0.24	0	0	0.15	0.04	0.27	0.04	1.64	0.27
Ghir_A11G006080	0.31	0	4.75	69.49	109.39	126.09	92.61	86.6	45.87	52.29	39.08	3.56	2.72	0	0	0	0	0.08	0	0.35	0	0	0.35
Ghir_A11G006340	0.37	0.06	20.12	28.61	133.99	197.87	242.81	254.67	232.78	303.18	297.79	306.27	357.37	0.56	0.73	0.08	0.08	0.19	0.02	1.74	0.1	30.93	1.74
Ghir_A11G007240	3.6	9.09	251.24	455.84	766.29	1073.69	877.98	1088.87	882.49	1231.57	1182.86	1049.09	1122.61	3.87	1.35	0	0	2.17	1.62	5.04	0	3109.36	5.04
Ghir_A11G007410	0	0	0	0.84	0	0.49	3.49	5.72	5.51	11.86	15.87	19.22	25.24	0	0	0	0	0	0	0	0	51.73	0
Ghir_A11G007560	0.09	0	0.58	17.31	143.27	196.26	222.14	284.71	230.05	305.27	299.7	343.98	450.8	0.85	0.34	0	0.23	0.39	0.64	1.1	0	24.6	1.1
Ghir_A11G011680	0.18	0	2.74	10.08	218.19	681.35	670.25	942.71	932.26	1213.13	1305.16	1318.3	1495.92	2.3	2.34	0	0	3.03	1.12	7.56	0.17	4181.57	7.56
Ghir_A11G012040	0	0	1.51	46.57	113.25	108.74	73.14	75.49	49.72	45.5	37.36	11.72	12.7	0.1	0.15	0	0	0	0	0.15	0	5.17	0.15
Ghir_A11G013840	0.35	0.78	82.2	16.81	8.19	34.1	70.53	104.54	57.29	45.91	28.86	2.63	1.81	0.24	0.04	0	0	0	0.39	0.08	0	0.71	0.39
Ghir_A11G015990	0.25	0	0.38	0.85	60.6	223.83	330.49	522.37	435.93	545.42	534.92	859.86	778.79	1.06	1.11	0.04	0	1.48	0.87	3.8	1.84	65.43	3.8
Ghir_A11G016140	0	0	104.13	1255.35	3277.98	2877	1410.85	3109.97	1268.29	1275.27	751.92	213.27	26.62	0	6.4	0	0	0	19.65	6.99	0	26.26	19.65
Ghir_A11G016400	0	0.1	11.46	13.05	24.46	23.06	21.72	14.17	2.92	3	0.94	0.23	0.29	0	0	0	0.11	0.03	0	0.03	0	0.09	0.11
Ghir_A11G016820	3.53	3.59	0.86	26.85	202.99	181.24	178.42	303.54	174.42	165.29	137.41	239.78	174.66	2.15	0.54	0	1.33	0.34	2.73	2.07	0.2	4.79	2.73
Ghir_A11G016960	0	0	1.36	11.45	188.8	308.49	440.26	503.15	294.5	317.05	342.44	477.88	293.85	0.47	0.5	0	0	0	0.17	2.49	0	332.75	2.49
Ghir_A11G017070	7.8	2.79	51.6	75.63	25.35	12.11	11.51	26.68	11.62	7.3	7.12	3.49	1.07	0	0	0	0	0	0	0	0	15.72	0
Ghir_A11G019470	0	0	0	0.58	1.33	3.86	5.34	8.09	3.51	5.57	4.67	1.58	0.91	0	0	0	0	0	0	0	0	0.35	0
Ghir_A11G019790	0	0	0	0	0.52	2.53	2.15	7.2	1.98	5.18	4.15	0.91	2.56	0	0	0	0	0	0	0	0	5.66	0
Ghir_A11G020610	0	0	0.51	0	0	0.44	3.11	3.27	2.62	0.83	0.35	0	0	0	0	0	0	0	0	0	0	0	0
Ghir_A11G020810	0	0	0	0	0	0	2.65	7.13	3.19	5.96	8.28	1.72	0	0	0	0	0	0	0	0	0	0	0
Ghir_A11G021110	0	0	2.01	6.7	16.15	18.29	14.31	12.83	8.55	5.03	2.31	0.17	0.12	0	0	0	0	0	0	0	0	0.23	0
Ghir_A11G021360	0	0	0	0	0.16	1.3	0.79	1.51	0	0.41	0	0	0	0	0	0	0	0	0	0	0	2.02	0
Ghir_A11G022330	0	0.07	0.09	0.1	0	0.18	0.58	1.87	0.93	3.76	2.06	0.17	0.41	0	0	0	0	0	0	0	0	0.12	0
Ghir_A11G022440	0	0	0	0	1.04	0.94	0.29	1.65	0.74	0	2.93	1.27	0.42	0	0	0	0	0	0	0	0	2.4	0
Ghir_A11G022620	3.61	40.05	153.07	125.87	50.43	119.09	79.32	48.77	82.46	45.81	19.95	0	0	0	0	0	0	0.16	0	0	0	0	0.16
Ghir_A11G022790	0.11	0.22	0.07	1.58	3.01	2.55	3.28	3.46	1.15	1.84	0.39	0.03	0.38	0	0	0	0	0	0	0	0	0	0
Ghir_A11G025830	0	0.21	0.86	3.46	46.7	225.07	242.28	464.68	540.33	607.52	652.49	555.51	831.47	1.57	0.92	0	0	1.04	0.33	2.73	0.07	1234.26	2.73
Ghir_A11G026120	0	2.63	2.1	4.22	3.3	6.98	14.49	34.42	17.46	6.59	0.41	0.42	0.28	0	0.3	0	0	0	0	0.3	0.26	0.28	0.3
Ghir_A11G026630	0.19	0	0	7.68	15.35	11.72	4.59	2.73	2.26	2.91	4.04	16.25	42.5	0	0	0	0	0	0	0	0	208.5	0
Ghir_A11G026700	0.57	1.04	0.21	0.23	0.64	2.89	4.99	9.12	6.97	10.56	10.74	11.65	21.21	0	0.08	0	0	0	0	0.07	0	31.97	0.08
Ghir_A11G027610	0	0	0	9.44	44.39	66.45	79.07	100.54	71.6	55.22	38.35	15.87	7.62	0	0	0	0	0	0	0.56	0	0	0.56
Ghir_A11G028730	0	0	0	0	0	0	0	5.57	0	0	0	0	0	0	0	0	0	0	0	0	0	0	0
Ghir_A11G028890	0	0	1.21	3.07	5.58	3.17	1.84	1.43	1.19	0.54	0.34	0	0.05	0	0	0	0	0	0	0	0	0.51	0
Ghir_A11G029510	0.56	0	0	0.13	2.58	22.44	32.89	70.65	29.95	29.33	29.45	13.2	6.06	0.11	0	0	0	0	0	0.35	0	1.99	0.35
Ghir_A11G029520	0.02	0	1.37	8.95	5.78	1.73	2.45	1.99	1.09	1.02	0.43	0.3	0.04	0	0	0	0	0	0	0	0	0.69	0
Ghir_A11G030130	0	0	0	1.35	4.63	2.84	2.63	1.7	1.78	1.83	0	0.14	0.47	0	0	0	0	0	0	0	0	0	0
Ghir_A11G031980	0	0	0.68	0	21.15	26.07	65.16	62.15	34.94	15.42	10.3	3.4	1.43	0	0	0	0	0	0.38	0	0	0	0.38
Ghir_A11G032180	0	0	2.43	4.9	2.53	2.05	0.26	1.03	1.11	0	0.92	0	0.13	0	0	0	0	0	0	0	0	0	0
Ghir_A11G032580	0	0	0	0.13	5.52	22.53	50.78	71.67	51.3	76.05	66.32	161.33	142.04	0.06	0.06	0	0	0.23	0.49	0.36	0	32.05	0.49
Ghir_A11G032660	0	0	0	0	1.8	18.43	48.7	113.44	103.66	121.31	124.52	191.69	127.05	0.09	0.27	0	0	0	0	0.91	0	198.38	0.91
Ghir_A11G033110	16.99	279.37	942.74	397.31	121.35	43.79	28.55	27.53	27.52	13.31	9.46	0	0.11	0	0	0.11	0.2	0	0	0	0.13	0	0.2
Ghir_A11G033170	0	0	0.47	6.9	32.46	57.53	67.36	81.57	69.85	96.46	94.95	107.41	163.27	0.27	0.07	0	0	0.07	0.13	0.38	0	614.69	0.38
Ghir_A11G033850	0.71	0	148.51	2522.39	3537.24	4803.92	3706.45	4498.77	4435.19	4806.21	4962.42	4503.35	4312.98	8.66	6.16	0	0	6.66	7.17	20.05	0	6151.21	20.05
Ghir_A11G034850	3.64	0	0	2.8	48.93	65.39	62.91	105.58	58.29	41.44	10.11	6.19	0.62	0	0	0	0	0.29	0	0	0	0.93	0.29
Ghir_A11G035080	0	0	0.41	3	3.73	4.37	1.65	1.35	0.33	1.1	0.08	0.59	0	0	0	0	0	0	0	0	0	0.26	0
Ghir_A11G035580	1.01	2.76	0.75	1.27	10.94	102.53	189.34	339.49	248.76	247.71	187.65	54.12	10.43	0.28	1.28	0.27	0.26	0.33	0	0.92	3.14	3.82	3.14
Ghir_A12G000790	0.19	0	17.28	53	74.88	28.44	11.63	2.37	0.62	0.21	0.86	0.72	0.32	0	0	0	0	0	0	0	0	0.67	0
Ghir_A12G002610	0	0	0.35	0.35	0.1	15.15	37.1	140.68	149.76	177.1	180.16	284.5	565.37	0.63	0.46	0	0	0.28	0.17	1.24	0.07	1316.8	1.24
Ghir_A12G003790	0	0.02	0.21	12.01	94.63	107.67	132.36	158.7	116.78	132.1	121.1	161.85	117.17	0.27	0.2	0	0	0.21	0.05	0.68	0.16	7.37	0.68
Ghir_A12G003940	0	0	0	0.38	0.09	1.92	3.45	4.4	7.26	7.94	15.83	14.58	12.88	0	0	0	0	0	0	0	0	44.87	0
Ghir_A12G006620	0.08	0	0.14	0.27	0.03	9.42	21.52	68.93	50.16	57	55.24	88.75	78.95	0.12	0.1	0	0	0.21	0	0.58	0	1.08	0.58
Ghir_A12G006690	0	0	0	0	0.89	0	0	1.48	0	0	0	3.92	4.66	0	0	0	0	0	0	0	0	9.11	0
Ghir_A12G007540	0	0	0	0.96	0	0	0	1.06	0	0	0	0	0	0	0	0	0	0	0	0	0	0	0
Ghir_A12G009410	0	0	0	0.3	0.62	62.57	114.79	185.88	92.43	67.77	23.84	0.43	0.65	0.12	0.04	0	0	0	0	0.04	0	0.25	0.12
Ghir_A12G009520	0	0	0	0	0	1.07	1.68	2.23	0.49	0.89	0.19	0	0	0	0	0	0	0	0	0	0	0.07	0
Ghir_A12G009710	0.29	0.03	0.07	1.6	4.19	7.4	10.94	11.99	10.9	16.4	19.78	20.91	30.62	0.03	0	0	0	0.11	0	0.04	0	28.42	0.11
Ghir_A12G009820	0	0	0	0	0	7.84	15.23	32.44	22.41	36.26	25.07	21.09	20.98	0	0.07	0	0	0	0	0	0	10.67	0.07
Ghir_A12G010330	0	0	1.18	24.8	46.47	34.81	24.6	31.56	15.18	11.36	12.55	5.53	3.16	0.08	0	0	0	0	0	0.09	0	2.65	0.09
Ghir_A12G011190	0.25	0	2.43	31.04	49.1	132.79	190.59	154.69	145.27	101.52	79.56	46.39	39.02	0.33	0.07	0.52	0.68	0.33	0	0.97	0	26.1	0.97
Ghir_A12G011430	0	0	0	1.82	5.9	7.4	8.51	9.11	3.14	2.8	1.7	0	0	0	0.04	0	0	0	0	0	0	0	0.04
Ghir_A12G011860	0	0	0	12.96	23.44	22.1	15.98	6.62	2.23	0.86	2.31	0.59	5.93	0	0	0	0	0	0	0	0	2.79	0
Ghir_A12G011910	0	2.46	0	0	12.99	21.25	21.74	23.06	4.19	7.17	2.89	0.49	0.51	0	0	0	0	0	0	0	0	0.77	0
Ghir_A12G013210	1.27	1.73	5.69	8.53	152.58	346.43	394.62	387.07	350.4	475.94	430.97	445.15	505.71	0.88	1.31	0	0	0.5	0.39	2.37	0	1979.5	2.37
Ghir_A12G013350	1.04	1.02	1161.49	1095.73	742.94	753.02	685.2	881.61	869.88	1034.36	1053.91	840	1128.18	1.6	1.82	0	0	1.57	1.85	5.44	0.25	2911.36	5.44
Ghir_A12G014160	0	0	0	0	0	0	0	1.19	0	0	0	0	0	0	0	0	0	0	0	0	0	0	0
Ghir_A12G014230	1.33	0	1.07	59.87	165.13	85.41	50.83	18.96	1.75	1.01	1.36	2.15	1.87	0	0	0	0	0	0	0	0	5.56	0
Ghir_A12G014750	0	0	0.07	0.07	1.81	5.16	6.71	8.77	8.1	7.8	7	7.71	7.43	0	0.03	0.02	0	0	0	0	0	1.32	0.03
Ghir_A12G015400	0	0	0	0.26	3.74	6.17	8.04	9.44	4.71	7.08	7.84	5.36	5.23	0	0.05	0	0	0	0	0	0	4.56	0.05
Ghir_A12G015790	0.17	0	1.22	0.78	2.43	145.12	193.62	460.91	573.35	739.06	847.93	803.43	760.59	1.68	1.76	0	0	0.95	1.48	4.55	0	1622.16	4.55
Ghir_A12G017100	11.94	0.59	6.97	27.37	74.98	31.05	12.09	4.19	0.49	0.19	0.11	0.06	0.07	0	0	0	0	0	0	0	0	0.2	0
Ghir_A12G017940	0	0	0	0.28	4.15	7.11	6.32	5.54	3.22	6.78	5.29	4.65	4.12	0	0	0	0	0	0	0	0	12.52	0
Ghir_A12G019010	0	0.02	0.2	0.07	0.02	0.08	0.5	2.01	3.6	3.61	4.53	10.4	17.7	0	0	0	0	0	0	0	0	9.47	0
Ghir_A12G020990	0	0	0	25.17	147.35	198.12	226.94	227	60.78	33.27	8.97	0.39	0.56	0	0	0	0	0	0	0	0	0.81	0
Ghir_A12G021420	0	0	0	0	22.33	94.28	141.64	249.35	200.11	240.56	244.64	425.43	74.8	0.61	0.16	0	0	0	0	2.09	0	2.56	2.09
Ghir_A12G022040	0	0	0	0	0	0.27	1.93	2.01	0.65	0.83	2.01	1.25	0.09	0	0	0	0	0	0	0	0	0	0
Ghir_A12G023900	0	0	0	0	0.16	2.73	2.8	10.68	12.48	11.55	5.14	2.02	0.15	0.07	0	0	0	0	0	0	0	0	0.07
Ghir_A12G023960	0	0	0	5.87	4.75	3.4	3.72	1.5	1.14	2.68	1.4	0.86	0.36	0	0	0	0	0	0	0	0	0.34	0
Ghir_A12G024860	0.35	3.3	3.37	2.92	155.73	604.49	658.11	1075.5	1056.58	1311.51	1233.86	1319.66	763.22	1.58	1.53	0	0.21	1.77	0.12	5.21	3.2	34.16	5.21
Ghir_A12G025470	0.23	0.08	0.16	24.48	60.48	42.7	33.62	15.9	2.82	1.95	0.79	0.18	0.84	0	0	0	0	0.05	0	0	0	0.77	0.05
Ghir_A12G028080	0	0	0	0	0.4	1.81	3.26	1.12	2.16	2.05	1.29	1.54	1.99	0	0	0	0	0	0	0	0	0.09	0
Ghir_A12G028450	0	0	0	0.06	0.64	0.34	2.04	1.71	0	1.97	2.11	0.56	1.05	0	0	0	0	0	0	0	0	0	0
Ghir_A12G028960	0	0.42	0.3	2.15	98.39	268.19	299.37	473.16	452.3	579.91	547.64	520.1	737.22	0.94	0.93	0	0	0.91	0.52	3.34	0	2092.93	3.34
Ghir_A13G001640	0	0	0.2	0.22	0.22	1.22	1.85	1.45	2.18	2.36	2.42	6.6	6.33	0	0	0	0	0	0	0	0	11.55	0
Ghir_A13G003500	0	0	7.62	259.98	869.77	834.31	834.03	746.29	632.39	802.9	751.49	716.46	1388.8	1.97	1.03	0	0	1.49	0.52	2.38	0	2893.04	2.38
Ghir_A13G003550	0.4	0	6.24	54.78	107.83	71.99	42.33	34.07	23.44	25.74	20	16.42	17.65	0.24	0	0	0.23	0.08	0.17	0.17	0.05	7.11	0.24
Ghir_A13G005090	0.39	0	4.02	116.82	821.67	1397	1236.8	1520.29	1402.17	1780.62	1812.14	1735.12	2279.22	4.52	2.84	0	0	2.17	0.63	12.12	0.14	4963.83	12.12
Ghir_A13G005160	1.84	0	1.09	20.01	105.54	99.06	96.57	115.54	60.57	84.93	59.87	84.86	58.88	0.17	0	0	0	0	0.18	0.18	0	24.14	0.18
Ghir_A13G005660	0	1.11	0	3.6	0.37	1	0.55	1.11	0.61	0	0.32	0	0	0	0	0	0	0	0	0	0	0	0
Ghir_A13G005760	0	0.64	0.37	0.53	11	17.76	20.84	18.38	12.86	11.47	13.01	5.41	3.31	0.08	0.04	0	0	0	0	0	0	1.56	0.08
Ghir_A13G005810	0	0	2.77	0.94	3.69	1.67	0.31	1.45	1.66	4.34	2.64	4.11	3.2	0	0	0	0	0	0	0	0	0	0
Ghir_A13G006340	0	0	0	0	0	0	0	4.47	0	0	0.5	0	0	0	0	0	0	0	0	0	0	0	0
Ghir_A13G006600	0.73	0	0.66	1.23	0	0	0	2.4	4.7	2.36	3.84	1.66	3.18	0	0	0	0	0	0	0	0	1.28	0
Ghir_A13G006810	0	0	0.12	7	23.2	27.08	38.3	32.53	24.54	21.73	19.6	5.02	1.7	0	0	0.31	0	0	0	0.22	0	0.82	0.31
Ghir_A13G007700	0	0	0	0	0.98	0	1.48	2.48	4.01	0	0	0.43	0	0	0	0	0	0	0	0	0	0	0
Ghir_A13G008220	0.08	0	0.28	2.63	144.93	197.52	225.61	238.63	160.11	164.89	139.51	156.89	94.86	0.37	0.52	0	0	0.06	0.07	1.26	0	8.12	1.26
Ghir_A13G008370	0.23	0.83	0.93	13.24	91.56	229.42	236.02	392.05	418.83	510.27	580.14	533.37	688.7	1	0.52	0	0.44	0.69	0.54	2.95	0.5	507.99	2.95
Ghir_A13G009000	0	0	0	0	0	0	0	1.3	0	0.66	0	0	0	0	0	0	0	0	0	0	0	0.3	0
Ghir_A13G009110	0	0	0	0	0.61	2.33	4.66	1.14	3.02	1.29	1.43	0	0	0	0	0	0	0	0	0	0	0	0
Ghir_A13G011090	0.24	0.65	14.43	7.59	28.59	97.72	144.33	174.24	109.39	91.75	79.18	112.51	58.71	0.06	0.08	0	0	0.76	0	1.4	0	1.37	1.4
Ghir_A13G011500	1.86	0.28	47.53	97.18	143.31	154.43	108.09	141.67	128.44	143.42	153.87	194.11	224.68	0.56	0.33	0	0	0.31	0.07	1.33	0	74.84	1.33
Ghir_A13G012000	0	0	9.1	216.49	592.37	951.12	833.21	866.56	851.44	1082.42	1099.69	1083.18	1217.74	1.69	1.43	0	0	1.73	0.68	5.68	0.09	3755	5.68
Ghir_A13G014290	0	0	0	0	1.26	1.28	0.66	1.29	1.04	1.3	1.26	1.83	2.53	0	0	0	0	0	0	0	0	0.36	0
Ghir_A13G014380	0	0	0	0.83	5.97	12.97	19.39	10.64	4.55	8.4	5.12	2.5	2.43	0	0	0	0	0	0	0	0	0	0
Ghir_A13G014620	4.77	2.56	3.73	9.14	13.44	8.41	6	11.32	1.32	1.89	0.84	0	0.07	0.07	0	0	0.03	0	0.04	0	0	0	0.07
Ghir_A13G015200	51.93	0.2	1286.54	7035.08	9358.51	16801.7	16603.1	11163.5	19365.9	9962.4	6456.83	14.6	28.36	20.07	13.45	0.35	0	6.53	4.23	14.42	0	0.71	20.07
Ghir_A13G016520	0.57	0.65	0.36	3.31	9.78	9.85	6.6	7.84	3.69	7.34	6.87	6.68	8.14	0	0	0	0	0	0	0	0	12.23	0
Ghir_A13G017360	0.88	0.91	0	0	0	1.2	6.79	21.37	17.91	31.14	29.16	29.94	17.53	0	0.12	0	0	0	0	0	0	1.87	0.12
Ghir_A13G018030	0	0	0	0	2.3	0	0	1.95	0	0	0	0	0	0	0	0	0	0	0	0	0	0	0
Ghir_A13G018410	0	0	0	0.51	6.99	7.99	11.35	9.3	5.22	11.18	8.88	7.33	9.96	0	0	0	0	0	0	0	0	5.5	0
Ghir_A13G020670	0	0	0	0.77	0.57	2.39	4.7	3.72	4.07	7.4	5.51	20.05	15.97	0	0	0	0	0	0	0	0	12.81	0
Ghir_A13G020930	0	0	0.4	0	0	0	1.04	1.07	3.28	0.36	0.89	0.72	0	0	0	0	0	0	0	0	0	0	0
Ghir_A13G022220	0.44	0	138.8	1564.31	2865.17	3334.8	2637.04	2692.14	2455.68	3238.35	3211.92	3145.09	3704.44	6.44	4.99	0.28	0.07	5.66	3.28	14.58	0	10026.2	14.58
Ghir_A13G022240	0.17	0	2.15	8.02	215.1	424.41	601.69	895.99	691.28	818.55	818.64	1428.8	1509.26	1.85	1.59	0	0	1.3	0.47	6.17	0	367.25	6.17
Ghir_A13G022250	0.27	0	60.61	889.63	1764.76	2130.64	1749.66	1798.83	1710.86	2213.81	2252.02	2514.19	3026.2	4.96	4.2	0.03	0	3.9	2.42	13.54	0.41	6195.16	13.54
Ghir_A13G022260	0	0	0.78	4.48	97.45	93.48	137.06	206.78	156.25	178.93	162.77	341.1	426.83	0.54	0.22	0	0	0.53	0	0.76	0	104.59	0.76
Ghir_A13G022270	0.04	0	2.09	74.09	427.79	775.36	760.66	1067.14	971.98	1200.01	1272.28	1216.03	1308.49	2.36	1.8	0	0	1.7	0.92	6.8	0	3331.08	6.8
Ghir_A13G022300	0.09	0.29	0.52	0.49	46.18	107.74	133.14	114.98	46.16	37.18	26.89	17.83	5.61	0.11	0.15	0	0	0	0	0.04	0	2.88	0.15
Ghir_A13G022650	0	0	0.67	0.11	0	0	0.21	1.2	0	0	0	0	0	0	0	0	0	0	0	0	0	0	0
Ghir_A13G023590	0.35	0	0.13	7.68	22.25	19.58	18.64	13.55	4.16	1.41	0.89	0.21	0.64	0	0	0	0	0.06	0	0	0	0.55	0.06
Ghir_A13G024260	3.02	5.08	9.45	175.49	423.81	294.91	201.88	236.3	82.44	53.8	36.65	20.31	20.45	0	1.06	0	0	0.11	0.24	0.12	0	36.24	1.06
Ghir_A13G024410	0.15	0	0	0.74	2.75	5.91	8.44	8.5	8.18	9.73	10.64	16.75	18.63	0	0.04	0	0	0.02	0.04	0.04	0	15.02	0.04
Ghir_D01G001310	0	0	0	0	0	0.15	0	2.3	0	0	0.12	0	0	0	0	0	0	0	0	0	0	0	0
Ghir_D01G001320	2.23	0	0	0	0	18.21	7.49	13.84	0	3.81	0	2.15	0	0	0	0	0	0	0	0	0	4.31	0
Ghir_D01G001330	0	0	2.57	1.64	171.13	304.89	485.96	548.81	445.37	452.28	432.21	677.58	577.76	1.43	1.01	0	0	0	0.5	4.67	0	710.56	4.67
Ghir_D01G001340	3.84	0	2.37	45.89	676.45	1039.33	1416.13	1819.04	1488.92	1550.05	1542.49	1782.46	1157.45	2.97	1.93	0	0	0.65	2.91	17.51	0	46.43	17.51
Ghir_D01G001350	0.75	0	2.33	67.96	639.85	967.61	1290.68	1687.64	1314.65	1369.84	1368	1386.7	1136.14	4.3	1.77	0	0	0.74	0.16	9.86	0	1572.54	9.86
Ghir_D01G001520	0	0	0	1	1.92	0	1.45	1.62	0	0	1.63	1.67	3.9	0	0	0	0	0	0	0	0	0.88	0
Ghir_D01G001540	0.19	0	75.51	70.14	55.57	35.76	27.67	41.38	19.94	26.36	18.31	23.32	16.56	0.05	0.05	0.15	0	0	0	0	0	4.87	0.15
Ghir_D01G001690	0.61	0	0.28	2.57	8.81	11.36	10.49	15.75	9.28	10.49	8.29	5.85	1.8	0.06	0.13	0	0	0	0	0	0	0.54	0.13
Ghir_D01G002340	0	0	0.87	8.87	19.56	23.02	30.42	46.71	28.05	33.95	37.55	66.72	38.68	0.14	0.14	0	0	0	0	0.14	0	41.97	0.14
Ghir_D01G002510	0	0	0.13	0.06	0.46	5.33	10.38	13.6	11.33	15.21	13.84	14.49	23.8	0.04	0	0.07	0	0	0.08	0.04	0	52.57	0.08
Ghir_D01G002880	3.29	0	6.57	149.27	455.3	962.65	1024.98	1422.18	1319.29	1546.97	1740.57	1983.53	1067.01	2.72	2.67	0	0	0.87	0.19	13.23	0.64	2254.16	13.23
Ghir_D01G004130	0	0	0	0	1.19	3.12	2.07	6.33	5.36	4.45	4.04	3.24	0.67	0	0	0	0	0	0	0	0	0.19	0
Ghir_D01G005630	0	1.79	0.12	0.14	7.62	17.2	21.26	24.87	21	21.87	20.72	30.81	36.41	0.05	0	0	0	0	0.11	0.1	0	99.88	0.11
Ghir_D01G005690	0	0	0.21	0	0.22	2.74	0.87	1.49	3.78	2.04	3.73	5.83	7.13	0	0	0	0	0	0	0	0	54.46	0
Ghir_D01G005870	0	0	0	0	0	0	1.18	3.31	0	0.98	0	0	0	0	0	0	0	0	0	0	0	0	0
Ghir_D01G007970	0	0	0	0.03	1.98	2.3	4.37	3.84	2.42	0.69	1.33	0	0.06	0.03	0	0	0	0	0	0	0	0.09	0.03
Ghir_D01G008660	0	0	0	0	0	1.42	1.95	1.18	2.28	1	0	0	0	0	0	0	0	0	0	0	0	0	0
Ghir_D01G008920	0	0	0	0.2	7.44	10.89	16.26	18.14	11.13	10.58	9.48	0.91	0.88	0	0	0.09	0	0	0	0	0	0.13	0.09
Ghir_D01G008930	0.79	0	0	1.01	31.9	56.58	50.69	69.92	47.64	62.54	56.82	47.21	42.93	0.19	0.13	0	0	0.31	0	0.44	0	43.27	0.44
Ghir_D01G009500	0	0	0.64	0.38	0	7.45	8.75	24.31	1.49	4.89	4.95	3.79	0	0	0	0	0	0	0	0	0	0	0
Ghir_D01G011280	1.04	0	3.25	116.88	485.56	729.1	777.66	811.98	647.83	842.41	871.63	1295.82	1114.55	1.7	2.17	0	2.03	2.13	0.91	6.76	0	2813.44	6.76
Ghir_D01G011400	0.35	0.23	1.12	12.75	68.73	149.42	179.16	224.72	232.38	304.24	296.32	280.22	335.82	1	0.38	0	0	0.51	0.47	2.09	0	806.65	2.09
Ghir_D01G014680	0	0	0.15	0.21	16.32	32.54	51.23	73.93	62.62	70.17	81.4	167.13	114.61	0.08	0.54	0	0	0.49	0	0.54	0	29.1	0.54
Ghir_D01G016840	3.26	0.98	27.5	839.42	1670.47	2743.57	2321.34	2707.68	2577.95	3017.46	3263.19	3129.17	2742.23	6.47	5.32	0.86	0.94	7.62	5.11	15.68	5.06	5916.55	15.68
Ghir_D01G016850	3.97	0.6	205.38	2846.04	4545.26	6964.53	5308.53	7624.16	7349.71	7807.36	8502.18	7507.12	7154.83	12.97	30.32	0.89	0	26.15	11.82	48.44	0	13118.1	48.44
Ghir_D01G017340	0	0	0	0	0	13.66	3.1	7.06	12.97	4.05	1.49	3.07	2.4	0	0	0	0	0	0	0	0	11.73	0
Ghir_D01G017580	0.07	0	73.48	550.05	877.25	930.75	822.11	811.74	756.15	1007.5	1025.04	967.24	1273.87	2.14	1.74	0	0	2.34	0.9	5.01	0.08	3741.31	5.01
Ghir_D01G017590	0	0	122	467.03	760.94	715.09	649.06	569.61	578.56	712.05	708.94	646.82	1005.73	1.14	0.77	0	0	0.84	0	2.5	0.11	2638.65	2.5
Ghir_D01G018630	4.17	0	0	0.9	1.78	1.6	0.87	1.01	0.81	0	0.25	0.08	0	0	0	0	0	0	0	0	0	0	0
Ghir_D01G019170	0	0	0	0	0	1.25	0.12	1.19	0.21	0.43	0.65	0	0	0	0	0	0	0	0	0	0	0	0
Ghir_D01G019630	0.35	0	2.34	0.67	21.35	10.68	7.77	10.15	1.86	4.09	0.55	0	0	0	0	0	0	0	0	0	0	0	0
Ghir_D01G020100	0	0	0.24	8.46	57.42	54.56	75.4	67.26	28.28	21.13	11.09	2.88	1.31	0.03	0	0	0.16	0.03	0	0.07	0	1.52	0.16
Ghir_D01G020410	2.55	0	4.15	552.81	1052.18	1847.83	1758.53	2267.32	2046.27	2148.08	2269.07	2471.04	1593.63	0	0	0	0	2.27	2.62	6.6	0	5450.39	6.6
Ghir_D01G020420	0.77	0	14.73	725.77	1581.6	2446.58	2100.33	2302.79	2161.25	2691.68	2777.81	2682.88	2844.51	4.6	4.66	0	0	4.28	5.05	19.36	0	8975.78	19.36
Ghir_D01G020430	0.22	0	21.98	909.66	1920.61	3040.47	2595.98	3158.6	2644.48	3435.78	3535.77	3358.02	3037.54	7.2	4.85	0.18	0	3.9	3.52	11.89	0	9329.76	11.89
Ghir_D01G020490	0	0	2.33	33.38	101.69	158.04	143.32	178.2	191.26	268.04	263.47	253.58	313.71	0.67	0.44	0	0.05	0.25	0.08	1.24	0	1115.42	1.24
Ghir_D01G020680	0	0	0.64	0.33	11.77	91.59	119.37	158.3	79.5	65.21	55.38	63.11	59.95	0.44	0.31	0	0	0	0	0.78	0	30.12	0.78
Ghir_D01G020700	0	0	0.64	17.17	30.76	25.75	14.13	3.37	0.3	0	0	0	0	0	0	0	0	0	0	0	0	0	0
Ghir_D01G021210	0	0	0	0.1	0.08	3.42	14.76	36.6	32.63	40	30.59	26.85	25.79	0	0	0	0	0	0	0.29	0	18.17	0.29
Ghir_D01G022650	0.07	1.46	3.77	4.42	1.75	2.65	3.26	1.42	1.22	1.15	0.35	0.07	0	0	0	0	0	0	0	0	0	0	0
Ghir_D02G000120	0	0	0.11	0.64	7.21	7.49	22.81	17.32	14.88	16.44	13.23	23.88	24.47	0	0	0	0	0	0	0.05	0	3.12	0.05
Ghir_D02G001200	0.67	0	0.49	3.39	17.89	38.25	44.78	72.57	71.75	85.53	78.24	90.76	56.19	0	0	0	0	0.11	0	0.68	0	4.69	0.68
Ghir_D02G002040	0	0	0.35	0.26	0.25	1.45	3.64	2.38	0.91	1.08	0.65	0.14	0	0	0	0	0	0	0	0	0	0	0
Ghir_D02G002350	0.35	0	0.33	36.77	138.35	136.37	104.11	114.02	45.25	39.21	22.21	15.08	2.93	0	0.07	0	0	0.17	0.19	0.18	0	0.24	0.19
Ghir_D02G002990	0	0	0.27	0.22	18.83	45.23	85.42	110.24	82.8	85.23	75.22	121.71	162.41	0.11	0.12	0	0	0.11	0.02	0.21	0	33.38	0.21
Ghir_D02G003000	0	0	0.1	0.34	5.34	70.98	118.76	193.93	206.55	212.66	215.6	225.47	137.4	0.47	0.34	0	0	0.28	0	1.6	0	16.19	1.6
Ghir_D02G003140	1.63	5.52	235.98	32.14	386.61	585.16	764.92	1014.06	771.81	949.59	1017.81	1697.37	704.03	1.33	1.79	0	0	2.68	1.41	7.61	0.45	420.13	7.61
Ghir_D02G004750	0	0.32	2.13	2.51	2.27	37.18	53.62	125.29	141.97	177.41	206.05	219.17	287.51	0.5	0.39	0	0	0.43	0.23	0.87	0.11	1268.58	0.87
Ghir_D02G004760	0	0	0.37	19.36	28.51	20.77	12.91	14.78	9.62	11.8	10.56	7.52	7.69	0	0	0	0	0	0	0	0	61.23	0
Ghir_D02G005070	0.73	0.26	16.4	98.41	294.16	479.41	485.51	575.9	606.94	750.31	756.98	688.88	717.79	4.13	1.67	0.53	0.92	1.57	2.3	4.51	1.12	2073.27	4.51
Ghir_D02G005810	0.38	0	0	0.35	1.38	4.67	1.03	1.03	1	1.47	3.11	3.87	1.95	0	0	0	0	0	0	0	0	8.25	0
Ghir_D02G006410	0	0.26	0	1.05	19.49	27.3	20.63	17.24	6.55	1.75	0.13	0.13	0.05	0	0.05	0	0	0	0	0	0	0	0.05
Ghir_D02G008690	0	0	1.42	27.13	124.67	237.18	282.33	371.54	429.82	545	567.47	551.8	811.68	2.33	1.14	0	0	1.18	0.82	2.92	0.21	2528.68	2.92
Ghir_D02G009510	0	0	0	0	0.94	10.84	9.45	14.39	8.35	13.87	13.02	14.12	16.14	0	0	0	0	0	0	0.09	0	4.82	0.09
Ghir_D02G010360	0	0	2.09	79.34	261.21	305.66	355.01	343.82	244.79	309.87	296.46	341.57	192.89	0	0.51	0	0	0	0	2.04	0	33.07	2.04
Ghir_D02G014320	0	0	0.51	4.85	2.06	0	0	6.21	0	0	0	0	0	0	0	0	0	0	0	0	0	0	0
Ghir_D02G015770	0	0	0	0.05	1.51	4.67	4.94	11.03	7.27	14.47	13.11	11.86	1.53	0.05	0	0	0	0	0	0	0	0.42	0.05
Ghir_D02G016130	0	0	41.38	230.02	482.43	1021.06	894.86	1424.83	1515.22	1660.37	1763.71	1418.7	1393.99	0	0	0	1.45	0	0	0	0	2952.51	1.45
Ghir_D02G018350	0	0	0	0	0.69	5.54	4.5	4.97	4.82	4.65	2.35	0	2.85	0	0	0	0	0	0	0	0	0	0
Ghir_D02G018840	0	0	0	0	0	0.15	0.72	1.65	0.42	0.29	0.58	0	0.49	0	0	0	0	0	0	0	0	0.35	0
Ghir_D02G019880	0	0	10.53	279.66	431.09	217.72	149.67	63.77	2.88	1.14	0	0.44	0.12	0.16	0	0	0	0.11	0.56	0	0	0.36	0.56
Ghir_D02G020310	0	0	0	0	0.67	0.56	1.57	1.11	0.31	0	0.16	0.63	0	0	0	0	0	0	0	0	0	0	0
Ghir_D02G020700	0.12	0	0.43	0.89	6.47	8.42	16.27	13.4	12.12	17.46	15.2	20.45	28.74	0	0	0	0	0.03	0	0.1	0	118.89	0.1
Ghir_D02G022150	0	0.23	0	0.11	4.26	9.05	11.77	11.86	6.99	5.48	4.24	1.54	2.77	0	0	0	0	0	0	0	0	4.33	0
Ghir_D02G022360	0	0	0	0.14	25.53	48.98	49.03	54.27	31.47	34.46	29.26	27.2	15.21	0	0.04	0	0	0.04	0	0.47	0.1	0.68	0.47
Ghir_D02G022890	0	0	0	0	0	0.18	0.1	3.54	6.51	5.45	3.41	0.42	0.14	0	0	0	0	0	0	0	0	0.18	0
Ghir_D02G023040	0	0	0	0	0.11	5.54	7.71	26.88	33.33	40.65	48.63	61.06	120.97	0	0	0	0	0	0	0	0	361.36	0
Ghir_D02G024640	0	0	0	0	0	0	0	1.56	0	0	3.13	1.69	0	0	0	0	0	0	0	0	0	3.46	0
Ghir_D02G024730	0	0	0	0	1.9	2.92	2.17	5.31	2.68	2.98	0	0.7	0	0	0	0	0	0	0	0	0	0	0
Ghir_D03G001920	0	0	0.33	0.35	14.58	60.51	70.89	108.59	136.17	166.31	176.64	156.32	256.36	0.38	0.24	0.1	0	0.79	0.11	0.96	0	743.97	0.96
Ghir_D03G002240	0	0	0	0	0	4.17	3.12	8.85	2.6	3.62	0	1.91	2.26	0	0	0	0	0	0	0	0	68.8	0
Ghir_D03G002260	0	0	0	0	6.53	13.24	24.83	24.3	15.36	9.63	7.23	0.42	1.13	0	0	0	0	0	0	0	0	0	0
Ghir_D03G003650	0	0	0	0	0	2.16	5.06	15.33	17.72	22.51	26.52	37.9	36.32	0.1	0	0	0	0	0	0	0	164.97	0.1
Ghir_D03G003660	0.63	0	1.06	1.93	97.25	184.77	249.95	404.13	249.09	205.84	147.5	82.42	47.25	0.17	0	0	0	0.83	0	0.18	0	18.95	0.83
Ghir_D03G004550	0.29	0	0.14	1.58	8.92	28.87	49.67	54.72	24.2	26.73	24.83	43.07	14.9	0	0.03	0	0	0	0	0.3	0	0.91	0.3
Ghir_D03G004760	19.91	36.48	71.85	84.33	51.99	47.46	27.67	21.77	11.16	9	0	0.07	0.12	0.12	0.16	0	0.04	0.04	0.16	0.04	0.05	0	0.16
Ghir_D03G005280	0	0.42	27.32	364.5	1085.58	1780.21	1616.35	2058.72	1904.04	2372.18	2370.3	2368.71	2405.16	5.11	4.11	0.26	0.15	3.86	1.49	14.35	0.19	5381.15	14.35
Ghir_D03G005290	0.07	0	0.78	0.81	8.71	134.1	160.24	392.42	484.54	718.84	747.67	817.8	1128.32	2.25	1	2.36	0	1.16	1.08	3.33	0.33	55.07	3.33
Ghir_D03G005840	1.02	2.57	1.08	36.13	168.73	176.65	193.64	219.86	113.94	118.64	89.45	97.58	24.35	0.17	0	0	0	0.97	0	0.53	0	14.44	0.97
Ghir_D03G005860	0	0	0.14	1.36	13.63	17.03	23.74	23.01	10.09	8.02	7.4	4.46	4.87	0.06	0.06	0	0	0	0	0	0	1.26	0.06
Ghir_D03G005910	0.49	1.11	6.82	27.13	117.03	171.53	223.82	273.04	197.13	210.6	186.98	209.63	88.9	0.25	0.27	0	0	0.62	0	1.45	0.47	13.36	1.45
Ghir_D03G006440	0	0	0	0	0.04	2.18	5.55	6.72	4.77	6.18	6.03	15.1	18.42	0	0.03	0	0	0	0	0.05	0	1.09	0.05
Ghir_D03G007890	0	0.17	0.09	0.16	1.3	39.18	79.09	130.88	81.63	68.83	41.5	4.59	2.31	0.15	0.12	0	0	0.4	0.14	0.21	0	3.04	0.4
Ghir_D03G008780	0	0	0	0.93	0.84	2.13	1.39	1.22	0.45	0.54	0.23	0.3	0.13	0	0	0	0	0	0	0	0	5.9	0
Ghir_D03G010030	0	0	0.59	3.48	7.4	7.33	4.54	7.6	2.69	2.53	1.88	0.9	0.91	0	0	0	0	0	0	0	0	0	0
Ghir_D03G011550	0	0	0	0.07	4.47	7.13	12.29	6.25	4.66	4.63	2.53	3.97	3.56	0	0	0	0	0	0	0	0	0.56	0
Ghir_D03G011730	0	0	0	1.23	2.1	1.09	1.98	1.9	0.17	1.2	0.6	0	0	0	0	0	0	0	0	0	0	0.09	0
Ghir_D03G011840	0	0	0	0	0	45.4	0	49.99	0	0	0	0	0	0	0	0	0	0	0	0	0	0	0
Ghir_D03G012270	0.32	0	4.61	52.71	116.03	142.9	143.49	118.52	96.01	102.32	86.12	59.61	59.38	0.13	0.48	0	0	0.07	0	0.54	0	56.04	0.54
Ghir_D03G013890	0.22	0	1.59	84.07	151.1	113.55	75.94	81.61	33.34	21.54	11.43	1.64	1.01	0	0	0	0.08	0.03	0.03	0.15	0	2.31	0.15
Ghir_D03G014590	0.38	0.65	0.07	0.3	6.06	12.57	17.38	19.25	12.72	12.33	10.13	10.57	2.44	0.03	0.13	0.07	0	0.12	0	0.05	0	0.59	0.13
Ghir_D03G016630	0	0	0.94	43.27	144.56	248.17	259.95	266.52	287.59	306.58	315.88	282.95	321.29	0.66	0.46	2.35	0	1.05	0.47	2.11	0	1486.45	2.35
Ghir_D03G018160	2.01	11.34	8.27	4.11	1.21	3.23	2.73	4.97	4.21	3.76	1.94	1.46	0.51	0	0	0	0.04	0	0	0	0	0	0.04
Ghir_D03G019230	0.42	1.97	8.95	8.95	25.67	17.04	15.38	13.94	6.17	5.57	4.96	6.2	2.62	0	0.09	0	0	0	0	0	0	0.49	0.09
Ghir_D04G000880	0	0	15.71	14.42	6.19	0.59	0.64	1.77	3.97	3.25	3.49	4.73	2.96	0	0	0	0	0	0	0	0	2.42	0
Ghir_D04G001820	0	0.68	0	3.02	13.94	18.04	22.93	17.65	7.65	5.04	0.98	0.57	0.53	0	0	0	0	0	0	0	0	0.6	0
Ghir_D04G001970	0	0	0	0	0	4.09	1.04	1.3	1.26	0	0	0	0	0	0	0	0	0	0	0	0	0	0
Ghir_D04G003910	1.89	0	0	0	1.85	7.55	13.65	14.42	27.45	17.29	12.43	13.44	17.52	0	0	0	0	0	0	0	0	18.18	0
Ghir_D04G004510	0.8	0	13.41	91.62	109.92	237.62	279.73	157.97	251.75	128.63	63.47	0.4	0.07	0.22	0.3	0	0	0.07	0	0.07	0	0	0.3
Ghir_D04G004720	0.21	0.38	0.3	2.62	21.19	18.72	15.46	22.5	9.64	9.61	6.65	2.64	5.38	0	0	0	0	0	0	0	0.2	11.14	0.2
Ghir_D04G005160	0	0	0	2.66	4.17	7.35	11.86	10.22	6.92	5.84	2.2	0.4	0.5	0	0	0	0	0	0	0	0	0.52	0
Ghir_D04G006340	2.42	0	0.31	3.64	204.43	398.44	470.86	694	493.47	490.57	416.31	558.49	295.49	1.13	1.19	0	0	0.69	0.75	3.43	0	124.47	3.43
Ghir_D04G006660	0	0	3.12	3.4	0.61	3.03	2.43	3.25	0.15	0.3	0.53	0.75	0.5	0	0	0	0	0	0	0	0	0.08	0
Ghir_D04G006950	0	0	0	0.63	3.38	3.62	3.21	3.86	1.24	8.15	4.78	12.58	13.25	0	0	0	0	0	0	0	0	0	0
Ghir_D04G008180	0	0	0	0	0	0	0	1.4	0	0	0	0	0	0	0	0	0	0	0	0	0	0	0
Ghir_D04G008610	0	0	0	0.25	0	1.05	4.97	2.77	2.67	2.05	0.78	0	0.39	0	0	0	0	0	0	0	0	0.3	0
Ghir_D04G008640	0	0	0.59	0.79	44.48	200.91	192.88	305.86	300.13	385.09	444.6	441.53	373.83	0.97	0.14	0	0	1.15	0.07	2.16	0	946.71	2.16
Ghir_D04G010080	0.38	0.27	1.52	118.82	367.07	583	553.79	714.3	669.14	885.33	887.97	850.37	955.33	2.79	1.78	0	0.4	1.79	0.71	3.03	0	2527.3	3.03
Ghir_D04G011160	0	0	0	0	1.92	0.34	0.39	1.95	0	0.64	0	0	0	0	0	0	0	0	0	0	0	0	0
Ghir_D04G011610	3.58	2.84	15.47	72.75	113.37	75.79	54.16	40.42	19.28	18.91	15.86	9.77	5.07	0.03	0.25	0	0	0.05	0.08	0.08	0	4.81	0.25
Ghir_D04G011760	0.31	0	92.51	437.29	976.86	737.89	666.06	750.73	292.82	224.91	113.61	16.42	12.65	0.58	0.35	0	0	0.57	0	0.09	0	20.97	0.58
Ghir_D04G012250	0	0.39	0	3.6	21.78	18.55	15.71	17.52	6.94	4.6	2.67	0.57	0.82	0	0.07	0	0	0	0	0	0	0.4	0.07
Ghir_D04G012610	0	0	0	0.05	1.66	2.52	3.22	3.72	2.04	2.26	2.13	3.38	2.64	0	0	0	0	0	0	0	0	0.04	0
Ghir_D04G015040	0	0	0.12	0	0.06	4.08	10.79	16.44	11.77	14.95	14.94	20.87	21.05	0	0	0	0	0	0	0	0	13.99	0
Ghir_D04G015600	0.1	7.71	0.74	0.55	0.09	0.73	0	3.92	2.45	1.46	0	0	0	0	0	0	0	0	0	0	0	0	0
Ghir_D04G016310	0.33	0	0	0	10.24	16.38	30.06	33.48	17.98	20.04	16.57	25.31	18.8	0.14	0	0	0	0	0	0	0	6.55	0.14
Ghir_D04G016340	0.04	0	0.25	0.21	3.33	29.43	59.87	83.32	90.27	119.87	118.05	115.24	181.1	0.21	0.08	0	0	0.06	0.03	0.57	0	277.8	0.57
Ghir_D04G016900	0	0.15	0.62	7.67	50.09	37.96	30.22	41.68	23.02	19.03	13.03	23.32	17.94	0.09	0	0	0	0	0	0.14	0	3.34	0.14
Ghir_D04G017540	0	0	0	0	0.19	3.94	7.61	41.1	38.8	54.34	48.33	91.39	95.06	0.07	0.18	0	0	0.03	0.11	0.18	0	23.84	0.18
Ghir_D04G017980	0	0	0	0	0	0	0	1.07	0.89	1.22	0	0.92	0	0	0	0	0	0	0	0	0	0	0
Ghir_D04G019000	0	0	0	0	0	0	0	4.4	0	0	0	0	0	0	0	0	0	0	0	0	0	0	0
Ghir_D04G020200	7.51	0.08	0.68	14.9	40.94	34.27	49.76	34.53	16.43	11.76	7.67	0	0.31	0.22	0.31	0.06	0	0.07	0	0.08	0	0.43	0.31
Ghir_D04G020850	0.53	0	1.9	56.88	323.4	576.29	603.7	834.78	751.61	932.15	909.95	816.65	1016.11	2.37	1.18	0	0	0.88	0.87	5.06	0.6	2184.55	5.06
Ghir_D05G001660	0	0	0.09	1.53	20.16	25.84	22.99	26.42	16.26	15.48	13.12	12.1	3.94	0	0.12	0	0	0	0	0	0	0.11	0.12
Ghir_D05G002060	0	0	0.21	7.78	22.56	11.19	2.88	1.58	0.17	0.34	0	0	0	0	0	0	0	0	0	0	0	0	0
Ghir_D05G002480	0	0	0	0.02	2.71	5.26	8.26	9.87	5.21	5.42	4.48	4.94	6.76	0	0.03	0	0	0.01	0	0.03	0	1.81	0.03
Ghir_D05G004060	0	0	48.93	734.29	725.79	1262.83	1161.08	727.1	1419.21	788.5	551.57	0.76	0	3.07	0	0	0	1.39	0	1.71	0	0	3.07
Ghir_D05G004070	1.9	0	68.45	761.6	736.37	1392.93	1503.14	947.31	1868.3	1069.56	692.99	0	0.83	1.71	2.73	0	0	0	2.73	1.91	0	0	2.73
Ghir_D05G004410	0	0	0	1.03	0	0	0	3.25	2.65	6.65	10.64	49.97	21.79	0	0	0	0	0	0	0	0	3.26	0
Ghir_D05G004900	0	0	0.1	4.28	15.85	13.61	12.41	17.71	9.16	8.61	6.14	8.14	8.92	0	0	0	0	0	0	0	0	0.65	0
Ghir_D05G005910	0.31	0.32	0.29	0.83	2.78	4.29	6.01	4.78	2.81	3.27	2.43	3.54	1.7	0	0	0	0	0	0	0	0	0.53	0
Ghir_D05G006490	1.22	0.51	13.43	181.69	346.59	415.33	353.07	408.8	372.92	416.61	413.06	343.14	451.06	0.86	0.85	0.68	0	0.88	0.13	2.73	0.48	938.67	2.73
Ghir_D05G007210	0.86	1.56	6.65	28.71	80.67	104.7	127.44	191.17	120.74	119.16	97.78	113.57	53.58	0.12	0.15	1.26	0	0	0.04	0.57	0	2.04	1.26
Ghir_D05G011200	0.47	0.28	0	0	1.91	5.64	4.71	6.17	4.48	2.23	3.88	1.99	1.24	0	0	0	0	0	0	0	0	0	0
Ghir_D05G011600	0	0	0	0	0.22	0.69	1.21	2.77	3.75	7.11	7.79	22.5	36.73	0	0	0	0	0	0	0	0	119.42	0
Ghir_D05G011660	0.06	0	0	0.03	10.15	24.41	36.35	37.85	22.69	25.36	19.64	10.68	8.78	0.07	0.08	0	0.05	0	0	0.21	0	0.32	0.21
Ghir_D05G011690	0	0	0	0	7.11	15.99	24.72	34.73	20.54	21.27	15.21	24.43	3.05	0.05	0.05	0	0	0	0	0.16	0	0	0.16
Ghir_D05G012140	0.19	0.13	14.39	58.02	173.78	192.63	262.93	284.59	190.98	180.94	132.6	43.03	16.81	0.19	0.27	0	0	0.06	0	0.6	0	4.14	0.6
Ghir_D05G012750	0.78	0.66	2.46	14.27	41.52	53.02	63.39	78.02	54.39	64.86	58.81	86.65	123.22	0.4	0.54	0.18	0.25	0.19	0.33	0.45	0	12.11	0.54
Ghir_D05G013280	0.71	0.63	0	51.73	42.43	48.61	15.09	10.38	1.61	2.36	0.18	0	0.2	0	0	0	0	0	0	0	0	0	0
Ghir_D05G013600	0	0	0	0	0	0	0	2.16	2.68	3.07	2.57	1.23	0.45	0	0	0	0	0	0	0	0	0.75	0
Ghir_D05G016620	0	0.5	1.52	180.85	523.3	292.65	248.75	120.73	9.9	4.47	1.8	1.13	1.94	0	0	0	0	0.22	0	0	0.85	3.79	0.85
Ghir_D05G016830	0	0	1.75	0	0	5	0	2.42	0	0	3.64	0	0	0	0	0	0	0	0	0	0	0	0
Ghir_D05G019680	1.33	1.5	0.92	16.87	119.15	162.08	182.67	262.25	176.85	202.58	185.67	178.78	38.8	0.2	0.28	0	0	0.79	0	1.04	0	9.45	1.04
Ghir_D05G020510	0	0	0	0	0	2.58	0	2.48	19.15	5.67	4.99	14.01	7.76	0	0	0	0	0	0	0	0	2.77	0
Ghir_D05G020670	0.03	0.29	1.32	0.25	6.46	22.11	33.61	42.59	48.22	62.83	63.49	50.17	66.48	0.08	0.21	0.15	0	0.05	0	0.42	0	163.61	0.42
Ghir_D05G024860	0	0	0.24	0.12	6.41	47.05	69.53	148.91	167.4	172.36	187.55	185.04	168.84	0	0.22	0	0	0	0.11	0.33	0	664.96	0.33
Ghir_D05G025340	0	0	1.99	19.65	10.35	7.54	7.44	4.02	7.19	4.66	1.71	0	0	0	0	0	0	0	0	0	0	0	0
Ghir_D05G027730	15.28	39.97	6370.41	2076.13	296.15	0.89	1.05	1.72	0	0.84	0	0	0	0	0	0	0	0	0	0	0	0	0
Ghir_D05G028110	0	0	35.1	87.7	108.06	54.26	33.33	20.29	1.06	4.63	0.83	0.28	0.89	0	0	0	0	0	0	0	0	0	0
Ghir_D05G028170	0	0	1.7	1.81	22.91	324.49	541.72	939.18	764.41	1007.05	1124.15	1833.4	343.06	2.62	1.9	0	0	5.4	0	8.1	0	18.36	8.1
Ghir_D05G030920	0	0	0	0.24	3.11	14.09	14.1	20.37	12.37	20.15	19.56	37.21	33.67	0	0	0	0	0	0	0	0	17.6	0
Ghir_D05G031440	0	0	0.41	8.54	12.77	10.57	10.31	8.28	4.46	4.6	1.94	0	0	0.04	0	0	0	0	0	0	0	0	0.04
Ghir_D05G031690	0	0	0.91	12.51	235.82	504.27	509.75	568.94	562.23	820.13	822.3	857.6	977.65	1.38	1.14	0	0	1.5	0.74	3.89	0	34.72	3.89
Ghir_D05G032220	0.27	0	0.57	16.88	319.86	346.01	439.67	563.88	369.27	375.9	342.62	376.54	238.91	0.49	0.71	0	0	0.46	0.1	1.66	0.14	85.31	1.66
Ghir_D05G033730	0	0	0	0.65	1.9	1.43	1.58	2.86	0.39	0.27	0	0.96	0	0	0	0	0	0	0	0	0	0	0
Ghir_D05G033930	1.62	1.25	0.81	9.03	22.41	13.2	13.56	8.23	0.87	1.96	0.72	0.36	0.39	0	0	0	0	0	0	0	0	0	0
Ghir_D05G034970	0	0	6.04	5.91	6.67	10.42	8.97	17.75	17.33	15.06	16.55	20.53	14.42	0	0	0	0	0	0	0	0	95.49	0
Ghir_D05G035000	3.13	0	2.62	54.45	684.25	1576.02	1448.95	2536.89	2690.38	2569.59	2659.47	2998.34	1518.2	4.92	5.31	0	0	3	1.39	19.34	0	5080.53	19.34
Ghir_D05G036110	0	0	0.08	1.16	2.4	2.96	4.79	1.58	0.64	1.51	0.89	0.2	0.26	0	0	0	0	0	0	0	0	0.72	0
Ghir_D05G036220	0	0	0	0.09	0.25	0.27	0.91	1.1	0.5	0.51	0.55	0.29	0.2	0	0	0	0	0	0	0	0	0.04	0
Ghir_D05G036780	0	0.08	5.29	4.71	5.58	4	3.22	3.62	1.99	2.61	1.57	0.21	0.26	0	0	0	0	0	0	0.03	0	0.24	0.03
Ghir_D05G036960	0	0	0	0	1.6	4.6	13.2	13.47	15.02	10.03	18.96	7.63	9.09	0	0	0	0	0	0	0	0	6.21	0
Ghir_D05G036970	0	0	0.32	1.18	14.39	19.27	18.58	15.54	12	13.48	12.78	12.05	11.38	0	0.15	0	0	0.07	0	0	0	0.35	0.15
Ghir_D05G037530	0	0	60.11	88.63	28.91	21.72	13.87	9.79	6.41	2.73	0.72	0	0	0	0	0	0	0	0	0	0	0	0
Ghir_D05G037940	0	0	0.77	1.09	55.5	338.18	433.66	616.2	648.18	866.06	901.62	882.79	1074.44	1.75	1.6	0	0	0.5	0.47	3.59	0	2758.59	3.59
Ghir_D05G038510	0	0	0	7.68	13.48	14.33	12.93	12.75	5.88	4.64	4.91	0.73	0.19	0	0	0	0	0	0	0	0	0.27	0
Ghir_D05G038570	0	0	0	0	0	0.47	0.69	3.4	0	1.62	1.18	2.08	2.6	0	0	0	0	0	0	0	0	0	0
Ghir_D05G039510	5.46	0.06	199.04	1726.32	2349.4	3871.38	3557.79	4777.63	5297.16	4687.69	5144.18	5441.36	3238.37	12.74	7.2	0	0	7.28	5.3	39.89	0	8546.54	39.89
Ghir_D06G000420	0	10.7	80.62	25.4	21.78	53.53	40.36	48.44	33.47	7.2	6.35	0	0	0	0	0	0	0	0	0	0	0	0
Ghir_D06G000710	0.42	0	1.28	3.21	14.06	30.39	26.97	49.63	30.02	30.06	30.78	38.97	15.92	0	0.12	0	0	0	0	0.24	0	6.55	0.24
Ghir_D06G001580	0.21	1.1	0.58	7.03	18.64	26.33	22.65	25.32	12.72	14.38	11.34	15.98	14.77	0	0.02	0	0	0.08	0	0.11	0.03	2.59	0.11
Ghir_D06G004240	0	0	1	17.8	42.78	27.75	22.51	21.73	8.25	8.49	5.66	1.95	0.7	0.03	0.03	0	0	0	0	0.09	0	0.68	0.09
Ghir_D06G006090	0	0	0	0.16	1.53	2.05	4.35	2.89	2.02	2.92	1.06	4.54	2.3	0	0	0	0	0	0	0	0	1.56	0
Ghir_D06G007340	0	0	0.85	27.25	141.26	200.56	216.9	299.91	208.21	261.69	241.88	280.81	161.26	0.26	0.27	0	0	0	0	1.32	0	52.02	1.32
Ghir_D06G007580	0	0	0	0	0	0	0	2.78	0	0	0	0	0	0	0	0	0	0	0	0	0	0	0
Ghir_D06G007890	0	0	0	0	0	13.14	0	15.53	0	0	5.16	16.94	0	0	0	0	0	0	0	0	0	16.47	0
Ghir_D06G009870	0.65	1.29	0.24	1.38	17.39	19.71	13.35	17.96	16.27	17.18	22.84	31.47	37.79	0.05	0.05	0	0	0.1	0	0.11	0	8.2	0.11
Ghir_D06G010830	0	0	0	5.83	10.13	14.92	18.77	27.83	21.09	8.55	17.02	14.46	6.06	0	0	0	0	0.26	0	0	0	0.27	0.26
Ghir_D06G012770	0	0	0.14	0.03	5.24	9.28	16.89	17.59	9.37	10.73	8.26	13.05	10.91	0	0	0	0	0	0	0.06	0	1.44	0.06
Ghir_D06G012800	0.08	1.74	57.62	30.1	48.99	66.1	85.41	87.84	53.73	49.05	31.86	4.19	1.01	0.09	0.42	0	0.08	0.04	0.09	0.16	0.03	0.71	0.42
Ghir_D06G013470	0	0	2.84	0.32	3.67	12.67	18.12	38.34	44.92	49.43	46.95	55.45	42.05	0.07	0.07	0	0	0	0.08	0.31	0	57.38	0.31
Ghir_D06G013970	0	0	133.06	42.75	9.41	10.1	8.48	3.31	5.95	1.3	0.89	0	0	0	0	0	0	0	0	0	0	0	0
Ghir_D06G014180	85.45	2.53	4879.82	14609.3	9615.56	8927.88	6768.69	4557.33	7569.22	4417.45	3105.18	4.78	9.82	9.86	5.5	0	0	13.69	4.09	5.67	0	0	13.69
Ghir_D06G014270	6.09	2.3	8.72	22.79	34.07	22.64	15.63	11.19	4.97	3.31	3.48	1.67	0.5	0	0	0	0	0	0	0	0	0	0
Ghir_D06G014340	0	0	2.02	1.76	20.07	303.38	401.56	839.99	828.68	1066.13	1232.71	1311.32	974.92	2.63	1.52	0	0	0	0	8.15	0	2968.65	8.15
Ghir_D06G015690	0	0	0	0.77	12.38	39.02	43.27	48.33	46.3	43.58	50.24	78.95	52.4	0.14	0.07	0	0	0	0	0.14	0	2.7	0.14
Ghir_D06G015890	0.41	0	0.37	1.27	17.21	157.15	223.88	591.9	437.91	392.18	332.74	130.54	18.99	0.16	0.43	0	0	0	0	0.43	0	1.68	0.43
Ghir_D06G016100	0.78	0	0.41	2.31	8.22	193.29	283.69	799.15	699.72	712.09	652.99	348.04	23.97	1.15	0.81	0	0	0	0.19	1.57	0.11	1.27	1.57
Ghir_D06G018660	0.26	0.24	0.12	1.62	2.16	1.19	5.09	5	3.46	4.5	4.27	10.53	6.82	0	0	0	0	0	0	0.05	0	3.92	0.05
Ghir_D06G019180	0	0	1.23	2.5	3.61	2.17	1.14	1.13	0.51	0.68	0.41	0.07	0.36	0	0	0	0	0	0	0	0	0.49	0
Ghir_D06G020440	0	0.77	174.44	61.8	6.03	2.8	5.42	3.16	2.09	0.33	0	0	0	0	0	0	0	0	0	0	0	0	0
Ghir_D06G021600	0	0	0.45	29.19	70.21	37.75	30.01	40.51	10.84	19.45	11.84	20.44	22.26	0	0	0	0	0.21	0	0	0	9.09	0.21
Ghir_D06G021610	0	0	0	6.64	5.01	7.64	2.86	9.07	5.57	3.3	4.25	2.48	2.95	0	0	0	0	0	0	0	0	0	0
Ghir_D06G021670	0	0	0	0	2.37	4.43	5.28	9.25	6.14	7.56	5.09	3.48	3.69	0	0	0	0	0	0	0	0	2.61	0
Ghir_D06G022290	0	0.63	0.97	4	1.96	3.59	4.94	4.46	3.45	4.47	4.74	8.01	8.69	0	0	0	0	0	0	0	0	1.89	0
Ghir_D06G022500	0	0	0	1.68	5.93	15.37	14.63	27.74	24.34	30.19	29.07	47.07	60.79	0.03	0.03	0	0	0.16	0	0.2	0	68.21	0.2
Ghir_D07G000760	0	0	0	0.09	0.98	3.21	6.51	6.4	3.8	4.11	1.58	0.31	0.6	0	0	0	0	0	0	0	0	0.08	0
Ghir_D07G001540	0	0	0	1.06	36.17	105.2	136.42	181.23	122.31	142.89	110.34	97	31.93	0.24	0	0	0	0	0	0.25	0	1.64	0.25
Ghir_D07G004570	0	0	0	1.23	2.51	5.57	2.59	4.07	0.5	3.97	5.02	0.6	2.78	0	0	0	0	0	0	0	0	4.97	0
Ghir_D07G004660	0	1.27	0.11	2.53	2.84	3.61	5.06	2.28	3.94	2.77	2.15	0	0	0	0	0	0	0	0	0	0	0	0
Ghir_D07G006300	0	0	0	0	21.53	45.88	24.74	67.33	50.55	58.81	77.09	80.72	122	0.21	0.22	0	0	0	0.22	0.44	0	140.62	0.44
Ghir_D07G006980	0	0.13	0	9.71	39.95	34.92	46.18	47.27	26.15	25.1	21.32	20.75	13.89	0.03	0.06	0	0	0	0	0.18	0	9.68	0.18
Ghir_D07G009550	0.28	0	51.84	44.3	80.34	70.23	91.08	120.76	84.01	91.38	90.22	129.91	109.23	0.07	0.23	0	0	0.22	0	0.72	0	11.57	0.72
Ghir_D07G010610	0	0	108.75	177.78	113.83	134.31	55.08	172.55	264.09	86.63	0	0	0	0	0	0	0	0	0	0	0	0	0
Ghir_D07G011380	0	0	4.51	22.59	10.83	1.63	1.34	1.83	0.14	0.42	0.14	0.05	0.05	0	0	0	0	0	0	0	0	0.4	0
Ghir_D07G012730	0	0	0.55	4.86	14.49	27.89	19.19	27.16	25.85	30.07	29.27	31.4	24.9	0	0	0	0	0.04	0.16	0.04	0	36.67	0.16
Ghir_D07G015750	0	0	0	3.7	17.5	13.78	11.25	14.6	10.12	8.74	5.29	3.48	1.07	0	0	0	0	0.08	0	0	0	1.46	0.08
Ghir_D07G016290	0	0	0.18	21.47	117.05	125.29	155.21	159.21	74.98	76.42	55.85	29.97	8.84	0.09	0.09	0	0	0.09	0	0.28	0	0.29	0.28
Ghir_D07G017340	0	0	3.62	0	20.7	0	0	8.63	7.77	0	0	0	0	0	0	0	0	0	0	0	0	0	0
Ghir_D07G017400	0	0	0	0	0	0	0	34.51	0	0	0	18.76	0	0	0	0	0	0	0	0	0	0	0
Ghir_D07G017420	0	0	0	0	0	0	0	34.51	62.14	0	41.49	18.76	97.13	0	0	0	0	0	0	0	0	44.99	0
Ghir_D07G017660	0	0	0.25	1.12	12.89	41.94	53.94	89.65	51.19	53.69	44.81	47.01	27.62	0.56	0	0	0	0	0	0.59	0	42.05	0.59
Ghir_D07G018350	0.41	0	190.32	121.01	24.68	11.91	9.46	7.5	6.51	4.27	2.65	0.1	0	0.05	0	0	0	0	0	0.06	0	0	0.06
Ghir_D07G018360	0	0	33.89	52.38	31.82	23.65	33.75	17.54	24.11	12.87	7.4	0	0	0	0	0	0	0	0	0	0	0	0
Ghir_D07G018470	0	0	0	0.11	0	5.77	9.98	31	23.99	37.78	46.09	90.64	101.19	0.15	0.1	0	0	0	0	0.25	0	45.86	0.25
Ghir_D07G019130	0	0	0	0	0	20.4	17.31	11.99	11.23	7.78	10.81	0.43	0	0	0	0	0	0	0	0	0	0	0
Ghir_D07G020920	0	0	0.33	5.09	15.6	27.33	30.73	38.53	21.92	29.5	26.65	31.17	19.39	0	0	0	0	0.29	0	0.3	0	6.11	0.3
Ghir_D07G020950	0	1.05	0.24	0.42	6.03	8.35	12.29	13.69	7.15	4.14	3.24	1.03	0.64	0	0	0.03	0	0	0	0.03	0	0.33	0.03
Ghir_D07G022380	0	0	0.23	2.47	3.4	2.99	4.03	2.74	0.18	2.26	0.28	0.66	0.21	0	0	0	0	0	0	0	0	0	0
Ghir_D07G022580	0	0	0.22	3.43	14.16	12.39	13.21	7.77	6.46	3.87	1.81	0.09	0.2	0	0	0	0	0	0	0	0	0	0
Ghir_D07G022730	0	0	0	0.31	1.65	4.88	6.28	9.94	8.99	9.2	10.13	17.1	34.72	0	0.04	0	0	0	0.04	0	0	27	0.04
Ghir_D08G000150	0	0	0.08	0.14	6.12	11.88	8.96	21.6	15.68	11.61	10.18	17.83	13.8	0	0.07	0	0	0	0	0	0	2.26	0.07
Ghir_D08G000600	0	0	0	0	0	0	0	6.14	1.48	17.34	8.5	2.44	11.25	0	0	0	0	0	0	0	0	14.6	0
Ghir_D08G002130	0.95	0	1.12	3.7	3.86	2.14	1.65	1.18	1.26	0.33	1.24	0.46	0.22	0	0	0	0	0	0	0	0	0.2	0
Ghir_D08G002140	0	0.17	2.15	11.34	42.57	60.61	63.42	73.46	59.7	70.98	73.07	55.48	66.77	0.1	0.22	0	0	0.1	0	0.62	0.3	159.99	0.62
Ghir_D08G002780	0	0	4.58	57.71	157.52	187.18	190.73	215.61	240.78	260.32	238.26	234.6	222.13	0.44	0.69	0	0	0.27	0.35	2.12	0	475.48	2.12
Ghir_D08G002860	0	0	0	0	0.94	1.77	3.13	4.07	2.23	2.06	2.11	0.33	0.21	0	0	0	0	0	0	0	0	0.4	0
Ghir_D08G004020	18.4	0	514.69	1314.28	831.23	910.14	727.87	411.49	574.19	382.2	203.68	0.59	0	0.6	1.27	0	0	0	1.27	1.32	0	0	1.32
Ghir_D08G004030	0	0	22.56	141.27	101.97	229.37	172.29	113.19	135.83	73.1	54.29	0	0	0	0	0	0	0	0	0	0	0	0
Ghir_D08G004780	0	0	0	0.09	5.6	18.61	29.75	33.53	18.63	19.59	16.66	25.08	17.26	0.04	0.09	0	0	0	0	0.09	0	0.99	0.09
Ghir_D08G005130	0	0	1.97	0	3.56	73.36	116.22	412.48	448.05	405.59	431.49	609.38	421.04	0	3.34	0	0	0	0	1.78	0	48.44	3.34
Ghir_D08G005410	6.32	0	43.57	185.96	288.18	201.76	173.95	129.93	60.13	46.54	30.99	19.02	15.96	0.13	0.2	0	0	0.38	0	0	0	6.64	0.38
Ghir_D08G005600	0	0	0.67	38.17	176.55	180.82	182.95	160.38	78.94	88.52	62.09	62.07	52.1	0.29	0.3	0	0	0	0	0.94	0	48.78	0.94
Ghir_D08G005740	0	0	0	0	1.64	5.7	8.32	14.49	9.26	11.21	7.42	5.21	1.96	0	0	0	0	0	0	0	0	0.75	0
Ghir_D08G007820	0	0	0	0.37	2.92	4.24	2.71	1.5	0.08	1.33	0.32	0	0	0	0	0	0	0	0	0	0	0	0
Ghir_D08G008210	0	0	0	3.77	36.96	31.49	32.46	32.47	18.44	11.71	12.35	9.02	2.52	0	0	0	0	0	0	0	0	0.5	0
Ghir_D08G008650	0.19	0	0.35	2.1	89.41	236.86	271.23	373.52	371.09	445.37	462.79	447.88	362.05	0.53	0.48	0	0	0.22	0.24	3.72	0	993.52	3.72
Ghir_D08G009010	0	0	0.15	0.21	11.32	35.37	76.89	69.46	41.66	38.62	31.74	42.01	12.29	0	0	0	0	0	0	0.53	0	2.71	0.53
Ghir_D08G009260	0	0.1	0	2.04	19.58	24.95	23.82	26.76	16.06	12.21	10.51	5.61	2.71	0	0.05	0	0	0	0	0.09	0	2.79	0.09
Ghir_D08G009540	0	0	1.49	0.21	4.1	14.76	25.79	12.4	2.56	4.23	1.86	0.35	0.53	0	0	0	0	0	0	0	0	0	0
Ghir_D08G010010	0.48	0	0	5.37	53.1	62.91	80.77	85.49	60.81	77.69	62.65	86.95	71.62	0.22	0.33	0.03	0	0.03	0	0.7	0	10.22	0.7
Ghir_D08G010280	0	0	0.88	20.53	46.44	52.85	48.63	44.52	20.96	16.52	13.98	7.61	5.59	0	0.32	0	0	0	0	0	0	3.53	0.32
Ghir_D08G011540	0	5.07	6.84	121.15	724.09	1488.1	1361.26	1595.95	1667.27	2282.73	2344.92	2078.83	2360.94	3.18	3.38	9.73	4.96	3.47	2.03	12.64	6.43	7977.63	12.64
Ghir_D08G011660	0	0.68	0.22	0.26	8.97	41.4	89.77	108.04	62.42	61.41	55.08	96.15	64.14	0.13	0.1	0	0	0.03	0	0.41	0	1.71	0.41
Ghir_D08G012110	0	0	0	3.76	10.29	16.34	17.29	13.24	6.85	9.2	7.47	3.45	0.72	0.1	0	0	0	0	0	0	0	0.58	0.1
Ghir_D08G012600	0	0	0	0.96	9.36	17.26	22.68	25.96	13	11.03	8.76	4.59	1.28	0.04	0.25	0	0	0.16	0	0	0	0.88	0.25
Ghir_D08G012770	0	0.94	0	0.63	3.72	19.62	27.4	37.47	9.51	3.31	0	0	0	0	0	0	0	0	0	0	0	0	0
Ghir_D08G013110	0	0	0	0	0.22	1.38	7.84	7.47	7.23	5.39	10.11	8.88	6.13	0	0	0	0	0	0	0	0	3.37	0
Ghir_D08G013480	0.69	0	35.81	676.16	1242.33	1625.45	1088.8	1436.84	1401	1688.53	1589.17	1403.03	1858.52	2.41	2	0	0.06	3.51	1.51	10.38	0.66	4619.22	10.38
Ghir_D08G013590	0	0	0	1.35	26.1	40.69	58.94	56.76	45.86	51.65	50.98	121.14	54.88	0.15	0.16	0	0	0.44	0	0.16	0	1.34	0.44
Ghir_D08G013680	0.11	0	0.99	0.59	52.65	116.78	163.72	284.52	260.88	349.56	377.21	421.2	567.94	0.65	0.74	0	0	0.9	0.03	1.84	0	1381.07	1.84
Ghir_D08G014620	0.27	0	0	0.16	1.61	3.7	7.35	10.93	6.38	6.15	2.28	0.74	0.61	0	0	0	0	0	0	0	0	0.35	0
Ghir_D08G014630	0.15	0.71	0.15	11.19	46.49	82.59	86.86	98.57	88.85	114.84	109.46	107.68	156.14	0.12	0.61	0	0	0	0.06	0.25	0.07	619.21	0.61
Ghir_D08G015200	0.07	0.45	0.27	1.33	2.19	1.13	0.98	1.13	0.78	0.86	0.05	0	0.3	0	0	0	0	0	0	0	0	0	0
Ghir_D08G015290	0	0	0	0	0	0	0	2.06	0	0	0	0	0	0	0	0	0	0	0	0	0	0	0
Ghir_D08G015330	0	0.54	2.08	5.33	6.9	5.14	5.97	6.06	4.51	6.69	7.8	15.01	18.92	0	0.06	0	0	0.05	0	0	0	2.32	0.06
Ghir_D08G018470	0	0	0	0	0	0.48	1.48	3.76	3.33	2.52	4.8	2.7	4.64	0	0	0	0	0	0	0	0	1.07	0
Ghir_D08G018870	0	0.47	0.62	0.74	1.12	16.91	32.95	77.16	68.75	88.97	87.52	165	177.55	0.22	0.28	0	0	0.17	0.13	0.72	0.63	106.6	0.72
Ghir_D08G019710	0.49	0.13	1.42	2.23	109.79	383.02	380.09	625.2	666.96	785.05	849.49	946.55	780.38	1.52	1.59	0	0	0.88	0.6	5.95	0	2038.14	5.95
Ghir_D08G021260	0	0	0	1.71	0.83	4.34	2.06	1.25	4.41	0.53	1.34	0.62	0.87	0	0	0	0	0	0	0	0	0	0
Ghir_D08G022490	0.78	0.39	28.74	451.29	1050.67	1045.94	966.44	865.13	811.37	1031.3	958.47	801.3	1542.8	4.66	4.4	0.3	0.67	2.6	2.63	6.1	0.32	4060.22	6.1
Ghir_D08G022920	0	0	0	0.31	5.21	20.62	35.85	45.94	28.76	27.55	14.44	4.31	0.1	0	0.1	0	0	0	0	0	0	0.46	0.1
Ghir_D08G024010	0	0	2.78	2.81	0.82	0.37	1.5	1.3	0.23	0	0.59	0.24	0	0	0	0	0	0	0	0	0	0.25	0
Ghir_D08G024540	0	0	0.49	1.02	2.69	2.86	3.74	1.87	1.41	2.23	0.68	2.02	1.62	0	0	0	0	0	0	0	0	0.97	0
Ghir_D08G025130	0.61	0.45	1.67	2.94	9.58	11.99	12.96	15.78	17.64	21.92	21.36	22.43	49.15	0.05	0.1	0	0	0.08	0.1	0.08	0.05	97.72	0.1
Ghir_D08G025360	0	0	0.16	8.77	19.3	20.14	23.69	30.28	14.85	14.49	17.27	24.36	15.32	0	0	0	0	0	0.07	0.22	0	13.23	0.22
Ghir_D08G025590	1.31	8.7	17.63	409.72	1314.56	2225.26	2255.22	2313.02	2141.52	2714.41	3011.1	3425.93	3407.07	7.23	4.07	0.39	0	5.32	3.55	19.81	0	8321	19.81
Ghir_D08G025700	0	0	0.19	13.63	146.7	102.85	100.75	20.19	2.55	1.63	0.7	0.46	0.34	0	0	0	0	0	0	0	0	0.4	0
Ghir_D08G025810	0	0	0	0.07	5.15	21.48	38.07	47.11	23.28	18.96	13.28	9.67	14.36	0.03	0.03	0	0	0	0	0.03	0	2.15	0.03
Ghir_D08G025850	0	0	0	13.88	73.52	52.87	52.5	16.99	0.57	0.32	0	0	0	0	0	0	0	0.05	0	0	0	0.05	0.05
Ghir_D08G025860	0.84	0	1.21	4.01	90.52	385.89	529.46	806.11	690.87	669.76	694.33	586.18	414.06	1.52	0.44	0	0	0.13	0.88	4.5	0	159.05	4.5
Ghir_D08G026340	0.13	0	10.95	444.14	1087.82	1379.94	1156.9	1201.12	1101.42	1422.74	1382.81	1200.03	1588.14	2.57	2.13	0	0	1.45	0.74	5.87	0	4805.04	5.87
Ghir_D08G026350	0.24	0	16.38	541.46	1248.91	1083.51	942.26	916.76	532.37	564.12	482.5	878.39	1102.13	1.27	1.02	0	0	1.58	0.95	3.98	0	1345.55	3.98
Ghir_D08G026360	0.11	0	7.22	366.89	956.02	998.36	915.13	877.24	510.32	565.33	475.13	778.79	633.06	1.13	1.04	0	0	1.26	0.3	3.61	0	341.46	3.61
Ghir_D08G026900	0.09	0.04	0.27	0.82	18.8	135.48	212.42	347.18	379.41	490.32	517.95	551.98	669.74	0.53	0.82	0.04	0	0.87	0.42	3.35	0.04	1906.49	3.35
Ghir_D09G000370	0	0	0.29	5.5	15.93	75.75	84.35	63.94	100.3	60.75	33.75	0.29	0.45	0	0.07	0	0	0	0	0.19	0	0	0.19
Ghir_D09G001300	0	0	0.65	1.17	29.96	110.16	183.83	286.76	175.49	190.74	163.53	201.95	76.84	0.21	0.15	0	0.2	0.07	0	1.33	0	1.66	1.33
Ghir_D09G001310	0	0	9.53	4.67	2.95	2.36	3.91	1.48	0	0.54	0	0.27	0.45	0	0	0	0	0	0	0	0	1.56	0
Ghir_D09G001950	0.89	7.22	0	0.2	38.73	81.96	81.09	95.41	47.99	45.84	33.67	16.54	11.36	0.36	0	0	0	0	0.29	0	0	2.11	0.36
Ghir_D09G002080	0	0	0.6	0.19	1.67	29.24	57.77	182.15	166.65	188.41	199.44	411.74	375.86	0.64	0.58	0	0.04	0.93	0.27	0.93	0.15	170.38	0.93
Ghir_D09G003270	0	0	0	0	0	0.49	1.18	1.43	1.55	3.02	2.39	3.08	2.02	0	0	0	0	0	0	0	0	1.29	0
Ghir_D09G003500	0	0	5.9	0.53	0	0.45	0	6.49	11.75	1.71	1.31	0	0.93	0	0	0	0	0	0	0	0	0	0
Ghir_D09G006020	0	0	0	0.28	5.6	71.25	105.75	158.37	116.29	83	58.36	3.18	1.86	0.05	0.18	0	0	0	0	0.06	0	1.74	0.18
Ghir_D09G006230	0	0	0.39	6.04	10.15	12.8	17.99	20.47	9.07	11.58	4.7	30.15	39.2	0	0.2	0	0	0	0	0	0	53.64	0.2
Ghir_D09G006360	0	0	0.08	0.72	18.12	27.42	29.4	37.14	23.31	18.46	12.36	7.77	4.51	0.03	0	0	0	0.07	0	0.11	0	3.88	0.11
Ghir_D09G006770	0.35	0	276.59	1435.65	2096.23	2148.32	1622.03	1518.91	1294.66	1817.28	1696.86	1668.46	2089.16	3.75	2.71	0	0	3.14	1.82	9.66	0.66	5629.17	9.66
Ghir_D09G008040	0	0	40.73	45.81	17.31	9.18	4.92	3	3	2.17	1.35	0	0	0	0	0	0	0	0	0	0	0	0
Ghir_D09G008050	0	0	1	0	0.65	2.28	1.31	1.09	3.69	4.29	2.74	7.39	0.58	0	0	0	0	0	0	0	0	13.83	0
Ghir_D09G008100	0.51	0.55	0.42	6.09	22.75	23.08	26.08	28.89	17.36	17.41	11.01	6.83	4.84	0.11	0.16	0	0.25	0	0.12	0.15	0	3.98	0.25
Ghir_D09G008650	0.31	0	1.08	0.36	0.35	0.13	1.17	3.78	1.57	3.28	3.88	1.98	0.26	0	0	0	0	0	0	0	0	0.87	0
Ghir_D09G008720	0	0	0	0.37	0.18	0	0.9	2.83	2.66	6.52	5.44	14.26	7.5	0	0	0	0	0	0	0	0	14.69	0
Ghir_D09G008810	0	1.66	0.17	0.46	1.04	1.37	1.13	1.33	1.96	1.84	3.44	3.98	6.11	0	0	0	0	0	0	0	0	2.6	0
Ghir_D09G009470	0	0	0	0	0	0	0	1.01	3.33	2.81	7.49	10.24	19.88	0	0	0	0	0	0	0	0	4.3	0
Ghir_D09G011620	0	0	0	0	3.72	7.43	13.5	13.74	8.9	11.32	9.84	18.64	14.3	0.03	0	0	0	0	0	0	0	1.86	0.03
Ghir_D09G014390	0	0	0	7.32	66.33	44.68	56.63	41.47	9.61	6.53	1.01	0.23	0.64	0	0	0	0	0.03	0	0	0	0.69	0.03
Ghir_D09G015970	0	0	0.42	9.52	43.38	49.81	45.98	71.26	44.17	53.68	46.19	93.51	62.93	0	0	0	0	0.13	0	0.43	0	6.64	0.43
Ghir_D09G016490	3.28	0	1525.71	3321.2	2176.95	2135.69	1625.43	878.72	1280.92	601.6	277.22	0	0	0	0	0	0	0	0	0	0	0.95	0
Ghir_D09G017250	0	0.2	42.21	149.08	91.63	163.47	151.58	103.14	171.52	90.02	51.84	0.16	0.05	0.13	0.09	0	0	0.04	0.05	0.05	0	0	0.13
Ghir_D09G017440	0	0	0.26	0.12	22.97	27.12	51.38	58.65	21.38	20.57	15.84	26.64	20.89	0	0	0.27	0	0.05	0	0	0	6.2	0.27
Ghir_D09G017600	0.87	0	0.33	9.19	201.94	255.85	291.84	436.6	280.89	268	196.82	154.95	43.77	0.32	0.66	0	0	0.48	0	0.92	0	20.57	0.92
Ghir_D09G018580	0	0	0	0.56	0	1.43	0	1.81	1.32	0	0	0	0	0	0	0	0	0	0	0	0	0	0
Ghir_D09G019810	0	0	0	4.2	8.83	28.16	45.23	46.32	24.54	12.29	11.56	5.01	4.37	0	0	0	0	0	0	0	0	0	0
Ghir_D09G020950	0	0	0	0.12	1.23	2.83	3.89	6.1	2.61	2.27	1.8	0.12	0.18	0	0	0	0	0	0	0	0	0	0
Ghir_D09G021010	0	0	0	0	7.21	10.76	32.57	45.51	42.66	47.36	60.25	107.36	47.69	0	0.43	0	0	0	0	0	0	0	0.43
Ghir_D09G021280	0	0	0	0.46	0.11	0.72	4.13	4.56	6.09	3	4.75	5.91	8.68	0	0	0	0	0	0	0	0	13.28	0
Ghir_D09G021550	0	0	1.22	85.38	190.09	243	181.72	111.75	200.96	118.98	103.82	0.76	0	0	0	0	0	0	0	0.86	0	0	0.86
Ghir_D09G021570	0	0	0	3.38	0	2.28	0	1.09	1.58	0	1.09	0	0	0	0	0	0	0	0	0	0	0	0
Ghir_D09G021580	0	0	2.29	16.75	123.27	304.76	281	291.78	534.73	300.94	154.43	0	1.87	0	2.14	0	0	0	0	0	0	0	2.14
Ghir_D09G023130	0.1	0	0.91	72.28	308.75	323.17	390.34	647.6	492.58	543.14	544.7	933.48	1168.11	1.04	1.09	0	0	1.64	1.53	4.59	0	1146.69	4.59
Ghir_D09G024120	4.56	0.88	0.42	1.58	19.67	39.66	39.42	53.53	40.07	40.41	30.93	28.96	9.52	0.09	0.19	0.18	0	0.05	0.29	0.14	0.05	5.58	0.29
Ghir_D09G024280	0.18	0	142.14	1086.06	1759.72	1834.7	1507.61	1362.56	1243.75	1624.44	1488.94	1308.96	1827.24	2.18	2.31	0	0	1.66	1.57	6.86	0.07	5058.96	6.86
Ghir_D09G024290	0.3	0	1.76	155.75	690.75	1148.07	1062.45	1289.39	1140.42	1472.55	1410.03	1336.03	1537.56	3.92	1.73	0	0	0.89	1.38	7.85	0.36	3481.77	7.85
Ghir_D09G024400	1.6	0	0.71	10.5	387.52	463.09	606.08	765.22	391.55	386.67	306.98	255.51	52.09	0.66	1.21	0	0	1.59	0	3.82	0.19	1.95	3.82
Ghir_D09G025540	0.71	0.48	29.31	94.86	350.03	290.25	320.94	291.71	152.09	180.49	142.75	147.36	121.21	1.76	0.46	0	2.69	0.14	0.62	2.15	0.34	24.03	2.69
Ghir_D10G000940	0	0	0	0.49	9.83	19.07	31.1	49.1	19.66	14.51	7.59	12.02	9.4	0.07	0	0	0	0	0	0	0	2.87	0.07
Ghir_D10G002180	0	0	0.68	140.44	403.89	164.6	56.26	27.19	2.03	2.11	0	0	0.36	0	0	0	0	0	0	0	0	0	0
Ghir_D10G002240	0	0	0	15.15	308.87	688.54	784.81	1358.34	1075.48	1171.51	1114.3	1431.61	678.76	0.93	1.63	0	0	4.67	0.99	10.32	0	91.3	10.32
Ghir_D10G002310	0	0	0.84	0.67	27.35	106.07	141.02	287.07	236.19	289.48	302.52	366.59	167.7	0.99	0.63	0	0	0.19	0	2.31	0	69.99	2.31
Ghir_D10G002360	0	0	0	0	0	0	0	4.18	13.74	15.58	31.14	41.7	29.65	0	0	0	0	0	0	0	0	12.18	0
Ghir_D10G002370	0	0	0	0	0	0	0	1.22	2.37	4.38	6.14	22.95	15.19	0	0	0	0	0	0	0	0	10.74	0
Ghir_D10G005440	0	0	0.26	0.94	1.35	166.43	264.66	655.4	658.61	706.01	627.69	33.01	20.67	0.4	0.83	0	0	0.17	0	0.65	0	8.69	0.83
Ghir_D10G006390	0	0	0	0.95	33.27	58.69	56.81	71.75	41.2	38.78	27.3	22.8	21.43	0	0.62	0	0	0	0	0	0	31.31	0.62
Ghir_D10G007420	0.12	0	0	0	0	0.28	0.4	1.01	1.36	2.19	3.03	3.85	2.3	0	0	0	0	0	0	0	0	0.23	0
Ghir_D10G008700	0.44	3.31	1.11	0.13	0.02	0.61	3.7	32.32	53.46	68.58	71.49	25.5	7.05	0.12	0.06	0	0	0.02	0	0.22	0.05	0.5	0.22
Ghir_D10G008970	0	0	0.19	1.27	6.43	8.32	10.88	12.65	7.05	9.33	7.9	9.83	10.37	0	0.09	0	0	0	0.05	0	0	3.95	0.09
Ghir_D10G009080	1.24	1.52	0.41	104.36	537.82	718.53	670.83	989.33	773.67	729.23	555.27	57.62	12.6	0.72	0.96	0	0	1.22	0.04	1.26	1.02	1.16	1.26
Ghir_D10G009520	0	3.68	1.45	1.64	0	0	0.64	1.66	12.02	19.43	9.86	1.39	0	0	0	0	0	0	0	0	0	0	0
Ghir_D10G009540	0	5.52	0	0	1.08	0	0	4.46	0	4.37	0.9	0	1.85	0	0	0	0	0	0	0	0	7	0
Ghir_D10G009880	0	0	0	0.17	8.18	15.96	32.49	27.58	14.95	10.94	10.87	0.85	2.13	0	0	0	0	0	0	0.04	0.08	0.37	0.08
Ghir_D10G010930	0	0.75	13.7	26.04	10.95	10.05	9.11	2.67	5.77	2.66	1.27	0	0.42	0	0	0	0	0	0	0	0	0	0
Ghir_D10G011110	0	0	0	0.3	0.04	38.15	84.23	189.92	120.91	100.65	67.64	5.48	2.91	0.08	0.12	0.11	0.11	0	0	0.28	0	0.79	0.28
Ghir_D10G011120	0.09	0	0.16	0.16	0.38	37.24	79.31	144.23	91.23	73.98	42.42	10.62	1.69	0.07	0.04	0	0	0.1	0	0.1	0	0.07	0.1
Ghir_D10G011600	0	0.06	0.29	0.25	15.74	27.93	39.69	43.06	31.43	35.25	27.5	26.89	32.94	0.08	0.17	0.05	0.02	0.07	0	0.06	0.08	6.38	0.17
Ghir_D10G012540	0	0.22	0	0.04	0	2.92	8.17	29.77	23.14	24.15	23.4	24.22	6.57	0.03	0.13	0	0	0	0	0.1	0	0.84	0.13
Ghir_D10G012880	2.94	0.87	66.07	164.33	116.93	161.63	167.24	102.23	135.71	70.16	45.09	0.6	0.45	0.43	0.05	0.33	0.23	0.19	0.26	0.2	0.51	0.37	0.51
Ghir_D10G013190	0	0	0	0	0	1.02	2.59	5.4	2.54	2.58	1.94	3.49	2	0	0	0	0	0	0.05	0.05	0	1.48	0.05
Ghir_D10G017590	0	0.68	2.02	0.17	0.17	0.61	0	1.02	1.55	0.87	0	0	0	0	0	0	0	0	0	0	0	0	0
Ghir_D10G017650	0	0	0	0	0	2.46	0.81	8.07	12.19	14.74	13.04	8.13	2.46	0	0	0	0	0	0	0.06	0	1.07	0.06
Ghir_D10G019270	0	0	1.71	12.36	51.55	89.52	89.19	115.19	111.58	134.15	145.82	143.04	155.15	0.11	0.3	0	0	0.06	0	0.59	0	358.75	0.59
Ghir_D10G019820	0	0	1.17	0	0	2.8	4.08	8.05	0	1.98	0	2.12	1.41	0	0	0	0	0	0	0	0	5.23	0
Ghir_D10G020140	0	2.63	7.35	5.99	2.4	4.23	3.09	1	2.66	1.38	1.19	0	0	0	0	0	0	0	0	0	0	0	0
Ghir_D10G020280	0.08	0	0.15	1.57	20	37.6	41.2	53.2	30.71	38.61	31.7	30.32	27.76	0.25	0.07	0	0	0	0	0.07	0	26.23	0.25
Ghir_D10G020520	0.15	3.17	29.07	60.27	54.81	50.28	34.93	20.87	11.77	7.9	9.83	4.36	1.97	0	0	0	0	0.12	0	0.12	0	13.8	0.12
Ghir_D10G022430	0	0	1.11	0.9	2.56	2.73	2.62	4.56	2.65	3.57	4.49	3.03	0.59	0	0	0	0	0	0	0	0	2.62	0
Ghir_D10G022440	0	0	4.22	1.48	0	0	0	4.74	0	0	0	0	1.25	0	0	0	0	0	0	0	0	0	0
Ghir_D10G022700	0.27	0	0	3.26	9.12	7.37	4.77	3.53	2.55	1.97	0.85	0.36	0.69	0	0	0	0	0	0	0	0	0.24	0
Ghir_D10G023520	0	0	0	0	0	0.1	0.22	2.59	1.67	2.1	2.78	0	0	0	0	0	0	0	0	0	0	0	0
Ghir_D10G024060	0	0	0.24	4.23	22.05	18.32	18.16	20.32	10.05	9.61	6.45	5.06	2.67	0.02	0.04	0	0	0.02	0.02	0	0	0.28	0.04
Ghir_D10G024480	0	0	0.72	3.2	37.71	113.17	184.43	308.68	186.88	249.42	235.19	346.5	306	0.31	0.32	0	0	0.38	0.37	1.72	0	31.82	1.72
Ghir_D10G024490	0	0	0.71	10.75	52.73	78.78	101.41	160.23	97.68	164.61	195.14	381.55	302.21	1.58	0.44	0.21	0	0.1	0.34	1.54	0.37	617.46	1.58
Ghir_D10G024510	0.2	0	1.67	54.06	322.48	571.89	583.47	972.37	765.74	785.97	740.28	1145.1	609.66	2.13	1.8	0	0	1.84	0.09	8.69	0	27.46	8.69
Ghir_D10G025440	0	0	0	0.27	0.45	3.77	4.67	9.03	3.36	5.77	1.97	10.85	6.42	0	0	0	0	0	0	0	0	1.56	0
Ghir_D10G025590	0	0	0	5.42	8.1	10.57	12.66	17.52	7.89	7.28	10.5	11.73	5.89	0	0.06	0	0	0	0	0	0	9.01	0.06
Ghir_D10G025780	0	0	0	1.7	1.56	5.66	7.81	13.19	6.54	8.48	6.68	9.51	7.45	0	0	0	0	0	0	0	0	0.42	0
Ghir_D10G027030	0.59	0	0.58	63.71	90.5	172.77	142.45	64.47	90.37	51.11	32.45	0.51	0.68	0.15	0.47	0	0	0.1	0	0.18	0.06	0.68	0.47
Ghir_D10G027130	0	0	0	3.36	4.58	6.63	4.08	7.25	0	5.99	3.8	0.71	1.48	0	0	0	0	0	0	0	0	0	0
Ghir_D10G027350	0	0	0.14	0.87	1.73	0.44	0	1	0.2	1.09	0.29	1.91	1.88	0	0	0	0	0	0	0	0	1.15	0
Ghir_D11G003330	0	0	0.98	3.48	10.87	13.27	17.98	16.75	8.8	8.95	6.5	3.94	2.9	0.14	0	0	0	0	0	0	0	0.35	0.14
Ghir_D11G003450	0.17	0	106.23	161.08	283.49	114.68	62.24	29.17	4.49	1.09	0.65	0	0.36	0	0	0	0	0.07	0	0	0	0	0.07
Ghir_D11G004260	2.77	0.7	9.28	30.51	54.33	68.23	71.88	94.28	52.88	49.81	43.9	80.07	59.26	0.16	0.43	0	0	0.24	0.18	0.85	0	1.68	0.85
Ghir_D11G004600	0	0	0	0	0	0.54	0	1.02	0	4.3	1.02	0.26	0.55	0	0	0	0	0	0	0	0	0.55	0
Ghir_D11G005590	0.45	0	0	1.65	5.65	6	10.84	12.41	7.84	5.15	6.91	2.96	1.13	0	0	0	0	0	0	0	0	5.29	0
Ghir_D11G005790	50.86	3.34	12.97	10.72	8.56	6.65	2.9	1.17	1.19	1.55	1.1	0	0	0	0	0	0	0	0	0	0	0	0
Ghir_D11G006280	0.23	0.12	1.27	6.62	68.41	99.69	114.96	119.85	108.36	161.28	139.82	138.69	157.4	0.38	0.58	0.1	0	0.08	0.47	0.77	0.34	10.13	0.77
Ghir_D11G006410	0	0	0.42	0.81	26.63	124.93	211.21	500.5	355.41	307.91	210.41	46.91	7.44	0.09	0.14	0	0	0.09	0	1	0	8.58	1
Ghir_D11G007200	6.05	17.98	797.98	860	1034.06	1319.85	989.64	1141.69	968.48	1405.48	1274.77	1069.91	1228.51	1.57	1.52	0	0	1.29	1.66	5.17	0	3571.93	5.17
Ghir_D11G008870	0.17	0	1.73	20.05	12.9	17.19	9.26	5.87	3.33	3.02	1.89	0	0	0	0	0	0	0	0	0	0	0	0
Ghir_D11G009080	0	0	732.44	177.11	30.82	12.8	24.94	19.23	38.27	21.19	26.36	104.08	48.07	0	0	0	0	0	0	0	0	0	0
Ghir_D11G011640	0	0	1.56	111.83	766.74	1445.43	1368.5	1572.3	1475.73	1935.48	1995.35	1953.29	2175.19	4.2	3.76	0	0	2.99	2.6	12.16	0	6434.91	12.16
Ghir_D11G013250	0.86	0.54	3.18	13.11	21.26	11.32	4.89	2.78	1.73	1.93	1.49	0.74	1.6	0	0	0	0	0	0	0	0	1.18	0
Ghir_D11G015840	0.6	0	4.02	190.21	748.92	1056.2	1071.71	1286.23	1159.58	1380.21	1428.13	1625.72	1687.92	2.85	2.23	0	0	1.38	0.98	6.62	0.24	3806.93	6.62
Ghir_D11G016030	0	0	0.46	0.79	51.43	199.42	266.86	402.87	353.08	461.03	469.44	793.46	843.98	1	0.92	0	0	1.14	0.25	1.73	2.46	88.24	2.46
Ghir_D11G016190	1.65	0	17.1	690.79	1839.83	1981.94	1772.26	2767.58	1692.25	1547.15	1133.23	310.35	46.75	2.13	1.53	0	0	1.09	0.12	3.52	0.13	20.34	3.52
Ghir_D11G016460	0	0.13	0	1.69	14.03	12.57	19.16	13.78	3.57	2.45	0.48	0	0.75	0	0	0	0	0	0	0	0	0.66	0
Ghir_D11G017050	0.65	0	1.75	16.58	171.09	290.44	367.4	448.04	291.23	287.22	268.43	428.57	308.05	0.8	0.42	0	0	0.39	0.56	2.37	0	250.26	2.37
Ghir_D11G017170	7.68	0.95	10.25	41.09	7.88	5.79	17.14	6.5	2.69	1.82	0	0	0	0	0	0	0	0	0	0	0	0	0
Ghir_D11G018310	0	0	0	0.1	10.89	9.15	7.84	1.86	0	0.09	0	0	0.2	0	0	0	0	0	0	0	0	0	0
Ghir_D11G018650	0	0	0.16	3.84	9.87	7.62	7.01	11.97	2.45	3.63	0.91	0	0	0	0	0	0	0	0	0	0	0	0
Ghir_D11G019750	0.31	0.35	0.68	7.73	66.33	91.49	82.81	81.15	41.74	28.34	12.68	0.47	2.05	0.06	0.06	0.27	0	0.11	0.03	0.06	0.4	3.2	0.4
Ghir_D11G021750	0	1.06	53.34	63.79	23.13	51.57	48.13	32.75	53.64	26.39	5.32	0	0	0	0	0	0	0	0	0	0	0	0
Ghir_D11G024130	0	0.14	0	13.25	34.87	58.21	57.05	54.84	39.64	39.83	31.25	11.95	5.82	0.32	0.14	0	0	0	0.41	0.33	0	0.13	0.41
Ghir_D11G024340	1.11	0.37	0.89	5.47	30.13	63.32	91.44	124.83	100.95	129.76	125.19	141.63	203.34	0.39	0.32	0.17	0.13	0.05	0.09	0.52	0.33	341.16	0.52
Ghir_D11G024820	0	0	0	0	0	2.05	1.77	4.18	1.15	1.54	1.39	1.34	0.55	0	0	0	0	0	0	0	0	0	0
Ghir_D11G025530	0	0	0	0	7.65	0	0	3.12	0	1.51	10.96	6.75	9.5	0	0	0	0	0	0	0	0	19.02	0
Ghir_D11G027760	0	2.6	0.68	17.5	94.98	160.55	199.47	231.52	170.31	153.41	103.31	71.52	31.24	0	0	0	0	0	0	1.15	0	0.72	1.15
Ghir_D11G029690	0.15	0	0	0	1.64	14.79	18.15	36.77	16.97	10.06	10.35	10.48	5.83	0	0	0	0	0	0	0	0	7.02	0
Ghir_D11G030450	0	0	0.24	0	0	0.66	1.05	7.17	15.63	22.42	30.05	35.61	43.01	0	0	0	0	0	0	0.05	0	152	0.05
Ghir_D11G031950	0	0	1.08	48.25	142.76	103.52	89.29	29.85	2.08	0.63	0.38	0	0.35	0	0	0	0	0	0	0	0	1.05	0
Ghir_D11G032190	0.36	0	1.9	15.36	54.27	37.59	26.17	37.59	20.59	23.22	16.09	25.61	38.82	0.05	0.03	0	0	0.11	0	0.08	0	5.26	0.11
Ghir_D11G032390	0	0	0	0	19.87	47.1	69.02	35.82	17.32	13.38	12.98	0	0	0	0	0	0	0	0	0	0	0	0
Ghir_D11G032750	0	0	0.85	22.88	101.32	182.45	214.8	276.93	282.73	379.46	394.47	398.59	484.17	0.8	0.57	0	0	0.32	0.35	2.71	0	1953.71	2.71
Ghir_D11G033180	0	0	0	0.23	2	24.99	35.65	237.24	312.86	373.09	422.66	523.11	184.69	0.31	0.54	0	0	0.4	0	0.96	0.36	145.04	0.96
Ghir_D11G033210	0	0	1.19	0	2.37	0	0	1.36	0	0	0	0	0	0	0	0	0	0	0	0	0	0	0
Ghir_D11G033760	0	0	0	0	0.42	0.51	0.62	2.06	3.86	1.27	0.97	1.81	0.94	0	0	0	0	0	0	0	0	1.01	0
Ghir_D11G033790	0	0	0.25	16.98	59.92	90.97	108.55	133.92	113.6	156.02	169.12	165.27	227.28	0.75	0.42	0	0	0.1	0.37	0.89	0	779.58	0.89
Ghir_D11G034370	0	17.84	133.31	2180.46	2685.27	4773.83	2754.57	3936.66	4989.02	5079.18	5880.87	5393.46	4208.16	10.35	7.49	0	0	2.88	0	4.07	0	19047.6	10.35
Ghir_D11G034380	2.34	0	115.75	3079.79	4618.82	6838.04	5248.49	5937.1	5717.58	6647.99	7441.78	7319.8	6265.32	16.36	9.21	0	0	10.67	4.19	25.36	0	11714	25.36
Ghir_D11G034390	0	0	32.94	458.26	863.87	1398.79	1004.72	1326.64	1251.27	1506.03	1591.43	1252.39	1114.41	2.42	3.29	0	0	0.97	0	9.32	0	4386.85	9.32
Ghir_D11G034400	0	0	7.8	366.3	809.68	1351.95	1100.67	1363.93	1400.45	1670.12	1833.84	1501.28	1416.2	2.65	1.62	0	0	4.21	1.4	5.15	0	2761.11	5.15
Ghir_D11G034550	0.08	0.15	0.12	3.37	18.69	24.66	27.48	33.64	32.19	43.45	47.12	59.91	115.89	0.17	0.14	0.23	0	0.27	0	0.28	0	337.85	0.28
Ghir_D11G035690	3.34	0	0	0.58	27.86	54.21	66.2	94.83	75.6	66.33	69.25	88.37	58.52	0.31	0.11	0	0	0	0	0.77	0	33.66	0.77
Ghir_D11G035950	0	0	0.19	6.83	10.27	4.88	3.18	4.47	2.08	1.3	0.08	0.77	0	0	0	0	0	0	0	0	0	1.85	0
Ghir_D11G036450	0	0	0.97	0.78	1.18	43.4	84.14	230.93	218.15	215.4	213.33	106.43	46.14	0.26	0.34	0.13	0.24	0	0	1.73	0	16.67	1.73
Ghir_D12G000670	1.61	0.9	4.44	18.66	21.47	11.87	6.78	6.71	2.55	7.4	5.23	3.9	2.04	0	0	0	0	0	0	0	0	7.52	0
Ghir_D12G001690	0	0	0	0	0	0	0.73	3.96	1.21	4.36	0.21	0.63	0	0	0	0	0	0	0	0	0	0	0
Ghir_D12G001900	0	0	0	1.31	0.83	0	0	1.25	0	0	0	0	0	0	0	0	0	0	0	0	0	0	0
Ghir_D12G003370	0	0	0	0	3.58	2.54	3.41	7.18	4.43	6.95	7.86	13.97	13.45	0	0	0	0	0	0	0	0	36.47	0
Ghir_D12G003520	0.11	0	0.11	8.36	70.23	90.08	124.94	154.18	110.89	117.38	111.69	99.7	35.42	0.17	0.31	0	0	0.07	0	0.44	0	5.39	0.44
Ghir_D12G004100	0.52	0.25	0.38	27.45	52.85	56.58	50.89	71.52	48.12	37.81	26.5	22.03	12.53	0.17	0	0	0	0.17	0	0	0	1.11	0.17
Ghir_D12G006190	0.35	0.85	0.21	0	0	0.38	0.72	19.99	66.95	66.79	34.96	0.62	0.39	0	0.1	0	0	0	0	0	0	0	0.1
Ghir_D12G006630	0	0	0	0.07	0	4.84	11.55	49.28	47.98	56.84	53.87	73.31	54.7	0.3	0.1	0	0	0.03	0	0.17	0	0.7	0.3
Ghir_D12G007430	0	0	0.14	1.24	27.3	95.36	157.59	280.45	215.6	289.18	310.03	590.3	625.98	1.81	0.85	0	0	0.79	0.27	2.4	0	688.54	2.4
Ghir_D12G008030	0	11.29	2.75	2.16	0.9	0	0	2.29	0	0	0	0	0	0	0	0	0	0	0	0	0	0	0
Ghir_D12G009240	0	0	0	0	0	3.28	24.89	16.25	0	21.57	12.89	0	0	0	0	0	0	0	0	0	0	0	0
Ghir_D12G009910	0	0	0	0.07	0	30.33	67	117.99	57.04	39.6	22.89	5.03	4.16	0	0.05	0	0	0	0	0.18	0	3.37	0.18
Ghir_D12G010190	0	0	0.36	4.4	12.78	12.12	13.02	13.66	7.04	10.02	8.47	10.37	10.64	0	0	0	0	0	0	0.04	0	30.1	0.04
Ghir_D12G010520	0	0	9.02	101.66	201.33	112.07	63.64	62.38	27.55	25.04	20.51	12.09	10.78	0.06	0.06	0	0	0.06	0	0.13	0	14.04	0.13
Ghir_D12G011220	0	0	0	0	1.9	1.98	3.57	2.37	1.58	1.3	2.7	12.72	7.51	0	0	0	0	0	0	0	0	2.9	0
Ghir_D12G011380	0	0	0.67	20.24	17.35	67.44	101.59	60.76	65.38	34.58	21.26	4.82	4.83	0.3	0	0.19	0	0.19	0	0.1	0	3.59	0.3
Ghir_D12G011650	0	0	0.1	1.3	4.21	5.1	5.38	4.83	2.29	1.46	0.87	0	0	0	0	0	0	0	0	0	0	0.21	0
Ghir_D12G012060	0	0	0	0	0	1.51	1.76	1.54	1.01	2.19	1.92	5.95	4.94	0	0	0	0	0	0	0	0	1.77	0
Ghir_D12G012120	0	0.11	0.11	0.49	6.22	6.16	7.93	8.31	2.49	2.11	0.6	0.27	0.21	0	0	0	0	0	0	0	0	0.48	0
Ghir_D12G014070	0.2	0	0.9	2.53	52.53	204.9	340.05	648.97	547.35	626.43	617.14	817.29	713.54	1.34	0.91	0	0.22	0.62	0.92	6.25	0	1787.29	6.25
Ghir_D12G014390	0	0	1.25	54.26	155.58	99.87	84.44	37.97	8.97	4.1	4.43	1.06	0.47	0	0	0	0	0	0	0	0	1.44	0
Ghir_D12G016570	0.74	0.45	0.83	2.45	5.47	6.62	6.66	6.11	4.07	3.74	4.16	5.92	4.1	0	0	0	0	0.04	0	0.04	0.05	5.59	0.05
Ghir_D12G016690	0	0	0	0.42	8.38	14.48	17.49	17.38	8.2	6.84	5.22	1.73	1.07	0	0	0	0	0	0	0.12	0	1.47	0.12
Ghir_D12G017340	6.33	1.85	0.63	49.25	148.28	97.39	75.62	34.35	4.61	1.43	0.66	0.91	0.53	0	0	0	0	0	0	0	0	0.33	0
Ghir_D12G018230	0	0	0	0	0	3.14	8.79	1.45	1.94	3.95	3.02	6.84	5.01	0	0	0	0	0	0	0	0	4.81	0
Ghir_D12G020580	1.94	0	366.98	150.38	37.45	21.01	12.29	3.38	4.37	0.94	0	0	0.21	0	0	0	0	0	0	0	0	0	0
Ghir_D12G020980	0.11	0	1.45	139.4	687.2	783.14	1052.29	1513.56	970.05	798.73	501.04	53.98	15.67	0.64	0.67	0	0	0.45	0	0.57	0	3.67	0.67
Ghir_D12G023890	0	0	0	0.08	0.49	1.18	3.6	7.82	3.71	4.87	4.15	1.04	0.23	0	0	0	0	0	0	0	0	0	0
Ghir_D12G024300	0	0	0	2.58	2.82	1.68	5.96	3.99	4.38	10.31	8.01	1.09	1.44	0	0	0	0	0	0	0	0	0.29	0
Ghir_D12G024840	0.56	1.44	7.96	12.93	40.59	321.14	375.56	729.67	678.72	929.36	895.69	996.77	819.77	1.42	1.21	0	0.3	1.01	0.41	3.88	4.41	27.21	4.41
Ghir_D12G027710	0	0	0.11	4.35	14.99	26.17	27.71	34.68	36.16	46.61	51.6	65.56	106.32	0.02	0.12	0	0.09	0.24	0.08	0.26	0	283.59	0.26
Ghir_D12G027880	0	0.21	0	10.36	71.43	131.97	127.04	164.6	113.94	108.87	93.43	64.72	61.77	0.28	0.29	0	0.17	0	0	0.39	0	90.95	0.39
Ghir_D12G029130	0.96	0.46	1.79	13.2	143.94	355.47	396.11	576.25	546.42	675.53	694.52	619.25	911.8	1.2	1.22	0.04	0	1.32	0.32	4.42	0.39	2492.96	4.42
Ghir_D12G029490	0.81	0	1.38	1.58	106.05	608.32	715.74	932.95	1096.69	1389.12	1428.11	1300.91	929.45	2.15	2.01	0	0	0.2	0.63	8.76	0	50.95	8.76
Ghir_D12G029540	0	0	0.36	1.32	4.22	14.58	11.33	7.86	3.8	2.97	0.47	0.16	0.35	0	0	0	0	0	0	0	0	0	0
Ghir_D12G029590	0	0	0.66	0.7	6.37	105.95	160.61	278.64	188.72	229.21	215.44	317.47	211.12	0.18	0.44	0	0	0.23	0	1.52	0	18.55	1.52
Ghir_D12G029600	0.41	0	4.36	3.63	103.93	822.84	1487.5	2321.26	1728.48	1944.77	1726.8	3422.72	3135.08	4.85	3.13	0	0	3.31	2.16	17.12	0.07	212.89	17.12
Ghir_D13G001130	0	0	0.26	8.17	30.87	10.54	6.82	2.79	0.31	0.43	1.72	0.11	0	0	0	0	0	0	0	0	0	0	0
Ghir_D13G001480	0	0.9	0.26	0.08	1.05	2.85	5.21	2.5	8.99	5.4	5.05	5.33	2.27	0	0	0	0	0	0	0	0	0.21	0
Ghir_D13G003280	0.31	0.04	0.09	0.14	2.21	17.06	20.38	30.9	45.53	56.85	62.89	65.86	91.68	0.09	0.29	0.16	0	0	0.13	0.11	0	227.52	0.29
Ghir_D13G003520	0	0	0	0	0.06	2.73	5.07	6.31	4.42	7.75	6.45	8.71	10.92	0	0.03	0	0	0	0	0.03	0	1.79	0.03
Ghir_D13G003750	0	0	11.12	278.27	822.03	808.23	750.3	725.97	630.36	746.79	677.93	631.47	1245.85	1.73	1.19	0	0	0.96	0.59	2.43	0	2572.12	2.43
Ghir_D13G003790	0.33	0	8.94	73.5	133.23	99.21	59.62	51.72	29.97	28.09	26.9	25.26	26.29	0.08	0	0	0	0.11	0	0.12	0.18	9.65	0.18
Ghir_D13G006570	0	0	0.72	0.34	3.86	5.7	5.8	6.9	1.76	4.38	2.39	1.68	0.5	0	0	0	0	0	0	0	0	0.55	0
Ghir_D13G007060	0.76	7.72	59.75	842.58	1632.82	2046.27	1552.77	1978.64	1941.84	2341.09	2392.97	2197.15	2988.11	4.93	3.91	0	0	4.51	2.07	12.93	0.09	5926.71	12.93
Ghir_D13G007100	0.72	0	8.01	371.11	1135.9	2004.04	1823.61	2593.88	2458.67	3019.99	3084.29	2861.47	3306.49	7.87	5.06	0	0	4.24	1.66	14.52	0.19	7339.41	14.52
Ghir_D13G008710	0	0	6.07	0	0	0	0	9.01	11.29	0	0	0	5.91	0	0	0	0	0	0	0	0	0	0
Ghir_D13G008900	0	0	20.31	9.27	2.55	6.41	3.94	5.59	7.29	3.76	7.18	7.32	2.82	0	0	0	0	0	0	0	0	5.87	0
Ghir_D13G010010	0	0	0	0	12.82	8.07	2.34	2.17	0.24	2.64	1.38	0	0	0	0	0	0	0	0	0	0	0.63	0
Ghir_D13G011720	0.43	0.19	4.6	3.46	1.16	21.22	31.12	84.98	64.24	57.67	40.08	31.45	9.54	0.06	0.36	0	0	0	0	0.24	0	0.33	0.36
Ghir_D13G012570	0.52	0	2.09	128.05	484.6	849.7	771.93	822.45	807.56	1076.76	1060.49	926.79	1073.62	2.39	1.4	0	0	2.07	1.8	6.08	0	4017.71	6.08
Ghir_D13G015030	0.12	1.93	0.56	10.27	52.67	150.95	174.06	283.9	287.44	365.4	418.12	433.55	545.67	0.83	0.69	0	0	0.19	0.42	2.01	0	1454.07	2.01
Ghir_D13G015620	0	0	0.34	0.51	7.21	31.13	44.12	69.47	63.68	76.93	76.29	70.07	88.48	0.04	0.15	0	0	0.21	0	0.51	0	2.68	0.51
Ghir_D13G015920	44.04	0	1258.32	6342.09	6752.56	9816.61	8195.01	4730.65	7051.2	3591.2	2332.73	5.83	14.07	9.45	4.57	0	0.29	5.26	5.08	4.99	0.12	0	9.45
Ghir_D13G017210	3.28	0.69	0.65	8.92	18.48	15.86	14.5	16.84	10.68	11.23	11.51	12.79	13.47	0	0	0	0	0	0.05	0.05	0	13.96	0.05
Ghir_D13G017680	0	0	0.56	0	0	1.08	1.37	6.08	0	8.21	5.77	1.77	6.97	0	0	0	0	0	0	0	0	0	0
Ghir_D13G018210	0	0	0	0	0	3.87	12.67	18.53	5.74	3.64	3.73	0	0	0	0	0	0	0	0	0	0	0	0
Ghir_D13G018430	0	0	0	1.18	0.84	2.29	1.98	1.26	0.26	0.54	0	0	0	0	0	0	0	0	0	0	0	0	0
Ghir_D13G019050	0	0	0	0.63	26.16	50.54	52.45	63.54	44.31	47.35	44.72	44.18	26.16	0.05	0	0	0	0	0.06	0.34	0	54.02	0.34
Ghir_D13G020340	0	0	0	9.65	34.44	45.23	35.45	46.87	34.45	33.83	25.81	32.12	27.11	0	0.29	0	0	0	0.29	0	0.16	3.62	0.29
Ghir_D13G020360	0.45	1.65	0.99	3.53	13.33	14.48	16.5	17.13	10.99	14.56	12.97	17.17	15.61	0.03	0.03	0	0	0	0	0.17	0	7.26	0.17
Ghir_D13G022930	0	0	0	0	4.95	6.03	7.04	4.5	0.88	1.79	4.48	3.14	6.44	0	0	0	0	0	0	0	0	13.18	0
Ghir_D13G022940	0.82	0.73	185.36	1640.41	2883.45	3442.83	2715.63	2845.4	2741.04	3677.19	3712.2	4029.82	4767.57	6.78	5.35	0.26	0	6.08	4.33	20.22	0	12609.5	20.22
Ghir_D13G022950	0	0	41.38	306.82	496.03	654.89	468.76	536.5	526.25	707.85	739.18	766.78	820.98	1.19	1.17	0	0	0.85	0.59	4.09	0.4	2271.07	4.09
Ghir_D13G022960	0	0	1.96	161.31	578.58	698.56	732.61	783.51	496.15	622.86	628.81	919.11	697.35	2.15	1.25	0	0	1.55	0.75	3.48	0	197.91	3.48
Ghir_D13G022970	0	0	0.92	35.52	185.54	276.87	275.37	373.66	334.73	503.5	535.36	667.48	743.07	1.39	0.54	0	0	1.37	0.37	3.59	0	1410.96	3.59
Ghir_D13G022980	0	0.05	24.58	205.71	693.95	765.71	716.08	853.2	860.21	1213.36	1224.55	1344.31	1870.39	3.36	0.76	0	0	2.57	0.28	4.89	0.62	4889.14	4.89
Ghir_D13G022990	0.05	0	2.39	164.91	827.75	491.76	518.08	672.79	430.9	485.66	460.47	1135.63	1724.6	2.22	0.89	0	0	1.95	0	3.72	0.18	324.85	3.72
Ghir_D13G023000	0.24	0	138.19	1876.53	3367.2	3797.97	3260.94	3316.74	3306.01	4118.1	4183.3	4471.58	5817.04	9.01	6.16	0	0	5.18	6.12	21.06	0	11199.2	21.06
Ghir_D13G023030	0.32	0.29	0.5	0.67	28.09	39.8	42.92	50.29	25.19	25.53	18.13	19.25	2.95	0	0.09	0	0	0.04	0	0.05	0	0.19	0.09
Ghir_D13G023320	0.59	0	0	0.16	5.9	24.96	34.26	56.56	54.55	60.25	66.6	48.16	65.83	0.07	0.23	0	0	0.07	0	0.52	0.17	2.98	0.52
Ghir_D13G023580	0.32	0	0.1	2.7	18.31	26.92	35.43	29.06	15.41	18.84	17.1	13.91	8.37	0.04	0	0	0	0	0	0.26	0	1.72	0.26
Ghir_D13G025000	8.45	3.36	13.72	244.65	549.15	422.87	319.76	302.87	127.87	123.02	86.68	65.19	43.62	0.18	0.19	0.17	0	0.35	0	0.68	0.07	33.84	0.68
Ghir_D13G025120	0	0	0	0	1.02	2.12	3.06	1.15	1.12	0	3.47	1.47	1.25	0	0	0	0	0	0	0	0	0	0
Ghir_Scaffold1885G000020	0	0	0	0.41	2.48	4.54	5.74	3.98	0.6	1.57	1.25	1.52	1.19	0	0	0	0	0	0	0	0	4	0
Ghir_Scaffold2208G000020	0.83	0	5.88	455.27	2463.03	2787.48	3413.27	4167.81	2683.45	3446.12	3326.5	6835.94	4876.9	9.49	7.57	0	0	8.29	1.73	32.25	0	2105.33	32.25
Ghir_Scaffold2208G000030	0	0	0.95	9.33	19.44	24.91	17.52	19.49	8.48	18.79	19.72	32.72	20.09	0	0	0	0	0	0	0	0	30.96	0
Ghir_Scaffold648G000010	0.16	0	0	0.71	17	203.07	329.3	512.08	405.28	477.55	497.53	672.33	441.83	1.34	0.33	0	0	0.8	0.47	1.95	0	26.17	1.95
Ghir_Scaffold648G000020	1.31	0	8.11	8.79	215.11	2409.89	3826.52	6135.37	5039.41	6269.58	6152.43	8292.21	4992.6	13.32	9.12	0	0	9.01	3.45	39.55	0.07	481.37	39.55
