# Supplementary material for: Rapid Identification of Pollen- and Anther-Specific Genes in Response to High-Temperature Stress Based on Transcriptome Profiling Analysis in Cotton
Source: Int J Mol Sci. 2022 Mar 21;23(6):3378. doi: 10.3390/ijms23063378 (PMC8954629; doi:10.3390/ijms23063378)
Supplement: Supplementary file 1 [file ijms-23-03378-s001.zip › Table S/Table S7 1112 ADSSGs gene ID, TPM.xlsx]

## Sheet: Table S7
gene ID	NT3_5	NT5_6	NT6_7	NT7_8	NT8_9	NT9_10	NT10_11	NT11_12	NT12_13	NT13_14	NT14_16	NT16_19	NT19_24	NTroot	NTstem	NTleaf	NTbract	NTsepal	NTpetal	NTstigma	NTovlue	NTpollen	max_eight
Ghir_A01G000320	0	0	0	0	0.04	0	0	0.03	0.18	1.65	2.8	17.92	34.6	0	0	0	0	0	0.18	0.25	0	14.12	0.25
Ghir_A01G000770	0	0	0.17	0.08	0	0	0	0	0.13	1.52	3.88	23.42	36.81	0	0	0	0	0	0	0.04	0	144.32	0.04
Ghir_A01G001220	0	0	0.07	0	0	0	0	0.13	1.09	5.7	11.31	32.71	47.92	0.03	0	0	0	0.03	0	0.03	0	217.72	0.03
Ghir_A01G001330	0	0	0.76	10.76	231.65	317.16	455.39	718.67	547.14	525.47	537.62	653.48	593.28	0.33	0.69	0	0	0.31	1.38	5.26	0	1433.64	5.26
Ghir_A01G001340	0	0	0	0	3.17	4.18	3.72	4.43	0.86	0.88	2.67	3.22	13.75	0	0	0	0	0	0	0	0	2.91	0
Ghir_A01G001350	4.62	0	2.61	132.87	662.93	913.43	1151.84	1731.44	1263.01	1302.95	1321.91	1580.09	1286.19	3.65	2.27	0	0	2.75	1.72	7.52	0.63	2770	7.52
Ghir_A01G001360	0.32	0	0.87	22.1	318.62	468.67	624.37	725.1	428.41	392.54	338.41	400.54	323.63	0.66	1.53	0	0	0.9	0	1.67	0	102.19	1.67
Ghir_A01G001750	0	0.14	0	1	4.56	4.75	7.99	6.3	2.93	5.72	4.89	7.05	6	0.06	0	0	0	0	0	0	0	6.02	0.06
Ghir_A01G002580	0	0	0	0.02	0.35	6.45	11.19	13.87	15.35	17.89	18.37	18.74	35.25	0.02	0.29	0.04	0	0	0.04	0.04	0	58.07	0.29
Ghir_A01G002590	0	0	0.21	2.16	14.19	30.74	31.32	43.69	45.92	65.42	60.28	63.69	73.96	0.28	0	0	0	0	0.39	0.19	0	219.3	0.39
Ghir_A01G003000	0	0.24	0.12	0.5	11.8	43.93	70.78	98.57	105.25	169.96	195.67	283.73	381.01	0.86	0.39	0.56	0	0.46	0.17	1.48	0	1523.5	1.48
Ghir_A01G003470	0	0	0	0	0	0	0	0.27	0.8	0.77	0.31	1.52	1.88	0	0	0	0	0	0	0	0	0.89	0
Ghir_A01G005070	0	0	0	0	0.04	0	0	0.08	0	2.16	4.98	31.22	46.09	0.25	0.04	0	0	0.12	0	0.13	0	468.98	0.25
Ghir_A01G005760	0	0	0	0	0	0	0	0	0	0	0.16	0.49	2.48	0	0	0	0	0	0	0	0	0.34	0
Ghir_A01G006670	0.31	0	0.05	0	0.05	0.02	0.05	0.23	1.51	5.99	10.75	34.6	78.51	0.08	0.08	0.07	0	0.02	0.07	0.07	0	212.57	0.08
Ghir_A01G006730	0	0	6.46	33.01	40.95	20.49	12.22	9.55	2.42	2.94	2.78	3.37	5.94	0	0	0	0	0	0	0	0	10.45	0
Ghir_A01G007860	0	0	8.94	0	0	0	0	0	22.57	0	48.07	0	17.62	0	0	0	0	0	0	0	0	0	0
Ghir_A01G007940	0	0	0	0	0	0.79	1.05	2.59	4.39	2.25	4.09	2.61	2.97	0	0	0	0	0	0	0	0	1.73	0
Ghir_A01G008330	0	0	0.36	0.82	2.55	4.14	5.06	14.42	13.72	27.36	29.91	77.57	76.89	0	0.26	0	0	0.72	0	0	0.29	61.63	0.72
Ghir_A01G010290	0	0	59.76	589.25	1341.86	1356.5	1078.77	1030.99	632.78	1004.25	890.2	1543.57	1314.08	0.96	3.06	0	0	2.56	2.04	6.45	0	2089.09	6.45
Ghir_A01G010540	0.04	0	0	0.07	3.03	10.09	16.1	33.52	28.29	30.04	25.32	48.48	61.52	0.13	0.07	0	0	0.09	0	0.33	0	1.28	0.33
Ghir_A01G010710	1.07	0.49	1.7	0.64	14.03	52.19	70.89	88.92	103.86	135.64	142.34	139.57	214.51	0.72	0.47	0.44	0	0.48	1.08	2.13	0.39	732.37	2.13
Ghir_A01G011840	0.53	0.46	0.52	5.11	28.94	29.31	33.97	38.09	23.32	24.75	22.87	24.98	33.28	0	0.07	0	0.04	0.09	0	0.04	0.03	21.01	0.09
Ghir_A01G012570	0	1.16	2.07	0.07	0	0.06	0.69	4.7	9.78	26.04	26.05	46.51	82.96	0	0.07	0	0	0.06	0	0.6	0	240.33	0.6
Ghir_A01G013150	0	0.04	0.04	0.02	0.1	0.44	0.2	1.43	2.62	4.71	7.45	16	21.67	0.03	0.06	0.05	0	0	0	0.08	0	25.4	0.08
Ghir_A01G013480	0	0	0	0.19	0.19	0.68	1.7	17.18	31.85	55.04	65.14	243.28	252.49	0.17	0.36	0	0	0	0	1.28	0	15.42	1.28
Ghir_A01G013500	0	0	0	0	0	0	0.42	1.73	1.47	2.31	1.88	3.24	9.22	0	0	0	0	0	0	0	0	0.75	0
Ghir_A01G013580	0	0	0	0	0	0	0	0	0	0	0	12.61	7.93	0	0	0	0	0	0	0	0	106.38	0
Ghir_A01G015070	0.41	0	1.48	59.17	170.74	331.68	238.34	383.07	390.77	449.03	463.59	398.36	384.34	0.77	1.27	0	0	0.43	0	0.81	0.52	1452.26	1.27
Ghir_A01G015080	5.73	19	202.84	2103.13	3823.19	5657.91	4564.69	5344.56	4938.7	5859.96	6124.09	5778.92	5598.58	10.07	8.32	0	1.52	7.99	4.58	25.77	2.22	10143	25.77
Ghir_A01G015340	0.94	3.18	3.95	1.68	51	77.04	89.4	146.27	97.68	92.76	85.92	98.13	84.82	0.21	0.07	0.47	0	0	0	0.14	0	90.21	0.47
Ghir_A01G016040	0.13	0.34	145.7	1390.35	2434.38	2606.59	2357.42	2225.7	1936.51	2487.98	2417.63	2290.25	3202.53	4.83	3.48	0.55	0.25	4.15	2.31	11.02	0.1	8420.29	11.02
Ghir_A01G016050	0	0	1.19	4.81	10.32	8.88	7.5	9.35	8.26	12.37	7.76	9.76	14.48	0	0	0	0	0	0	0	0.02	14.35	0.02
Ghir_A01G018690	0	0.15	0	0	0	0	0.6	0	0	1.75	3.46	18.23	21.96	0	0	0	0	0	0	0.09	0	119.58	0.09
Ghir_A01G018970	0	0	18.28	688.36	1384.11	2191.37	1937.9	2362.22	2100.93	2453.59	2566.53	2664.99	1843.68	3.76	3.07	0	0	2.83	1.33	9.8	0	6476.99	9.8
Ghir_A01G018980	0.34	0	17.02	648.37	1396.6	2165.84	1878.04	2204.12	1993.22	2340.29	2402.93	2208.88	2422.11	3.47	2.33	0	0	4.03	2.07	16.05	0.65	7533.88	16.05
Ghir_A01G019030	0.24	0	0.95	12.59	69.01	123.15	129.84	155.77	150.19	190.7	182.51	176.01	205.7	0.29	0.43	0.38	0	0.35	0.16	0.83	0	382.03	0.83
Ghir_A01G019230	0	0	0	0	0.04	0	0	0	0.03	0.51	0.3	4.85	13.64	0	0	0	0	0	0	0	0	14.91	0
Ghir_A01G020500	0	1.29	4.29	58.23	104.53	178.71	131.22	168.31	143.99	193.65	193.01	199.72	215.77	0.52	0.41	0	0	1.13	0.69	1.5	1.22	520.46	1.5
Ghir_A01G021630	0	0.04	0.14	0	0	0	0	0	0	0.69	1.4	4.35	5.65	0	0	0	0	0	0.02	0.04	0	9.47	0.04
Ghir_A02G000080	0	0	0	2.53	11.68	11.45	17.92	21.49	9.04	11.22	8.06	9.04	9	0	0	0	0	0.06	0	0	0	1.94	0.06
Ghir_A02G001180	0.13	0	0	10.3	26.4	46.22	32.47	50.6	35.44	45.38	38.93	30.22	33.19	0	0	0	0	0	0	0.22	0	4.28	0.22
Ghir_A02G002340	0	0	0	0	0	0	0	0	0	0.33	0	6.89	2.89	0	0	0	0	0	0	0	0	35.55	0
Ghir_A02G002350	0	0	0	0	0	0	0	0	0.16	0	0	2.18	3.65	0	0	0	0	0	0	0	0	25.45	0
Ghir_A02G002520	0	0	0	0	0.51	1.17	2.04	2.37	0.74	2	1.89	1.74	2.4	0	0	0	0	0	0	0	0	0.61	0
Ghir_A02G002580	0	0	0.11	0.03	8.28	22.33	50.43	71.62	58.16	65.46	67.45	99.86	121.29	0.16	0.17	0	0	0.23	0	0.64	0	30.45	0.64
Ghir_A02G002590	0	0	0.15	0.05	18.91	33.03	60.75	71.63	55.1	60.39	53.69	93.62	140.13	0.15	0.15	0	0	0.06	0	0.21	0	20.64	0.21
Ghir_A02G002610	0	0	0.16	0.27	4.93	33.85	57.99	135.31	143.67	156.52	168.04	249.89	345.36	0.32	0.26	0	0.33	0.45	0.04	0.66	0.29	40.01	0.66
Ghir_A02G002740	0.78	1.69	1.62	48.14	200.74	234.61	285.93	461.03	309.21	371.14	353.36	624.5	471.9	1.32	0.56	0	0	0.34	0.52	3.02	0	129.89	3.02
Ghir_A02G003430	0.11	0	0.2	1.57	7.79	58.28	75.11	45.62	135.1	115.14	136.01	637.75	315.64	0.27	0.46	0	0	0.86	0	2.59	0	0	2.59
Ghir_A02G003480	0	0.12	0.16	3.03	5.42	11.4	12.25	18.55	22.73	32.96	41.6	72.82	91.39	0.21	0.33	0	0	0.03	0.04	0.32	0.33	441.42	0.33
Ghir_A02G004340	0	0	0	0	0	0	0	0	0	0.25	0.4	5.87	5.28	0	0	0	0	0	0	0	0	2.2	0
Ghir_A02G004410	0.14	0	0.18	0.17	0.08	18.5	40.51	121.71	156.85	202.08	237.77	270.34	325.8	0.5	0.28	0	0	0.26	0	1.31	0.05	1468.18	1.31
Ghir_A02G004430	0	0	0.23	15.1	20.08	20.45	11.49	11.02	2.57	4.36	7.13	5.7	6.51	0	0	0	0	0	0	0	0	78.38	0
Ghir_A02G004760	0.24	0.39	6.33	146.51	348.74	533	459.49	660.48	621.24	698.47	679.75	657.24	494.44	2.76	1.71	0.32	0.2	1.39	2.32	3.58	0.14	1189.5	3.58
Ghir_A02G004860	0.12	0	0	0.52	5.14	4	4.78	4.4	2.34	3.73	3.74	6.03	7.88	0	0	0	0	0	0	0	0	3.97	0
Ghir_A02G005140	0.07	0	0.21	0.13	0.29	4.24	11.94	60.6	64.02	98.53	115.1	213.68	355.68	0.59	0.28	0	0	0.15	0.22	0.67	0	2.58	0.67
Ghir_A02G005370	0	0	0.09	0.13	1.86	2.53	2.74	2.26	3.25	3.75	3.69	17.72	24.04	0	0	0	0	0	0	0.16	0	17.27	0.16
Ghir_A02G005530	0.02	0	0.05	0	0.17	0.8	1.28	3.1	4.21	6.34	4.93	15.19	22.52	0	0	0	0	0.06	0.04	0.12	0	5.93	0.12
Ghir_A02G005710	0	0	0.45	0	0.55	0	0.88	0.76	0.73	3.03	1.52	7.88	5.25	0	0	0	0	0	0	0	0	0	0
Ghir_A02G007300	0	0	0	0	0	0	0	0	0	0	0	0	1.13	0	0	0	0	0	0	0	0	0	0
Ghir_A02G007500	0	0	0	1.1	24.45	73.73	129.51	153.64	94.96	110.08	109.62	171.39	111.75	0.12	0.37	0	0	0.18	0.25	0.68	0	3.11	0.68
Ghir_A02G008320	0	0	0.42	0.52	8.56	41.94	53.29	87.4	98.75	128.97	136.37	159.91	258.87	0.3	0.14	0	0	0.2	0.1	1.09	0.04	684.32	1.09
Ghir_A02G008330	0	0	0	0.09	0.51	9.27	12.91	47.35	68.97	113.18	127.41	166.99	250.2	0.36	0.18	0	0	0.36	0.12	0.82	0	887.28	0.82
Ghir_A02G009860	0	0	2.23	72.34	172.53	179.62	234.54	229.08	146.86	150.6	158.36	177.25	73.7	0	0	0	0	0.61	0	0	0	18.19	0.61
Ghir_A02G011600	0	0	0.05	0.02	0.07	3.72	7.3	9.11	6.31	9.7	9.62	17.62	21.92	0	0	0	0	0.02	0	0.02	0.03	4.18	0.03
Ghir_A02G012640	0	0	0	0.1	0	0	0	0	0	0.43	0.83	2.73	5.16	0	0	0	0	0	0	0	0	52.93	0
Ghir_A02G013070	0	0	0	0	0	1.38	0.77	2.19	0	0	0	0.45	1.67	0	0	0	0	0	0	0	0	0	0
Ghir_A02G013440	0	0	0.51	0.67	29.4	97.34	128	185.55	202.3	291.89	306.46	321.77	348.41	1.11	0.62	0	0	0.27	0.07	3.35	0	1444.25	3.35
Ghir_A02G013700	0	0	0.01	61.49	169.83	0	8.47	0	0	0	0	0	319.85	0	0	0	0	0	0	0	0	0	0
Ghir_A02G015630	0.74	0	1.75	104.95	341.6	498.01	532.04	655.53	536.34	678.14	696.46	769.85	801.59	1.38	0.81	0	0	0.84	0.37	4.49	0	2095.7	4.49
Ghir_A02G015640	0	0	1.4	1.65	117.79	488.86	572.51	747.54	814.64	1152.95	1127.85	1052.43	1433.55	2.27	1.56	0.22	0	0.49	0.53	3.61	4.78	2183.03	4.78
Ghir_A02G015900	0.2	0	0.81	0	0	1.32	1.72	15.47	14.3	14.88	19.14	21.14	4.82	0	0	0	0	0	0	0	0	0	0
Ghir_A02G015910	0	0	0	0	0.05	1.19	2.71	9.8	14.46	20.81	21.72	33.64	38.5	0.04	0	0	0	0	0	0.04	0	191.21	0.04
Ghir_A02G017340	0	0	1.73	0.44	0.29	0.39	0.43	0.86	0	0.12	0.61	0.99	2.17	0	0	0	0	0	0	0	0	326.37	0
Ghir_A02G017640	0.04	0	0.24	0.38	17.77	50.97	58.4	89.47	97.45	127.01	126.48	120.78	175.18	0.51	0.16	0	0	0.51	0	1.37	0	695.82	1.37
Ghir_A02G018060	0	0	0.19	3.44	16.8	28.44	26.88	34.15	37.31	46.6	50.49	53.87	64.78	0.08	0.09	0	0	0.16	0	0.33	0	301.18	0.33
Ghir_A02G018360	0.23	0	0.66	0.38	0.37	0.36	0.9	2.8	2.98	8.1	8.83	19.1	26.13	0	0.1	0	0	0	0.05	0.05	0.08	57.92	0.1
Ghir_A03G000770	0	0	0	0	0	0	0	0	0	0.51	2.55	12.63	24.93	0	0	0	0	0	0	0	0	342.91	0
Ghir_A03G001140	0	0	0.68	6.3	11.45	7.26	6.12	7.62	4.39	10.94	4.99	5.31	5.8	0	0	0	0	0	0	0	0	0.15	0
Ghir_A03G001930	0	0	0.66	0	0	0	0	1.89	0.31	4.38	16.78	111.94	128.4	0.34	0	0	0	0.32	0	1.09	0	503.27	1.09
Ghir_A03G002340	0.64	0	2.37	50.44	305.31	679.37	658.6	791.59	804.46	1028.52	1204.68	1167.88	976.89	2.43	1	0	0	0.34	0.46	8.78	0	2758.37	8.78
Ghir_A03G002370	0.86	0.77	12.52	219.96	782.57	1432.93	1481.13	1797.78	1657.52	2011.97	2157.18	2360.71	1727.58	5.72	3.82	1.27	0.4	4.32	2.76	15.9	1.43	5401.56	15.9
Ghir_A03G003470	0	0	0	5.34	1.62	4.33	0.65	0	0	0	1.38	0.56	2.38	0	0	0	0	0	0	0	0	0	0
Ghir_A03G003830	0	0	0	0	0.03	1.39	2.11	4.45	4.44	6.78	6.27	5.4	6.1	0	0	0	0	0	0	0.03	0	10.52	0.03
Ghir_A03G004490	0	0.24	0.08	0	0.19	0.27	0.15	5.39	8.58	10.77	11.61	14.61	3.58	0.03	0	0	0	0	0	0	0	0.64	0.03
Ghir_A03G007180	0.12	0	0.34	4.95	272.78	365.24	471.68	615.79	425.61	518.77	543.69	978.28	823.21	1.04	0.72	0	0	1.31	0.47	4.66	0	35	4.66
Ghir_A03G007590	0	0	0.19	0.16	0.91	24.08	37.71	84.14	108.53	139.35	159.79	209.96	307.87	0.15	0.26	0	0	0.08	0.76	0.85	0	3.52	0.85
Ghir_A03G008250	0	0	0	0.05	0	0.77	0.93	8.05	13.8	19.42	21.58	28.04	38.69	0.05	0	0.09	0	0.14	0.24	0.29	0	86.65	0.29
Ghir_A03G009040	0	0	41.42	832.64	1575.02	1377.92	1169.68	1402.41	862.73	933.4	963.32	1408.13	1411.23	3.68	1.25	2.23	0	4.45	2.32	12.55	0.94	2220.15	12.55
Ghir_A03G009410	0	0	0.13	0	1.12	4.15	4.24	6.01	6.53	9.03	6.43	8.87	11.97	0	0.06	0	0	0	0	0	0	46.29	0.06
Ghir_A03G012650	0	0	0.26	0	0	1.74	3.18	13.99	15.67	15.25	18.31	10.15	17.4	0	0	0	0	0.11	0	0	0	20.35	0.11
Ghir_A03G013190	0	0	0	7.79	29.57	157.99	314.04	531.87	488.38	599.83	486.39	663.46	608.39	0	0	0	0	0	0	0	0	75.05	0
Ghir_A03G013730	0.86	0	0	0.11	0.33	35.03	48.82	84.76	37.08	35.61	9.38	0.37	1.45	0	0	0	0	0	0	0	0	0	0
Ghir_A03G014280	0	0	0.33	0	0	0	0	0	0	0	0.7	4.38	7.11	0	0	0	0	0	0	0	0	9.91	0
Ghir_A03G014440	3.48	1.55	16.68	57.45	68.5	78.61	59.4	93.8	84.09	123.54	140.03	198.01	218.77	2.03	0.34	0.73	1.19	0.1	1.71	1.34	0	69.97	2.03
Ghir_A03G014560	0.14	0	0.18	0.04	0.08	0.04	0.49	10.54	26.71	63.77	108.98	296.66	217.52	0.27	0.32	0	0	0.57	0	0.72	0	21.43	0.72
Ghir_A03G016700	0	0	0	0.21	0.4	2.11	9.63	8.97	3.28	2.87	3.4	2.78	3.86	0	0	0	0	0	0	0	0	3.55	0
Ghir_A03G016710	0	0	0	0.22	18.39	52.13	63.81	78.24	53.1	63.38	49.94	101.55	87.69	0.07	0.14	0	0	0.52	0	0.48	0	3.31	0.52
Ghir_A03G017530	0	0	0	0.09	0.09	0	0	1.86	7.47	25.23	33.13	106.17	115.57	0	0	0	0	0.16	0.25	0.08	0	279.12	0.25
Ghir_A03G018710	0.1	0.1	0.15	0.11	0.51	1.94	3.58	3.02	2.93	2.39	2.29	3.19	3.52	0	0	0	0	0	0	0	0	0.84	0
Ghir_A03G019650	0	0	0.09	0.09	0.09	15.07	30.06	106.05	94.84	126.58	120.45	222.86	231.7	0.37	0.31	0	0	0.58	0	1.48	0	176.3	1.48
Ghir_A03G020500	0.21	0.32	0.26	0.95	11	27.6	37.12	69.14	62.44	85.23	87.54	108.37	157.66	0.17	0.24	0.56	0	0.39	0	1.25	1.09	162.72	1.25
Ghir_A03G020760	0	0	0	0	0.05	0	0	0	0.15	1.34	1.31	7.19	12.2	0	0	0	0	0	0	0	0	2.46	0
Ghir_A03G021480	0.11	0	0.2	0.95	0.39	0.2	0.19	0	0	1.23	2.77	13.05	27.34	0.06	0	0	0	0.03	0.03	0	0.03	140.98	0.06
Ghir_A03G021550	0	0	0.12	0.13	0.58	0.57	1.56	5.62	12.13	21.73	29.47	49.29	96.34	0.05	0	0	0	0.02	0.03	0.2	0	298.48	0.2
Ghir_A03G021610	0.14	0	1.54	28.74	64.93	80.78	59.08	68.96	71.98	95.7	106.57	127.93	190.32	0.04	0.27	0	0	0.04	0	0.5	0	765.12	0.5
Ghir_A03G023690	0	26.3	9.71	11.11	0	2.8	0	0	0	0	0	0	5.4	0	0	0	0	0	0	0	0	0	0
Ghir_A04G001480	0	0	2.5	5.93	638.13	1356.91	1783.09	2388.49	1691.48	2158.52	2090.94	4644.72	4291.89	7.48	3.86	0	0	3.79	1.96	19.78	0	2122.3	19.78
Ghir_A04G001490	0	0	0.57	1.72	121.66	211.32	282.88	322.35	215.9	266.7	235.8	649.16	863.39	0.13	0.94	0	0	0	0.24	2.06	0	233.1	2.06
Ghir_A04G001500	0	0	0.36	0.13	0.12	5.41	14.25	110.35	185.71	281.26	369.46	387.25	539.53	0.77	0.28	0	0	0.6	0.45	2.62	0	1579.99	2.62
Ghir_A04G001550	0.28	0	2.16	11.22	392.94	697.89	865.25	1164.3	816.9	1059.82	1074.86	2068.11	1638.02	2.91	2.28	0	0	2.54	1.17	10.11	0	609.19	10.11
Ghir_A04G001560	0.4	0	2.42	9.19	466.32	962.17	1244.46	1718.88	1226.88	1570.36	1537.3	2652.89	2148.3	3.99	3.35	0	0	2.3	0.56	10.98	0	1145.55	10.98
Ghir_A04G001580	0	0	0	0	0	0	0	0	0	4.1	7.18	36.45	60.12	0	0	0	0	0	0	0.23	0	468.28	0.23
Ghir_A04G002010	0	0	0.96	0.72	15.61	179.67	220.21	346.54	428.86	612.21	694.09	755.2	811.48	1.69	1.71	0.44	0	0.97	0.72	4.73	0	2157.63	4.73
Ghir_A04G002210	0.11	0.84	0.57	4.21	7.32	7.73	9.01	9.97	10.29	13.71	14.11	15.55	27.83	0.27	0.07	0.05	0.15	0.05	0.09	0.12	0.22	88.71	0.27
Ghir_A04G002690	0	0	0	0.07	0	0	0.35	0.14	0.7	0	0.35	0.37	1.06	0	0	0	0	0	0	0	0	0	0
Ghir_A04G004250	0	0	3.99	100.75	196.03	237.27	266.05	300.99	219.6	270.44	281.68	395.99	351.81	0.53	0.66	0	0	0.51	0.11	3.07	0	786.53	3.07
Ghir_A04G005520	0	0	0	0	0	0.23	0.69	1.78	1	4.12	4.3	12.88	12.55	0	0	0	0	0	0.08	0.04	0	26.48	0.08
Ghir_A04G005530	0.17	2.49	0.76	1.42	7.68	18.28	24.46	31.2	36.44	51.41	52.21	56.33	86.94	0.43	0.11	0.13	0.22	0.26	0.44	0.55	0.54	263.6	0.55
Ghir_A04G005560	0.49	0	2.55	149.75	559.71	880.97	784.06	1071.23	995.73	1231.47	1264.51	1218.14	1415.2	3.03	1.46	0	0	1.6	0.19	8.55	0	3099.03	8.55
Ghir_A04G005670	0	0	0.2	3.28	5.88	3.79	2.49	1.5	1.88	5.64	10.85	29.64	40.42	0.07	0.14	0	0	0	0.1	0.17	0	39.03	0.17
Ghir_A04G007050	0	0.29	1.03	0.92	102.07	418.06	451.62	571.38	614.27	883.03	931.02	960.54	1007.1	1.6	1.48	0	0	1.19	0.89	5.13	0.08	2698.52	5.13
Ghir_A04G008670	0	0	0	0	0	0	0	0.03	0.47	2.47	4.76	23.87	19.47	0.03	0.07	0	0	0	0	0.17	0	0.69	0.17
Ghir_A04G009080	0	0	0	0.04	1.51	5.1	8.59	5.54	4.36	5.18	4.96	7.22	6.07	0	0	0	0	0	0	0	0	1.14	0
Ghir_A04G009810	0	0	0	0	0.13	0	0	0.06	0.28	0.93	5.18	13.9	39.9	0.06	0	0	0	0	0	0.06	0	269.11	0.06
Ghir_A04G010790	0	0	0	0	0	0	0	0	1.07	1.91	2.8	12.09	20.35	0	0.05	0	0	0	0	0.1	0.06	12.11	0.1
Ghir_A04G012000	0.43	0.26	0.26	0.13	0.5	0	0.75	0.54	1.05	1.62	0.32	1.84	2.15	0	0	0	0	0	0	0	0	0.11	0
Ghir_A04G012830	0	0	0	0	0	0	0	0	4.1	2.79	4.25	17.79	17.46	0	0	0	0	0	0	0	0	6.5	0
Ghir_A04G012990	1.88	0.45	1.96	34.79	98.93	66.62	55.06	74.29	46.39	45.13	34.27	39.82	35.24	0.06	0	0	0	0.24	0.03	0.28	0	25.12	0.28
Ghir_A04G014650	0	0	0	0.08	0.04	6.3	8.11	10.47	9.04	11.88	10.2	8.45	11.96	0	0	0	0	0	0	0	0	10.5	0
Ghir_A04G014770	0	0	0.05	0	0	0	0	0.06	0.04	0.96	2.52	9.81	15.76	0.02	0.11	0	0	0	0	0	0	18.68	0.11
Ghir_A04G016030	0	0	6.21	152.95	394.94	493.4	478.64	594.25	543.83	635.82	641.8	575.86	781.13	0.81	0.62	0	0	1.11	0.17	4.58	0	1562.1	4.58
Ghir_A04G016230	0	0.07	0.28	0.14	10.17	62.32	89.91	127.78	125.19	176.76	172.37	163.24	211.29	0.3	0.18	0	0	0.16	0.04	0.58	0.09	313.96	0.58
Ghir_A05G000260	0	0	0	0.48	1.11	2.05	3.59	5.62	7.24	8.22	13.55	22.57	37.87	0.29	0.04	0	0	0	0	0.15	0	39.3	0.29
Ghir_A05G001500	0	0	0.15	3.24	11.08	12.62	13.78	13.66	6.94	7.35	5.62	5.02	3.04	0	0	0	0	0.03	0	0.03	0	0.47	0.03
Ghir_A05G002550	0	0	0.49	9.65	12.77	1.87	0	2.66	0.86	0.22	0.45	1.58	1.45	0	0	0	0	0	0	0	0	0	0
Ghir_A05G003710	0	0	0	0.33	18.28	26.72	27.77	36.59	28.17	42.55	34.78	65.76	99.05	0	0.52	0.19	0	0	0	0.31	0	205.17	0.52
Ghir_A05G003840	0	0	0.23	0.03	0.03	0.07	0.36	4.42	13.5	30.34	43.17	87.99	157.58	0.19	0.03	0.21	0.36	0.12	0.08	0.95	0	454.54	0.95
Ghir_A05G004230	0	0	0	0	0.03	3.87	4.99	15.99	18.63	28.06	34.79	43.02	69.99	0.34	0.12	0.06	0.11	0.07	0.36	0.32	0.03	104.76	0.36
Ghir_A05G004300	0	0	0	0	0	0	0	0	1.9	3.37	4.65	16.4	5.67	0	0	0	0	0	0	0	0	0	0
Ghir_A05G005370	0	0	0.36	0.29	24.88	41.34	56.77	65.05	58.82	77.06	70.23	87.2	120.81	0.15	0.11	0	0	0.09	0	0.48	0.26	250.25	0.48
Ghir_A05G005850	0	0	0	0	0.54	3.97	4.7	6.67	4.9	3.89	5.23	3.82	3.4	0	0	0	0	0	0	0	0	3.08	0
Ghir_A05G007640	0.08	0	0.08	0	0.04	0	0	0.09	1.76	6.36	13.03	43.37	76.26	0.03	0	0	0	0	0	0.34	0	84.27	0.34
Ghir_A05G007740	0	0	0.22	0.52	0.3	0	0.05	0.09	0.08	1.56	4.68	27.05	34.93	0	0.1	0	0	0	0	0.34	0	167.92	0.34
Ghir_A05G011210	0	0	0.07	0	0.03	0.03	0	0.09	0.89	13.22	25.76	136.53	109.1	0.98	0.61	0.06	0	0.06	0.39	0.86	0	0	0.98
Ghir_A05G011820	0	0	0	0	0	0.15	0	0	0	0.96	0	3.19	6.37	0	0	0	0	0	0	0	0	139.44	0
Ghir_A05G011840	0.1	0	0.1	0.19	0.08	0.07	0.17	0.75	2.92	9.27	15.24	40.3	63.59	0.02	0.07	0	0	0.04	0	0.48	0.38	175.13	0.48
Ghir_A05G011850	0	0.07	0	0.07	0	0	0.67	6.72	15.65	29.05	42.52	58.07	92.04	0.09	0.09	0	0	0.04	0	0.36	0	280.87	0.36
Ghir_A05G012240	0.17	0.57	0.22	0.5	4.8	15.38	23.34	38.89	49.03	60.91	67.77	77.26	112.2	0.11	0.13	0.41	0	0.11	0.05	0.42	0.14	238.92	0.42
Ghir_A05G012270	0	0.05	0.64	0.1	0.35	0.27	0.64	0.47	0.58	2.19	2.76	10.34	11.77	0	0.05	0.04	0	0	0.05	0	0	25.75	0.05
Ghir_A05G014910	0	0	0	0	0	0	0	0	0.06	0	1.2	1.52	2.95	0	0	0	0	0	0	0	0	6.79	0
Ghir_A05G015100	0	0	0.39	0.21	15.07	58.5	68.44	104.62	101.95	91.85	86.61	91.09	64.45	0.55	0.19	0	0	0	0	0.19	0	66	0.55
Ghir_A05G015660	0.08	0.84	0.05	0.12	5.71	5.73	5.83	5.09	4.02	3.14	2.7	1.26	2.7	0	0	0	0	0	0	0.02	0	4.03	0.02
Ghir_A05G020240	0	0	0	0.03	0.74	0.14	0.09	0	0.39	3.49	7.78	35.13	32.26	0.03	0.03	0	0	0.03	0	0.09	0	21.18	0.09
Ghir_A05G020740	2.42	5.4	9.3	14.8	23.88	26.02	19.34	22.44	73.33	159.51	308.97	758.89	1033.69	6.95	3.64	0.03	0.2	0.83	4.65	4.43	0.34	0.96	6.95
Ghir_A05G025960	0	0	0	0	0	0	0	0	0	0	0	1.64	1.01	0	0	0	0	0	0	0	0	0	0
Ghir_A05G026020	2.32	0.27	0	0.45	9.31	20.81	33.53	46.61	43.21	44.65	51.06	66.67	49.86	0.33	0	0	0.3	0	0	0	0	56.61	0.33
Ghir_A05G026350	0.15	1	0.96	3.84	12.74	23.12	24.13	30.15	24.84	28.84	32.53	28.97	35.82	0.17	0	0	0	0.06	0.08	0.12	0	96.09	0.17
Ghir_A05G026970	0	0	0.14	0	0.07	0	0	0	0.11	3.03	4.87	39.86	71.62	0.06	0	0	0	0	0.07	0	0	351.22	0.07
Ghir_A05G028080	0.55	0	2.92	243.13	832.41	1421.41	1311.52	1364.63	1087.76	1294.56	1319.52	1992.67	1960.31	2.54	2.35	0	0.14	2.6	1.27	11.79	0	753.92	11.79
Ghir_A05G028130	0	0	0.6	4.01	185.87	280.35	343.63	536.18	339.11	300.53	229.08	342.62	179.52	0.47	0.22	0	0	0.15	0	1.62	0	53.46	1.62
Ghir_A05G028640	0	0	0	0.53	0.17	0.55	1.71	0.3	0.14	2.59	3.12	4	2.88	0	0	0	0	0	0	0	0	4.18	0
Ghir_A05G030030	0	0	0	0	0	0	0	0	0.27	0	0.06	1.7	2.51	0	0	0	0	0	0	0	0	0.69	0
Ghir_A05G030810	0	0	0.46	0	0.07	0.13	0.07	0	0.73	43.63	104.94	502.91	142.77	0.27	0.42	0	0	0.07	0	0.84	0	0	0.84
Ghir_A05G031340	0	0	0	0	0	0	0	0	0	0	0	0.91	3.21	0	0	0	0	0	0	0	0	5.24	0
Ghir_A05G031780	0	0	0.92	2.41	34.18	119.22	141.37	202.71	225.38	332.4	375.02	362.62	511.27	1.24	0.52	0.05	0	0	0.26	1.49	0	112.78	1.49
Ghir_A05G031790	0	0	1.86	0.28	0.09	0.22	0	0.16	0.56	3.17	7.42	36.9	48.34	0.04	0.04	0	0	0	0	0	0	234.14	0.04
Ghir_A05G032510	0	0	0	0	0	0	0	0	0	0.49	1.19	0.99	2.3	0	0	0	0	0	0	0	0	11.72	0
Ghir_A05G033000	0.16	0	0.08	0.14	0.21	0	0.03	0	0	1.65	1.32	8.84	16.32	0	0	0	0	0.03	0	0.07	0	107.6	0.07
Ghir_A05G033400	0	1.27	1.11	0.77	0.43	0.17	0	0	0	0.49	0.45	2.62	3.46	0	0	0	0	0	0	0	0	0.43	0
Ghir_A05G033800	0.29	0	0.53	0.13	3.66	44.24	80.57	170.88	140.61	209.79	231.39	316.29	241.38	0.48	0	0	0	0.12	0	1.51	0	21.43	1.51
Ghir_A05G034780	0.14	0	0.25	0	0	0.22	0.36	3.13	4.8	9.35	16.47	36.75	59.88	0.31	0	0	0	0	0.16	0.16	0	220.51	0.31
Ghir_A05G035470	0	0.53	0.21	2.22	68.17	228.31	228.36	320.15	344.78	435.44	478.11	445.16	419.97	0.29	0.3	0	0	0.74	0.2	1.79	0	1165.77	1.79
Ghir_A05G036100	0	0	0	0.5	1.83	6.64	4.96	9.72	7.23	6.89	8.16	12.39	8.54	0	0	0	0	0	0	0	0	0	0
Ghir_A05G036740	0	0	0	7.85	115.11	314.35	298.53	511.93	526.05	574.01	626.7	546.24	579.43	0.56	1.17	0	0	0.45	0.89	2.04	0	1228.62	2.04
Ghir_A05G036850	0.57	0.05	1.09	4.76	8.39	10.72	8.39	9.27	3.72	3.31	4.75	4	3.07	0	0	0	0	0	0	0	0	0.48	0
Ghir_A05G037300	0	0	0	0.25	11.87	20.04	27.41	39.04	36.39	41.58	45.02	55.55	76.61	0.05	0.03	0	0	0.03	0	0.45	0.12	159.54	0.45
Ghir_A05G037430	0	0	0	0.93	0	0	0	0.31	0	0	0.31	2.83	1.54	0	0	0	0	0	0	0	0	0	0
Ghir_A05G039660	0	0.17	0.67	4.85	12.85	15.19	17.54	14.81	9.44	10.45	12.95	24.45	27.74	0	0	0	0	0.15	0	0	0	15.79	0.15
Ghir_A05G040050	0	0	0	0	0.94	0	0.19	0	0.77	0.48	0.16	1.78	3.69	0	0	0	0	0	0	0	0	0	0
Ghir_A05G040270	0	0	0.52	0.94	2.88	1.96	4.62	3.88	3.9	4.35	5.19	7.64	8.49	0.04	0.08	0	0	0	0	0	0	1.15	0.08
Ghir_A05G042270	0	0.26	0	0	0	0	0	0	0	0.33	0.11	2.63	3.26	0	0	0	0	0	0	0	0	1.49	0
Ghir_A05G043030	0	0	0	0	0	0	0	0	0	0	0	0	1	0	0	0	0	0	0	0	0	0	0
Ghir_A05G043460	0	0	0	0.29	0	0.13	0.57	0.12	0	0	0.86	2.6	2.45	0	0	0	0	0	0	0	0	0.78	0
Ghir_A06G000040	0	0.04	0.24	0.12	0.15	0.1	0.07	2.39	5.66	17.15	30.59	57.37	67.87	0.14	0.04	0	0	0.03	0.07	0	0.21	21.68	0.21
Ghir_A06G000560	0.56	0.15	0.19	0.09	0.57	1.08	2.52	4.6	7.07	10.52	13.73	16.81	26.03	0	0.03	0	0	0	0.09	0.21	0.05	80.03	0.21
Ghir_A06G001710	0	1.21	2.47	9.25	15.11	18.5	19.14	20.26	11.8	12.54	12.96	15.58	15.03	0.04	0.1	0	0	0.02	0	0.1	0	8.9	0.1
Ghir_A06G003130	0.09	0.1	0.16	1.95	2.87	1.81	1.34	2.83	2.76	5.77	7.04	18.32	24.69	0.16	0	0.02	0	0.05	0.04	0.16	0.06	159.06	0.16
Ghir_A06G005960	0	0	0	0.13	0	1.34	1.47	30.14	43.61	57.21	77.11	97.41	71.72	0	0	0	0	0	0	0.47	0	132.54	0.47
Ghir_A06G006590	0	0	0	0	0.25	5.02	7.57	17.57	15.58	17.67	10.11	11.6	14.42	0.04	0	0	0	0	0	0.08	0	24.41	0.08
Ghir_A06G007170	0	0	0	46.79	336.86	397.49	446.31	603.09	440.08	493.14	412.26	726.43	458.66	1.09	0.64	0.94	0	0.35	0	2.32	0	163.9	2.32
Ghir_A06G009100	0.29	0.19	0.18	0.18	2.56	29.73	42.7	74.61	85.6	117.52	124.91	142.15	208.51	0	0.25	0	0	0	0	1.02	0	752.52	1.02
Ghir_A06G010510	0	0	0.16	0	0	0.28	0.15	15.59	40.18	53.01	73.5	99.64	84.35	0.07	0.07	0	0	0.21	0	0.51	0	14.92	0.51
Ghir_A06G010580	0.2	0	0.71	0	1.44	0	0.36	0	0	0	0	0.78	3.39	0	0	0	0	0	0	0	0	52.94	0
Ghir_A06G012830	0	0	0	5.15	23.63	32.61	34.85	37.28	35.51	43.74	39.02	48.68	46.74	0.12	0	0	0	0	0	0.45	0	73.26	0.45
Ghir_A06G013270	0	0	0.2	0.1	0.09	0.95	0.28	22.81	57.84	93.39	132.16	164.35	195.78	0.26	0.18	0	0	0	0	1.46	0	433.37	1.46
Ghir_A06G013290	0	0	0.44	0	0.29	2.95	3.94	29.36	38.02	44.96	50.74	75.1	36.58	0.21	0	0	0	0	0	0	0	120.45	0.21
Ghir_A06G013300	0.55	0	1.58	1.19	17.13	143.2	199.04	536.21	512.46	593.94	616.46	827.73	747.69	2.24	0.8	0	0	0.59	0.16	6.07	0	2305.21	6.07
Ghir_A06G013950	0	0.07	1.7	12.21	32.08	33.27	30.35	31.31	28.01	24.4	26.89	34.98	56.98	0.06	0	0	0	0	0	0.26	0	131.38	0.26
Ghir_A06G014850	0	0	0	4.83	29.2	48.83	45.29	107.24	108.41	125.96	142.71	190.07	160.84	0.16	0	0	0	0.16	0	1.37	0	261.92	1.37
Ghir_A06G016150	1.53	4.89	6.22	2.23	2.45	6.47	8.7	51.66	153.36	184.95	236.19	408.5	216.52	0.3	0.36	0	0	0	0	1.94	0	0	1.94
Ghir_A06G017230	0	0	0	0	0.07	0.02	0	0	0.18	2.5	4.61	19.32	34.25	0	0.21	0.07	0.09	0.02	0.12	0.18	0	2.38	0.21
Ghir_A06G017570	0	0	0	0	0.53	1.84	3.6	3.38	2.75	5.98	4.52	9.53	17.5	0.07	0.03	0	0	0	0	0.14	0	6.55	0.14
Ghir_A06G018180	0	0	0	0.05	0	1.55	1.74	5.67	3.23	7.48	7.85	17.15	17.66	0.05	0	0	0	0	0	0.15	0	22.2	0.15
Ghir_A06G018190	0	0	0	0	0	0	0	0	0.39	0.27	0.9	4.67	1.21	0	0	0	0	0	0	0	0	0.56	0
Ghir_A06G018330	0.4	0	0.67	5.28	11.92	12.73	14.11	14.55	13.33	19.77	19.72	17.56	31.81	0.04	0.02	0	0	0.06	0	0.11	0	109.13	0.11
Ghir_A06G018990	0	0	8.4	6.65	10.35	0	0	0	0	0	0	4.57	4.35	0	0	0	0	0	0	0	0	0.68	0
Ghir_A06G019090	0	0	0	0	0	0	0	0	0	0	0.14	1.26	45.15	0	0	0	0.07	0	0	0	0	0	0.07
Ghir_A06G019470	0	0	0.19	0.28	0.37	1.43	3.22	4.48	7.88	12.6	9.44	22.34	19.57	0	0	0	0	0.08	0	0.09	0	57.19	0.09
Ghir_A06G020020	0	0	0	0	0	0.16	0	0	0	1.49	1.67	9.1	19.15	0	0	0	0	0	0	0.17	0	51.37	0.17
Ghir_A06G020080	1.1	0	1.21	5.73	193.25	388.96	419.71	593.98	520.84	555.39	526.48	931.32	434.7	1.16	1.22	0	0	1.13	0	4.19	0	35.87	4.19
Ghir_A06G020540	0	0	0.17	0.25	4.3	4.44	5.73	8.76	4.82	13.57	11.05	13.98	13.5	0	0	0	0	0.07	0	0	0	31.23	0.07
Ghir_A06G021230	0	0.28	1.82	1.57	1.76	2.77	2.46	4.4	3.47	3.68	4.47	11.38	6.37	0	0.05	0	0	0	0	0.05	0	3.49	0.05
Ghir_A06G021430	0	0	0.07	0.52	0.03	1.5	2.07	6.56	8.41	14.56	20.75	59.2	78.8	0	0.03	0	0	0	0	0.2	0	214.51	0.2
Ghir_A06G021820	0.79	0	0	0	0	0	0	0	0.57	0.42	0.94	3.3	4.47	0.04	0.04	0	0	0	0	0	0	6.1	0.04
Ghir_A06G021870	0.31	0.17	0	0.53	0.37	0	0	0	0.45	8.31	10.76	62.46	77.53	0.15	0	0	0.18	0.1	0	0.05	0	598.1	0.18
Ghir_A06G022050	0.49	0	0	0	0.03	0	0	0.07	0.25	5.26	6.88	41.8	55.18	0.14	0	0	0	0.3	0.1	0.46	0.5	416.11	0.5
Ghir_A06G022210	0	0.19	0	0	0.09	0.92	0	0	0	0	0.16	0.4	6.16	0	0	0	0	0	0	0	0	2.24	0
Ghir_A07G000170	0	0	0.51	3.13	7.05	20.18	20.4	41.19	55.12	89.52	92.44	104.52	164.04	0.16	0.1	0	0	0.12	0.07	0.7	0	511.32	0.7
Ghir_A07G001520	0	0	0	1.28	9.81	58.63	56.03	47.4	4.86	22.66	8.11	20.45	4.17	0	0	0	0	0	0	0	0	0	0
Ghir_A07G002250	0.71	0	4.42	17.9	38.63	22.06	10.4	3.34	1.52	3.81	3.77	4.28	5	0	0	0	0	0	0	0	0	0.68	0
Ghir_A07G003410	0	0	0	0.04	0	0	0	0.04	0.51	4.65	12.44	42.67	56.71	0.04	0	0	0	0	0.04	0.21	0	25.49	0.21
Ghir_A07G004650	0	0	0.11	0	0.1	0	0.1	2.15	4.98	19.63	23.08	77.08	99.28	0	0.05	0	0	0.09	0	0.15	0	11.8	0.15
Ghir_A07G006310	0	0	0	1.08	15.99	43.21	41.21	56.6	58.94	77.31	78.28	105.37	129.53	0	0.09	0	0	0.78	0	0.46	0	280.3	0.78
Ghir_A07G008410	0	0	0	0.45	24.62	149.59	175.19	299.64	349.07	443.83	477.43	738.7	380.79	0.8	1.05	0	0	0.57	0	3.16	0	153.91	3.16
Ghir_A07G009430	0.53	0	67.89	52.78	46.12	55.7	84.39	114.65	94.85	107.26	118.24	160.63	125.47	0.07	0.23	0	0	0.07	0	0.8	0	18.99	0.8
Ghir_A07G009450	0.16	0	0.1	1.13	53.29	143.98	206.94	278.83	219.43	263.24	270.04	441.96	298.35	0.43	0.67	0	0	0.34	0.09	1.29	0.1	158.4	1.29
Ghir_A07G009460	0	0	0	0.41	0.67	6.87	11.49	51.47	59.58	70.78	90.82	142.67	98.45	0.54	0	0	0	0	0	0.41	0	140.11	0.54
Ghir_A07G010230	0	0	0.06	0.02	0	0.02	0.04	0.73	2.58	5.84	7.36	17.04	29.28	0	0.02	0	0	0.06	0	0.08	0	64.05	0.08
Ghir_A07G010250	0	0	0	0	2.3	6.74	4.28	5.57	4.59	7.47	13.15	3.7	3.32	0	0	0	0	0	0	0	0	0	0
Ghir_A07G010480	0	0	0	0	1.27	9.38	13.17	18.56	10.38	2.83	10.76	2.94	3.46	0	0	0	0	0	0	0	0	4.65	0
Ghir_A07G011340	0	0	6.93	54.56	38.85	31.92	35.79	30.77	12.68	18.29	4.64	17.09	3.31	0	0	0	0	0	0	0	0	26.32	0
Ghir_A07G012590	0.29	0	0.81	1.86	6.7	7.78	8.72	11.65	12.8	14.39	14.94	14.06	15.23	0.12	0	0	0	0.04	0	0.08	0	12.86	0.12
Ghir_A07G012870	0	0.19	0.1	0.14	0	0	0.05	0.82	1.45	2.68	5.33	14.71	29.45	0.09	0.05	0	0	0	0.05	0.27	0	15.85	0.27
Ghir_A07G013240	0	0	0.71	0.16	0.08	2.32	4.77	7.01	4.89	8.87	9.27	15.94	17.14	0	0	0	0	0	0	0	0	2.45	0
Ghir_A07G013440	0	0	0	0	0	0	0	0	0.09	1.19	7.14	44.77	66.86	0	0.1	0	0	0.1	0	0	0	38.4	0.1
Ghir_A07G013510	0	0	0	0	0.14	1.01	3.07	5.03	4.83	6.58	3.76	2.77	4	0	0	0	0	0	0	0	0	20.5	0
Ghir_A07G014100	3.5	5.07	1.43	3.43	14.53	30.9	25.81	101.13	158.82	205.83	351.42	533.68	606.79	0.38	0	0	0	0.35	2.78	1.62	2.15	2749	2.78
Ghir_A07G014970	0	0	0	0.07	0.09	0.15	0.69	10.83	30.23	54.34	68.75	108.02	169.02	0.08	0.48	0	0	0.22	0.28	0.82	0	388.73	0.82
Ghir_A07G016930	0	0	0	133.33	527.75	419.71	903.34	741.98	504.87	70.88	207.45	703.41	121.42	0	0	0	0	0	0	0	0	0	0
Ghir_A07G016940	2.19	0	0	27.84	209.1	585.96	630.92	1082.1	1007.61	1101.97	1118.36	975.64	861.86	1.86	3.27	0	0	0.29	0	6.33	1.78	1009.92	6.33
Ghir_A07G017230	0	0	3.82	0.95	247.47	1225.11	1658.23	3013.47	2874.78	2704.7	3003.87	2901.04	2165.89	4.07	3.47	0	0	1.46	0	17.27	0	2030.82	17.27
Ghir_A07G017290	0	0	0	0	0	0	0	0	0.24	1.71	0	7.74	5.94	0	0	0	0	0	0	0	0	13.5	0
Ghir_A07G017740	0	0	0.27	0	0	1.22	3.44	28.41	29.37	40.39	53.61	127.77	113.09	0.04	0.16	0	0	0	0	1.08	0	18.98	1.08
Ghir_A07G019230	0.63	0.83	0.54	9.88	54.21	59.27	62.74	84.41	52.05	55.77	59.31	152.34	106.72	0.09	0.1	0	0.48	0.5	0.49	1.05	0.16	1.3	1.05
Ghir_A07G019560	0.4	0	0	0	0	0	0	0	0	0	0	0.98	2.76	0	0	0	0	0	0	0	0	0	0
Ghir_A07G022650	0	0	0.08	0.77	3.48	5.61	8.13	9.24	6.67	10.24	11.55	18.68	32.3	0	0.07	0	0	0.03	0.04	0.03	0	20.99	0.07
Ghir_A07G022680	0	0	0	0.02	0	0.37	1.07	5.83	6.98	9.84	10.31	16.55	24.6	0	0	0	0	0.09	0	0.2	0	58.85	0.2
Ghir_A07G023180	0	0	0.13	0.07	0.14	8.28	11.03	47.71	64.09	82.65	97.2	139.91	177.15	0.2	0.07	0	0	0.07	0.21	1.26	0	213.16	1.26
Ghir_A07G023250	0	0	0	0.05	0.59	1.38	1.18	1.42	1.45	2.29	2.65	2.36	1.94	0	0	0	0	0	0	0	0	1.52	0
Ghir_A07G024130	0	0	0.46	2.65	1.29	3.4	1.07	0.95	1.1	0.85	0.61	1.14	1.73	0	0	0	0	0	0	0	0	12.11	0
Ghir_A07G024210	0	0	0.85	1.31	10.02	24.37	24.53	28.58	24.33	29.55	29.57	35.91	27.93	0	0.2	0	0	0	0	0.21	0	19.88	0.21
Ghir_A07G025290	0.18	0	6.7	0.57	8.99	4.26	0.82	0.93	1.6	4.7	9.95	34.91	47.66	0.11	0.35	0.11	0	0.25	0.08	0.08	0.04	19.32	0.35
Ghir_A08G000090	0.11	0	0.05	0.08	0.58	2.21	5.62	7.9	5.22	6.86	7.44	16.79	16.38	0.02	0.02	0	0.02	0	0	0.11	0	0.34	0.11
Ghir_A08G000590	0	0	0.3	0.15	0	0	0	1.16	1.99	21.27	27.94	135.18	167.61	0.41	0.72	0	0	0	0.15	1.16	1.29	437.68	1.29
Ghir_A08G000640	0	0	7.14	16.69	62.82	121.9	128.21	211.09	222.54	328.96	375.72	459.07	608.7	0.4	2.67	0.39	0	0.39	0.21	3.01	0.12	204.42	3.01
Ghir_A08G000750	0	0	0	0	0.45	0.92	2.03	0.75	0.68	1.28	2.19	7.14	6.95	0.05	0	0	0	0.02	0	0	0	10.69	0.05
Ghir_A08G000760	0	0	0	0	0	0.08	0.17	0.07	0.07	0.05	0.22	1.75	6.65	0	0	0	0	0	0	0	0	18.58	0
Ghir_A08G000770	0	0	0	0	0	0.17	0	0	0	0	0	0.22	2.78	0	0	0	0	0	0	0	0	76	0
Ghir_A08G001460	0	0	0	0	0	0	0	0	0	0	9.93	41.1	68.46	0	0	0	0	0	0	0	0	207.89	0
Ghir_A08G001470	0	0	0	0	0	0	0	0	0	1.15	1.39	9.62	20.12	0	0	0	0	0	0	0	0	213.65	0
Ghir_A08G001480	0	0	0.21	0.17	0.03	0.12	1.19	11.67	27.12	56.72	80.7	153.59	221.59	0.27	0.19	0.35	0.08	0.18	0.16	0.66	0	1155.95	0.66
Ghir_A08G002260	0	0	0	0	0.04	0.07	0	0	0	0.13	0.27	0.89	1.3	0	0	0	0	0	0	0	0	31.98	0
Ghir_A08G002580	0	0	0	0	0	0	0	0	0	0	0	0	1.52	0	0	0	0	0	0	0	0	0	0
Ghir_A08G002680	0	0	4.3	75.6	183.64	240.36	186.19	246.01	233.31	243.42	245.75	211.82	235.88	0.75	0.28	0	0	0.99	0.45	1.22	0	452.81	1.22
Ghir_A08G003420	0.03	1.11	7.72	3.86	0.66	0.26	0.37	0.69	1.66	2.57	3.38	8.46	11.46	0	0	0	0	0	0	0	0	0.87	0
Ghir_A08G003720	0	0	0	0	0	0	0	1.06	2.73	3.34	3.36	7.67	4.84	0	0	0	0	0	0	0	0	2.99	0
Ghir_A08G005470	0.52	0.08	0.41	1.5	2.19	2.54	0.87	2.2	0.93	2.53	1.76	6.69	8.89	0.06	0	0	0	0	0	0	0	24.4	0.06
Ghir_A08G005780	0	0	0	0	0	0	0	0.13	0.4	0.07	0.78	2.11	3.22	0	0	0	0	0	0	0	0	0.61	0
Ghir_A08G005940	0	0.1	0.1	0	0.05	0	0	0.2	0.12	0.24	1.59	5.82	6.17	0	0	0	0	0	0	0.05	0	0	0.05
Ghir_A08G008050	0	0	0	0	0	0	0	0	0	0	0.93	3.95	1.93	0	0	0	0	0	0	0	0	0	0
Ghir_A08G008920	0	0	0	0	0	0	0	0	0	8.68	5.36	49.31	43.21	0	0	0	0	0	0	0.34	0	3.23	0.34
Ghir_A08G009080	0	0	0	0	0	0	0	0	0	0	0	2.01	1.61	0	0	0	0	0	0	0	0	0	0
Ghir_A08G009360	0	0	0	1.33	5.23	6.45	9.3	7.86	5.12	4.68	3.3	1.58	2	0	0	0	0	0	0	0	0	6.66	0
Ghir_A08G009740	0.36	0.06	0.13	0.47	0.18	0.03	0.27	0.08	0.05	0.58	2.07	10.2	20.28	0	0.03	0	0	0	0	0.15	0	182.27	0.15
Ghir_A08G010150	0.32	0	0.28	10.93	20.11	28.54	27.09	26.08	7.71	9.75	1.57	7.51	6.53	0	0	0	0	0	0	0	0	2.53	0
Ghir_A08G010320	0	0.33	0	0	0	0	0.7	8	15.35	30.88	50.35	82.15	115.23	0.06	0.11	0	0	0.06	0.43	0.41	0	241.25	0.43
Ghir_A08G010770	0.45	0	0	0	0	0.97	2.26	14.62	19.59	25.51	27.08	33.57	73.54	0.25	0.26	0.48	0	0	0	0	0	173.08	0.48
Ghir_A08G011730	0	0	0.07	0.05	4.37	29.2	60.98	70.56	39.87	43.92	40.08	66.94	58.12	0	0.03	0	0	0.12	0	0.46	0	1.16	0.46
Ghir_A08G011840	2.17	1.08	6.28	91.81	385.82	888	903.51	1046.47	1086.37	1387.85	1452.17	1387.62	1546.35	4.14	1.94	0.17	1.96	2.75	1.87	11.39	0.94	5184.52	11.39
Ghir_A08G012910	0	0	0.53	3.01	25.76	29.01	49.06	36.78	34.23	30.03	33.14	81.6	47.05	0	0.3	0	0	0	0	0.28	0	1.43	0.3
Ghir_A08G012980	0.03	0	1.24	0.95	58.31	254.81	328.29	558.53	504.35	616.51	628.22	615.4	737.74	1.14	0.99	0.22	0	0.89	0.68	4.3	0	2045.22	4.3
Ghir_A08G013340	0	4.2	0.45	0.07	0.14	0.65	0.77	14.84	29.99	46.67	65.94	122.25	95.28	0.2	0.21	0	0	0	0	0.54	0	32.96	0.54
Ghir_A08G016480	0	0	0	0	0	0	0	0	0	0	0.75	3.13	32.63	0	0	0	0	0	0	0	0	35.62	0
Ghir_A08G017980	0	0	0.14	0.06	0	1.41	2.51	15.83	16.05	15.28	16.72	26.79	22.38	0.03	0	0	0	0	0	0.03	0	17.94	0.03
Ghir_A08G018650	0	0	0	0	0	0	0	1.35	2.09	9.66	25.76	54.37	89.13	0	0	0	0	0	0	0.62	0	178.11	0.62
Ghir_A08G019550	0	0	0	0.23	8.1	43.73	70.89	148.97	110.73	112.18	92.65	136.6	58.58	0.28	0.3	0	0	0.07	0	0.51	0	41.93	0.51
Ghir_A08G020180	0	0	0	0	0	0.84	0.79	2.86	0.66	4.33	3.21	4.35	5.55	0	0	0	0	0	0	0	0	5.03	0
Ghir_A08G021580	0	0	0	0	0	1.3	0.85	0.74	4.51	17.37	33.56	77.36	62.27	0	0	0	0	0	0	0.41	0	422.4	0.41
Ghir_A08G021720	0	0	0	2.25	13.37	23.57	33.66	48.17	40.8	45.01	39.57	34.7	36.1	0.06	0.06	0	0	0.03	0	0.14	0	47.41	0.14
Ghir_A08G022440	0	0	0	0	0	0	0	0	0	0.07	0.22	1.14	2.39	0	0	0	0	0	0	0	0	35.63	0
Ghir_A08G022600	0.05	0	0.2	0.14	2.01	13.73	16.53	34.89	34.25	41.28	52.6	69.85	79.28	0.08	0.04	0	0	0	0.4	0.57	0	300.53	0.57
Ghir_A08G023060	1.09	8.4	21.33	0.84	0	0	0	0	0.95	5.23	10.04	48.46	46.19	0	0.06	0	0.38	0	0	0.12	0	77.82	0.38
Ghir_A08G023830	0.56	0.12	0.32	0.83	2.9	16.12	18.75	30.31	36.35	55.29	53.46	60.25	81.06	0.21	0.04	0.34	0	0.03	0	0.78	0.33	338.07	0.78
Ghir_A08G024080	0	0	0	0	0.25	15.27	18.5	33.74	24.31	44.54	54.03	140.81	144.06	0.23	0	0	0	0.66	0.25	0.49	0	32.97	0.66
Ghir_A08G024120	0.04	0	0	0.63	2.56	2.28	2.69	3.92	2.94	7.23	7.59	7.94	14.97	0	0	0	0	0	0.06	0	0.04	26.32	0.06
Ghir_A08G024820	0.84	0	3.16	1.73	1.48	0.87	0	0	0.35	4	7.4	49.99	41.56	0	0	0	0.36	0.1	0.21	0.41	0	24.22	0.41
Ghir_A08G024920	0.54	14.88	0.19	0.15	5.97	55.54	101.47	144.93	84.66	74.19	49.26	19.3	21.09	0.05	0.06	0	0	0.03	0	0.06	0	10.38	0.06
Ghir_A08G025270	0	0	0	0	0	0	0.37	0	0	0.78	1.39	9.08	11.15	0.08	0	0	0	0	0	0	0	22.07	0.08
Ghir_A08G025440	0.08	0	2.39	71.95	310.57	523.57	438.39	554.82	527.53	710.33	706.33	635.65	746.93	1.43	1.27	0	0	0.35	0.24	5.57	0.57	836.95	5.57
Ghir_A08G025450	0.14	0	7.28	222.42	774.05	1037.5	1026.59	1069.57	970.85	1287.05	1280.16	1218.43	1748.92	2.18	1.57	0	0	1.93	1.05	4.9	0.13	4662.98	4.9
Ghir_A08G025460	0	0	2.25	219.63	825.06	1206.04	1145.31	1157.78	997.7	1322.93	1316.04	1235.25	1597.57	2.47	1.94	0	0	1.28	1.47	5.34	0.07	4355.86	5.34
Ghir_A08G025470	0.13	0	0.31	51.25	324.64	421.18	475.64	499.34	359.59	426.55	379.18	751.79	933.87	1.47	0.66	0	0	0.72	0.25	2.91	0	1523.88	2.91
Ghir_A08G025480	0.32	0	3.6	269.99	823.6	911.45	897.5	890.98	566.18	628.47	516.23	852.36	904.03	1.42	0.83	0	0	1.46	0.45	3.11	0	595.21	3.11
Ghir_A08G025580	0	0	0	5.49	9.72	11.76	11.91	13.03	6.44	4.76	8.28	5.43	6.07	0	0	0	0	0	0	0	0	0	0
Ghir_A08G025790	0	0	0	0	0	0.1	0	0	0.54	2.78	3.07	17.46	23.23	0	0	0	0	0.1	0	0.1	0	35.73	0.1
Ghir_A08G025910	0.07	0.37	0.21	0.13	0.1	0.2	0.5	0.25	0.59	1.87	1.29	7.84	10.83	0	0.06	0	0	0.03	0.09	0	0	68.26	0.09
Ghir_A08G026030	0	0	1.06	0.9	49.39	206.52	283.37	377.33	380.81	478.53	501.29	495.77	610.73	0.78	0.67	0.1	0	0.24	0.64	1.98	0.13	1830.75	1.98
Ghir_A08G026080	0	0	0	0	0	0	0	0	0	1.24	0.52	10.99	12.58	0	0	0	0	0	0	0.12	0	59.93	0.12
Ghir_A08G026670	0	0	0	0	0.06	1.38	1.67	3.27	5.5	7.09	6.6	13.06	15.93	0	0	0	0	0	0	0.06	0	8.73	0.06
Ghir_A09G000480	0	0	0.32	2.39	7.12	9.55	13.53	19.33	8.91	25.8	19.53	44.71	34.61	0	0	0	0	0	0	0.18	0	0	0.18
Ghir_A09G000530	0	0	0	0	3.07	5.13	16.18	20.42	15.97	15.85	15.97	17.25	19.29	0	0	0	0	0	0	0	0	0.8	0
Ghir_A09G001260	0	0	0.09	0.04	0.04	0	0	0.21	0.7	2.15	2.97	11.2	14.87	0	0	0	0	0.04	0.12	0	0	35.97	0.12
Ghir_A09G001330	0	0	0.18	0.43	7.75	40.87	92.73	148.64	85.22	83.96	66.74	85.61	27.36	0.08	0.08	0	0	0	0.17	0.08	0	3.29	0.17
Ghir_A09G002340	0	0	0	0	0	0	0	0	0	0.08	0.13	0.88	1.7	0	0	0	0	0	0	0	0	29.17	0
Ghir_A09G002540	0	10.08	2.28	0.47	0	0	0	0	0	0	0	0	4.48	0	0	0	0	0	0	0	0	0.41	0
Ghir_A09G003630	0	0	0	0	0.54	1.09	0.94	1.18	0.05	0.21	0.15	0	1.94	0	0	0	0	0	0	0	0	54.28	0
Ghir_A09G006410	0	0	0	0	0	0	0	0	0.08	0.59	2.71	14.71	15.56	0	0	0	0	0	0	0	0	108.51	0
Ghir_A09G006640	0	0	0	0.08	0	0.07	0.08	0.98	1.58	3.26	8.18	16.68	16.84	0	0	0	0	0	0	0.07	0	75.57	0.07
Ghir_A09G006700	0	0	0	0	0	0	0	0	0.19	1.94	2.19	4.51	3.99	0	0	0	0	0	0	0	0	3	0
Ghir_A09G006710	0	0	0.17	0.49	2.14	2.74	2.04	2.94	3.17	3.14	3.28	2.73	5.31	0	0	0	0	0	0	0	0	1.21	0
Ghir_A09G006760	0.88	0.16	0.07	0.28	0.98	0.22	0.09	0.08	0.13	5.71	9.68	41.93	68.09	0.37	0.03	0	0.24	0	0.18	0.64	0.07	14.89	0.64
Ghir_A09G007050	0.35	0	126.04	694.63	1334.94	1642.59	1361.05	1362.3	1159.86	1723.88	1663.88	1586.62	1703.65	2.08	2.46	0	0	2.47	0.98	7.23	0.05	5361.76	7.23
Ghir_A09G007180	0.82	0	0.21	2.12	7.05	16.2	16.02	36.98	35.71	36.47	55.27	82.53	62.89	0	0.2	0	0	0	0	0.3	0	244.94	0.3
Ghir_A09G007520	0	0	0	0	0	0	0	0	0	0	0.37	1.62	1.23	0	0	0	0	0	0	0	0	1.57	0
Ghir_A09G007910	0.37	0.12	0.1	0.16	0.09	0.63	0.66	5.72	11.22	19.2	23.94	31.16	36.67	0.09	0.25	0.04	0.28	0.02	0.02	0.09	0.05	4.55	0.28
Ghir_A09G008120	0	0	0	0.3	2.17	4.57	4.11	4.84	3.86	4.83	3.66	2.8	1.98	0	0	0	0	0	0	0	0	0.89	0
Ghir_A09G008320	0	0	4.43	35.24	104.15	237.13	243.9	318.03	325.71	462.72	503.35	528.51	481.67	0.56	0.65	0	0	1.45	0.11	0.94	0	1434.48	1.45
Ghir_A09G008820	0.15	0.51	0.34	0.4	1.28	4.07	7.12	10.32	8.31	11.45	9.81	11.44	18.23	0.01	0.06	0	0	0	0	0.05	0.09	41.67	0.09
Ghir_A09G009080	0	0	0	0	0	0	0	0	0	0	1.01	1.3	2.21	0	0	0	0	0	0	0	0	1.21	0
Ghir_A09G010040	0	0	2.7	0	5	0	0	3.3	0	0	3.32	2.63	6.89	0	0	0	0	0	0	0	0	0	0
Ghir_A09G010770	0	0	1.06	6.28	6.41	3.56	0	0	0	0.22	0	4.16	2.92	0	0	0	0	0	0	0	0	0	0
Ghir_A09G011840	0	0	0	0	0	0	1.43	14.41	26.48	47.13	59.14	115.78	155.23	0.11	0	0	0	0.54	0	0.12	0	549.58	0.54
Ghir_A09G011860	0	0	0.16	0	0	0	0	0	0	0.94	2.34	12.34	16.49	0	0.04	0	0	0	0	0	0	12.54	0.04
Ghir_A09G014100	0.31	0.11	0.32	1.12	6.85	23.11	27.67	42.48	54.44	63.88	73.13	76.15	95.99	0.2	0.81	0.1	0	0.02	0.13	0.16	0.22	245.92	0.81
Ghir_A09G014370	0	0	0	0	0	0	0	0.07	1.1	1.14	5.63	15.81	28.38	0	0	0	0	0	0	0	0	17.28	0
Ghir_A09G014470	0	0	0	0	0	0	0	2.04	2.42	2.71	2.96	3	6.43	0	0	0	0	0	0	0	0	1.21	0
Ghir_A09G014530	0	0	0	0	0	1.37	1.07	1.76	0.9	2.59	0.74	0.19	1.03	0	0	0	0	0	0	0	0	2.04	0
Ghir_A09G015770	0	1.11	0	0	0	0	0	8.81	1.06	0	0	0	2.27	0	0	0	0	0	0	0	0	0	0
Ghir_A09G016480	0	0	0	5.28	28.11	30.91	30.71	49.97	30.67	38.19	31.61	64.89	61.01	0.05	0.1	0	0	0	0	0.48	0	10.98	0.48
Ghir_A09G016510	0	0.51	0	0	0.11	1.06	3.15	6.53	4.43	9.11	9.86	24.74	27.93	0.02	0	0	0	0	0	0.12	0	15.19	0.12
Ghir_A09G017980	0	0.14	0.06	2.35	7.74	12.8	13.79	21.02	23.66	28.06	30.53	31.55	60.98	0.05	0.03	0	0	0.05	0.1	0.05	0	136.71	0.1
Ghir_A09G018940	0	0	0	0.12	6.55	20.94	35.87	47.31	35.04	34.92	43.9	80.49	80.57	0.22	0.12	0	0	0.11	0	0.7	0	74.16	0.7
Ghir_A09G019480	0	0	0	0.16	0	0	0	0	0.26	1.88	1.89	11.23	8.45	0	0	0	0	0	0	0	0	5.66	0
Ghir_A09G020770	0	0	0	0	0.14	0	0	0	0.24	7.17	19.04	89.71	78.5	0.26	0.14	0	0	0	0	0.55	0	286.64	0.55
Ghir_A09G023640	0	0	0	0	19.39	6.89	0	0	0	0	8.99	7.36	15.7	0	0	0	0	0	0	0	0	12.12	0
Ghir_A09G023940	0.14	0	1.71	38.43	182.16	194.25	225.88	389.01	303.72	367.81	378.45	534.46	703.9	0.57	0.78	0	0	1.4	0	1.95	0	1617.89	1.95
Ghir_A09G024110	1	1.72	0.52	0.2	0.44	15.94	34.72	161.4	152.02	196.21	187.36	356.05	512.83	0.31	0.42	0	0	0.44	0.29	2.09	0	712.45	2.09
Ghir_A09G024190	0.19	0	0.15	0	0.85	0.49	0.5	2.53	4.13	8.85	12.74	18.44	32.39	0	0.29	0	0	0.12	0.23	0.26	0	186.43	0.29
Ghir_A09G024270	0	0.04	0.13	0.08	0.24	0	0.18	0.02	0.16	2.54	6.06	33.32	77.43	0	0.12	0.08	0	0.02	0.12	0.12	0	443.02	0.12
Ghir_A09G024540	0	0	0.54	5.27	11.69	12.12	8.01	11.63	7.03	9.1	15.28	32.55	43.07	0.19	0	0	0	0	0	0	0.09	13.67	0.19
Ghir_A09G025060	0	0	0	0	0.05	1.76	5.78	10.52	6.8	10.51	11.37	33.21	34.84	0	0	0	0	0	0	0.04	0	1.48	0.04
Ghir_A09G025080	0.67	0	164.07	1334.92	2087.21	2177.07	1746.35	1605.62	1453.47	1881.42	1739.2	1454.98	2051.45	2.74	2.69	0.03	0	2.67	1.81	7.19	0	5768.13	7.19
Ghir_A09G025110	0.23	0	1.23	20.88	265.74	634.99	696.17	859.45	845.63	1139.77	1175.18	980.46	1404.4	2.3	1.56	0	0	1.44	0.99	5.13	0	2916.98	5.13
Ghir_A09G025120	0	0	1.33	99.98	542.74	955.9	1020.97	1313.27	1226.91	1410.49	1442.53	1400.46	1441.51	2.47	1.77	0	0	2.23	0.7	7.5	0.14	3867.16	7.5
Ghir_A09G025130	0.56	0	1.54	8.64	45.27	87.71	31.56	84.14	61.6	138.16	112.34	83.87	126.14	0.17	0.25	0	0	0	0	0	0	279.94	0.25
Ghir_A09G025140	0.51	0	1.51	105.78	623.17	1106.13	1066.9	1391.46	1312.71	1595.82	1567.04	1484.03	1572.17	2.56	2.48	0	0	1.67	1.12	7.67	0.07	4064.27	7.67
Ghir_A09G025150	0.23	0	2.19	128.8	736.07	1306.37	1270.65	1758.61	1596.14	1907.21	1861.96	1885.56	1699.95	3.01	2.94	0	0	2.32	1.09	10.81	0.11	3998.36	10.81
Ghir_A09G025580	0	0	0	0	0	0	0	0	0	0	0	3.01	5.21	0	0	0	0	0	0	0	0	30.96	0
Ghir_A09G025860	0.14	0	0	0	0	0	0	2.7	3.82	5.28	5.2	2.6	1.49	0	0	0	0	0	0	0	0	0	0
Ghir_A10G000270	0	0	0	0	0.04	0	0	0.43	1.4	14.18	20.81	105.79	164.77	0.39	0.07	0	0	0	0.19	0.62	0	304.94	0.62
Ghir_A10G001410	0	0	1.02	0	0	0	2.03	2.24	0	0	0.56	6.44	1.78	0	0	0	0	0	0	0	0	0	0
Ghir_A10G001420	0	0	0	0	0.75	0.27	0	0.13	0	3.58	3.98	26.35	26.4	0	0	0	0	0	0	0.14	0	21.97	0.14
Ghir_A10G001430	0	0	0	0	0	0	0	0	0	0	0	170.46	30.58	0	0	0	0	0	0	0	0	0	0
Ghir_A10G001440	0	0	0.64	4.11	43.78	98.17	146.39	187.25	108.28	163.45	146.02	222.89	104.62	0.33	0.69	0	0	0.31	0	0	0	69.04	0.69
Ghir_A10G001500	0	0	0	50.04	488.07	537.44	583.47	857	645.29	451.07	699.39	897.78	236.43	0	0	0	0	0	0	0	0	49.64	0
Ghir_A10G001510	0	0	0	0	0	9.43	12.41	19.48	0	61.91	18.65	21.12	9.09	0	0	0	0	0	0	0	0	0	0
Ghir_A10G001520	0	0	5.61	0	0	47.14	99.31	243.47	165.68	114.98	326.38	433.04	163.68	0	0	0	0	0	0	0	0	66.18	0
Ghir_A10G001530	0	0	0	0	138.83	330.38	314.29	537.72	347.58	310.04	356.11	460.18	123.1	0	0	0	0	0	0	0	0	136.46	0
Ghir_A10G001540	0	0	0	0	10.53	70.5	112.19	374.18	275.26	392.89	388.71	1063.32	498.89	0	0	0	0	0	0	2.12	0	11.34	2.12
Ghir_A10G001550	0	0	3.14	169.66	382.37	881.47	776.72	972.08	995.71	1259.61	1272.72	1107.81	950.32	2.6	2.31	0	0	0.88	0.96	4.22	0	3434.44	4.22
Ghir_A10G001700	0.05	0	0.18	0.13	0.04	0.39	0.13	0.37	0.61	2.81	4.11	14.46	22.35	0	0.08	0	0	0.04	0	0	0	13.18	0.08
Ghir_A10G002670	0	0	0	0	0	0	0.07	0.39	0.17	0.76	1.05	3.46	3.5	0	0	0	0	0	0	0.02	0	0.44	0.02
Ghir_A10G004640	0	0	0.12	0.08	0	0	0	0.02	0.44	1.18	2.36	6.98	12.57	0	0	0	0	0	0	0.1	0	8.58	0.1
Ghir_A10G005320	0	0	0.16	0	0	0.63	1.46	2.31	2.14	2.65	3.9	6.65	5.35	0	0	0	0	0	0	0	0	0.26	0
Ghir_A10G006800	0	0	0	0	0.07	0	0.07	0	0.06	1.02	2.81	22.88	32.16	0.28	0	0	0	0	0.07	0	0	263.01	0.28
Ghir_A10G006990	0	0	0	0.03	0.17	0.76	2.11	4.27	6.94	11.56	14.88	19.63	33.74	0.03	0	0	0	0	0.03	0.33	0	120.71	0.33
Ghir_A10G008440	0.26	1.74	6.99	9.44	45.13	97.08	92.79	141.88	130	144.05	146.35	141.3	158.44	0.43	0.56	0	0	0.31	0	0.88	0	342.94	0.88
Ghir_A10G009290	0	0	0	0	0	0	0	0	0	0	0	1.23	2.91	0	0	0	0	0	0	0	0	18.39	0
Ghir_A10G009490	0	0.06	0	0.06	1.2	8.84	14.86	24.26	34.76	48.83	56.76	64.18	109.01	0.39	0.86	0.38	0.04	0.23	0.46	0.19	0.03	368.79	0.86
Ghir_A10G009740	0	0	0.19	0.09	15.05	51.47	56.67	84.32	87.02	111.19	119.78	128.45	125.6	0.42	0.09	0	0	0	0.27	0.96	0	22.89	0.96
Ghir_A10G009770	0.09	0	0.09	0.29	0.08	0.73	0.68	2.19	4.33	6.47	10.95	28.29	28.31	0.15	0.08	0	0	0	0	0.12	0	3.46	0.15
Ghir_A10G010460	0.48	1.24	1.08	0.6	0.24	51.13	73.82	145.78	180.02	255.05	269.89	288.85	360.57	0.29	1.45	0	0	0.19	0.1	1.41	0	34.99	1.45
Ghir_A10G010510	0	0	0.15	0.07	0.53	3.58	4.65	10.77	13.98	25.13	34.82	59.26	76.85	0.31	0	0.22	0	0	0.13	0.25	0	215.15	0.31
Ghir_A10G010620	0	0	0	0.05	0	0	0	0.12	0	0.44	1.37	8.62	21.82	0	0.04	0	0	0	0	0.04	0	226.52	0.04
Ghir_A10G010830	0.2	0.06	0.46	0.65	0.66	0.48	0.8	0.4	0.34	0.48	1.09	2.86	2.74	0	0	0	0	0	0	0	0	14.99	0
Ghir_A10G012730	0	0	3.19	9.36	52.53	30.59	33.85	68.44	5.07	22.61	9.53	3.38	10.87	0	0	0	0	0	0	0	0	4.72	0
Ghir_A10G013610	0	0.04	0.09	0	0	0	0.08	1.38	2.91	3.96	7.13	13.64	28.52	0	0	0	0	0	0.07	0.04	0	112.64	0.07
Ghir_A10G014960	0	0	0	0	0	0	0.29	0.63	0	2.65	2.02	6.72	8.63	0	0	0	0	0	0	0	0	21.34	0
Ghir_A10G015700	0	0	0	0	0	0	0	0	0	0.74	0.5	3.16	6.56	0	0	0	0	0	0	0	0	1.61	0
Ghir_A10G015860	0	0	0	0	0	0	0	0	0.19	2.35	1.38	3.39	1.29	0	0	0	0	0	0	0	0	2.3	0
Ghir_A10G015940	0	0	0.43	1.36	78.27	163.89	258.24	378.74	299.72	313.71	264.73	421.38	242.82	0.61	0.64	0	0	0	0	0.43	0	7.41	0.64
Ghir_A10G016930	0	0	0.13	0	0.03	0	0.03	0.35	2.17	13.25	23.76	99.69	141.44	0.11	0.06	0	0	0.03	0	0.38	0	778	0.38
Ghir_A10G017800	0.24	0	0.74	11.4	46.82	77.76	69.38	85.35	76.32	103.31	102.62	99.42	112.45	0.43	0.2	0	0	0.52	0	0.78	0	294.39	0.78
Ghir_A10G018940	0.41	0	118.37	55.2	20.72	6.97	7.68	6.09	4.73	6.59	7.12	2.05	1.43	0	0	0	0	0	0	0	0	1.28	0
Ghir_A10G021450	0	0	1.28	0	0	4.09	13.71	17.74	14.19	22.37	17.05	43.58	33.14	0	0	0	0	0	0	0.24	0	23.88	0.24
Ghir_A10G021630	0	0	0	0	0	0	0	0	0	0.44	0.59	3.03	8.26	0	0	0	0	0.05	0	0	0	65.67	0.05
Ghir_A10G022030	0.65	0	0.38	0	0	2.28	4.06	6.15	6.28	5.46	3.33	6.38	3.1	0	0	0	0	0	0	0	0	0	0
Ghir_A10G022310	1.86	26	79.94	912.92	1639.99	2153.09	1691.72	2318.49	2373.63	2552.9	2659.26	2910.29	2485.43	5.99	11.09	17.35	2.14	5.31	3.02	16.7	0.64	5319.82	17.35
Ghir_A10G022340	0	0	0.29	4.35	5.56	6.62	2.55	4.66	3.9	5.99	4.5	3.13	4.28	0	0.04	0	0	0	0	0	0	11.51	0.04
Ghir_A10G022350	0	0	0	3.24	17.25	51.8	76.91	160.47	139.71	181.27	190.11	410.57	343.16	0.11	0.57	0	0	0.73	0.11	3.27	0	601.32	3.27
Ghir_A10G022360	0	0	0.74	0.36	5.98	45.97	60.37	136.14	141.27	166.32	156.66	248	247.87	0.41	0.34	0	0	0.08	0	1.46	0	21.44	1.46
Ghir_A10G023060	0	0	0	0.3	2.99	3.05	4.41	4.26	3.33	3.13	2.53	1.46	1.13	0	0	0	0	0	0	0	0	0.53	0
Ghir_A10G023090	0	0	0	0	0	46.16	0	71	25.69	0	17.14	2.28	14.71	0	0	0	0	0	0	0	0	0	0
Ghir_A10G023140	0	0	0	3.69	6.71	13.45	8.62	6.24	4.98	10.54	6.81	4.75	4.1	0	0	0	0	0	0	0	0	15.69	0
Ghir_A10G024030	0	0	0	0	0	0	0	0	0.53	2.55	4.86	12.69	15.07	0	0	0	0	0	0	0.13	0	20.54	0.13
Ghir_A10G024210	0	0	0.12	0	0.06	0	0	0	0.02	0.59	1.33	2.92	1.73	0	0	0	0	0	0	0	0	1.52	0
Ghir_A11G000620	0	0	0.15	0	0	1.83	2.32	10.05	8.21	14.69	18.1	32.88	45.56	0.05	0.07	0	0	0	0	0.41	0	174.32	0.41
Ghir_A11G002240	0.19	0.09	0.53	0.34	14.11	75.32	93.31	167.2	189.76	244.33	273.87	308.91	294.19	0.39	0.49	0	0	0.08	0.25	2.5	0	828.17	2.5
Ghir_A11G002690	0.18	0.85	0.37	0.92	1.7	4.93	4.58	8.53	10.62	16.56	22.69	47.58	82.33	0.16	0	0	0	0.07	0	0.58	0.34	353.04	0.58
Ghir_A11G003280	0	0	0.07	0.03	0	0.12	0	1.74	6.18	17.55	27.08	62.69	115.7	0.04	0	0.03	0	0.03	0.18	0.4	0	460.64	0.4
Ghir_A11G003700	0.61	0	0.4	2.56	21.63	38.02	43.19	56.72	53.21	68.58	79.56	94.81	84.13	0.25	0	0	0	0.06	0	0.09	0	200.33	0.25
Ghir_A11G004360	0.33	0	0.37	9.23	27.64	23.95	25.61	41.75	18.23	17.87	13.21	30.03	19.57	0	0.06	0	0	0.05	0	0.06	0	0	0.06
Ghir_A11G004530	0	0	0	0	0	0	0	0	0	0.14	0	0	1.34	0	0	0	0	0	0	0	0	0.37	0
Ghir_A11G005340	0	0	0	0	0.76	0	0	0	0	0	0	1.98	3.89	0	0	0	0	0	0	0	0	25.24	0
Ghir_A11G005430	0	0	2.44	0.26	1.46	17.79	24.1	45.84	53.38	77.8	87	95.68	90.73	0.13	0.25	0	0	0.33	0	0.63	0	383.42	0.63
Ghir_A11G005590	0	0.12	0.72	2.15	14.34	34.02	36.47	44.39	52.05	75.87	89.04	86.01	114.37	0.18	0.26	0.03	0.03	0.03	0.04	0.77	0	451.62	0.77
Ghir_A11G006340	0.37	0.06	20.12	28.61	133.99	197.87	242.81	254.67	232.78	303.18	297.79	306.27	357.37	0.56	0.73	0.08	0.08	0.19	0.02	1.74	0.1	30.93	1.74
Ghir_A11G006360	0	0	0	0	0	0	0	0	0.09	0.46	4.38	20.56	30.06	0.2	0	0	0	0	0	0	0	66.92	0.2
Ghir_A11G007240	3.6	9.09	251.24	455.84	766.29	1073.69	877.98	1088.87	882.49	1231.57	1182.86	1049.09	1122.61	3.87	1.35	0	0	2.17	1.62	5.04	0	3109.36	5.04
Ghir_A11G007410	0	0	0	0.84	0	0.49	3.49	5.72	5.51	11.86	15.87	19.22	25.24	0	0	0	0	0	0	0	0	51.73	0
Ghir_A11G007560	0.09	0	0.58	17.31	143.27	196.26	222.14	284.71	230.05	305.27	299.7	343.98	450.8	0.85	0.34	0	0.23	0.39	0.64	1.1	0	24.6	1.1
Ghir_A11G007990	0	0	0	0.47	1.32	0.07	0.1	0	0.28	0.59	0.94	3.96	5.48	0	0	0	0	0	0	0.05	0	0.11	0.05
Ghir_A11G008380	0	0	3.77	45.41	36.22	22.28	14.06	23.79	18.39	20.18	15.06	39.28	33.41	0	0	0	0	0.09	0	0.29	0	14.09	0.29
Ghir_A11G009380	0.31	0	1.39	8.8	173.48	501.45	510.48	767.27	825.01	987.4	1092.3	1323.93	1070.29	1.35	1.73	0	0	2.39	1.04	8.73	0	2391.87	8.73
Ghir_A11G009410	0	0	0	0	0.48	0	0	0	0.2	0.07	0.55	1.03	3.45	0	0	0	0	0	0	0	0	8.78	0
Ghir_A11G010850	0	0	0	0	0	0	0	0	0.18	0.76	0.76	0.38	2.71	0	0	0	0	0	0	0	0	3.43	0
Ghir_A11G011660	0	0	1.48	0.64	2.35	120.3	177.39	329.41	374.31	515.1	530.91	486.61	621.09	1.08	0.83	0	0	0.21	0.54	3.3	0	2480.56	3.3
Ghir_A11G011670	0	0	0.36	12.61	79.88	126.27	87.14	102.62	103.44	149.16	154.65	161.11	251.57	0	0	0	0	0.16	0	1.42	0	908.18	1.42
Ghir_A11G011680	0.18	0	2.74	10.08	218.19	681.35	670.25	942.71	932.26	1213.13	1305.16	1318.3	1495.92	2.3	2.34	0	0	3.03	1.12	7.56	0.17	4181.57	7.56
Ghir_A11G011770	0.3	0	0.31	2.15	9.66	10.82	10.22	7.76	6.53	7.59	6.78	11.38	11.15	0	0.03	0	0	0	0	0.1	0	5.77	0.1
Ghir_A11G012520	0.66	8.57	0.29	0.6	1.32	6.62	6.39	6.65	5.22	9.62	14.32	21.14	17.01	0.13	0	0	0	0	0	0.14	0	7.77	0.14
Ghir_A11G012790	0	0	0.1	0	0.05	0	0	0.29	0.16	3.4	8.3	36.94	52.81	0	0.05	0	0	0.04	0	0.06	0	301.71	0.06
Ghir_A11G015120	0	0	0	0	0	0	0	0	0	0	0	0	2.82	0	0	0	0	0	0	0	0	0	0
Ghir_A11G015990	0.25	0	0.38	0.85	60.6	223.83	330.49	522.37	435.93	545.42	534.92	859.86	778.79	1.06	1.11	0.04	0	1.48	0.87	3.8	1.84	65.43	3.8
Ghir_A11G016240	0	0	0.05	0.36	1.71	0.85	0.39	0.67	1.47	2.59	3.16	3.06	3.91	0	0	0	0	0	0	0	0	8.25	0
Ghir_A11G016960	0	0	1.36	11.45	188.8	308.49	440.26	503.15	294.5	317.05	342.44	477.88	293.85	0.47	0.5	0	0	0	0.17	2.49	0	332.75	2.49
Ghir_A11G017070	7.8	2.79	51.6	75.63	25.35	12.11	11.51	26.68	11.62	7.3	7.12	3.49	1.07	0	0	0	0	0	0	0	0	15.72	0
Ghir_A11G019790	0	0	0	0	0.52	2.53	2.15	7.2	1.98	5.18	4.15	0.91	2.56	0	0	0	0	0	0	0	0	5.66	0
Ghir_A11G019950	0	0	0	0	0.17	0.09	1.04	4.93	4.42	5.4	8.93	13.65	17.49	0	0	0	0	0	0	0.06	0	11.02	0.06
Ghir_A11G020960	0	0	0.15	0.74	0	0	0.4	6.55	19.98	137.19	304.06	1757.07	365.07	0.41	0	0	0	0	0	3.43	0	0.13	3.43
Ghir_A11G021540	1.94	0	2.25	0.97	1.16	1.42	0.4	0.06	0	1.58	3.92	13.01	18.56	0	0.13	0	0	0	0	0	0	8.32	0.13
Ghir_A11G021690	0	0	0	0	0	0	0	0	0	0.46	0.28	2.58	3.59	0	0	0	0	0	0	0	0	3.76	0
Ghir_A11G024490	0	0.07	3.21	2.5	1.35	6.37	7.38	9.58	8.83	18.59	22.3	65.35	111.85	0.46	0.21	0.1	0	0.03	0.67	0.2	0	447.7	0.67
Ghir_A11G025830	0	0.21	0.86	3.46	46.7	225.07	242.28	464.68	540.33	607.52	652.49	555.51	831.47	1.57	0.92	0	0	1.04	0.33	2.73	0.07	1234.26	2.73
Ghir_A11G026630	0.19	0	0	7.68	15.35	11.72	4.59	2.73	2.26	2.91	4.04	16.25	42.5	0	0	0	0	0	0	0	0	208.5	0
Ghir_A11G026700	0.57	1.04	0.21	0.23	0.64	2.89	4.99	9.12	6.97	10.56	10.74	11.65	21.21	0	0.08	0	0	0	0	0.07	0	31.97	0.08
Ghir_A11G027030	0	0	0	0.16	0	0	0	0	0.18	6.43	12.06	71.92	100.33	0.2	0.05	0	0	0.1	0	0.26	0	572.65	0.26
Ghir_A11G029190	0	0	0.17	0.16	0	0.18	0	0.27	0	1.47	2.26	14.46	22.4	0.11	0	0	0	0	0	0.04	0	1.67	0.11
Ghir_A11G029200	0	0.11	0.23	0.43	0.07	0	0.14	0.96	10.45	27.94	91.26	315.15	153.88	0.1	0.21	0	0	0.06	0	0.48	0	5.01	0.48
Ghir_A11G030300	0	0	0	0	0.66	0.15	0.05	4.18	6.65	13.3	21.52	25.69	32	0	0.11	0	0	0	0	0.16	0	116.97	0.16
Ghir_A11G030330	0	0.2	0	0	0	0	0	0.27	1.16	7.37	11.09	36.26	53.8	0.04	0	0	0	0.11	0.15	0.29	0	322.39	0.29
Ghir_A11G032060	0	0	0.08	0.08	0.04	10	24.12	53	46.39	61.57	60.57	95.39	82.85	0.31	0.04	0	0	0.1	0.15	0.69	0	31.19	0.69
Ghir_A11G032270	0	0	0.5	17.93	53.99	70.15	78.59	96.88	85.6	115.37	121.66	168.12	218.59	0.35	0.19	0	0	0.1	0.04	1.18	0	834.01	1.18
Ghir_A11G032580	0	0	0	0.13	5.52	22.53	50.78	71.67	51.3	76.05	66.32	161.33	142.04	0.06	0.06	0	0	0.23	0.49	0.36	0	32.05	0.49
Ghir_A11G032660	0	0	0	0	1.8	18.43	48.7	113.44	103.66	121.31	124.52	191.69	127.05	0.09	0.27	0	0	0	0	0.91	0	198.38	0.91
Ghir_A11G032690	0	0.09	0.17	0.17	0	0	0.16	0.07	0	2.83	5.83	14.44	32.92	0	0.08	0	0	0	0	0	0	80.32	0.08
Ghir_A11G032920	0	0	0.25	0	0	0	0	0	0	0.21	2.19	11.83	21.9	0.11	0	0	0	0	0	0	0	49.09	0.11
Ghir_A11G033080	0	0	0.16	0.08	0.31	0.43	0.39	0.28	0.38	0.54	0.07	0.27	1.19	0	0	0	0	0	0	0	0	1.39	0
Ghir_A11G033170	0	0	0.47	6.9	32.46	57.53	67.36	81.57	69.85	96.46	94.95	107.41	163.27	0.27	0.07	0	0	0.07	0.13	0.38	0	614.69	0.38
Ghir_A11G033850	0.71	0	148.51	2522.39	3537.24	4803.92	3706.45	4498.77	4435.19	4806.21	4962.42	4503.35	4312.98	8.66	6.16	0	0	6.66	7.17	20.05	0	6151.21	20.05
Ghir_A11G033990	0	0.18	20.9	4.46	10.18	18.43	18.87	26.69	20.25	30.74	35.05	40.25	79.52	0.1	0.56	0.03	0	0.03	0.19	0.12	0	253.72	0.56
Ghir_A11G035380	0.13	0	0	0	0.03	2.42	2.11	5.69	8.05	11.25	14.36	19.88	31.07	0.03	0	0.16	0	0.13	0.03	0	0	108.91	0.16
Ghir_A12G001380	0.1	0	0.19	0.18	0.04	2.01	1.68	11.14	13.15	18.8	20.35	33.08	36.98	0.17	0.09	0	0.12	0.16	0.15	0.21	0	118.81	0.21
Ghir_A12G002070	1.12	0.12	0.54	0.36	0.15	0.17	0.26	0.63	1.97	2.9	4.99	9.89	14.61	0.02	0.02	0	0	0	0	0.09	0.1	1.99	0.1
Ghir_A12G002610	0	0	0.35	0.35	0.1	15.15	37.1	140.68	149.76	177.1	180.16	284.5	565.37	0.63	0.46	0	0	0.28	0.17	1.24	0.07	1316.8	1.24
Ghir_A12G003510	0	0	22.22	0	0	13.11	0	0	0	0	0	0	9.55	0	0	0	0	0	0	0	0	0	0
Ghir_A12G003790	0	0.02	0.21	12.01	94.63	107.67	132.36	158.7	116.78	132.1	121.1	161.85	117.17	0.27	0.2	0	0	0.21	0.05	0.68	0.16	7.37	0.68
Ghir_A12G003940	0	0	0	0.38	0.09	1.92	3.45	4.4	7.26	7.94	15.83	14.58	12.88	0	0	0	0	0	0	0	0	44.87	0
Ghir_A12G004340	0	0.2	0.47	0.57	0.16	1.37	5.31	32.24	61.46	102.13	133.68	173.49	265.86	0.34	0.38	0.08	0	0.37	0.12	0.55	0	893.42	0.55
Ghir_A12G004520	0.94	0	0	0	0	0	0	0	0	0	0	0	1.69	0	0	0	0	0	0	0	0	0	0
Ghir_A12G005120	0.08	0	0.04	0	0.02	0	0.04	0.36	1.21	4.56	6.6	24.3	39.47	0.02	0.02	0	0	0.02	0.02	0.19	0	51.12	0.19
Ghir_A12G006620	0.08	0	0.14	0.27	0.03	9.42	21.52	68.93	50.16	57	55.24	88.75	78.95	0.12	0.1	0	0	0.21	0	0.58	0	1.08	0.58
Ghir_A12G006690	0	0	0	0	0.89	0	0	1.48	0	0	0	3.92	4.66	0	0	0	0	0	0	0	0	9.11	0
Ghir_A12G009710	0.29	0.03	0.07	1.6	4.19	7.4	10.94	11.99	10.9	16.4	19.78	20.91	30.62	0.03	0	0	0	0.11	0	0.04	0	28.42	0.11
Ghir_A12G009820	0	0	0	0	0	7.84	15.23	32.44	22.41	36.26	25.07	21.09	20.98	0	0.07	0	0	0	0	0	0	10.67	0.07
Ghir_A12G009980	0	0	0	0	0	0	0	0	0	1.22	1.16	4.81	6.21	0.04	0	0	0	0	0	0	0	0.79	0.04
Ghir_A12G010160	0.31	3.37	3.43	6.29	23.36	34.47	44.53	48.28	46.79	65.28	62.32	66.12	114.11	0.08	0.71	0.3	0.05	0.07	0	0.43	0.12	355.34	0.71
Ghir_A12G010570	0	0	0	0.05	0	0	0	0	0.12	0.48	1.79	9.54	14.18	0	0	0	0	0	0	0.13	0	16.25	0.13
Ghir_A12G011390	0.89	0	1.76	85.8	416.66	825.24	731.41	831.31	874.1	1176.92	1237.87	1329.22	1340.43	4.37	9.61	6.98	6.63	9.71	1.01	8.82	0.8	3942.17	9.71
Ghir_A12G011840	0	0	0	0	0	0	0	0.1	0.49	1.33	1.53	2.49	1.53	0	0	0	0	0	0	0	0	3.13	0
Ghir_A12G011860	0	0	0	12.96	23.44	22.1	15.98	6.62	2.23	0.86	2.31	0.59	5.93	0	0	0	0	0	0	0	0	2.79	0
Ghir_A12G012680	0	0	0	0.54	0.44	42.08	78	133.04	105.36	131.13	130.17	233.33	215.29	0.08	0.08	0	0	0.39	0.09	1.59	0	17.13	1.59
Ghir_A12G013200	0	0	0	0	0.08	0	0	0.2	0.7	8.39	15.77	84.94	100.67	0.25	0	0	0	0.07	0	0.73	0	0.03	0.73
Ghir_A12G013210	1.27	1.73	5.69	8.53	152.58	346.43	394.62	387.07	350.4	475.94	430.97	445.15	505.71	0.88	1.31	0	0	0.5	0.39	2.37	0	1979.5	2.37
Ghir_A12G013350	1.04	1.02	1161.49	1095.73	742.94	753.02	685.2	881.61	869.88	1034.36	1053.91	840	1128.18	1.6	1.82	0	0	1.57	1.85	5.44	0.25	2911.36	5.44
Ghir_A12G013380	0	0	0	0.52	0.16	0	0	0.07	0	0.71	1.35	7.12	5.14	0	0	0	0	0	0	0	0.04	0.17	0.04
Ghir_A12G013940	0.88	0	1	1.88	19.34	299.61	477.38	964.89	826.73	955.9	942.01	1349.03	1106.41	1.34	1.49	0	0	1.65	0.57	10.4	0	2410.95	10.4
Ghir_A12G013960	0	0	0	3.29	3.72	4.86	1.84	4.63	5.08	14.53	31.48	144.56	151.71	0.17	0.69	0	0	0	0	1.19	0	314.48	1.19
Ghir_A12G014230	1.33	0	1.07	59.87	165.13	85.41	50.83	18.96	1.75	1.01	1.36	2.15	1.87	0	0	0	0	0	0	0	0	5.56	0
Ghir_A12G014350	0	0	0.54	0.18	0.26	0.62	2.12	31.78	94.37	170.17	235.63	328.15	568	0.5	0.49	0	0	0.19	0.67	0.82	0	1272.82	0.82
Ghir_A12G014750	0	0	0.07	0.07	1.81	5.16	6.71	8.77	8.1	7.8	7	7.71	7.43	0	0.03	0.02	0	0	0	0	0	1.32	0.03
Ghir_A12G015400	0	0	0	0.26	3.74	6.17	8.04	9.44	4.71	7.08	7.84	5.36	5.23	0	0.05	0	0	0	0	0	0	4.56	0.05
Ghir_A12G015540	0.16	0.04	0.66	1.62	1.29	0.99	0.27	0.18	0.31	2.34	3.17	20.59	26.58	0	0.2	0.06	0	0	0	0	0.07	2.61	0.2
Ghir_A12G015720	5.7	0.23	15.62	7.97	11.82	9.25	6.84	6.89	9.63	10.33	5.73	16.32	127.51	0.44	0.96	0.06	0.81	0.9	0.25	0.43	0.28	0.17	0.96
Ghir_A12G015790	0.17	0	1.22	0.78	2.43	145.12	193.62	460.91	573.35	739.06	847.93	803.43	760.59	1.68	1.76	0	0	0.95	1.48	4.55	0	1622.16	4.55
Ghir_A12G016760	0.32	0.39	1.33	2.36	1.3	0.89	0.37	0.96	0.85	2.32	4.38	26.47	44.17	0	0.09	0.13	0	0	0	0.09	0.05	101.73	0.13
Ghir_A12G017940	0	0	0	0.28	4.15	7.11	6.32	5.54	3.22	6.78	5.29	4.65	4.12	0	0	0	0	0	0	0	0	12.52	0
Ghir_A12G019010	0	0.02	0.2	0.07	0.02	0.08	0.5	2.01	3.6	3.61	4.53	10.4	17.7	0	0	0	0	0	0	0	0	9.47	0
Ghir_A12G019620	0.22	0	0.39	0	0.28	2.76	0.75	5.97	5.93	9.21	14.8	39.48	38.83	0	0.27	0	0	0	0	0	0	38.36	0.27
Ghir_A12G021930	0	0	0.3	0.76	1.34	0	0.74	0	0.86	0.38	1.15	7.54	2.24	0	0	0	0	0	0	0	0	0.54	0
Ghir_A12G022070	0	0	0.22	0.7	2.56	20.72	23.39	50.39	60.2	75.16	85.75	92.07	81.73	0	0.19	0	0.08	0.18	0	0.66	0	177.33	0.66
Ghir_A12G024010	0	0	0.29	0	0.14	0.52	0.14	6.96	40.63	43.45	64.12	85.16	111.77	0.13	0	0	0	0	0	0.7	0	184.66	0.7
Ghir_A12G024860	0.35	3.3	3.37	2.92	155.73	604.49	658.11	1075.5	1056.58	1311.51	1233.86	1319.66	763.22	1.58	1.53	0	0.21	1.77	0.12	5.21	3.2	34.16	5.21
Ghir_A12G026670	1.66	0	0.23	0.74	0.36	0.13	0.43	2.39	7.83	17.9	20.35	77.77	96.41	0.07	0.21	0	0	0.13	0	0.07	0.32	46.11	0.32
Ghir_A12G027680	0	0	0.26	2.39	9.82	20.88	21.11	29.27	29.33	37.13	40.36	56.15	97.53	0.2	0.07	0	0	0.06	0.12	0.38	0.08	292.06	0.38
Ghir_A12G028080	0	0	0	0	0.4	1.81	3.26	1.12	2.16	2.05	1.29	1.54	1.99	0	0	0	0	0	0	0	0	0.09	0
Ghir_A12G028450	0	0	0	0.06	0.64	0.34	2.04	1.71	0	1.97	2.11	0.56	1.05	0	0	0	0	0	0	0	0	0	0
Ghir_A12G028960	0	0.42	0.3	2.15	98.39	268.19	299.37	473.16	452.3	579.91	547.64	520.1	737.22	0.94	0.93	0	0	0.91	0.52	3.34	0	2092.93	3.34
Ghir_A13G000950	0	0	0	0	0	0	0	0	0	0.16	0.75	5.34	10.38	0	0	0	0	0	0	0	0	26.31	0
Ghir_A13G001640	0	0	0.2	0.22	0.22	1.22	1.85	1.45	2.18	2.36	2.42	6.6	6.33	0	0	0	0	0	0	0	0	11.55	0
Ghir_A13G001870	8.35	1.79	18.34	384.46	659.48	870.23	717.72	1088.51	927.13	1053.19	1197.15	1320.73	1628.69	2.54	8	15.77	1.23	4.96	0.62	8.37	1.2	3481.23	15.77
Ghir_A13G002980	0.1	2.01	0.74	0.11	0.39	0.03	0.14	2.12	5.01	9.51	11.34	21.71	20.85	0.05	0.03	0	0	0	0	0	0	27.8	0.05
Ghir_A13G003040	0	0	0	1.02	2.49	1.35	0.25	0.74	0.63	0.91	0.34	1.94	2.62	0	0	0	0	0	0	0	0	1.86	0
Ghir_A13G003500	0	0	7.62	259.98	869.77	834.31	834.03	746.29	632.39	802.9	751.49	716.46	1388.8	1.97	1.03	0	0	1.49	0.52	2.38	0	2893.04	2.38
Ghir_A13G003510	0.11	0.17	0.98	1.24	34.42	51.78	74.94	100.99	87.73	102.23	100.28	146.24	462.98	0.36	1.03	0.76	0.28	0.18	0.25	0.89	1.31	721.59	1.31
Ghir_A13G003910	0.32	1.46	3.65	1.24	4.97	3.05	0.72	1.08	6.22	22.62	58.78	264.05	210.37	1.09	0.97	0.72	0.54	1.01	1.06	1.4	1.03	0	1.4
Ghir_A13G004800	0	0	0	0	0	0	0	0.05	0.41	1.61	3.49	22.44	35.87	0.08	0	0	0	0.16	0	0.11	0	239.86	0.16
Ghir_A13G005090	0.39	0	4.02	116.82	821.67	1397	1236.8	1520.29	1402.17	1780.62	1812.14	1735.12	2279.22	4.52	2.84	0	0	2.17	0.63	12.12	0.14	4963.83	12.12
Ghir_A13G005160	1.84	0	1.09	20.01	105.54	99.06	96.57	115.54	60.57	84.93	59.87	84.86	58.88	0.17	0	0	0	0	0.18	0.18	0	24.14	0.18
Ghir_A13G005810	0	0	2.77	0.94	3.69	1.67	0.31	1.45	1.66	4.34	2.64	4.11	3.2	0	0	0	0	0	0	0	0	0	0
Ghir_A13G006600	0.73	0	0.66	1.23	0	0	0	2.4	4.7	2.36	3.84	1.66	3.18	0	0	0	0	0	0	0	0	1.28	0
Ghir_A13G007150	0	0	19.71	200.72	386.47	686.55	573.26	1110.22	1228.3	1551.92	1710.71	1655.66	2176.49	3.48	2.42	0	0	1.68	1.39	13.21	0.04	4601.74	13.21
Ghir_A13G007610	0.15	0.09	0.29	4.52	11.7	17.24	20.64	26.25	31.18	53.77	57.23	77.99	105.24	0.56	0.08	0	0	0	0.51	0	0.14	41.8	0.56
Ghir_A13G008370	0.23	0.83	0.93	13.24	91.56	229.42	236.02	392.05	418.83	510.27	580.14	533.37	688.7	1	0.52	0	0.44	0.69	0.54	2.95	0.5	507.99	2.95
Ghir_A13G008550	0.04	0.2	0	0.16	0	0.18	0.04	6.55	19.84	33.79	46.15	69.21	99.66	0.07	0.3	0	0	0.11	0.04	0.37	0.13	263.99	0.37
Ghir_A13G009070	0	0	0	0	0	0	0	0	0	0	0	0	1.25	0	0	0	0	0	0	0	0	0	0
Ghir_A13G009240	0	0.86	0	0	0	0.11	1.04	0.94	0.7	1.75	0.95	2.17	6.77	0	0	0	0	0	0	0	0	3.14	0
Ghir_A13G010860	0	0	0	0.05	0.13	0	0.52	4.77	13.79	23.6	33.98	42.08	70.04	0.12	0.05	0	0	0.29	0	0.14	0.09	254.64	0.29
Ghir_A13G011500	1.86	0.28	47.53	97.18	143.31	154.43	108.09	141.67	128.44	143.42	153.87	194.11	224.68	0.56	0.33	0	0	0.31	0.07	1.33	0	74.84	1.33
Ghir_A13G011550	0.91	4.77	0.72	0.2	0.7	0.09	0.24	0.85	5.46	50.44	119.46	696.27	481.63	1.94	0.56	0	0	3.3	3.75	3.91	0	30.05	3.91
Ghir_A13G011590	0.13	0.66	0.36	3.8	4.73	3.64	2.95	4.93	7.61	14.31	17.84	28.78	45.76	0.14	0.43	0.01	0	0.14	0.05	0.17	0.06	219.91	0.43
Ghir_A13G012000	0	0	9.1	216.49	592.37	951.12	833.21	866.56	851.44	1082.42	1099.69	1083.18	1217.74	1.69	1.43	0	0	1.73	0.68	5.68	0.09	3755	5.68
Ghir_A13G012260	0	0	0	0	0.04	0	0.04	0.28	0.09	1.03	1.25	4.58	6.73	0	0	0	0	0	0.04	0	0	2.35	0.04
Ghir_A13G013100	0.75	0.34	0.53	4.77	15.36	16.8	15	16.32	14.77	18.65	24.69	46.4	61.5	0.04	0.3	0.07	0	0.33	0	0.19	0.36	97.21	0.36
Ghir_A13G013610	0	0	1.05	1.62	43.39	124.78	134.03	220.73	240.75	266.37	335.61	350.58	362.3	0	0.85	0	0	0.31	0.52	2.75	0	771.59	2.75
Ghir_A13G014290	0	0	0	0	1.26	1.28	0.66	1.29	1.04	1.3	1.26	1.83	2.53	0	0	0	0	0	0	0	0	0.36	0
Ghir_A13G014350	0.55	0.44	1.14	28.78	74.32	180.89	211.65	352.19	382.83	472.96	515.61	557.37	608	0.74	0.69	0	0	0.14	0.26	3.62	0	1581.75	3.62
Ghir_A13G014360	0	0	1.69	8.61	4.57	1.84	0.61	0.34	2.58	8.01	14.09	42.5	63.29	0	0.03	0	0	0	0	0.5	0.39	79.12	0.5
Ghir_A13G014380	0	0	0	0.83	5.97	12.97	19.39	10.64	4.55	8.4	5.12	2.5	2.43	0	0	0	0	0	0	0	0	0	0
Ghir_A13G014730	0	0	0.11	0.03	0.03	0.05	0.87	6.2	15.88	28.3	36.8	61.56	116.62	0.09	0.03	0.18	0.04	0.16	0.36	0.49	0	293.7	0.49
Ghir_A13G014990	0.41	0.12	0	0.42	23.26	24.48	30.49	34.23	41.4	53.68	66.54	83.89	123.9	0.33	0	0	0	0.21	0	0.79	0	253.95	0.79
Ghir_A13G016320	0	0	0.36	0.92	30.83	229.96	367.45	523.81	562.12	706.89	722.05	920.96	850.23	2.48	1.04	0	0	0.32	1.05	7.66	0	20.85	7.66
Ghir_A13G016520	0.57	0.65	0.36	3.31	9.78	9.85	6.6	7.84	3.69	7.34	6.87	6.68	8.14	0	0	0	0	0	0	0	0	12.23	0
Ghir_A13G017360	0.88	0.91	0	0	0	1.2	6.79	21.37	17.91	31.14	29.16	29.94	17.53	0	0.12	0	0	0	0	0	0	1.87	0.12
Ghir_A13G017470	0	0	0	0.06	0	0.17	0.24	6.2	7.12	17.28	20.85	58.86	64.07	0	0.18	0	0	0	0.12	0	0	114.66	0.18
Ghir_A13G018090	0	0	0	0	0	0.29	0	0	0	2.93	9.04	42.56	66.39	0.08	0.08	0	0	0.07	0	0.24	0	7.28	0.24
Ghir_A13G018410	0	0	0	0.51	6.99	7.99	11.35	9.3	5.22	11.18	8.88	7.33	9.96	0	0	0	0	0	0	0	0	5.5	0
Ghir_A13G019800	0	0.06	0.62	15.47	19.29	12.97	9.24	7.75	5.72	10.74	12.66	42.05	79.29	0.06	0.02	0	0	0.02	0.02	0.23	0	412.29	0.23
Ghir_A13G020670	0	0	0	0.77	0.57	2.39	4.7	3.72	4.07	7.4	5.51	20.05	15.97	0	0	0	0	0	0	0	0	12.81	0
Ghir_A13G020730	2.08	0.87	1.15	0.29	6.71	12.02	18.98	23.27	10.9	11.11	19.38	57.26	45.65	0.13	0	0	0.24	0	0.28	0	0	14.02	0.28
Ghir_A13G020790	0	0	0	0	3.43	6.48	4.68	8.16	4.67	4.47	5.62	13.64	13.6	0	0	0	0	0.05	0	0.1	0	0.98	0.1
Ghir_A13G022220	0.44	0	138.8	1564.31	2865.17	3334.8	2637.04	2692.14	2455.68	3238.35	3211.92	3145.09	3704.44	6.44	4.99	0.28	0.07	5.66	3.28	14.58	0	10026.2	14.58
Ghir_A13G022240	0.17	0	2.15	8.02	215.1	424.41	601.69	895.99	691.28	818.55	818.64	1428.8	1509.26	1.85	1.59	0	0	1.3	0.47	6.17	0	367.25	6.17
Ghir_A13G022250	0.27	0	60.61	889.63	1764.76	2130.64	1749.66	1798.83	1710.86	2213.81	2252.02	2514.19	3026.2	4.96	4.2	0.03	0	3.9	2.42	13.54	0.41	6195.16	13.54
Ghir_A13G022260	0	0	0.78	4.48	97.45	93.48	137.06	206.78	156.25	178.93	162.77	341.1	426.83	0.54	0.22	0	0	0.53	0	0.76	0	104.59	0.76
Ghir_A13G022270	0.04	0	2.09	74.09	427.79	775.36	760.66	1067.14	971.98	1200.01	1272.28	1216.03	1308.49	2.36	1.8	0	0	1.7	0.92	6.8	0	3331.08	6.8
Ghir_A13G022290	0	1.42	0.99	1.64	0.52	0.3	0.09	0.46	0.43	2.12	5.84	25.9	37.93	0	0	0	0	0	0	0	0	306.59	0
Ghir_A13G024410	0.15	0	0	0.74	2.75	5.91	8.44	8.5	8.18	9.73	10.64	16.75	18.63	0	0.04	0	0	0.02	0.04	0.04	0	15.02	0.04
Ghir_A13G024640	0	0	0.06	0	0.06	0.03	0	0.38	3.16	7.26	13.24	42.74	75.03	0.08	0.13	0	0	0.1	0	0.33	0	289.01	0.33
Ghir_D01G000330	0	0.31	0.32	0.21	0.2	0	0.14	0.3	0.02	2.42	3.26	16.15	29.21	0.05	0.28	0	0	0.21	0.03	0.17	0.03	16.12	0.28
Ghir_D01G000660	0	0	0	0	0	0	0	0	0	0	0	0	1.69	0	0	0	0	0	0	0	0	0	0
Ghir_D01G000740	0	0	0	1.12	1.17	0.61	0.23	0.24	0.03	1.05	2.17	14.31	25.18	0	0.04	0	0	0	0.04	0.04	0	129.27	0.04
Ghir_D01G001290	0	0	0	0	0	0	0	0.05	0.1	1.64	3.33	15.97	25.31	0	0	0	0	0	0	0.15	0	159.5	0.15
Ghir_D01G001330	0	0	2.57	1.64	171.13	304.89	485.96	548.81	445.37	452.28	432.21	677.58	577.76	1.43	1.01	0	0	0	0.5	4.67	0	710.56	4.67
Ghir_D01G001350	0.75	0	2.33	67.96	639.85	967.61	1290.68	1687.64	1314.65	1369.84	1368	1386.7	1136.14	4.3	1.77	0	0	0.74	0.16	9.86	0	1572.54	9.86
Ghir_D01G001520	0	0	0	1	1.92	0	1.45	1.62	0	0	1.63	1.67	3.9	0	0	0	0	0	0	0	0	0.88	0
Ghir_D01G001540	0.19	0	75.51	70.14	55.57	35.76	27.67	41.38	19.94	26.36	18.31	23.32	16.56	0.05	0.05	0.15	0	0	0	0	0	4.87	0.15
Ghir_D01G002340	0	0	0.87	8.87	19.56	23.02	30.42	46.71	28.05	33.95	37.55	66.72	38.68	0.14	0.14	0	0	0	0	0.14	0	41.97	0.14
Ghir_D01G002510	0	0	0.13	0.06	0.46	5.33	10.38	13.6	11.33	15.21	13.84	14.49	23.8	0.04	0	0.07	0	0	0.08	0.04	0	52.57	0.08
Ghir_D01G002960	0.07	0	0.37	0.44	8.26	70.46	114.24	149.1	197.77	313.91	308.68	374.68	448.8	0.36	0.39	0	0	0.26	0.63	2.56	0	1701.52	2.56
Ghir_D01G003970	2.83	0	120.04	1050.48	1833.11	2561.62	1970.09	2015.16	1774.47	2328.18	2245.01	3139.46	3211.25	9.9	3.72	0	0	9.52	2.01	28.8	0	208.4	28.8
Ghir_D01G005100	0	0	0.1	0	0.14	0	0	0	0	1.49	5.08	27.18	41.37	0.04	0	0	0	0.04	0	0.04	0	527.4	0.04
Ghir_D01G005630	0	1.79	0.12	0.14	7.62	17.2	21.26	24.87	21	21.87	20.72	30.81	36.41	0.05	0	0	0	0	0.11	0.1	0	99.88	0.11
Ghir_D01G005690	0	0	0.21	0	0.22	2.74	0.87	1.49	3.78	2.04	3.73	5.83	7.13	0	0	0	0	0	0	0	0	54.46	0
Ghir_D01G006960	0	0.83	0.3	0.1	0.03	0	0.03	0.24	1.57	6.89	8.35	27.97	70.07	0.32	0	0	0	0	0.03	0.13	0.19	189.7	0.32
Ghir_D01G011280	1.04	0	3.25	116.88	485.56	729.1	777.66	811.98	647.83	842.41	871.63	1295.82	1114.55	1.7	2.17	0	2.03	2.13	0.91	6.76	0	2813.44	6.76
Ghir_D01G011400	0.35	0.23	1.12	12.75	68.73	149.42	179.16	224.72	232.38	304.24	296.32	280.22	335.82	1	0.38	0	0	0.51	0.47	2.09	0	806.65	2.09
Ghir_D01G012930	0.09	6.33	1.3	0.16	0	0	0	0	0	0	0.07	1.73	2.15	0	0	0	0	0	0	0	0	4.66	0
Ghir_D01G013420	0.06	0.6	0.22	0.03	0	0	0	0.85	1.86	3.59	5.43	10.18	16.12	0	0	0.09	0	0	0	0	0	5.9	0.09
Ghir_D01G014250	0.02	0.04	0	0.12	0	0.05	0.05	0.56	1.68	5.07	7.45	19.37	27.09	0.04	0	0	0	0.15	0	0	0	27.28	0.15
Ghir_D01G014610	0.67	0	0.14	0	0.79	2.82	9.71	46.31	56.84	70.78	92.46	252.52	219.83	0.23	0.06	0	0	0.6	0	0.75	0	17.51	0.75
Ghir_D01G014680	0	0	0.15	0.21	16.32	32.54	51.23	73.93	62.62	70.17	81.4	167.13	114.61	0.08	0.54	0	0	0.49	0	0.54	0	29.1	0.54
Ghir_D01G014810	0	0	0.14	0	0	0.54	0.52	5.26	4.85	13.28	16.76	34.09	46.24	0	0	0	0	0	0	0.13	0	219.27	0.13
Ghir_D01G016840	3.26	0.98	27.5	839.42	1670.47	2743.57	2321.34	2707.68	2577.95	3017.46	3263.19	3129.17	2742.23	6.47	5.32	0.86	0.94	7.62	5.11	15.68	5.06	5916.55	15.68
Ghir_D01G016850	3.97	0.6	205.38	2846.04	4545.26	6964.53	5308.53	7624.16	7349.71	7807.36	8502.18	7507.12	7154.83	12.97	30.32	0.89	0	26.15	11.82	48.44	0	13118.1	48.44
Ghir_D01G017340	0	0	0	0	0	13.66	3.1	7.06	12.97	4.05	1.49	3.07	2.4	0	0	0	0	0	0	0	0	11.73	0
Ghir_D01G017580	0.07	0	73.48	550.05	877.25	930.75	822.11	811.74	756.15	1007.5	1025.04	967.24	1273.87	2.14	1.74	0	0	2.34	0.9	5.01	0.08	3741.31	5.01
Ghir_D01G017590	0	0	122	467.03	760.94	715.09	649.06	569.61	578.56	712.05	708.94	646.82	1005.73	1.14	0.77	0	0	0.84	0	2.5	0.11	2638.65	2.5
Ghir_D01G020130	0	0	0	0	0.17	0	0.09	0.04	0.18	1.35	2	16.97	23.62	0	0	0	0	0	0	0.13	0	122.57	0.13
Ghir_D01G020210	0	0	0.14	0.2	0.07	0.28	0.53	0.41	1.2	4.33	5.58	11.19	13.15	0	0	0	0	0.03	0.07	0.03	0	18.14	0.07
Ghir_D01G020410	2.55	0	4.15	552.81	1052.18	1847.83	1758.53	2267.32	2046.27	2148.08	2269.07	2471.04	1593.63	0	0	0	0	2.27	2.62	6.6	0	5450.39	6.6
Ghir_D01G020420	0.77	0	14.73	725.77	1581.6	2446.58	2100.33	2302.79	2161.25	2691.68	2777.81	2682.88	2844.51	4.6	4.66	0	0	4.28	5.05	19.36	0	8975.78	19.36
Ghir_D01G020430	0.22	0	21.98	909.66	1920.61	3040.47	2595.98	3158.6	2644.48	3435.78	3535.77	3358.02	3037.54	7.2	4.85	0.18	0	3.9	3.52	11.89	0	9329.76	11.89
Ghir_D01G020490	0	0	2.33	33.38	101.69	158.04	143.32	178.2	191.26	268.04	263.47	253.58	313.71	0.67	0.44	0	0.05	0.25	0.08	1.24	0	1115.42	1.24
Ghir_D01G020690	0	0	0	0	0	0	0	0	0.16	0.34	0.84	3.58	9.36	0	0	0	0	0.03	0	0	0	11.23	0.03
Ghir_D01G023160	0	0	0	0	0	0	0	0	0	0.38	0.99	5.19	3.8	0	0	0	0	0	0	0	0	4.81	0
Ghir_D01G023790	0	0	0.25	0.13	0.5	10.63	14.35	32.06	28.72	30.56	42.82	65.8	55.41	0.23	0	0	0	0	0	0.36	0	6.62	0.36
Ghir_D02G000120	0	0	0.11	0.64	7.21	7.49	22.81	17.32	14.88	16.44	13.23	23.88	24.47	0	0	0	0	0	0	0.05	0	3.12	0.05
Ghir_D02G000510	0	0	0.25	0.66	4.69	38.43	60.7	101.83	118.47	149.94	137.72	147.75	193.54	0.27	0.06	0	0	0.85	0.17	1.91	0	294.4	1.91
Ghir_D02G002990	0	0	0.27	0.22	18.83	45.23	85.42	110.24	82.8	85.23	75.22	121.71	162.41	0.11	0.12	0	0	0.11	0.02	0.21	0	33.38	0.21
Ghir_D02G003010	0	0	0.19	0.35	1.69	35.94	56.5	161.85	175.48	189.73	206.35	285.38	369.96	0.24	0.21	0	0	0.59	0	2.36	0	134.19	2.36
Ghir_D02G003020	0	0	0	0	0	0	0	0	1.56	2.8	5.25	5.71	10.34	0	0	0	0	0	0	0	0	0.64	0
Ghir_D02G003800	3.54	1.83	5.77	3.26	44.38	47.88	55.78	548.52	1904.01	1867.52	2331.6	5098.35	3807.79	3.6	5.33	0	0	1.52	0.09	20.72	1.16	0	20.72
Ghir_D02G003900	0	0	0.34	6.89	5.65	3.18	1.87	1.18	6.12	10.77	14.19	48.59	57.35	0	0.08	0	0.21	0.04	0.27	0.42	0	201.02	0.42
Ghir_D02G004690	0	0	0	0	0	0	0	0	0.04	0.46	0.83	5.79	5.6	0	0	0	0	0	0	0	0	1.1	0
Ghir_D02G004750	0	0.32	2.13	2.51	2.27	37.18	53.62	125.29	141.97	177.41	206.05	219.17	287.51	0.5	0.39	0	0	0.43	0.23	0.87	0.11	1268.58	0.87
Ghir_D02G004760	0	0	0.37	19.36	28.51	20.77	12.91	14.78	9.62	11.8	10.56	7.52	7.69	0	0	0	0	0	0	0	0	61.23	0
Ghir_D02G005070	0.73	0.26	16.4	98.41	294.16	479.41	485.51	575.9	606.94	750.31	756.98	688.88	717.79	4.13	1.67	0.53	0.92	1.57	2.3	4.51	1.12	2073.27	4.51
Ghir_D02G005170	0	0	0	0.64	5.32	2.55	5.59	3.38	2.8	1.83	2.41	2.94	6.56	0	0	0	0	0	0	0.04	0	3.2	0.04
Ghir_D02G005460	0.18	0	0.14	0.1	0.13	1.14	4.3	42.25	59.73	86.66	114.2	227.86	349.5	0.21	0.19	0	0	0.2	0.03	0.77	0	4.67	0.77
Ghir_D02G005700	0	0	0	0.17	0.54	0.91	0.45	0.82	0.55	1.54	2.18	8.66	12.4	0.04	0.04	0	0	0	0	0	0	1.48	0.04
Ghir_D02G005810	0.38	0	0	0.35	1.38	4.67	1.03	1.03	1	1.47	3.11	3.87	1.95	0	0	0	0	0	0	0	0	8.25	0
Ghir_D02G005900	0	0	0	0.05	0	0.51	0.88	3.98	3.16	3.9	4.56	11.81	17.74	0.02	0	0	0	0	0	0.13	0	4.36	0.13
Ghir_D02G007930	0	0	0.5	8.55	26.6	33.81	45.31	80.5	76.48	101.07	122	265.04	226.82	0.22	0.11	0	0	0.32	0.17	1.02	0	61.8	1.02
Ghir_D02G008680	0	0	2.33	19.79	118.03	285.85	268.24	426.26	452.33	668.84	650.25	610.33	717.74	0.95	0	0	0	0.67	1.82	6.18	0.54	2696.35	6.18
Ghir_D02G008690	0	0	1.42	27.13	124.67	237.18	282.33	371.54	429.82	545	567.47	551.8	811.68	2.33	1.14	0	0	1.18	0.82	2.92	0.21	2528.68	2.92
Ghir_D02G009510	0	0	0	0	0.94	10.84	9.45	14.39	8.35	13.87	13.02	14.12	16.14	0	0	0	0	0	0	0.09	0	4.82	0.09
Ghir_D02G009750	0.36	0.64	62.89	838.89	1530.02	1416.3	1319.9	1292.05	807.09	991.49	1052.27	1560.68	1751.09	2.7	1.82	4.05	0.27	1.41	2.16	13	0	3553.31	13
Ghir_D02G014250	0	0	0	0	0	0	0	0	0	0	0	0	1.66	0	0	0	0	0	0	0	0	0	0
Ghir_D02G014500	0.25	0.09	0.18	0	0.37	0.08	0	0.16	0.79	3.95	9.22	29.92	36.62	0.08	0.32	0	0	0.08	0	0	0	38.17	0.32
Ghir_D02G015980	0	0	0.52	0.04	0.04	0.37	1.84	26.26	33.13	56.11	76.68	181.64	163.12	0.3	0.16	0	0	0.51	0	0.23	0	14.74	0.51
Ghir_D02G016130	0	0	41.38	230.02	482.43	1021.06	894.86	1424.83	1515.22	1660.37	1763.71	1418.7	1393.99	0	0	0	1.45	0	0	0	0	2952.51	1.45
Ghir_D02G018350	0	0	0	0	0.69	5.54	4.5	4.97	4.82	4.65	2.35	0	2.85	0	0	0	0	0	0	0	0	0	0
Ghir_D02G018820	0	0	0	0	0	0	0	0.22	0.89	7.55	15.17	62.82	82.51	0.09	0	0	0	0.22	0	0.05	0	436.07	0.22
Ghir_D02G020700	0.12	0	0.43	0.89	6.47	8.42	16.27	13.4	12.12	17.46	15.2	20.45	28.74	0	0	0	0	0.03	0	0.1	0	118.89	0.1
Ghir_D02G021030	0	0	0.26	0.21	0.04	18.23	41.9	115.36	107.03	151.1	164.29	272.59	242.18	0.63	0.31	0	0	0.48	0.55	1.31	0	135.95	1.31
Ghir_D02G021940	0.47	0.92	1.3	10.68	46.95	81.38	103.27	147.35	149.81	222.36	217.97	236.63	303.48	0.44	0.13	0	0.35	0.06	0	2.87	0.89	142.34	2.87
Ghir_D02G022150	0	0.23	0	0.11	4.26	9.05	11.77	11.86	6.99	5.48	4.24	1.54	2.77	0	0	0	0	0	0	0	0	4.33	0
Ghir_D02G022970	0.13	0	0.06	0.09	0.14	0	0	0.05	0.51	1.54	3.22	11.22	22.22	0	0	0	0	0	0	0	0	142.3	0
Ghir_D02G023040	0	0	0	0	0.11	5.54	7.71	26.88	33.33	40.65	48.63	61.06	120.97	0	0	0	0	0	0	0	0	361.36	0
Ghir_D02G023100	0.26	0	0.24	11.38	16.2	18.37	11.99	14.23	9.64	13.83	16.51	21.01	40.4	0	0	0	0	0.03	0	0.21	0	65.68	0.21
Ghir_D03G001250	0	0	0.13	0.22	0.36	2.17	2.1	5.71	8.01	10.79	15.03	28.85	33.92	0.2	0.03	0	0	0.03	0	0.17	0.13	65.1	0.2
Ghir_D03G001530	0.08	0	0.15	2.73	12.51	27.89	34.03	49.25	57.34	81.89	92.32	100.84	96.43	0.25	0.22	0	0	0.37	0.03	0.58	0	367.78	0.58
Ghir_D03G001920	0	0	0.33	0.35	14.58	60.51	70.89	108.59	136.17	166.31	176.64	156.32	256.36	0.38	0.24	0.1	0	0.79	0.11	0.96	0	743.97	0.96
Ghir_D03G002240	0	0	0	0	0	4.17	3.12	8.85	2.6	3.62	0	1.91	2.26	0	0	0	0	0	0	0	0	68.8	0
Ghir_D03G002260	0	0	0	0	6.53	13.24	24.83	24.3	15.36	9.63	7.23	0.42	1.13	0	0	0	0	0	0	0	0	0	0
Ghir_D03G003030	0.64	0	0	0	0.51	2.82	7.12	7.37	5.9	10.13	12.74	38.46	27.42	0	0.04	0	0	0	0	0.13	0	13.82	0.13
Ghir_D03G003650	0	0	0	0	0	2.16	5.06	15.33	17.72	22.51	26.52	37.9	36.32	0.1	0	0	0	0	0	0	0	164.97	0.1
Ghir_D03G005280	0	0.42	27.32	364.5	1085.58	1780.21	1616.35	2058.72	1904.04	2372.18	2370.3	2368.71	2405.16	5.11	4.11	0.26	0.15	3.86	1.49	14.35	0.19	5381.15	14.35
Ghir_D03G005290	0.07	0	0.78	0.81	8.71	134.1	160.24	392.42	484.54	718.84	747.67	817.8	1128.32	2.25	1	2.36	0	1.16	1.08	3.33	0.33	55.07	3.33
Ghir_D03G006440	0	0	0	0	0.04	2.18	5.55	6.72	4.77	6.18	6.03	15.1	18.42	0	0.03	0	0	0	0	0.05	0	1.09	0.05
Ghir_D03G007060	0	0	0	0	0	0	0.04	0.22	1.55	2.35	5.38	9.76	7.17	0	0	0	0	0	0	0.07	0	6.03	0.07
Ghir_D03G007100	0	0	0.26	0.58	19.19	60.95	83.2	122.25	128.2	203.91	206.78	226.79	275.71	0.11	0.32	0	0	0.42	0.22	1.91	0	1240.38	1.91
Ghir_D03G010100	0	0	0.1	0.17	0.1	0.25	0.31	1.21	4.75	22.01	31.77	94.89	107.57	0.42	0	0	0	0.04	0.09	0.66	0	0.82	0.66
Ghir_D03G010690	0	0	0	0.14	0	2.35	4.7	22.07	35.03	52.29	54.27	53.8	74.66	0.31	0.14	0	0	0	0.09	0.54	0	195.31	0.54
Ghir_D03G011530	0	0	0.15	0	0	0	0	0.61	2.89	5.01	11.73	67.78	131.15	0	0	0	0	0.06	0	0.4	0	0.62	0.4
Ghir_D03G011550	0	0	0	0.07	4.47	7.13	12.29	6.25	4.66	4.63	2.53	3.97	3.56	0	0	0	0	0	0	0	0	0.56	0
Ghir_D03G012270	0.32	0	4.61	52.71	116.03	142.9	143.49	118.52	96.01	102.32	86.12	59.61	59.38	0.13	0.48	0	0	0.07	0	0.54	0	56.04	0.54
Ghir_D03G015090	0	0	0	0	0.04	5.75	8.19	8.97	5.83	12.43	12.26	17.52	18.44	0.03	0	0	0	0	0	0.11	0	34.24	0.11
Ghir_D03G016420	0	0	0.91	0.25	0	0.72	0	0	0	0	0	10.84	16.82	0	0	0	0	0	0	0	0	1.76	0
Ghir_D03G016630	0	0	0.94	43.27	144.56	248.17	259.95	266.52	287.59	306.58	315.88	282.95	321.29	0.66	0.46	2.35	0	1.05	0.47	2.11	0	1486.45	2.35
Ghir_D03G017020	0	0	0.57	0	0	0	0	0	1.03	17.97	28.57	222.21	290.3	0	0	0	0	0	0	0	0	501.92	0
Ghir_D03G018070	0	0	0	0	0.54	0.32	0.36	0	0	1.52	0.31	0.77	1.35	0	0	0	0	0	0	0	0	0	0
Ghir_D03G018740	0	0	0	0	0	0	0	0	1.24	6.01	9.93	46.83	42.03	0	0	0	0	0	0	0	0	1.72	0
Ghir_D03G019020	0	26.3	9.71	11.11	0	2.8	0	0	0	0	0	0	5.4	0	0	0	0	0	0	0	0	0	0
Ghir_D04G000640	0.13	1.58	0.49	0	0	0	0	0	0	0	0	0.62	1.36	0	0	0	0	0	0	0	0	0	0
Ghir_D04G000760	0	0	0	0	0	0	0	0	0	0	0	0	1.73	0	0	0	0	0	0	0	0	0	0
Ghir_D04G000880	0	0	15.71	14.42	6.19	0.59	0.64	1.77	3.97	3.25	3.49	4.73	2.96	0	0	0	0	0	0	0	0	2.42	0
Ghir_D04G001620	0	0.72	0.18	0.5	1.32	0.54	0.07	0.21	0.17	1.67	2.35	9.08	7.67	0	0	0	0	0	0	0	0	44.42	0
Ghir_D04G002190	0	0	0.06	0.03	0.56	0.54	0.67	0.46	0.52	1.39	2	11.34	21.63	0.05	0	0	0	0	0	0.03	0	28.6	0.05
Ghir_D04G002230	0	0	0	0	0	0	0	0	0	0	0.81	1.26	5.2	0	0	0	0	0	0	0	0	6.18	0
Ghir_D04G002770	0	0	0	0	0.09	1.03	1.7	3.81	2.79	4.54	4.21	8.85	8.57	0.04	0.08	0	0	0	0	0	0	2.37	0.08
Ghir_D04G003440	0.77	0	2.61	17.12	36.3	66.27	62.58	70.63	71.31	101.75	108.1	121.32	130.05	0.28	0.12	0	0	0.06	0	1.18	0	64.66	1.18
Ghir_D04G003910	1.89	0	0	0	1.85	7.55	13.65	14.42	27.45	17.29	12.43	13.44	17.52	0	0	0	0	0	0	0	0	18.18	0
Ghir_D04G005740	0.16	2.32	0.18	2.07	9.16	12.49	16.11	19.2	16.71	22.48	21.94	33.35	50.11	0.03	0.11	0	0.02	0	0.19	0.29	0	106.72	0.29
Ghir_D04G006950	0	0	0	0.63	3.38	3.62	3.21	3.86	1.24	8.15	4.78	12.58	13.25	0	0	0	0	0	0	0	0	0	0
Ghir_D04G007910	0	0.19	0.39	0.1	6.8	37.95	34.23	39.62	38.61	49.31	55.67	60.96	89.36	0.09	0	0	0.57	0	0.18	0.45	0	267.33	0.57
Ghir_D04G008420	0	0	0.52	0	0	0	0	0	0	0	0.21	1.07	1.2	0	0	0	0	0	0	0	0	0.37	0
Ghir_D04G008640	0	0	0.59	0.79	44.48	200.91	192.88	305.86	300.13	385.09	444.6	441.53	373.83	0.97	0.14	0	0	1.15	0.07	2.16	0	946.71	2.16
Ghir_D04G009830	0	0	0.37	0.83	1.69	121.73	144.3	295.2	367.71	592.24	672.05	695.13	776.54	0.81	0.73	0	0	0.42	0.4	3.02	0	1251.46	3.02
Ghir_D04G010080	0.38	0.27	1.52	118.82	367.07	583	553.79	714.3	669.14	885.33	887.97	850.37	955.33	2.79	1.78	0	0.4	1.79	0.71	3.03	0	2527.3	3.03
Ghir_D04G010100	0	0	0	0	0	0	0	0	0	0	0.19	5.09	16.06	0	0	0	0	0	0	0	0	9.08	0
Ghir_D04G012610	0	0	0	0.05	1.66	2.52	3.22	3.72	2.04	2.26	2.13	3.38	2.64	0	0	0	0	0	0	0	0	0.04	0
Ghir_D04G013050	0	0	0	0	0	0	0	0	0	0	0	1.69	7.91	0	0	0	0	0	0	0	0	8.65	0
Ghir_D04G014030	0	0	0	0	0	0	0.08	0	0	0.34	0.82	8.96	15.32	0	0.04	0	0	0.14	0	0	0	268.93	0.14
Ghir_D04G014590	0.29	1.68	6.18	12.42	36.85	56.26	56.67	70.84	77.8	101.74	106.54	108.95	147.25	0.39	0.45	0.04	0.22	0.08	0	1.01	0	453.57	1.01
Ghir_D04G015040	0	0	0.12	0	0.06	4.08	10.79	16.44	11.77	14.95	14.94	20.87	21.05	0	0	0	0	0	0	0	0	13.99	0
Ghir_D04G016310	0.33	0	0	0	10.24	16.38	30.06	33.48	17.98	20.04	16.57	25.31	18.8	0.14	0	0	0	0	0	0	0	6.55	0.14
Ghir_D04G016340	0.04	0	0.25	0.21	3.33	29.43	59.87	83.32	90.27	119.87	118.05	115.24	181.1	0.21	0.08	0	0	0.06	0.03	0.57	0	277.8	0.57
Ghir_D04G016900	0	0.15	0.62	7.67	50.09	37.96	30.22	41.68	23.02	19.03	13.03	23.32	17.94	0.09	0	0	0	0	0	0.14	0	3.34	0.14
Ghir_D04G017540	0	0	0	0	0.19	3.94	7.61	41.1	38.8	54.34	48.33	91.39	95.06	0.07	0.18	0	0	0.03	0.11	0.18	0	23.84	0.18
Ghir_D04G019470	0	0	0.13	0	0	0.06	0	0	0	0.43	1.01	5.62	8.2	0.02	0.02	0	0	0	0	0	0	9.86	0.02
Ghir_D04G020850	0.53	0	1.9	56.88	323.4	576.29	603.7	834.78	751.61	932.15	909.95	816.65	1016.11	2.37	1.18	0	0	0.88	0.87	5.06	0.6	2184.55	5.06
Ghir_D05G000420	0	0	0	0	0	0.1	0	1.08	1.93	2.24	3.52	6.95	15.67	0	0	0	0	0.05	0	0	0	13.31	0.05
Ghir_D05G001080	0	0	0	0	0	0	0	0	0	0.15	1.49	3.15	7.54	0	0	0	0	0	0	0	0	0.47	0
Ghir_D05G001300	0	1.41	0	0	0	0	0	0	0	0.34	0	2.45	2.66	0	0	0	0	0	0	0	0	4.58	0
Ghir_D05G002480	0	0	0	0.02	2.71	5.26	8.26	9.87	5.21	5.42	4.48	4.94	6.76	0	0.03	0	0	0.01	0	0.03	0	1.81	0.03
Ghir_D05G003820	0.29	0	0	0.26	6.97	22.29	30.38	57.66	43.81	55.57	62.67	95.26	130.75	0.31	0.39	0	0	0.06	0.33	0.83	0	260.73	0.83
Ghir_D05G003950	0	0	0.15	0.17	0.07	0.17	1.04	10.14	24.47	44.69	67.84	107.84	202.01	0.28	0.11	0.02	0.2	0.13	0.05	0.37	0.03	610.85	0.37
Ghir_D05G004340	0	0.03	0	0.03	0.03	3.27	5.66	13.13	14.17	21.55	23.43	31.29	56.58	0.16	0.03	0	0	0.03	0.31	0.19	0	36.23	0.31
Ghir_D05G004410	0	0	0	1.03	0	0	0	3.25	2.65	6.65	10.64	49.97	21.79	0	0	0	0	0	0	0	0	3.26	0
Ghir_D05G004900	0	0	0.1	4.28	15.85	13.61	12.41	17.71	9.16	8.61	6.14	8.14	8.92	0	0	0	0	0	0	0	0	0.65	0
Ghir_D05G005440	0	0.25	0.09	2.7	22.77	44.29	60.53	76.5	69.36	96.18	101.28	117.28	179.26	0.2	0.17	0	0	0.16	0.09	0.83	0.62	414.14	0.83
Ghir_D05G005910	0.31	0.32	0.29	0.83	2.78	4.29	6.01	4.78	2.81	3.27	2.43	3.54	1.7	0	0	0	0	0	0	0	0	0.53	0
Ghir_D05G006490	1.22	0.51	13.43	181.69	346.59	415.33	353.07	408.8	372.92	416.61	413.06	343.14	451.06	0.86	0.85	0.68	0	0.88	0.13	2.73	0.48	938.67	2.73
Ghir_D05G007720	0	0	0	0	0	0.11	0	0	0.1	3.37	4.86	23.06	43.32	0	0.04	0	0	0	0.04	0.11	0	47.54	0.11
Ghir_D05G007810	0	0	0	0.53	0.16	0.14	0	0	0	1.55	3	15.92	29.57	0.1	0	0.14	0	0	0	0	0	184.28	0.14
Ghir_D05G009190	0.02	0	0.11	0.11	0.53	1.75	2.73	2.67	2.78	3.62	3.46	6.58	9.64	0	0.03	0	0	0.07	0.04	0.01	0.02	7.3	0.07
Ghir_D05G009440	0	0.12	0.05	0.69	2.14	1.66	2.47	4.56	3.43	5.61	8.38	12.69	13.15	0.02	0.07	0.02	0	0.06	0	0.13	0	15.97	0.13
Ghir_D05G011200	0.47	0.28	0	0	1.91	5.64	4.71	6.17	4.48	2.23	3.88	1.99	1.24	0	0	0	0	0	0	0	0	0	0
Ghir_D05G011600	0	0	0	0	0.22	0.69	1.21	2.77	3.75	7.11	7.79	22.5	36.73	0	0	0	0	0	0	0	0	119.42	0
Ghir_D05G011610	0	0	0.05	0	0.02	0.05	0.3	2.55	10.03	22.37	31.6	52.83	85.96	0.05	0.1	0.05	0	0.25	0	0.19	0.19	274.74	0.25
Ghir_D05G011950	0.06	0.24	0	0.26	2.31	7.9	10.83	18.38	22.41	25.48	27.97	30.99	56.07	0.13	0.17	0	0	0	0	0.56	0.06	87.27	0.56
Ghir_D05G012750	0.78	0.66	2.46	14.27	41.52	53.02	63.39	78.02	54.39	64.86	58.81	86.65	123.22	0.4	0.54	0.18	0.25	0.19	0.33	0.45	0	12.11	0.54
Ghir_D05G014160	0	0	0.24	1.28	2.36	0.98	0.58	0.61	0.49	0.85	1.88	3.26	4.98	0	0	0	0	0	0	0.04	0	0.99	0.04
Ghir_D05G014930	0	0	0	0	8.31	0	0	0	0	6.33	6.66	0	32.53	0	0	0	0	0	0	0	0	12.46	0
Ghir_D05G015640	0	0	1.38	0.59	0.25	0	0	0	0	0.14	0.99	0.21	2.04	0	0	0	0	0	0	0	0	2.29	0
Ghir_D05G020510	0	0	0	0	0	2.58	0	2.48	19.15	5.67	4.99	14.01	7.76	0	0	0	0	0	0	0	0	2.77	0
Ghir_D05G020670	0.03	0.29	1.32	0.25	6.46	22.11	33.61	42.59	48.22	62.83	63.49	50.17	66.48	0.08	0.21	0.15	0	0.05	0	0.42	0	163.61	0.42
Ghir_D05G020680	0.81	1.34	14.08	11.87	30.25	33.55	18.6	20.81	86.88	236.32	396.88	1235.13	1944.25	4.52	4.05	0.4	0.25	0.76	1.67	2.78	0.04	1.29	4.52
Ghir_D05G024860	0	0	0.24	0.12	6.41	47.05	69.53	148.91	167.4	172.36	187.55	185.04	168.84	0	0.22	0	0	0	0.11	0.33	0	664.96	0.33
Ghir_D05G025170	0	0	0.37	0.63	0.42	1.26	1.03	1.26	1.71	2.39	3.59	6.79	15.1	0.03	0.13	0	0	0	0	0.1	0	8.05	0.13
Ghir_D05G026520	0	0.18	0	0	0	0	0.09	0	0	1.5	3.24	18.45	19.01	0	0	0	0	0	0.17	0.12	0.1	85.44	0.17
Ghir_D05G027010	0.14	0.1	0.33	0.19	0	0	0	0.05	0.28	3.36	6.18	34.17	63.16	0.14	0.03	0	0	0.03	0	0	0	406.83	0.14
Ghir_D05G028090	0	0	0.92	1.52	22.68	153.25	158	348.19	426.12	630.06	663.81	916.12	1007.01	2.44	0.97	0	0	0	0	7.46	0	2261.26	7.46
Ghir_D05G028100	0.52	0	0	3.53	59.75	263.44	299.15	548.15	537.97	772.33	851.16	1226.94	1361.9	0.94	0.66	0	0	1.24	1.36	8.12	0	2169.97	8.12
Ghir_D05G030370	0	0	0.83	0	0.5	0	0	0	0	0	0	5.7	11.32	0	0	0	0	0	0	0	0	49.98	0
Ghir_D05G030920	0	0	0	0.24	3.11	14.09	14.1	20.37	12.37	20.15	19.56	37.21	33.67	0	0	0	0	0	0	0	0	17.6	0
Ghir_D05G031180	0	0	0	0	0	0	0	0	0	1.03	1.47	4.92	5.14	0	0	0	0	0	0	0	0	22.79	0
Ghir_D05G031690	0	0	0.91	12.51	235.82	504.27	509.75	568.94	562.23	820.13	822.3	857.6	977.65	1.38	1.14	0	0	1.5	0.74	3.89	0	34.72	3.89
Ghir_D05G031700	0	0	69.64	4.31	0	0	0	0.33	2.63	10.02	19.01	72.51	100.67	0.1	0.05	0	0	0	0	0.68	0	531.82	0.68
Ghir_D05G032220	0.27	0	0.57	16.88	319.86	346.01	439.67	563.88	369.27	375.9	342.62	376.54	238.91	0.49	0.71	0	0	0.46	0.1	1.66	0.14	85.31	1.66
Ghir_D05G033030	0	0	0.46	0	0	0	0	0.21	1.62	1.67	1.28	2.76	1.62	0	0	0	0	0	0	0	0	0	0
Ghir_D05G033690	0.05	0	0.1	2.02	1.43	0.67	0	0.16	0.23	0.96	1.95	15.56	27.11	0	0	0	0	0	0	0.04	0	152.1	0.04
Ghir_D05G034970	0	0	6.04	5.91	6.67	10.42	8.97	17.75	17.33	15.06	16.55	20.53	14.42	0	0	0	0	0	0	0	0	95.49	0
Ghir_D05G036750	0	0	0	0	0	0	0	0	0	0	0.28	0.98	1.99	0	0	0	0	0	0	0	0	1.17	0
Ghir_D05G036960	0	0	0	0	1.6	4.6	13.2	13.47	15.02	10.03	18.96	7.63	9.09	0	0	0	0	0	0	0	0	6.21	0
Ghir_D05G037310	0.12	0	0.48	3.59	3.81	4.85	4.06	5.24	6.59	8.12	7.06	10.26	21.9	0.11	0	0.05	0	0.02	0.06	0	0.13	56.35	0.13
Ghir_D05G037410	0	0	0.56	1.56	3.15	94.55	128.99	217.37	290.91	468.81	539.55	600.46	703.83	1.26	0.87	0.13	0.15	1.13	0.18	3.75	0.04	2002.46	3.75
Ghir_D05G037880	0	0	0.09	0	0	0	0	0	0	3.4	6.22	33.12	50.7	0	0	0	0	0.11	0	0	0	404.31	0.11
Ghir_D05G037940	0	0	0.77	1.09	55.5	338.18	433.66	616.2	648.18	866.06	901.62	882.79	1074.44	1.75	1.6	0	0	0.5	0.47	3.59	0	2758.59	3.59
Ghir_D05G038570	0	0	0	0	0	0.47	0.69	3.4	0	1.62	1.18	2.08	2.6	0	0	0	0	0	0	0	0	0	0
Ghir_D05G039100	0	0	0	0.33	0.32	1.3	2.12	3.61	2.82	4.81	4.09	6.8	9.4	0	0.06	0	0	0	0	0	0	1.6	0.06
Ghir_D06G000410	0.26	0.38	0.19	0.27	0.29	0.42	0.77	1.85	2.65	5.26	6.68	8.44	13.72	0.06	0.06	0	0.02	0.06	0	0.02	0	35.79	0.06
Ghir_D06G000770	0	0	0	0	0.62	1.12	1.22	10.73	37.28	75.55	97.95	160.12	175.98	0.16	0.09	0	0	0	0	0.76	0	415.73	0.76
Ghir_D06G001580	0.21	1.1	0.58	7.03	18.64	26.33	22.65	25.32	12.72	14.38	11.34	15.98	14.77	0	0.02	0	0	0.08	0	0.11	0.03	2.59	0.11
Ghir_D06G001730	0	0	0	0	0	0	0	0.04	0.42	5.02	10.13	37.41	27.24	0	0.04	0	0	0.08	0	0.26	0	1.03	0.26
Ghir_D06G003120	0	0.06	0.08	0.21	0	0.37	0.08	0.83	1.56	3.48	5.08	9.98	16.75	0.12	0	0.1	0	0	0	0.11	0	109.31	0.12
Ghir_D06G004060	0	0	0	0	0	0	0	0	0.29	1.34	2.78	16.96	8.16	0	0.05	0	0	0	0	0.05	0	2.75	0.05
Ghir_D06G004610	0	0	0	0	0.06	0	0.06	0.25	0.14	15.84	29.18	151.03	73.56	0.21	0	0	0	0.42	0	0.55	0	0	0.55
Ghir_D06G005060	0.26	0.09	3.78	3.73	15.19	21.05	29.14	27.49	29.15	47.2	44.62	46.58	86.1	0.08	0.08	0	0	0.1	0.03	0.4	0.09	213.15	0.4
Ghir_D06G006090	0	0	0	0.16	1.53	2.05	4.35	2.89	2.02	2.92	1.06	4.54	2.3	0	0	0	0	0	0	0	0	1.56	0
Ghir_D06G007340	0	0	0.85	27.25	141.26	200.56	216.9	299.91	208.21	261.69	241.88	280.81	161.26	0.26	0.27	0	0	0	0	1.32	0	52.02	1.32
Ghir_D06G008710	0	0.33	0.08	0	0	0.06	0.21	0.15	0.21	2.41	5.06	25.3	40.8	0	0.24	0.19	0	0.03	0	0.17	0.08	15.21	0.24
Ghir_D06G009310	0.34	0.15	0.38	0.15	0.35	5.97	11.69	21.15	25.37	41.71	51.88	56	92.97	0.03	0.14	0	0	0.16	0	0.54	0	364.01	0.54
Ghir_D06G009870	0.65	1.29	0.24	1.38	17.39	19.71	13.35	17.96	16.27	17.18	22.84	31.47	37.79	0.05	0.05	0	0	0.1	0	0.11	0	8.2	0.11
Ghir_D06G010320	0.96	0.38	1.32	9.95	28.11	29.12	31.9	35.18	30.81	39.62	40.8	48.21	76.75	0.06	0.04	0	0	0.06	0.04	0.24	0.52	127.62	0.52
Ghir_D06G010870	0	0	0.15	0	0	0.51	1.94	35.7	70.68	89.33	91.15	154.45	123.93	0	0.07	0	0	0.25	0	0.74	0	90.01	0.74
Ghir_D06G010920	0	0	0	0	0	0	0	0	0	0	0	0	7.84	0	0	0	0	0	0	0	0	62.15	0
Ghir_D06G012770	0	0	0.14	0.03	5.24	9.28	16.89	17.59	9.37	10.73	8.26	13.05	10.91	0	0	0	0	0	0	0.06	0	1.44	0.06
Ghir_D06G013470	0	0	2.84	0.32	3.67	12.67	18.12	38.34	44.92	49.43	46.95	55.45	42.05	0.07	0.07	0	0	0	0.08	0.31	0	57.38	0.31
Ghir_D06G014340	0	0	2.02	1.76	20.07	303.38	401.56	839.99	828.68	1066.13	1232.71	1311.32	974.92	2.63	1.52	0	0	0	0	8.15	0	2968.65	8.15
Ghir_D06G015040	2.64	0	0	0	0	0	0	0.08	1.78	1.67	1.55	8.59	1.3	0	0	0	0	0	0	0	0	0	0
Ghir_D06G015690	0	0	0	0.77	12.38	39.02	43.27	48.33	46.3	43.58	50.24	78.95	52.4	0.14	0.07	0	0	0	0	0.14	0	2.7	0.14
Ghir_D06G016970	0	1.48	1.85	1.78	2.27	3.9	14.29	42.83	109.31	128.73	184.2	320.51	93.6	0.6	0.38	0	0	0.12	0	0.74	0	0	0.74
Ghir_D06G018150	0	0	0	0	0.18	1.97	1.81	3.67	2.54	4.71	3.48	9.64	12.92	0	0	0	0	0.02	0	0.1	0	0.74	0.1
Ghir_D06G018160	0	0	0	0	0.03	0	0	0	0.02	1.15	2.42	10.75	22.91	0	0.03	0	0	0	0	0.06	0	3.45	0.06
Ghir_D06G018660	0.26	0.24	0.12	1.62	2.16	1.19	5.09	5	3.46	4.5	4.27	10.53	6.82	0	0	0	0	0	0	0.05	0	3.92	0.05
Ghir_D06G019110	0.06	0	0	0.2	0	2.03	2.34	3.68	2.91	4.96	6.64	17	14.86	0	0	0	0	0	0	0.09	0	18.26	0.09
Ghir_D06G019200	0.47	0.28	0.61	8.66	14.83	17.23	18.06	17.45	21.22	28.8	29.25	39.63	69.67	0.08	0.3	0.02	0	0	0.04	0.11	0.12	344.15	0.3
Ghir_D06G019990	0	0.37	0	0	0	0	0	0	0	0	0	0.23	1.95	0	0	0	0	0	0	0	0	14.85	0
Ghir_D06G021140	0	0	0	0	0	0	0	0	0	0.72	1.31	10.61	12.14	0	0	0	0	0	0	0	0	41.36	0
Ghir_D06G021600	0	0	0.45	29.19	70.21	37.75	30.01	40.51	10.84	19.45	11.84	20.44	22.26	0	0	0	0	0.21	0	0	0	9.09	0.21
Ghir_D06G021610	0	0	0	6.64	5.01	7.64	2.86	9.07	5.57	3.3	4.25	2.48	2.95	0	0	0	0	0	0	0	0	0	0
Ghir_D06G021660	0	0	0	0	0.1	11.15	9.14	21.65	28.93	41.14	48.9	54.44	46.89	0.27	0.38	0	0	0	0	0	0	198.13	0.38
Ghir_D06G021670	0	0	0	0	2.37	4.43	5.28	9.25	6.14	7.56	5.09	3.48	3.69	0	0	0	0	0	0	0	0	2.61	0
Ghir_D06G022240	0	0	0.06	0.09	0.11	0	0.08	0.22	0.65	1.85	4.28	9.74	13.96	0	0	0	0	0.03	0	0.11	0	3.4	0.11
Ghir_D06G022290	0	0.63	0.97	4	1.96	3.59	4.94	4.46	3.45	4.47	4.74	8.01	8.69	0	0	0	0	0	0	0	0	1.89	0
Ghir_D06G022500	0	0	0	1.68	5.93	15.37	14.63	27.74	24.34	30.19	29.07	47.07	60.79	0.03	0.03	0	0	0.16	0	0.2	0	68.21	0.2
Ghir_D06G022770	0	0	0	0	0	0	0	0	1.77	1.8	0.61	2.56	3.22	0	0	0	0	0	0	0	0	0	0
Ghir_D06G022880	0	0	0	0	0	0.1	0	0	0.06	0.41	0.91	1.87	1.37	0	0	0	0	0	0	0	0	1.27	0
Ghir_D06G022930	0.36	0.05	0.89	2.44	0.57	0	0	0.13	0.22	6.61	11.83	56.8	64.65	0.1	0.2	0	0	0.09	0.05	0	0	440.76	0.2
Ghir_D06G023100	0.22	0.2	0	0.13	0	0	0.09	0.05	1.84	10.73	20.6	69.39	100.63	0.06	0.18	0	0	0.03	0.15	0.54	0	630.13	0.54
Ghir_D06G023240	0	0	0	0	0	0.16	0	0	0	0.82	0.07	0.52	10.78	0	0	0	0	0	0	0	0	0.31	0
Ghir_D07G000150	0	0	0	1.41	0.55	0	0	0	0	0	0	0	1.27	0	0	0	0	0	0	0	0	0	0
Ghir_D07G000190	0.1	0	1.16	10.36	33.39	66.4	78.29	99.04	108.25	170.12	179.55	176.25	253.98	0.27	0.28	0.03	0.09	0.26	0.07	1.78	0	893.92	1.78
Ghir_D07G000330	20.27	0	0	1.36	0	0	0	0	0	0	0	8.38	1.59	0	0	0	0	0	0	0	0	0	0
Ghir_D07G001540	0	0	0	1.06	36.17	105.2	136.42	181.23	122.31	142.89	110.34	97	31.93	0.24	0	0	0	0	0	0.25	0	1.64	0.25
Ghir_D07G002990	1.31	1.68	0.89	15.16	33.39	31.49	27.09	29.36	26.85	32.6	32.56	34.4	56.89	0.04	0.05	0	0.16	0	0	0.56	0	212.65	0.56
Ghir_D07G003420	0	0	0.18	0	0	0	0	0	0.34	3.98	7.45	42.64	58.47	0.04	0	0	0	0.04	0	0.24	0	14.39	0.24
Ghir_D07G004570	0	0	0	1.23	2.51	5.57	2.59	4.07	0.5	3.97	5.02	0.6	2.78	0	0	0	0	0	0	0	0	4.97	0
Ghir_D07G004690	0	0	0	0	0	0	0	0	0	0.28	0	1.46	1.55	0	0	0	0	0	0	0	0	0	0
Ghir_D07G005430	0	0	0.57	3.19	24.16	69.32	79.04	142.41	204.81	257.34	326.03	307.02	382.68	0.65	0.55	0	0	0.13	0	3.54	0	1284.54	3.54
Ghir_D07G006300	0	0	0	0	21.53	45.88	24.74	67.33	50.55	58.81	77.09	80.72	122	0.21	0.22	0	0	0	0.22	0.44	0	140.62	0.44
Ghir_D07G006760	1.73	0	53.03	54.34	193.16	493.84	551.28	668.3	689.77	926.46	1037.8	1084.61	1129.93	2.58	1.7	0	0	0.93	0.67	9.72	0.13	2833.33	9.72
Ghir_D07G009550	0.28	0	51.84	44.3	80.34	70.23	91.08	120.76	84.01	91.38	90.22	129.91	109.23	0.07	0.23	0	0	0.22	0	0.72	0	11.57	0.72
Ghir_D07G010260	0	0	0.12	0.04	0.06	0.42	0.86	8.66	14.59	23.66	33.13	55.32	108.46	0.13	0.02	0	0	0.13	0	0.16	0	308	0.16
Ghir_D07G010430	0	0	0	0	0	3.62	0	0	0	0	2.79	0	2.18	0	0	0	0	0	0	0	0	0	0
Ghir_D07G012730	0	0	0.55	4.86	14.49	27.89	19.19	27.16	25.85	30.07	29.27	31.4	24.9	0	0	0	0	0.04	0.16	0.04	0	36.67	0.16
Ghir_D07G013040	0	0	0	0	0	0	0.1	1.48	2.4	4.58	4.95	19.97	36.75	0	0	0	0	0.24	0	0.13	0	40.73	0.24
Ghir_D07G013450	0.35	1.46	0.78	2.09	0.45	0.6	0.59	12.26	21.43	43.08	56.34	127.43	138.95	0.28	0.19	0	0	0	0	0.86	0	1.76	0.86
Ghir_D07G013640	0	0	0.19	8.61	4.92	2.11	0	0	1.55	12.12	24.56	119.74	131.69	0.09	0	0	0	0	0.36	0	0	417.26	0.36
Ghir_D07G015300	0	0	0.1	0	0.09	0.29	0.9	19.45	49.65	104.36	129.67	180.98	333.94	0.21	0.26	0	0	0.08	0.27	0.52	0	810.66	0.52
Ghir_D07G017310	0	0	0	0	0	0	0	0	0	0	0	0	32.4	0	0	0	0	0	0	0	0	0	0
Ghir_D07G017420	0	0	0	0	0	0	0	34.51	62.14	0	41.49	18.76	97.13	0	0	0	0	0	0	0	0	44.99	0
Ghir_D07G017800	0	0	0	0	0	0	0	0	0	0	0	2.22	1.13	0	0	0	0	0	0	0	0	2.17	0
Ghir_D07G018470	0	0	0	0.11	0	5.77	9.98	31	23.99	37.78	46.09	90.64	101.19	0.15	0.1	0	0	0	0	0.25	0	45.86	0.25
Ghir_D07G021000	0	0	0	0.08	2.21	6.57	4.88	7.3	6.07	7.35	7.29	17.95	10.89	0	0	0	0	0	0	0.08	0	15.73	0.08
Ghir_D07G022730	0	0	0	0.31	1.65	4.88	6.28	9.94	8.99	9.2	10.13	17.1	34.72	0	0.04	0	0	0	0.04	0	0	27	0.04
Ghir_D07G022760	0	0	0	0.17	0.16	1.95	2.6	7.99	13.07	16.33	20.69	28.91	52.34	0.04	0	0.19	0	0.11	0.24	0.24	0.18	120.32	0.24
Ghir_D07G022770	0	0	0.2	0	0.47	2.31	2.7	5.51	13.7	20.67	22.68	27.71	40.97	0.09	0.27	0.08	0	0	0.18	0.18	0	97.4	0.27
Ghir_D07G023240	0	0.25	0.1	0.05	0.05	0	0.58	5.54	16.79	32.37	41.63	101.4	147.87	0.04	0.19	0	0	0	0.05	0.46	0	296.57	0.46
Ghir_D08G000040	0	0	24.96	0	0	0	0	0	0	0	0	0	14.48	0	0	0	0	0	0	0	0	0	0
Ghir_D08G000140	0.06	0	0.06	0.1	0.08	0.76	4.04	8.44	9.54	13.79	13.15	27.52	23.28	0	0	0	0	0	0	0.22	0	1.78	0.22
Ghir_D08G000150	0	0	0.08	0.14	6.12	11.88	8.96	21.6	15.68	11.61	10.18	17.83	13.8	0	0.07	0	0	0	0	0	0	2.26	0.07
Ghir_D08G000260	0.61	0.46	0.96	0.4	1.87	15.72	18.82	41.5	56.73	76.64	95.43	103.67	130.78	0.25	1.05	0	0	0.18	0.26	0.95	1.02	374.55	1.05
Ghir_D08G000600	0	0	0	0	0	0	0	6.14	1.48	17.34	8.5	2.44	11.25	0	0	0	0	0	0	0	0	14.6	0
Ghir_D08G000640	0	0	4.86	4.99	13.74	26.25	39.73	55.23	57.52	80.86	107.62	135.03	189.11	0	0.66	0.38	0	0	0.33	1.79	0	19.09	1.79
Ghir_D08G000740	0	0	0.06	0	0	0.15	0	0	0	0.5	0.71	4.75	6.93	0	0	0	0	0	0	0	0	20.54	0
Ghir_D08G000750	0	0	0	0	0.05	0	0.13	0.2	0.07	0.83	0.67	6.16	9.88	0	0	0	0	0.02	0	0	0	30.24	0.02
Ghir_D08G002140	0	0.17	2.15	11.34	42.57	60.61	63.42	73.46	59.7	70.98	73.07	55.48	66.77	0.1	0.22	0	0	0.1	0	0.62	0.3	159.99	0.62
Ghir_D08G002370	0	0.03	0.07	0	0.09	0.09	0.03	0	0	0.33	0.82	5.1	12.26	0	0.03	0	0	0	0.09	0	0	64.33	0.09
Ghir_D08G002780	0	0	4.58	57.71	157.52	187.18	190.73	215.61	240.78	260.32	238.26	234.6	222.13	0.44	0.69	0	0	0.27	0.35	2.12	0	475.48	2.12
Ghir_D08G003690	0	0	0	0	0	0.43	1.5	1.91	2.58	5.37	5.74	10.36	14.52	0	0	0	0	0	0	0.06	0	3.5	0.06
Ghir_D08G003900	0	0	0	0.17	0.9	24.56	34.61	83.15	102.37	131.73	137.47	159.62	118.28	0.15	0	0	0	0	0.64	1.03	0	8.2	1.03
Ghir_D08G004190	0	0	20.72	0	0	0	0	0	0	0	0	0	2.01	0	0	0	0	0	0	0	0	0	0
Ghir_D08G004660	0.28	0	0.17	0.34	0.9	14.53	22.97	122.53	131.58	206.58	220.01	329	407.94	0.83	0.64	0.37	0	0.07	0.16	3.39	0	9.16	3.39
Ghir_D08G004780	0	0	0	0.09	5.6	18.61	29.75	33.53	18.63	19.59	16.66	25.08	17.26	0.04	0.09	0	0	0	0	0.09	0	0.99	0.09
Ghir_D08G005130	0	0	1.97	0	3.56	73.36	116.22	412.48	448.05	405.59	431.49	609.38	421.04	0	3.34	0	0	0	0	1.78	0	48.44	3.34
Ghir_D08G005590	0.62	3.52	0.51	0.5	1.5	1.19	2.33	3.84	2.17	2.96	1.88	9.39	13.08	0	0.06	0	0	0	0	0	0	24.39	0.06
Ghir_D08G005670	0	0	0	0	0	0	0	0	0	20.01	0	0	10.32	0	0	0	0	0	0	0	0	0	0
Ghir_D08G005740	0	0	0	0	1.64	5.7	8.32	14.49	9.26	11.21	7.42	5.21	1.96	0	0	0	0	0	0	0	0	0.75	0
Ghir_D08G005920	0	0	0	0	0	0	0	0	0.27	1.72	3.31	17	22.12	0	0	0	0	0	0.1	0.21	0	1.78	0.21
Ghir_D08G006070	0	0.34	0	0	0.05	0	0	0	1.12	3.34	6.38	38.79	49.08	0.13	0.13	0	0	0	0	0.13	0	0	0.13
Ghir_D08G008210	0	0	0	3.77	36.96	31.49	32.46	32.47	18.44	11.71	12.35	9.02	2.52	0	0	0	0	0	0	0	0	0.5	0
Ghir_D08G008890	0.23	0.17	0.26	0.81	1.06	2.18	2.81	5.42	5.47	7.09	7.02	21.12	22.51	0.07	0.12	0	0	0	0.2	0.19	0	37.87	0.2
Ghir_D08G009060	0	0	0	0	0	0	0	0	0.74	5.03	8.74	28.66	15.3	0	0	0	0	0	0	0	0	0	0
Ghir_D08G009230	0	0	0	0	0	0	0	0	0	0.73	2.2	10.91	21.79	0	0	0	0	0	0	0	0	10.34	0
Ghir_D08G010010	0.48	0	0	5.37	53.1	62.91	80.77	85.49	60.81	77.69	62.65	86.95	71.62	0.22	0.33	0.03	0	0.03	0	0.7	0	10.22	0.7
Ghir_D08G011280	0.09	0	0.67	0.28	0.08	1.88	3.03	21.05	37.55	53	59.63	74.32	143.79	0.14	0	0.42	0	0.04	0.11	0.33	0.21	306.9	0.42
Ghir_D08G011540	0	5.07	6.84	121.15	724.09	1488.1	1361.26	1595.95	1667.27	2282.73	2344.92	2078.83	2360.94	3.18	3.38	9.73	4.96	3.47	2.03	12.64	6.43	7977.63	12.64
Ghir_D08G011660	0	0.68	0.22	0.26	8.97	41.4	89.77	108.04	62.42	61.41	55.08	96.15	64.14	0.13	0.1	0	0	0.03	0	0.41	0	1.71	0.41
Ghir_D08G011860	1.12	0.75	4.35	0.79	0	0	0	0	0	0	0	0	1.2	0	0	0	0	0	0	0	0	0	0
Ghir_D08G013110	0	0	0	0	0.22	1.38	7.84	7.47	7.23	5.39	10.11	8.88	6.13	0	0	0	0	0	0	0	0	3.37	0
Ghir_D08G013480	0.69	0	35.81	676.16	1242.33	1625.45	1088.8	1436.84	1401	1688.53	1589.17	1403.03	1858.52	2.41	2	0	0.06	3.51	1.51	10.38	0.66	4619.22	10.38
Ghir_D08G013590	0	0	0	1.35	26.1	40.69	58.94	56.76	45.86	51.65	50.98	121.14	54.88	0.15	0.16	0	0	0.44	0	0.16	0	1.34	0.44
Ghir_D08G013680	0.11	0	0.99	0.59	52.65	116.78	163.72	284.52	260.88	349.56	377.21	421.2	567.94	0.65	0.74	0	0	0.9	0.03	1.84	0	1381.07	1.84
Ghir_D08G014010	0	0	17.31	0	0.14	0	2.72	0	0	0	3.89	0	3.2	0	0	0	0	0	0	0	0	0	0
Ghir_D08G014630	0.15	0.71	0.15	11.19	46.49	82.59	86.86	98.57	88.85	114.84	109.46	107.68	156.14	0.12	0.61	0	0	0	0.06	0.25	0.07	619.21	0.61
Ghir_D08G014690	0.18	0	0	0	0.9	9.97	14.64	33.36	25.61	38.21	42.07	91.97	79.84	0.07	0.16	0	0	0.15	0	0.39	0	70.12	0.39
Ghir_D08G015330	0	0.54	2.08	5.33	6.9	5.14	5.97	6.06	4.51	6.69	7.8	15.01	18.92	0	0.06	0	0	0.05	0	0	0	2.32	0.06
Ghir_D08G018470	0	0	0	0	0	0.48	1.48	3.76	3.33	2.52	4.8	2.7	4.64	0	0	0	0	0	0	0	0	1.07	0
Ghir_D08G018870	0	0.47	0.62	0.74	1.12	16.91	32.95	77.16	68.75	88.97	87.52	165	177.55	0.22	0.28	0	0	0.17	0.13	0.72	0.63	106.6	0.72
Ghir_D08G019710	0.49	0.13	1.42	2.23	109.79	383.02	380.09	625.2	666.96	785.05	849.49	946.55	780.38	1.52	1.59	0	0	0.88	0.6	5.95	0	2038.14	5.95
Ghir_D08G020450	0	0	1.15	0.47	0.1	0.25	1.28	35.75	52.76	97.99	132.38	283.77	201	0.34	0.36	0	0	0.17	0.09	1.24	0	100.99	1.24
Ghir_D08G022350	0	0	0	0	0	0	0	0	0	0	2.02	3.53	8.47	0	0	0	0	0	0	0	0	62	0
Ghir_D08G022490	0.78	0.39	28.74	451.29	1050.67	1045.94	966.44	865.13	811.37	1031.3	958.47	801.3	1542.8	4.66	4.4	0.3	0.67	2.6	2.63	6.1	0.32	4060.22	6.1
Ghir_D08G023490	0.12	0	0.11	0.11	0	0.34	0.53	2.57	7.43	21.52	29.88	75.04	84.67	0.1	0	0	0	0.29	0.05	0.55	0	374.93	0.55
Ghir_D08G024540	0	0	0.49	1.02	2.69	2.86	3.74	1.87	1.41	2.23	0.68	2.02	1.62	0	0	0	0	0	0	0	0	0.97	0
Ghir_D08G025130	0.61	0.45	1.67	2.94	9.58	11.99	12.96	15.78	17.64	21.92	21.36	22.43	49.15	0.05	0.1	0	0	0.08	0.1	0.08	0.05	97.72	0.1
Ghir_D08G025320	0	0	0.09	0.04	0.17	0	0.08	2.07	5.46	14.59	23.66	67.36	90.87	0.16	0.08	0	0	0	0	0.65	0	244.19	0.65
Ghir_D08G025520	0	0	0.08	0	0.34	0.45	0.11	0	0	0	0.16	0.39	1.55	0	0	0	0	0	0	0	0	106.04	0
Ghir_D08G025590	1.31	8.7	17.63	409.72	1314.56	2225.26	2255.22	2313.02	2141.52	2714.41	3011.1	3425.93	3407.07	7.23	4.07	0.39	0	5.32	3.55	19.81	0	8321	19.81
Ghir_D08G025710	0	0.89	1.12	2.15	0.95	0.29	0.09	0.16	0.3	4.47	8.8	41.05	40.62	0.17	0.26	0	0	0.12	0	0.34	0.2	10.37	0.34
Ghir_D08G025810	0	0	0	0.07	5.15	21.48	38.07	47.11	23.28	18.96	13.28	9.67	14.36	0.03	0.03	0	0	0	0	0.03	0	2.15	0.03
Ghir_D08G026170	0	0	0	0	0	0	0	0	0	0.49	2.36	3.82	8.35	0	0	0	0	0	0	0	0	5.64	0
Ghir_D08G026290	0	0	0.17	0.04	0.08	0.08	0.6	4.95	9.92	18.29	23.05	37.77	58.59	0.11	0	0	0	0	0.49	0.37	0	72.45	0.49
Ghir_D08G026340	0.13	0	10.95	444.14	1087.82	1379.94	1156.9	1201.12	1101.42	1422.74	1382.81	1200.03	1588.14	2.57	2.13	0	0	1.45	0.74	5.87	0	4805.04	5.87
Ghir_D08G026350	0.24	0	16.38	541.46	1248.91	1083.51	942.26	916.76	532.37	564.12	482.5	878.39	1102.13	1.27	1.02	0	0	1.58	0.95	3.98	0	1345.55	3.98
Ghir_D08G026360	0.11	0	7.22	366.89	956.02	998.36	915.13	877.24	510.32	565.33	475.13	778.79	633.06	1.13	1.04	0	0	1.26	0.3	3.61	0	341.46	3.61
Ghir_D08G026650	0	0	0.49	3.91	7.66	4.24	1.31	2.37	8.06	18.98	35.24	75.81	91.44	0.11	0	0	0	0.43	0	0.12	0	288.26	0.43
Ghir_D08G026760	0.03	0.61	0.16	0.03	0.48	1.51	4.45	5.27	4.72	4.94	5.81	8.85	14.92	0	0.07	0	0	0	0	0.05	0.03	75.16	0.07
Ghir_D08G026900	0.09	0.04	0.27	0.82	18.8	135.48	212.42	347.18	379.41	490.32	517.95	551.98	669.74	0.53	0.82	0.04	0	0.87	0.42	3.35	0.04	1906.49	3.35
Ghir_D08G026950	0	0.22	0	0	0.54	0	0	0	0.71	0.37	2.4	14.11	17.04	0.1	0.1	0	0	0	0	0	0	131.85	0.1
Ghir_D08G027650	0.06	0	0.06	0.03	0	0	0.12	0.23	1.84	5.74	8.88	24.44	34.66	0.07	0.14	0.09	0	0.02	0	0.07	0.03	20.75	0.14
Ghir_D08G027700	0	26.3	9.71	11.11	0	2.8	0	0	0	0	0	0	5.4	0	0	0	0	0	0	0	0	0	0
Ghir_D08G027710	0.35	11.46	0.79	0	0.06	0	0	0.21	1.23	11.04	24.38	103.08	112.86	0.06	0	0.67	0	0	0	0.77	0.4	466.61	0.77
Ghir_D08G027780	0	0.06	0	0.11	0.11	0.1	0	3.6	8.5	21.75	30.4	82.91	100.3	0	0.05	0	0	0.29	0.11	0.2	0	275.71	0.29
Ghir_D08G027870	0.13	0	0	0	0	0	0	0.02	0.26	0.7	2.11	7.29	12.22	0	0	0	0	0	0	0.02	0.07	8.06	0.07
Ghir_D09G001230	0	0	0	0	0	0	0	0	0	0.33	0.27	2.84	5.49	0	0	0	0	0	0	0	0	39.36	0
Ghir_D09G002080	0	0	0.6	0.19	1.67	29.24	57.77	182.15	166.65	188.41	199.44	411.74	375.86	0.64	0.58	0	0.04	0.93	0.27	0.93	0.15	170.38	0.93
Ghir_D09G002100	0	0	0	0	0.57	3.37	3.79	6.42	10.95	11.67	12.01	18.51	29.6	0.04	0	0	0	0	0	0.18	0	37.95	0.18
Ghir_D09G002250	0	0	0	0	0.06	0	0	0.25	0	0.59	2.04	12.09	16.21	0	0	0	0	0	0	0	0	251.4	0
Ghir_D09G003270	0	0	0	0	0	0.49	1.18	1.43	1.55	3.02	2.39	3.08	2.02	0	0	0	0	0	0	0	0	1.29	0
Ghir_D09G005250	0.06	0.22	0	0.05	0	0.15	0.05	0.23	2.54	5.66	9.08	34.89	42.87	0	0	0	0	0	0	0.15	0	17.97	0.15
Ghir_D09G005580	0	0	0	0	0	0	0.18	0	0.23	2.28	2.84	8.33	6.28	0	0	0	0	0	0	0	0	1.48	0
Ghir_D09G006230	0	0	0.39	6.04	10.15	12.8	17.99	20.47	9.07	11.58	4.7	30.15	39.2	0	0.2	0	0	0	0	0	0	53.64	0.2
Ghir_D09G006770	0.35	0	276.59	1435.65	2096.23	2148.32	1622.03	1518.91	1294.66	1817.28	1696.86	1668.46	2089.16	3.75	2.71	0	0	3.14	1.82	9.66	0.66	5629.17	9.66
Ghir_D09G007110	0	0	0	0	0	0	0	0.11	0.43	2.54	1.88	10.75	8.18	0	0	0	0	0	0	0	0	10.32	0
Ghir_D09G007710	0	0	0	0	0	0	0	0	0	0.05	0.26	0.7	1.8	0	0	0	0	0	0	0	0	12.23	0
Ghir_D09G007980	0	0	0	0	0	0	0	0	0	0.72	1.99	10.39	11.94	0	0	0	0	0	0	0	0	92.6	0
Ghir_D09G008720	0	0	0	0.37	0.18	0	0.9	2.83	2.66	6.52	5.44	14.26	7.5	0	0	0	0	0	0	0	0	14.69	0
Ghir_D09G008810	0	1.66	0.17	0.46	1.04	1.37	1.13	1.33	1.96	1.84	3.44	3.98	6.11	0	0	0	0	0	0	0	0	2.6	0
Ghir_D09G008900	0.12	0	0	0.05	0.13	0	0	0.04	0.17	0.02	0.31	0.71	1.9	0	0	0	0	0	0	0	0	13.22	0
Ghir_D09G009470	0	0	0	0	0	0	0	1.01	3.33	2.81	7.49	10.24	19.88	0	0	0	0	0	0	0	0	4.3	0
Ghir_D09G009610	0	0	0.3	0	0	0.2	0.41	0.95	0	0.18	0.6	0	5.01	0	0	0	0	0	0	0	0	0	0
Ghir_D09G011390	0	0	0.38	0.09	0.18	3.53	3.2	18.43	22	33.05	49.24	69.04	87.05	0	0.09	0	0	0.08	0	0.53	0	356.79	0.53
Ghir_D09G011400	0	0	0	0	0.04	0	0	0	0	0.66	1.22	12.71	18.37	0	0	0	0	0	0	0.11	0	9.11	0.11
Ghir_D09G011620	0	0	0	0	3.72	7.43	13.5	13.74	8.9	11.32	9.84	18.64	14.3	0.03	0	0	0	0	0	0	0	1.86	0.03
Ghir_D09G013850	0	0	0.12	0.06	0.45	1.29	0.22	3.86	8.68	14.42	25.06	37.66	57.64	0.16	0.05	0	0	0	0	0.32	0.25	115.18	0.32
Ghir_D09G015970	0	0	0.42	9.52	43.38	49.81	45.98	71.26	44.17	53.68	46.19	93.51	62.93	0	0	0	0	0.13	0	0.43	0	6.64	0.43
Ghir_D09G015990	0	0.04	0.14	0.06	0.04	0.04	0.47	1.68	2.83	7.24	9.65	26.84	35.74	0.02	0	0	0	0	0	0.14	0	23.03	0.14
Ghir_D09G017450	0	0	0.07	0.07	0.07	2.78	4.26	15.9	28.13	44.65	54.33	71.7	129.36	0.03	0.2	0	0	0.16	0	0.46	0	380.54	0.46
Ghir_D09G018450	0	0.69	0	0	17.08	26.13	37.83	60.07	37	44.47	41.25	98.41	90.03	0	0.11	0	0	0	0.33	0.76	0	53.26	0.76
Ghir_D09G019590	0	0	0	0.14	1.2	9.33	16.45	26.19	28.44	26.55	31.05	87.71	61.21	0.12	0	0	0	0	0	0.39	0	6.74	0.39
Ghir_D09G019810	0	0	0	4.2	8.83	28.16	45.23	46.32	24.54	12.29	11.56	5.01	4.37	0	0	0	0	0	0	0	0	0	0
Ghir_D09G020050	0	0.36	1.05	5.88	24.47	61.79	65.88	94.59	87.96	125.4	144.31	158.73	135.07	0.26	0.17	0.31	0	1.24	0	1.2	0.81	385.62	1.24
Ghir_D09G020610	0	0	0.05	2.44	3.68	1.48	1.67	1.59	2.35	11.11	15.93	52.41	98.42	0	0.77	0	0.1	0.23	0.09	0.17	0.08	34.55	0.77
Ghir_D09G021010	0	0	0	0	7.21	10.76	32.57	45.51	42.66	47.36	60.25	107.36	47.69	0	0.43	0	0	0	0	0	0	0	0.43
Ghir_D09G021280	0	0	0	0.46	0.11	0.72	4.13	4.56	6.09	3	4.75	5.91	8.68	0	0	0	0	0	0	0	0	13.28	0
Ghir_D09G021290	0	0.05	0	0	0	0	0.04	0.08	0	0.53	0.34	0.75	2.07	0	0	0	0	0	0	0	0	8.42	0
Ghir_D09G023130	0.1	0	0.91	72.28	308.75	323.17	390.34	647.6	492.58	543.14	544.7	933.48	1168.11	1.04	1.09	0	0	1.64	1.53	4.59	0	1146.69	4.59
Ghir_D09G023260	0.37	0.17	0.81	0.6	0.92	29.69	59.48	228.01	224.73	269.09	300.34	504.27	590.08	0.8	0.73	0.39	0.19	1.08	0.58	2.73	0.18	685.74	2.73
Ghir_D09G023330	0.26	0	0.14	0.76	3.87	8.2	9.76	14.14	10.9	17.87	18.06	21.49	42.93	0.03	0.09	0	0.25	0	0	0.31	0	209.44	0.31
Ghir_D09G023420	0.08	0.13	0.62	0.85	0.56	0.13	0.82	3	4.75	12	18.7	49.67	108.98	0.07	0.42	0	0	0	0.02	0.12	0	525.2	0.42
Ghir_D09G023700	0	0	0.49	15.34	23.76	25.26	30.73	30.54	32.72	39.06	38.87	62.87	94.72	0.26	0	0	0.34	0.07	0.08	0.15	0	74.9	0.34
Ghir_D09G023840	0.06	0.14	0.51	1.11	3.41	5.88	7.02	11.27	12.36	19.31	21.78	26.59	32.88	0.06	0.14	0.07	0	0.12	0.13	0.08	0.27	113.9	0.27
Ghir_D09G024280	0.18	0	142.14	1086.06	1759.72	1834.7	1507.61	1362.56	1243.75	1624.44	1488.94	1308.96	1827.24	2.18	2.31	0	0	1.66	1.57	6.86	0.07	5058.96	6.86
Ghir_D09G024290	0.3	0	1.76	155.75	690.75	1148.07	1062.45	1289.39	1140.42	1472.55	1410.03	1336.03	1537.56	3.92	1.73	0	0	0.89	1.38	7.85	0.36	3481.77	7.85
Ghir_D09G024730	0	0	0.12	0	0	0	0	0.05	0	0	0.1	2.08	5.72	0	0	0	0	0	0	0	0	43.31	0
Ghir_D09G025550	0	0	1.07	0.23	0.05	0	0.95	7.02	10.06	20.21	24.67	44.73	64.72	0.05	0.26	0.05	0	0.19	0	0.05	0	157.54	0.26
Ghir_D10G000750	0	0	0.57	0	0	0.28	1.57	0	0.77	0.26	0	8.42	17.04	0	0	0	0	0	0	0	0	29.69	0
Ghir_D10G000940	0	0	0	0.49	9.83	19.07	31.1	49.1	19.66	14.51	7.59	12.02	9.4	0.07	0	0	0	0	0	0	0	2.87	0.07
Ghir_D10G001800	0	0	1.88	0.05	0.41	0.04	0.23	0.08	1.27	178.71	404.45	2045.06	1629.43	0.89	1.6	0	0	0.92	0.14	5.41	0	1.19	5.41
Ghir_D10G002290	0	0	0	0	0	0	0	0	0	0	0.81	18.76	21.12	0	0	0	0	0	0	0	0	73.38	0
Ghir_D10G002360	0	0	0	0	0	0	0	4.18	13.74	15.58	31.14	41.7	29.65	0	0	0	0	0	0	0	0	12.18	0
Ghir_D10G002370	0	0	0	0	0	0	0	1.22	2.37	4.38	6.14	22.95	15.19	0	0	0	0	0	0	0	0	10.74	0
Ghir_D10G002500	0	0.28	0	0	0.09	0	0	0	0.38	3.87	5.13	24.25	39.15	0.25	0.17	0	0.23	0	0.09	0.26	0	33.76	0.26
Ghir_D10G005430	0	0	0.17	0.37	0	0.15	0	0	0.34	0.6	2.2	6.93	8.02	0	0	0	0	0	0	0	0	10.2	0
Ghir_D10G006160	0	0	0	0	0	0	0	0.56	0.66	1.11	1.95	4.55	2.87	0	0	0	0	0	0	0	0	0.26	0
Ghir_D10G007420	0.12	0	0	0	0	0.28	0.4	1.01	1.36	2.19	3.03	3.85	2.3	0	0	0	0	0	0	0	0	0.23	0
Ghir_D10G008390	0	0	0	0	0.03	0	0	0	0.77	2.34	6.47	22.35	41.99	0.03	0.05	0.17	0	0.05	0	0	0	120.13	0.17
Ghir_D10G008970	0	0	0.19	1.27	6.43	8.32	10.88	12.65	7.05	9.33	7.9	9.83	10.37	0	0.09	0	0	0	0.05	0	0	3.95	0.09
Ghir_D10G009540	0	5.52	0	0	1.08	0	0	4.46	0	4.37	0.9	0	1.85	0	0	0	0	0	0	0	0	7	0
Ghir_D10G009780	0.44	2.31	1.05	0.86	1.44	7.25	13.28	27.82	37.85	58.69	69.27	87.3	152.68	0.2	0.21	0	0	0.05	0.48	0.35	0.32	486.54	0.48
Ghir_D10G010830	0	0	0.51	25.31	85.68	155.05	156.4	215	203.62	224.49	224.62	212.23	227.59	0.33	0.35	0	0	0.27	0	2.23	0	490.71	2.23
Ghir_D10G011460	0	0	0	0	0	0	0	0	0	1.74	0.19	3.15	3.19	0	0	0	0	0	0	0	0	3.92	0
Ghir_D10G011490	0.5	0.27	4.02	2.94	1.39	0.25	0.68	3.48	5.28	5.73	8.97	17.68	20.5	0.08	0.12	0.05	0.06	0.05	0	0.16	0	1.94	0.16
Ghir_D10G011600	0	0.06	0.29	0.25	15.74	27.93	39.69	43.06	31.43	35.25	27.5	26.89	32.94	0.08	0.17	0.05	0.02	0.07	0	0.06	0.08	6.38	0.17
Ghir_D10G011880	0	0	0	0	0	0	0	0	0.71	0	0.88	2.65	1.93	0	0	0	0	0	0	0	0	0.31	0
Ghir_D10G013990	0	0	0	0.1	0.07	0.5	0.34	1.13	1.17	4.27	4.14	5.63	10.3	0	0	0	0	0.03	0	0	0	22.38	0.03
Ghir_D10G015940	0	0.45	0.13	0	0	0.06	0.06	4.07	9.77	20.44	30.39	53.25	65.07	0	0.06	0	0	0.11	0	0.3	0.07	147.65	0.3
Ghir_D10G017290	0	0	0.11	0	0	0	0	0	0	0.34	1.89	8.64	29.32	0	0.24	0	0	0	0	0	0	268.5	0.24
Ghir_D10G017460	0	0.13	0.18	0	0.08	0.31	0.33	5.85	8.74	17.23	19.98	49.9	61.89	0.43	0.04	0.53	0	0	0.08	0.12	0	187.64	0.53
Ghir_D10G017880	0	0	0	0	0	0	0	0	0.12	3.93	7.58	32.55	36.36	0.26	0.07	0	0	0	0	0.13	0	66.54	0.26
Ghir_D10G018350	0	0	0.3	0.07	0.54	0.09	0.08	0.38	105.93	192.29	231.5	456.41	680.64	2.02	0.33	0	0	0.31	1.74	5.45	0.6	0	5.45
Ghir_D10G019270	0	0	1.71	12.36	51.55	89.52	89.19	115.19	111.58	134.15	145.82	143.04	155.15	0.11	0.3	0	0	0.06	0	0.59	0	358.75	0.59
Ghir_D10G019410	0	0	0	0	0	0	0	0	0	0	0	4.1	2.84	0	0	0	0	0	0	0	0	1.27	0
Ghir_D10G019820	0	0	1.17	0	0	2.8	4.08	8.05	0	1.98	0	2.12	1.41	0	0	0	0	0	0	0	0	5.23	0
Ghir_D10G020280	0.08	0	0.15	1.57	20	37.6	41.2	53.2	30.71	38.61	31.7	30.32	27.76	0.25	0.07	0	0	0	0	0.07	0	26.23	0.25
Ghir_D10G021970	0	0	0	0	1.38	0.95	0	0	1.17	1.33	1.67	2.19	1.18	0	0	0	0	0	0	0	0	0	0
Ghir_D10G022390	0.31	0	3.25	9.46	12.59	19.82	37.8	235.07	723.83	839.22	1208.28	3082.66	1597.28	1.6	4.69	0.72	0.73	1.86	0.31	10.6	0	1.23	10.6
Ghir_D10G022440	0	0	4.22	1.48	0	0	0	4.74	0	0	0	0	1.25	0	0	0	0	0	0	0	0	0	0
Ghir_D10G023510	0	0	0	0	0	0	0	0	0	0.29	1.11	5.68	8.76	0	0	0	0	0	0	0	0	57.04	0
Ghir_D10G024480	0	0	0.72	3.2	37.71	113.17	184.43	308.68	186.88	249.42	235.19	346.5	306	0.31	0.32	0	0	0.38	0.37	1.72	0	31.82	1.72
Ghir_D10G024490	0	0	0.71	10.75	52.73	78.78	101.41	160.23	97.68	164.61	195.14	381.55	302.21	1.58	0.44	0.21	0	0.1	0.34	1.54	0.37	617.46	1.58
Ghir_D10G025440	0	0	0	0.27	0.45	3.77	4.67	9.03	3.36	5.77	1.97	10.85	6.42	0	0	0	0	0	0	0	0	1.56	0
Ghir_D10G025780	0	0	0	1.7	1.56	5.66	7.81	13.19	6.54	8.48	6.68	9.51	7.45	0	0	0	0	0	0	0	0	0.42	0
Ghir_D10G026180	0	0	0	0	0.49	3.84	5.25	7.01	2.55	5.1	6.48	14.82	11.35	0	0	0	0	0.11	0	0.06	0	1.09	0.11
Ghir_D10G026450	0	0	0	0	0	1.3	1.4	1.58	2.95	3.13	2.24	7.52	8.04	0.04	0.04	0	0	0	0	0	0	14.37	0.04
Ghir_D10G027130	0	0	0	3.36	4.58	6.63	4.08	7.25	0	5.99	3.8	0.71	1.48	0	0	0	0	0	0	0	0	0	0
Ghir_D10G027350	0	0	0.14	0.87	1.73	0.44	0	1	0.2	1.09	0.29	1.91	1.88	0	0	0	0	0	0	0	0	1.15	0
Ghir_D11G002240	0.09	0	0	0.39	24.21	73.73	81.87	116.84	101.64	162.41	155.41	242.48	248.43	0.35	0.29	0	0	0.55	0.97	1.39	0	608.91	1.39
Ghir_D11G002690	0	0.66	0.56	0.54	1.47	1.99	2.27	5.36	13.44	25.06	31.69	62.59	91.71	0.03	0.35	0.29	0	0.15	0.1	0.74	0.7	326.14	0.74
Ghir_D11G003140	0	0	2.32	0.77	22.13	37.97	42.91	68.86	49.78	71.98	71.52	161.83	187.05	0.57	0	0.06	0	0.37	0	0.79	0.37	28.03	0.79
Ghir_D11G003260	0	0	0.15	0.14	0.03	0.44	2.35	19.83	45.48	72.6	78.83	123.82	204.49	0.28	0.23	0	0	0.22	0.15	0.82	0	697.61	0.82
Ghir_D11G003660	1.4	1.46	5.89	15.1	46.5	63.62	64.97	90.28	89.2	110.87	115.79	150.72	141.91	0	0.46	0	0	0.77	0.28	1.09	1.13	390.34	1.13
Ghir_D11G005590	0.45	0	0	1.65	5.65	6	10.84	12.41	7.84	5.15	6.91	2.96	1.13	0	0	0	0	0	0	0	0	5.29	0
Ghir_D11G006280	0.23	0.12	1.27	6.62	68.41	99.69	114.96	119.85	108.36	161.28	139.82	138.69	157.4	0.38	0.58	0.1	0	0.08	0.47	0.77	0.34	10.13	0.77
Ghir_D11G006300	0	0	0	0	0	0	0	0	0	1.81	4.7	19.73	24.54	0	0	0	0	0	0	0	0	54.05	0
Ghir_D11G007200	6.05	17.98	797.98	860	1034.06	1319.85	989.64	1141.69	968.48	1405.48	1274.77	1069.91	1228.51	1.57	1.52	0	0	1.29	1.66	5.17	0	3571.93	5.17
Ghir_D11G007970	0	0	0.07	0	0.12	0.17	0	0.03	0.48	0.65	1.52	3.89	7.68	0	0.06	0	0	0	0	0	0	0.89	0.06
Ghir_D11G008720	0	0	0	0	0	0	0	0	0	4.66	5.03	12.22	9.82	0	0	0	0	0	0	0	0	13.2	0
Ghir_D11G009080	0	0	732.44	177.11	30.82	12.8	24.94	19.23	38.27	21.19	26.36	104.08	48.07	0	0	0	0	0	0	0	0	0	0
Ghir_D11G009370	0	0	1.69	27.26	194.37	444.45	470.47	653.3	660.61	803.15	842.65	967.58	891.96	2.24	2.36	4.81	0	1.7	0.84	7.27	0	1975.43	7.27
Ghir_D11G011630	0	0	0.93	1.35	25.91	271.66	347.32	669.19	674.46	833.05	879.68	886.13	1140.78	1.36	1.92	0	0	1.06	0.07	8.54	0	3366.76	8.54
Ghir_D11G011640	0	0	1.56	111.83	766.74	1445.43	1368.5	1572.3	1475.73	1935.48	1995.35	1953.29	2175.19	4.2	3.76	0	0	2.99	2.6	12.16	0	6434.91	12.16
Ghir_D11G011650	0.37	0	1.13	60.47	376.73	673.66	672.98	978.07	934.45	1177.93	1200.39	1149.01	1343.5	2.08	1.24	0	0	3.26	0.97	11.03	0	3448.65	11.03
Ghir_D11G012730	0.06	0.25	0	0.15	0.15	0.04	0	0.13	0.04	3.4	10.02	39.9	72.71	0.23	0.19	0.48	0	0	0.05	0.26	0	361.27	0.48
Ghir_D11G012920	2.32	1.02	1	4.98	14.04	23.31	23.51	28.35	24.76	44.11	38.88	44.9	75.63	0.22	0.13	0.05	0	0.14	0	0.66	0.36	71.07	0.66
Ghir_D11G013020	0	0	8.87	14.22	4.59	0.39	0.6	0.9	0.14	0	0.6	0.6	1.74	0	0	0	0	0	0	0	0	0	0
Ghir_D11G013250	0.86	0.54	3.18	13.11	21.26	11.32	4.89	2.78	1.73	1.93	1.49	0.74	1.6	0	0	0	0	0	0	0	0	1.18	0
Ghir_D11G015840	0.6	0	4.02	190.21	748.92	1056.2	1071.71	1286.23	1159.58	1380.21	1428.13	1625.72	1687.92	2.85	2.23	0	0	1.38	0.98	6.62	0.24	3806.93	6.62
Ghir_D11G016030	0	0	0.46	0.79	51.43	199.42	266.86	402.87	353.08	461.03	469.44	793.46	843.98	1	0.92	0	0	1.14	0.25	1.73	2.46	88.24	2.46
Ghir_D11G016310	0	0	0.05	0	0.36	0	0.07	0	1.36	4.52	7.81	28.88	55.2	0.11	0.07	0	0	0	0	0.23	0	20.18	0.23
Ghir_D11G017050	0.65	0	1.75	16.58	171.09	290.44	367.4	448.04	291.23	287.22	268.43	428.57	308.05	0.8	0.42	0	0	0.39	0.56	2.37	0	250.26	2.37
Ghir_D11G020040	0	0.32	0.11	0.31	0	0	0	0	0.82	4.16	5.37	19.45	22.22	0	0	0	0	0	0	0.2	0	5.12	0.2
Ghir_D11G022700	0	0	0.27	0.13	0	0	0	0	0	0.07	0.5	3.42	2.37	0	0	0	0	0	0	0	0	4.42	0
Ghir_D11G023210	0	0	0	0	0	0	0	0	0	0.34	0.93	4.01	6.02	0	0	0	0	0	0	0	0	0.38	0
Ghir_D11G024220	0	0.26	2.71	0.79	0.85	0.76	0.71	1.54	1.91	10.71	17.41	68.24	110.77	0.26	0.03	0.16	0.09	0.1	0	0.44	0	412.42	0.44
Ghir_D11G024340	1.11	0.37	0.89	5.47	30.13	63.32	91.44	124.83	100.95	129.76	125.19	141.63	203.34	0.39	0.32	0.17	0.13	0.05	0.09	0.52	0.33	341.16	0.52
Ghir_D11G024590	0	0	0.33	0.63	3.64	2.73	2.28	2.19	11.78	20.13	27.07	30.91	54.98	0.07	0.19	0	0	0	0	0.04	0	0	0.19
Ghir_D11G025530	0	0	0	0	7.65	0	0	3.12	0	1.51	10.96	6.75	9.5	0	0	0	0	0	0	0	0	19.02	0
Ghir_D11G025700	0	0.45	0	0	0	0	0	0	4.4	0	1.46	0	2.48	0	0	0	0	0	0	0	0	3.98	0
Ghir_D11G026260	0	0	0	0.17	5.63	9.65	10.56	11.57	8.26	8.99	5.5	12.63	25.84	0.05	0.03	0	0	0	0	0.2	0	11.55	0.2
Ghir_D11G026880	0.37	0.93	0.44	0.14	3.36	8.55	13.36	19.33	18.83	25.22	24.85	29.4	47.56	0.25	0.05	0.18	0	0.16	0.04	0.29	0	19.6	0.29
Ghir_D11G029340	0	0.29	0.68	0.12	0.51	0.18	0	0	0.03	0.96	2.22	14.05	35.2	0	0	0	0	0	0	0	0	0.21	0
Ghir_D11G029680	0	0	0	0	0	0	0	0	0	0	0	5.26	16.37	0	0	0	0	0	0	0	0	34.22	0
Ghir_D11G029690	0.15	0	0	0	1.64	14.79	18.15	36.77	16.97	10.06	10.35	10.48	5.83	0	0	0	0	0	0	0	0	7.02	0
Ghir_D11G029910	0.25	0.03	0	0.03	0	0	0	0	1.16	4.2	4.65	24.06	27.89	0.06	0.03	0	0	0	0.03	0.12	0.1	4.63	0.12
Ghir_D11G030360	0	0	0.08	0	0	1.46	1.54	2.53	2.74	4.86	6.68	7.96	6.96	0	0	0	0	0	0	0.04	0	5.14	0.04
Ghir_D11G030450	0	0	0.24	0	0	0.66	1.05	7.17	15.63	22.42	30.05	35.61	43.01	0	0	0	0	0	0	0.05	0	152	0.05
Ghir_D11G030490	0.18	0.2	0	0	0.19	0.04	0.04	0.91	3.01	13.46	23.39	59.04	78.2	0.14	0.04	0	0.03	0.04	0.11	0.19	0	328.3	0.19
Ghir_D11G032190	0.36	0	1.9	15.36	54.27	37.59	26.17	37.59	20.59	23.22	16.09	25.61	38.82	0.05	0.03	0	0	0.11	0	0.08	0	5.26	0.11
Ghir_D11G032580	0	0	0	0	0	1.46	5.88	10.23	10.12	17.85	17.04	32.11	34.21	0.04	0	0	0	0	0	0.31	0	42.84	0.31
Ghir_D11G032750	0	0	0.85	22.88	101.32	182.45	214.8	276.93	282.73	379.46	394.47	398.59	484.17	0.8	0.57	0	0	0.32	0.35	2.71	0	1953.71	2.71
Ghir_D11G033090	0	0	0	0	2.31	11.95	17.51	22.67	28.28	27.92	32.69	64.27	44.97	0.06	0.06	0	0	0.23	0	0	0	12.41	0.23
Ghir_D11G033120	2.73	0	0	9.14	0	0	0	0	0.18	6.43	0	0	4.77	0	0	0	0	0	0	0	0	0	0
Ghir_D11G033180	0	0	0	0.23	2	24.99	35.65	237.24	312.86	373.09	422.66	523.11	184.69	0.31	0.54	0	0	0.4	0	0.96	0.36	145.04	0.96
Ghir_D11G033230	0	0	0	7.04	9.34	8.17	1.67	11.8	24.65	36.89	47.59	73.95	75.52	0.07	0	0	0	0	0	0.56	0	63.33	0.56
Ghir_D11G033770	0	0	0.09	0	0	2.86	2.27	8.81	11.49	14.43	20.22	40.87	44.52	0	0	0	0	0.04	0.16	0.15	0	24.12	0.16
Ghir_D11G033790	0	0	0.25	16.98	59.92	90.97	108.55	133.92	113.6	156.02	169.12	165.27	227.28	0.75	0.42	0	0	0.1	0.37	0.89	0	779.58	0.89
Ghir_D11G034360	0	0	91.63	756.27	1273.79	1704.77	1058.44	1353.15	1694.5	1769.81	1897.76	1514.26	1681.68	0	4.28	0	0	13.63	0	9.2	0	3488.57	13.63
Ghir_D11G034370	0	17.84	133.31	2180.46	2685.27	4773.83	2754.57	3936.66	4989.02	5079.18	5880.87	5393.46	4208.16	10.35	7.49	0	0	2.88	0	4.07	0	19047.6	10.35
Ghir_D11G034380	2.34	0	115.75	3079.79	4618.82	6838.04	5248.49	5937.1	5717.58	6647.99	7441.78	7319.8	6265.32	16.36	9.21	0	0	10.67	4.19	25.36	0	11714	25.36
Ghir_D11G034390	0	0	32.94	458.26	863.87	1398.79	1004.72	1326.64	1251.27	1506.03	1591.43	1252.39	1114.41	2.42	3.29	0	0	0.97	0	9.32	0	4386.85	9.32
Ghir_D11G034400	0	0	7.8	366.3	809.68	1351.95	1100.67	1363.93	1400.45	1670.12	1833.84	1501.28	1416.2	2.65	1.62	0	0	4.21	1.4	5.15	0	2761.11	5.15
Ghir_D11G034550	0.08	0.15	0.12	3.37	18.69	24.66	27.48	33.64	32.19	43.45	47.12	59.91	115.89	0.17	0.14	0.23	0	0.27	0	0.28	0	337.85	0.28
Ghir_D11G034590	0	0	0	0	0	0	0	0	4.7	5.82	7.39	9.1	2.04	0	0	0	0	0	0	0	0	20.28	0
Ghir_D11G034660	0	0	0	0	0	0	0	0	0	0	0.5	0.35	1.19	0	0	0	0	0	0	0	0	8.57	0
Ghir_D12G000130	0.5	0	3.72	2.46	1.2	2.8	4.2	46.75	101.47	150.27	187.22	195.51	335.04	0.2	0.25	0	0	0.16	0.25	1.01	1.1	51.56	1.1
Ghir_D12G000670	1.61	0.9	4.44	18.66	21.47	11.87	6.78	6.71	2.55	7.4	5.23	3.9	2.04	0	0	0	0	0	0	0	0	7.52	0
Ghir_D12G001190	1.77	0	1235.6	104.93	16.09	50.25	65.86	126.12	144.26	192.9	209.58	237.68	298.14	0.33	0.22	0	0	0.33	0.39	1.6	0.25	506.14	1.6
Ghir_D12G001410	0.15	0.09	0.28	0.66	0.52	9.8	16.44	38.13	54.04	71.44	81.76	103.1	157.81	0.16	0.79	0.35	0.22	0.27	0.53	0.37	0	505.31	0.79
Ghir_D12G002620	0	0	0.11	0.04	0.08	0.46	0.45	3.04	4.71	5.93	8.11	12.67	24.17	0.04	0	0.11	0	0.04	0.08	0.19	0.18	48.35	0.19
Ghir_D12G002960	0.06	0	0.59	2.51	1.05	11.02	16.12	55.62	92.73	148.41	175.73	227.88	307	0.2	0.28	0	0	0.15	0.16	1.26	0	922.1	1.26
Ghir_D12G003370	0	0	0	0	3.58	2.54	3.41	7.18	4.43	6.95	7.86	13.97	13.45	0	0	0	0	0	0	0	0	36.47	0
Ghir_D12G005090	0	0	0.04	0.09	0.05	0.16	0	0.74	1.72	5.91	9.94	36.21	51.91	0	0.03	0	0.12	0.15	0.07	0.22	0	76.71	0.22
Ghir_D12G005810	0	0	0	0.13	0.12	0	0	0.7	1.17	4.39	8.15	22.83	27.09	0	0	0	0	0	0	0	0	36.67	0
Ghir_D12G006630	0	0	0	0.07	0	4.84	11.55	49.28	47.98	56.84	53.87	73.31	54.7	0.3	0.1	0	0	0.03	0	0.17	0	0.7	0.3
Ghir_D12G007430	0	0	0.14	1.24	27.3	95.36	157.59	280.45	215.6	289.18	310.03	590.3	625.98	1.81	0.85	0	0	0.79	0.27	2.4	0	688.54	2.4
Ghir_D12G010070	0	0	0	0	0	0	0	0	0	0.23	0.38	2.34	2.54	0	0	0	0	0	0	0	0	3.19	0
Ghir_D12G010190	0	0	0.36	4.4	12.78	12.12	13.02	13.66	7.04	10.02	8.47	10.37	10.64	0	0	0	0	0	0	0.04	0	30.1	0.04
Ghir_D12G010220	0	0	0	0.07	0.57	1.72	1.28	8.03	12.78	20.14	32.47	51.12	83.03	0.18	0	0	0	0	0	0.23	0	356.59	0.23
Ghir_D12G010290	0.19	0.95	2.24	3.81	13.27	19.96	25.47	24.8	25.45	38.09	37.53	39.31	76.21	0.1	0.1	0	0.13	0.32	0.04	0.51	0	177.24	0.51
Ghir_D12G010500	0	0	0	0	0	0	0	0	0	1.67	0.67	0	1.1	0	0	0	0	0	0	0	0	0.35	0
Ghir_D12G010770	0	0	0.1	0	0	0	0.14	0.08	0.74	4.62	3.85	18.45	19.59	0	0	0	0	0	0	0.09	0	13.37	0.09
Ghir_D12G010930	0	0	0	0	0.02	0.02	0	0.13	0.02	0.34	1.17	6.36	17.6	0.02	0	0	0	0.02	0	0	0	89.38	0.02
Ghir_D12G011220	0	0	0	0	1.9	1.98	3.57	2.37	1.58	1.3	2.7	12.72	7.51	0	0	0	0	0	0	0	0	2.9	0
Ghir_D12G011860	0	0	0	0	0	0	0	0.56	0.77	3.82	7.1	18.91	13.59	0.04	0.04	0	0	0	0	0	0	5.4	0.04
Ghir_D12G012060	0	0	0	0	0	1.51	1.76	1.54	1.01	2.19	1.92	5.95	4.94	0	0	0	0	0	0	0	0	1.77	0
Ghir_D12G013440	0	0	0.15	0	0	0	0	0.03	1.06	10.87	20.67	104.85	116.95	0.13	0.03	0	0	0.44	0	0.23	0	3.64	0.44
Ghir_D12G014070	0.2	0	0.9	2.53	52.53	204.9	340.05	648.97	547.35	626.43	617.14	817.29	713.54	1.34	0.91	0	0.22	0.62	0.92	6.25	0	1787.29	6.25
Ghir_D12G014520	0	0	0.23	0.46	0.45	0.07	1.22	10.3	37.63	82.08	139.26	254.64	426.3	0.35	0.3	0	0	0.24	0.41	0.75	0	964.4	0.75
Ghir_D12G015560	0	0	0.28	0	0	0	0	0	0.82	0	0.36	3.27	1.46	0	0	0	0	0	0	0	0	0.51	0
Ghir_D12G016040	0	0	0.33	0.08	0.15	3.81	8.89	81.78	117.26	177.31	182.11	237.47	213.77	0.14	0.52	0	0	0.91	0	0.89	0	380.96	0.91
Ghir_D12G016860	0	0	0.05	0.27	0.1	0.24	0	0.06	0.12	1.33	2.3	12.75	21.74	0	0	0	0	0	0	0.14	0	2.16	0.14
Ghir_D12G018230	0	0	0	0	0	3.14	8.79	1.45	1.94	3.95	3.02	6.84	5.01	0	0	0	0	0	0	0	0	4.81	0
Ghir_D12G018730	0	0	0.15	0	0.07	0	0.1	0	0.87	2.55	3.02	17.4	20.79	0.03	0.03	0	0	0.03	0	0.06	0.11	11.96	0.11
Ghir_D12G020170	0.21	0	0.96	0.39	1.16	23.38	30.89	61.1	76.14	99.69	119.6	136.01	153.28	0.09	0.11	0.28	0	0.22	0	0.92	0	557.62	0.92
Ghir_D12G022100	0.45	0.9	2.22	9.49	54.18	110.56	129.06	197.29	198.62	266.65	299.64	343.07	357.88	0.96	1.5	0	0	1.14	0.59	2.02	0.33	912.78	2.02
Ghir_D12G022980	4	6.22	8.93	6.37	5.02	6.74	6.06	14.33	43.08	74.65	120.35	281.88	150.21	0.24	1.07	0	0.2	0	0.08	1.19	0.06	125.93	1.19
Ghir_D12G023670	0	0	0	0	1.95	3.82	2.1	0.56	0	0	0.56	0.42	1.38	0	0	0	0	0	0	0	0	0	0
Ghir_D12G023990	0	0.06	0	0.12	0.06	0.32	0.7	9.02	34.22	69.35	118.8	176.19	207.43	1.08	0.06	0	0	0.11	0.46	1.24	0.19	531.77	1.24
Ghir_D12G024300	0	0	0	2.58	2.82	1.68	5.96	3.99	4.38	10.31	8.01	1.09	1.44	0	0	0	0	0	0	0	0	0.29	0
Ghir_D12G024840	0.56	1.44	7.96	12.93	40.59	321.14	375.56	729.67	678.72	929.36	895.69	996.77	819.77	1.42	1.21	0	0.3	1.01	0.41	3.88	4.41	27.21	4.41
Ghir_D12G025820	0	0	0	0	19.56	54.84	66.61	83.42	68.17	94.82	125.28	223.18	300.35	0.21	0.34	0	0	0	0.11	1.57	0.63	893.69	1.57
Ghir_D12G026770	0.92	0.23	0.23	0.15	0.73	0	0.22	6.37	7.19	21.59	26.31	101.32	103.53	0.07	0.07	0.07	0.5	0	0	0.14	0.16	11.93	0.5
Ghir_D12G027710	0	0	0.11	4.35	14.99	26.17	27.71	34.68	36.16	46.61	51.6	65.56	106.32	0.02	0.12	0	0.09	0.24	0.08	0.26	0	283.59	0.26
Ghir_D12G027880	0	0.21	0	10.36	71.43	131.97	127.04	164.6	113.94	108.87	93.43	64.72	61.77	0.28	0.29	0	0.17	0	0	0.39	0	90.95	0.39
Ghir_D12G028580	0	0	0.17	0.76	0	0.15	0.08	0	0.21	0.43	1.22	5.35	7.3	0	0	0	0	0	0	0	0	16.39	0
Ghir_D12G028630	0	0	0.08	0	0	0	0	0	0.17	2.26	4.49	21.01	14.37	0.03	0	0	0	0	0	0.1	0	7.23	0.1
Ghir_D12G029130	0.96	0.46	1.79	13.2	143.94	355.47	396.11	576.25	546.42	675.53	694.52	619.25	911.8	1.2	1.22	0.04	0	1.32	0.32	4.42	0.39	2492.96	4.42
Ghir_D12G029490	0.81	0	1.38	1.58	106.05	608.32	715.74	932.95	1096.69	1389.12	1428.11	1300.91	929.45	2.15	2.01	0	0	0.2	0.63	8.76	0	50.95	8.76
Ghir_D12G029590	0	0	0.66	0.7	6.37	105.95	160.61	278.64	188.72	229.21	215.44	317.47	211.12	0.18	0.44	0	0	0.23	0	1.52	0	18.55	1.52
Ghir_D12G029600	0.41	0	4.36	3.63	103.93	822.84	1487.5	2321.26	1728.48	1944.77	1726.8	3422.72	3135.08	4.85	3.13	0	0	3.31	2.16	17.12	0.07	212.89	17.12
Ghir_D13G000070	0	0	0.33	0.09	7.36	4.2	3.32	20.23	45.77	68.9	93.1	119.16	196.46	0.19	0.23	0	0	0.3	0.06	0.86	0	695.6	0.86
Ghir_D13G001480	0	0.9	0.26	0.08	1.05	2.85	5.21	2.5	8.99	5.4	5.05	5.33	2.27	0	0	0	0	0	0	0	0	0.21	0
Ghir_D13G003280	0.31	0.04	0.09	0.14	2.21	17.06	20.38	30.9	45.53	56.85	62.89	65.86	91.68	0.09	0.29	0.16	0	0	0.13	0.11	0	227.52	0.29
Ghir_D13G003310	0	1.57	0	0.29	0.45	0	0.08	0.11	0	0.45	0.07	2.35	2.54	0	0	0	0	0	0	0	0	1.6	0
Ghir_D13G003520	0	0	0	0	0.06	2.73	5.07	6.31	4.42	7.75	6.45	8.71	10.92	0	0.03	0	0	0	0	0.03	0	1.79	0.03
Ghir_D13G003750	0	0	11.12	278.27	822.03	808.23	750.3	725.97	630.36	746.79	677.93	631.47	1245.85	1.73	1.19	0	0	0.96	0.59	2.43	0	2572.12	2.43
Ghir_D13G003790	0.33	0	8.94	73.5	133.23	99.21	59.62	51.72	29.97	28.09	26.9	25.26	26.29	0.08	0	0	0	0.11	0	0.12	0.18	9.65	0.18
Ghir_D13G004930	0	0	0.19	0	0.12	0.03	0	1.07	5.44	19.04	35.44	87.72	143.47	0.16	0.09	0.13	0	0.03	0	0.31	0.97	397.65	0.97
Ghir_D13G005730	0	0.06	0.13	0.06	4.51	18.54	5.94	16.58	4.47	9.44	13.23	34.9	68.54	0.14	0.12	0	0.16	0.05	0.35	0.28	0	145.11	0.35
Ghir_D13G006270	0	0	0	0	0.61	0	0	0	0	0	0.52	1.83	8.1	0	0	0	0	0	0	0	0	0	0
Ghir_D13G007060	0.76	7.72	59.75	842.58	1632.82	2046.27	1552.77	1978.64	1941.84	2341.09	2392.97	2197.15	2988.11	4.93	3.91	0	0	4.51	2.07	12.93	0.09	5926.71	12.93
Ghir_D13G007100	0.72	0	8.01	371.11	1135.9	2004.04	1823.61	2593.88	2458.67	3019.99	3084.29	2861.47	3306.49	7.87	5.06	0	0	4.24	1.66	14.52	0.19	7339.41	14.52
Ghir_D13G008390	0.4	0.39	0.9	3.04	17.43	84.87	98.25	212.87	241.81	340.69	398.8	374.68	475.6	1.58	1.22	0.45	0	0.86	0.35	4.15	0.8	193.13	4.15
Ghir_D13G008710	0	0	6.07	0	0	0	0	9.01	11.29	0	0	0	5.91	0	0	0	0	0	0	0	0	0	0
Ghir_D13G008900	0	0	20.31	9.27	2.55	6.41	3.94	5.59	7.29	3.76	7.18	7.32	2.82	0	0	0	0	0	0	0	0	5.87	0
Ghir_D13G009330	0	0	0	0	0	0	0	0	0	0	0	0	1.01	0	0	0	0	0	0	0	0	0	0
Ghir_D13G011520	0	0	0.09	0.02	0.08	5.44	12.41	21.91	27.56	45.62	50.85	59.65	88.07	0.26	0.02	0	0	0.15	0	0.46	0	265.22	0.46
Ghir_D13G012570	0.52	0	2.09	128.05	484.6	849.7	771.93	822.45	807.56	1076.76	1060.49	926.79	1073.62	2.39	1.4	0	0	2.07	1.8	6.08	0	4017.71	6.08
Ghir_D13G012870	0	0.1	0.14	0.93	1.76	1.79	2.61	2	2.7	5.13	8.38	21.77	30.82	0.03	0.06	0	0	0.03	0.1	0.06	0	16.63	0.1
Ghir_D13G015030	0.12	1.93	0.56	10.27	52.67	150.95	174.06	283.9	287.44	365.4	418.12	433.55	545.67	0.83	0.69	0	0	0.19	0.42	2.01	0	1454.07	2.01
Ghir_D13G015060	0	0	4.77	10.09	5	0.87	1.18	0.34	1.79	7.01	13.38	36.53	53.74	0.03	0.03	0	0	0	0	0.27	0.16	129.66	0.27
Ghir_D13G015410	0	0	0	0	0	0	0	0.96	2.75	8.42	12.11	29.71	65.21	0.33	0.09	0.23	0.02	0	0.41	0.15	0	167.91	0.41
Ghir_D13G015620	0	0	0.34	0.51	7.21	31.13	44.12	69.47	63.68	76.93	76.29	70.07	88.48	0.04	0.15	0	0	0.21	0	0.51	0	2.68	0.51
Ghir_D13G015690	0.21	0	0	0	4.55	15.19	19.23	20.06	27.27	40.5	45.69	70.86	102.97	0.17	0.65	0	0	0	0.06	0.23	0	299.35	0.65
Ghir_D13G017210	3.28	0.69	0.65	8.92	18.48	15.86	14.5	16.84	10.68	11.23	11.51	12.79	13.47	0	0	0	0	0	0.05	0.05	0	13.96	0.05
Ghir_D13G017680	0	0	0.56	0	0	1.08	1.37	6.08	0	8.21	5.77	1.77	6.97	0	0	0	0	0	0	0	0	0	0
Ghir_D13G018060	0	0	1.03	0.28	0.92	0.28	0.25	1.86	15.54	380.19	821.34	3913.34	3065.44	2.08	2.96	0.1	0.19	1.36	0.4	15.06	0	0.64	15.06
Ghir_D13G018300	0	0	0	0	0	0	0	0	0	0.5	1.43	8.92	31.6	0	0	0	0	0	0.16	0	0	1.27	0.16
Ghir_D13G018320	0	0.08	0	0.54	1.88	1.17	1.12	0.72	0.19	0.71	1.43	1.75	3.68	0	0	0	0	0	0	0	0	2.57	0
Ghir_D13G018750	0	0	0.16	0	13.98	11.35	1.76	1.05	6.26	23.18	41.24	100.51	140.43	0.14	0	0	0	0	0	0.08	0	894.69	0.14
Ghir_D13G020570	0	0	3.27	52.11	75.35	63.43	43.8	48.8	42.84	44.06	44.26	71.26	121.85	0.16	0.04	0.02	0	0.09	0.04	0.5	0	389.59	0.5
Ghir_D13G021610	0	0	0	0	0.29	2.43	2.77	3.63	4.44	9.17	8.39	20.12	22.38	0	0.04	0	0	0	0	0	0	3.15	0.04
Ghir_D13G021750	0	0	0	0	0.63	0.56	0.62	0	0	1.6	0.72	0	1.37	0	0	0	0	0	0	0	0	0	0
Ghir_D13G022930	0	0	0	0	4.95	6.03	7.04	4.5	0.88	1.79	4.48	3.14	6.44	0	0	0	0	0	0	0	0	13.18	0
Ghir_D13G022940	0.82	0.73	185.36	1640.41	2883.45	3442.83	2715.63	2845.4	2741.04	3677.19	3712.2	4029.82	4767.57	6.78	5.35	0.26	0	6.08	4.33	20.22	0	12609.5	20.22
Ghir_D13G022950	0	0	41.38	306.82	496.03	654.89	468.76	536.5	526.25	707.85	739.18	766.78	820.98	1.19	1.17	0	0	0.85	0.59	4.09	0.4	2271.07	4.09
Ghir_D13G022960	0	0	1.96	161.31	578.58	698.56	732.61	783.51	496.15	622.86	628.81	919.11	697.35	2.15	1.25	0	0	1.55	0.75	3.48	0	197.91	3.48
Ghir_D13G022970	0	0	0.92	35.52	185.54	276.87	275.37	373.66	334.73	503.5	535.36	667.48	743.07	1.39	0.54	0	0	1.37	0.37	3.59	0	1410.96	3.59
Ghir_D13G022980	0	0.05	24.58	205.71	693.95	765.71	716.08	853.2	860.21	1213.36	1224.55	1344.31	1870.39	3.36	0.76	0	0	2.57	0.28	4.89	0.62	4889.14	4.89
Ghir_D13G022990	0.05	0	2.39	164.91	827.75	491.76	518.08	672.79	430.9	485.66	460.47	1135.63	1724.6	2.22	0.89	0	0	1.95	0	3.72	0.18	324.85	3.72
Ghir_D13G023000	0.24	0	138.19	1876.53	3367.2	3797.97	3260.94	3316.74	3306.01	4118.1	4183.3	4471.58	5817.04	9.01	6.16	0	0	5.18	6.12	21.06	0	11199.2	21.06
Ghir_D13G023020	0	0	0.61	0.53	0.09	0	0.04	0	0.58	2.79	5.75	24.16	38.2	0	0	0	0.04	0.16	0	0.17	0	280.48	0.17
Ghir_D13G023320	0.59	0	0	0.16	5.9	24.96	34.26	56.56	54.55	60.25	66.6	48.16	65.83	0.07	0.23	0	0	0.07	0	0.52	0.17	2.98	0.52
Ghir_D13G025120	0	0	0	0	1.02	2.12	3.06	1.15	1.12	0	3.47	1.47	1.25	0	0	0	0	0	0	0	0	0	0
Ghir_Scaffold1878G000020	0	0	0	0	0	0	1.25	0	4.86	1.97	0	0	10.43	0	0	0	0	0	0	0	0	0	0
Ghir_Scaffold1885G000020	0	0	0	0.41	2.48	4.54	5.74	3.98	0.6	1.57	1.25	1.52	1.19	0	0	0	0	0	0	0	0	4	0
Ghir_Scaffold2206G000050	8.4	23.28	2.89	0	0	1.9	0	0	0	0	1.86	4.03	1.87	0	0	0	0	0	0	0	0	0	0
Ghir_Scaffold2208G000020	0.83	0	5.88	455.27	2463.03	2787.48	3413.27	4167.81	2683.45	3446.12	3326.5	6835.94	4876.9	9.49	7.57	0	0	8.29	1.73	32.25	0	2105.33	32.25
Ghir_Scaffold2208G000030	0	0	0.95	9.33	19.44	24.91	17.52	19.49	8.48	18.79	19.72	32.72	20.09	0	0	0	0	0	0	0	0	30.96	0
Ghir_Scaffold423G000120	0	0.09	0.07	0	0.03	0.06	0.06	0.55	4.39	12.09	22.95	50.84	81.72	0.09	0.03	0	0	0	0	0.26	0.1	392.98	0.26
Ghir_Scaffold648G000010	0.16	0	0	0.71	17	203.07	329.3	512.08	405.28	477.55	497.53	672.33	441.83	1.34	0.33	0	0	0.8	0.47	1.95	0	26.17	1.95
Ghir_Scaffold648G000020	1.31	0	8.11	8.79	215.11	2409.89	3826.52	6135.37	5039.41	6269.58	6152.43	8292.21	4992.6	13.32	9.12	0	0	9.01	3.45	39.55	0.07	481.37	39.55
Ghir_Scaffold921G000060	0.09	0.03	0.22	0.05	0.02	0	0.02	0.04	0.29	3.73	4.81	20.38	23.78	0	0.02	0	0	0.02	0.02	0.09	0.03	9.42	0.09
Ghir_Scaffold921G000070	0	0	0	0	0	0	0	0	14.32	28.98	5.04	2.76	2.5	0	0	0	0	0	0	0	0	0	0
