# Supplementary material for: Rapid Identification of Pollen- and Anther-Specific Genes in Response to High-Temperature Stress Based on Transcriptome Profiling Analysis in Cotton
Source: Int J Mol Sci. 2022 Mar 21;23(6):3378. doi: 10.3390/ijms23063378 (PMC8954629; doi:10.3390/ijms23063378)
Supplement: Supplementary file 1 [file ijms-23-03378-s001.zip › Table S/Table S8 362 AAGs gene ID, TPM.xlsx]

## Sheet: Table S8
gene ID	NT3_5	NT5_6	NT6_7	NT7_8	NT8_9	NT9_10	NT10_11	NT11_12	NT12_13	NT13_14	NT14_16	NT16_19	NT19_24	NTroot	NTstem	NTleaf	NTbract	NTsepal	NTpetal	NTstigma	NTovlue	NTpollen	max_eight	mean_anthers
Ghir_A01G001040	0.98	0	1.98	14.24	239.53	718.03	852.48	1254.92	1187.96	1282.73	1205.77	1041.36	932.51	2.07	1.66	0	0	2.41	0.93	11.66	0	3083.18	11.66	671.73
Ghir_A01G001330	0	0	0.76	10.76	231.65	317.16	455.39	718.67	547.14	525.47	537.62	653.48	593.28	0.33	0.69	0	0	0.31	1.38	5.26	0	1433.64	5.26	353.18
Ghir_A01G001350	4.62	0	2.61	132.87	662.93	913.43	1151.84	1731.44	1263.01	1302.95	1321.91	1580.09	1286.19	3.65	2.27	0	0	2.75	1.72	7.52	0.63	2770	7.52	873.38
Ghir_A01G001360	0.32	0	0.87	22.1	318.62	468.67	624.37	725.1	428.41	392.54	338.41	400.54	323.63	0.66	1.53	0	0	0.9	0	1.67	0	102.19	1.67	311.04
Ghir_A01G003910	2.97	1.6	110.09	1252.25	1921.44	2872.57	2324.35	2196.26	1998.8	2499.12	2515.8	3858.35	2825.43	9.97	7.09	0	0	8.06	5.29	30.83	0	89.04	30.83	1875.31
Ghir_A01G003920	1.85	0	18.85	684.75	1150.91	1655.12	1399.23	1400.18	1199.21	1607.65	1650.09	2273.94	789.42	4.3	1.71	0	0	5.43	0	17.71	0	158.09	17.71	1063.94
Ghir_A01G009540	520.77	931.25	520.98	377.34	306.73	266.15	263.23	283.66	331.75	265.01	250.01	302.18	267.4	504.6	664.73	518.08	384.04	644.52	498.96	554.42	1956.28	9.86	1956.28	375.88
Ghir_A01G010290	0	0	59.76	589.25	1341.86	1356.5	1078.77	1030.99	632.78	1004.25	890.2	1543.57	1314.08	0.96	3.06	0	0	2.56	2.04	6.45	0	2089.09	6.45	834
Ghir_A01G010900	149.63	96.06	74.99	67.05	82.41	77.64	95.41	146.79	213.35	331.4	505.19	1287.29	1098.44	328.22	111.42	147.8	76.15	119.19	318.02	120.17	90.54	2.77	328.22	325.05
Ghir_A01G011770	218.11	159.37	269.54	208.45	422.74	635.4	617.87	1022.92	970.19	1083.69	1172.78	1180.21	1109.89	53.12	79.23	65.12	67.62	125.67	52.98	228.51	496.75	3542.04	496.75	697.78
Ghir_A01G015080	5.73	19	202.84	2103.13	3823.19	5657.91	4564.69	5344.56	4938.7	5859.96	6124.09	5778.92	5598.58	10.07	8.32	0	1.52	7.99	4.58	25.77	2.22	10143	25.77	3847.79
Ghir_A01G015800	82.98	0.4	5918.65	5429.83	2616.33	945.78	443.61	196.08	222.68	98.05	20.28	0.17	1.14	0	0	0	0	2.84	0	0.2	0	0	2.84	1228.92
Ghir_A01G016040	0.13	0.34	145.7	1390.35	2434.38	2606.59	2357.42	2225.7	1936.51	2487.98	2417.63	2290.25	3202.53	4.83	3.48	0.55	0.25	4.15	2.31	11.02	0.1	8420.29	11.02	1807.35
Ghir_A01G018970	0	0	18.28	688.36	1384.11	2191.37	1937.9	2362.22	2100.93	2453.59	2566.53	2664.99	1843.68	3.76	3.07	0	0	2.83	1.33	9.8	0	6476.99	9.8	1554.77
Ghir_A01G018980	0.34	0	17.02	648.37	1396.6	2165.84	1878.04	2204.12	1993.22	2340.29	2402.93	2208.88	2422.11	3.47	2.33	0	0	4.03	2.07	16.05	0.65	7533.88	16.05	1513.67
Ghir_A01G020490	27.56	28.77	268.77	382.81	521.1	532.35	563.03	765.35	423.29	309.75	186.28	66.53	32.95	82.52	497.78	348.56	207.34	407.25	87.14	133.84	746.99	29.88	746.99	316.04
Ghir_A01G022810	1405.54	464.28	1413.81	1275.43	864.61	989.61	913.37	494.93	310.08	338.29	368.74	296.22	416.7	1688.7	171.76	21.2	666.12	349.61	1806.15	228	14.06	0.79	1806.15	734.74
Ghir_A02G002190	273.51	230.16	344.39	465.55	406.95	351.14	437.53	328.7	310.73	272.97	260.96	86.7	219.34	863.88	166.34	42.44	262.04	244.23	792.06	315.21	62.85	0	863.88	306.82
Ghir_A02G003390	3.05	0.08	1.02	110.7	497.23	584.08	630.77	768.49	537.46	504.58	431.98	156.87	74.38	3.96	0.63	1.24	0.35	1.39	7.23	7.46	0	51.36	7.46	330.82
Ghir_A02G004550	1417.86	550.52	180.48	637.65	1161.69	1426.44	1040.52	2326.91	2252.55	2185	1591.63	1692.01	1340.96	699	311.33	290.42	1143.77	1005.42	165.11	935.03	1047.43	320.27	1143.77	1369.56
Ghir_A02G004760	0.24	0.39	6.33	146.51	348.74	533	459.49	660.48	621.24	698.47	679.75	657.24	494.44	2.76	1.71	0.32	0.2	1.39	2.32	3.58	0.14	1189.5	3.58	408.18
Ghir_A02G005030	1653.18	495.01	564.17	507.24	437.05	478.21	495.97	480.96	495.48	416.02	367.23	177.67	246.45	1385.99	896.58	413.55	580.94	1131.85	1241.23	506.97	792.76	66.07	1385.99	524.2
Ghir_A02G007440	375.04	396.46	208.58	176.13	144.57	133.47	143.49	190.11	252.15	297.45	390.32	652.3	559.9	524.97	0.77	0.72	0.84	5.43	544.35	8.68	0.51	7.14	544.35	301.54
Ghir_A02G014370	1563.15	1497.26	804.11	1249.96	885.14	717.49	633.66	573.82	579.24	506.73	426.41	771	432.75	983.41	1729.63	2939.32	1387.45	1219.15	945.86	2112.29	5346.55	46.68	5346.55	818.52
Ghir_A02G014380	279.24	759.73	387.62	478.13	414.08	266.29	259.32	260.49	256.15	232.29	228.74	314.66	109.42	186.67	785.15	1023.7	513.1	581.49	219.41	758.8	2309.1	7.81	2309.1	326.63
Ghir_A02G015630	0.74	0	1.75	104.95	341.6	498.01	532.04	655.53	536.34	678.14	696.46	769.85	801.59	1.38	0.81	0	0	0.84	0.37	4.49	0	2095.7	4.49	432.08
Ghir_A02G015640	0	0	1.4	1.65	117.79	488.86	572.51	747.54	814.64	1152.95	1127.85	1052.43	1433.55	2.27	1.56	0.22	0	0.49	0.53	3.61	4.78	2183.03	4.78	577.78
Ghir_A02G016340	440.91	413.05	148.57	521.61	544.6	454.82	466.08	524.91	538.29	503.84	613.25	600.61	739.8	2057.59	443.13	307.17	565.61	960.35	2043.24	956.39	362.29	19.87	2057.59	500.8
Ghir_A03G002340	0.64	0	2.37	50.44	305.31	679.37	658.6	791.59	804.46	1028.52	1204.68	1167.88	976.89	2.43	1	0	0	0.34	0.46	8.78	0	2758.37	8.78	590.06
Ghir_A03G002370	0.86	0.77	12.52	219.96	782.57	1432.93	1481.13	1797.78	1657.52	2011.97	2157.18	2360.71	1727.58	5.72	3.82	1.27	0.4	4.32	2.76	15.9	1.43	5401.56	15.9	1203.34
Ghir_A03G007180	0.12	0	0.34	4.95	272.78	365.24	471.68	615.79	425.61	518.77	543.69	978.28	823.21	1.04	0.72	0	0	1.31	0.47	4.66	0	35	4.66	386.19
Ghir_A03G009040	0	0	41.42	832.64	1575.02	1377.92	1169.68	1402.41	862.73	933.4	963.32	1408.13	1411.23	3.68	1.25	2.23	0	4.45	2.32	12.55	0.94	2220.15	12.55	921.38
Ghir_A03G013420	139.05	262.14	742.9	633.73	432.85	404.27	447.81	373.39	309.28	235.88	149.25	16.56	16.37	65.04	51.73	20.49	462.44	28.04	72.79	35.46	13.7	0.04	462.44	320.27
Ghir_A03G013970	380.28	427.22	314.69	606.44	591.82	933.17	950.99	1069.57	1170.26	1423.09	1572.18	1638.04	1454.68	316.66	397.31	78.81	262.79	413.15	302.08	351.07	248.82	2662.75	413.15	964.03
Ghir_A03G014680	1.34	0.5	15.05	25.5	196.07	422.19	427.59	746.9	731.95	785.76	796.97	721.6	755.84	5.78	1.32	3.34	7.71	15.5	4.99	68.32	0.85	1907.41	68.32	432.87
Ghir_A03G016390	0	0	0	2.48	154.07	366.68	507.59	936.93	648.98	714.96	733.76	871.84	384.75	0.92	1.74	0	0	0.53	0	6.04	0	72.25	6.04	409.39
Ghir_A03G019960	71.8	0	2494.37	5610.49	2859.7	2419.03	1931.08	1348.83	2137.22	1010.6	655.59	2.06	0	0	2.22	0	0	0	0	2.34	0	1.08	2.34	1580.06
Ghir_A03G019970	45.77	0	1403.37	2858.45	1237.98	137.22	25.72	12.71	2.63	3.35	2.73	11.16	3.82	0.87	0.81	0	0	2.08	1.75	985.48	0	0	985.48	441.92
Ghir_A04G001480	0	0	2.5	5.93	638.13	1356.91	1783.09	2388.49	1691.48	2158.52	2090.94	4644.72	4291.89	7.48	3.86	0	0	3.79	1.96	19.78	0	2122.3	19.78	1619.43
Ghir_A04G001550	0.28	0	2.16	11.22	392.94	697.89	865.25	1164.3	816.9	1059.82	1074.86	2068.11	1638.02	2.91	2.28	0	0	2.54	1.17	10.11	0	609.19	10.11	753.21
Ghir_A04G001560	0.4	0	2.42	9.19	466.32	962.17	1244.46	1718.88	1226.88	1570.36	1537.3	2652.89	2148.3	3.99	3.35	0	0	2.3	0.56	10.98	0	1145.55	10.98	1041.51
Ghir_A04G002010	0	0	0.96	0.72	15.61	179.67	220.21	346.54	428.86	612.21	694.09	755.2	811.48	1.69	1.71	0.44	0	0.97	0.72	4.73	0	2157.63	4.73	312.73
Ghir_A04G003630	774.1	455.86	227.94	556	477.05	537.1	394.53	110.93	278.37	299.54	40.44	9.57	24.16	521.87	292.29	144.42	359.62	376.12	484.69	140.21	309.31	1.72	521.87	321.97
Ghir_A04G004230	2.1	0	17.07	452.69	1136.74	1950.6	1699.56	2408.59	2347.39	2400.85	2575.57	2771.45	1710.02	5.18	4.58	0	0	3.64	1.89	26.73	0	4288.78	26.73	1497.89
Ghir_A04G004270	0.66	0	5.02	162.54	686.08	1496.96	1409.56	2108.35	2272.8	2425.23	2764.19	2992.55	1469.23	3.32	4.04	0	0	4.58	0.57	18.24	0.25	4514.66	18.24	1368.71
Ghir_A04G004280	1.65	5.54	110.97	986.76	1652.39	2205.56	1945.66	2050.67	2014.21	2577.13	2647.09	2267.47	2362.81	9.19	3.61	0	0.44	8.49	8.34	36.97	2.14	7184.19	36.97	1602.15
Ghir_A04G005560	0.49	0	2.55	149.75	559.71	880.97	784.06	1071.23	995.73	1231.47	1264.51	1218.14	1415.2	3.03	1.46	0	0	1.6	0.19	8.55	0	3099.03	8.55	736.45
Ghir_A04G007050	0	0.29	1.03	0.92	102.07	418.06	451.62	571.38	614.27	883.03	931.02	960.54	1007.1	1.6	1.48	0	0	1.19	0.89	5.13	0.08	2698.52	5.13	457.03
Ghir_A04G008980	1827.68	682.79	904.72	920.4	1450.05	1770.73	1960.45	1889.85	2493.44	2620.18	3232.7	5539.67	4511.22	2522.36	1167.23	623.68	1847.99	2706.27	2227.41	854.13	125.21	52.3	2706.27	2292.61
Ghir_A04G012800	233.6	108.55	73.35	96.78	114.35	265.42	306.56	520.95	572.18	650.66	664.16	592.28	771.89	295.97	258.52	77.96	48.49	120.15	264.06	173.82	228.65	1484.87	295.97	382.36
Ghir_A04G012860	0.35	2.23	1.64	67.22	287.4	565.14	533.97	775.74	675.91	829.49	884.54	840.31	860.53	1.6	25.64	0.69	0.7	9.36	1.85	7.03	1.76	2797.26	25.64	486.5
Ghir_A04G012900	6920.48	2570.41	397.23	0	2852.4	973.4	0	1696.96	1292.23	1287.25	716.01	0	428.95	2212.54	1021.33	2016.4	2171.13	4006.6	0	0	2340.79	0	4006.6	1471.95
Ghir_A04G013930	0	2.16	22.56	606.2	1109.69	2087.97	1854.72	2438.81	2471.72	2987.45	3237.54	3416.45	1960.35	7.21	5.25	0.26	0	2.58	5.61	40.15	0.42	6064.02	40.15	1707.36
Ghir_A04G016030	0	0	6.21	152.95	394.94	493.4	478.64	594.25	543.83	635.82	641.8	575.86	781.13	0.81	0.62	0	0	1.11	0.17	4.58	0	1562.1	4.58	407.6
Ghir_A05G001280	1407.96	2686.3	410.35	855.22	841.13	719.15	435.87	602.52	620.45	494.34	576.45	468.68	1259.39	95.65	1151.17	7665.39	6757.27	1601.96	61.27	4129.65	7789.56	0	7789.56	875.22
Ghir_A05G003960	0	0	4.03	176.37	358.08	1871.62	2286.88	1254.58	2614.7	1095.34	723.43	2.53	6.65	2.56	0.91	0	0	0.77	0	6.69	0	0	6.69	799.55
Ghir_A05G005260	659	521.91	939.91	343.35	394.26	425.77	270.38	292.76	171.35	250.11	136.09	92.63	55.05	396.21	223.38	392.31	416.91	634.86	395.29	411.41	655.16	0	655.16	350.2
Ghir_A05G017170	76.83	40.11	302.76	460.91	543.51	794.26	1162.78	1454.08	996.53	823.71	599.73	85.33	318.87	880.9	24.92	41.31	536.41	130.49	863.69	85.09	39.6	0	880.9	589.19
Ghir_A05G018520	772.56	1253.49	775.05	1458.31	1126.9	1261.15	1521.71	998.53	670.62	461.75	361.51	132.72	141.86	3234.27	1752.71	137.72	2097.17	799.62	3746.74	894.93	78.94	2.65	3746.74	841.24
Ghir_A05G021160	38.26	185.67	27.9	221.85	546.84	959.67	925.37	967.07	958.72	1074.8	1142.89	892.33	1158.51	13.52	1555.57	111.94	52.82	101.66	11.78	9.96	354.54	2151.31	1555.57	699.99
Ghir_A05G021300	446.87	3848.95	339.66	9.09	0.91	0	0	0.97	1.69	0	0	0	0	0	0	2.21	0.76	0	1.54	0	1.45	0	2.21	357.55
Ghir_A05G028080	0.55	0	2.92	243.13	832.41	1421.41	1311.52	1364.63	1087.76	1294.56	1319.52	1992.67	1960.31	2.54	2.35	0	0.14	2.6	1.27	11.79	0	753.92	11.79	987.03
Ghir_A05G028160	0	0	1.27	2.04	249.81	591.1	895.91	1215.57	947.78	1185.47	1263.11	1847.47	250.6	1.81	1.06	0	0	0.77	0	8.32	0	18.76	8.32	650.01
Ghir_A05G033060	1033.03	1569.72	979.6	0	65.65	147.82	248.28	0	0	0	220.53	0	36.02	13.16	313.43	1877.58	2572.53	31.34	48.12	0	168.53	190.13	2572.53	330.82
Ghir_A05G033810	1.42	0	0.36	3	145.9	272.56	429.97	682.32	515.47	562.4	600.63	836.38	487.49	0.5	1.06	0	0	1.29	0.18	7.07	0	31.6	7.07	349.07
Ghir_A05G035870	375.86	899.75	260.45	470.73	465.91	438.11	622.97	125.83	250.39	250.74	158.59	35.88	113.95	1460.14	172.01	104.39	942.72	567.17	1397.4	465.41	392.71	37.61	1460.14	343.78
Ghir_A05G036380	99.96	211.47	206.97	377.72	746.87	1114.43	1093.71	1362.82	1472.73	1744.41	1815.76	1694.2	2131.69	186.66	331	842.31	284.15	184.98	173.43	139.89	238.18	4828.44	842.31	1082.52
Ghir_A05G036740	0	0	0	7.85	115.11	314.35	298.53	511.93	526.05	574.01	626.7	546.24	579.43	0.56	1.17	0	0	0.45	0.89	2.04	0	1228.62	2.04	315.4
Ghir_A05G039480	130.09	331.66	580.29	1222.99	728.81	484.1	328.9	98.78	117.48	76.43	35.32	2.98	29.02	307.02	54.25	7.68	1052.44	172.54	315.74	50.37	11.17	0	1052.44	320.53
Ghir_A06G003020	122.87	127.01	233.16	350.52	342.96	291.18	340.19	378.09	287.41	309.09	311.49	510.04	319.23	109.59	13.68	38.54	80.78	27.75	111.66	64.17	30.55	232.41	111.66	301.79
Ghir_A06G007130	1058.71	341.04	418.3	393.67	498.75	444.44	368.54	355.38	191.57	189.95	127.06	161.87	289.7	253.84	56.54	94.08	61.8	151.21	290.78	803.7	400.54	4.55	803.7	372.23
Ghir_A06G007170	0	0	0	46.79	336.86	397.49	446.31	603.09	440.08	493.14	412.26	726.43	458.66	1.09	0.64	0.94	0	0.35	0	2.32	0	163.9	2.32	335.47
Ghir_A06G008070	162.08	81.06	56.89	72.21	58.2	61.02	55.95	66.38	83.88	215.89	364.46	1631.13	1383.34	201.56	262.27	142.74	157.65	255.02	193.96	213.61	118.81	4.63	262.27	330.19
Ghir_A06G012580	3.53	5.49	2.4	3.47	92.17	454.12	522.93	943.43	746.85	739.49	623.03	484.02	646.86	9.4	1.13	6.37	4	9.46	5.99	5.18	2.03	758.2	9.46	405.21
Ghir_A06G013190	875.12	382.69	835.89	557.48	369.39	550.94	573.53	758.07	748.51	758.85	659.39	861.01	1022.25	250.69	476.42	49.74	186.63	250.46	276.72	21.4	598.38	40.84	598.38	688.7
Ghir_A06G013300	0.55	0	1.58	1.19	17.13	143.2	199.04	536.21	512.46	593.94	616.46	827.73	747.69	2.24	0.8	0	0	0.59	0.16	6.07	0	2305.21	6.07	322.86
Ghir_A06G015360	0	0	0.37	2.94	228.81	400.29	623.71	976.44	748.38	737.03	688.03	500.33	49.44	0.83	0.71	0	0	0.47	0	3.48	0.19	3.59	3.48	381.21
Ghir_A06G015760	518.29	654.34	549.5	413.29	426.8	613.99	610.45	937.73	921.09	820.25	786.9	827.42	729.47	444.45	1364.75	809.38	1007.98	2122.31	415.56	959.39	555.55	48.58	2122.31	677.66
Ghir_A06G018020	713.9	282.35	802.09	1094.35	986.43	696.87	999.55	768.72	804.05	755.83	916.37	386.83	169.77	610.7	628.81	303.72	1138.83	689.63	561.11	399.71	595.05	5.93	1138.83	721.32
Ghir_A06G020080	1.1	0	1.21	5.73	193.25	388.96	419.71	593.98	520.84	555.39	526.48	931.32	434.7	1.16	1.22	0	0	1.13	0	4.19	0	35.87	4.19	351.74
Ghir_A07G006770	3.53	0.44	1.66	1.22	78.33	367.23	441.2	678.93	769.95	961.58	1056.47	1083.02	1013.96	1.68	1.96	0.25	0	3.89	2.13	10.76	0.15	2266.59	10.76	496.73
Ghir_A07G008950	218.04	238.92	325.58	442.11	404.17	397.9	385.07	68.02	172	252.77	226.39	295.21	490.03	1020.3	231.5	7.39	810.76	125.43	1134.98	83.81	11.71	5.49	1134.98	301.25
Ghir_A07G012630	128	96.4	53.79	133.04	193.89	322.17	256.65	478.7	509.57	474.64	477.45	500.16	344.91	51.79	23.61	18.92	18.74	40.11	50.29	80.46	374.76	732.24	374.76	305.34
Ghir_A07G016930	0	0	0	133.33	527.75	419.71	903.34	741.98	504.87	70.88	207.45	703.41	121.42	0	0	0	0	0	0	0	0	0	0	333.4
Ghir_A07G016940	2.19	0	0	27.84	209.1	585.96	630.92	1082.1	1007.61	1101.97	1118.36	975.64	861.86	1.86	3.27	0	0	0.29	0	6.33	1.78	1009.92	6.33	584.89
Ghir_A07G017230	0	0	3.82	0.95	247.47	1225.11	1658.23	3013.47	2874.78	2704.7	3003.87	2901.04	2165.89	4.07	3.47	0	0	1.46	0	17.27	0	2030.82	17.27	1523.03
Ghir_A08G000390	1052.66	3474.9	124.89	257.12	163.34	174.11	139.83	170.7	111.86	71.09	5.87	6.79	3.18	25.93	308.32	672.57	248.5	133.92	24.16	178.78	2498.28	0.57	2498.28	442.8
Ghir_A08G000800	2.88	5.52	4.36	106.2	287.74	396.52	383.05	427.53	409.76	558.62	562.18	545.58	635.97	7.81	12.87	8.01	6.12	72.15	7.21	48.43	5.09	150.57	72.15	332.76
Ghir_A08G004410	403.47	265.56	255.17	319.06	296.47	326.4	352.3	357.66	325.47	281.83	284.17	252.34	208.25	1357.24	549.45	170.32	592.3	1231.44	1322.78	662.67	254.9	93.24	1357.24	302.17
Ghir_A08G005530	373.9	421.6	305.78	312.7	279.44	289.19	513.59	348.11	676.81	1071	1624.39	182.01	168.54	303.32	34.08	114.87	194.05	7.65	309.56	280.46	261.69	0	309.56	505.16
Ghir_A08G008210	1923.16	115.34	139.53	418.62	325.47	257.52	366.42	232.3	297.83	333.67	350.33	120.92	80.39	456.12	291.05	5.73	512.95	162.67	532.53	36.57	4.48	2.84	532.53	381.65
Ghir_A08G008570	0.89	0	0.41	1.3	52.83	353.15	423.47	812.53	960.56	1025.54	1108.71	1187.67	618.25	1.35	2.64	0	0	1.14	0.86	7.32	0.74	1404.63	7.32	503.49
Ghir_A08G009900	642.46	594.03	325.83	737.12	586.94	450.05	576.51	189.02	241.39	215.92	190.15	21.27	110.87	685.34	100.97	25.34	1223.01	208.93	666.26	165.33	271.27	0.37	1223.01	375.5
Ghir_A08G010470	194.02	531.34	416.89	656.05	610.91	386.87	513.45	333.51	329.39	291.47	222.55	245.3	421.57	452.34	261.66	84.11	563.11	119.02	366.79	156.44	236.6	25.73	563.11	396.41
Ghir_A08G011270	694.28	469.58	175	544.14	382.23	358.87	373.51	318.6	255.7	296.32	356.46	292.95	274.86	1490.65	440.15	249.35	816.42	948.28	1003.75	887.45	206.73	0	1490.65	368.65
Ghir_A08G011840	2.17	1.08	6.28	91.81	385.82	888	903.51	1046.47	1086.37	1387.85	1452.17	1387.62	1546.35	4.14	1.94	0.17	1.96	2.75	1.87	11.39	0.94	5184.52	11.39	783.5
Ghir_A08G012620	5.91	1.02	45.77	416.07	821.19	1298.61	1092.66	1563.05	1427.2	1621.05	1697.22	1432.76	1339.67	2.64	3.13	0.89	0	2.34	0.97	19.08	1.08	3177.94	19.08	981.71
Ghir_A08G012810	1.42	6.81	11.1	226.98	1015.12	1660.28	1386.89	1762.05	1751.69	2159.17	2133.44	1879.74	2378.78	45.7	4.38	0.07	23.26	7	46.43	18.56	1.67	6309.28	46.43	1259.5
Ghir_A08G012980	0.03	0	1.24	0.95	58.31	254.81	328.29	558.53	504.35	616.51	628.22	615.4	737.74	1.14	0.99	0.22	0	0.89	0.68	4.3	0	2045.22	4.3	331.11
Ghir_A08G015780	1504.46	1781.5	1008.61	1533.16	998.13	1043.39	1423.24	1027.8	930.24	944.27	859.01	1117.5	706.87	2115.4	387.03	163.98	2089.83	478.26	2241.18	593.99	252.18	2.1	2241.18	1144.48
Ghir_A08G018840	0.83	0	1.36	0.49	35.71	212.34	257.12	394.53	542.07	744.47	862.52	1030.34	807.37	1.49	1.09	0	0	1.68	1.66	10.08	0	2560.74	10.08	376.09
Ghir_A08G018890	1.94	0	1.54	35.68	362.41	852.94	852.55	1217.84	1149.74	1396.49	1415.42	1411.18	1239.38	2.57	2.03	0	0	5.13	1.57	14.13	0	4963.04	14.13	764.39
Ghir_A08G022380	3075.34	1210.42	2076.5	1228.4	693.78	681.84	845.76	535.71	450.96	400.94	359.66	51.77	160.83	686.4	463.27	372.21	2233.56	1804.9	701.59	1097.97	130.65	0	2233.56	905.53
Ghir_A08G024700	0.49	5.56	5.37	229.53	698.29	1228.3	1199.18	1435.58	1311.97	1610.69	1674.09	1818.57	1955	4.58	2.56	0.62	0	3.16	1.59	19.71	0.09	5545.91	19.71	1013.28
Ghir_A08G024970	0.79	0	1.99	6.31	119.82	535.58	699.02	976.96	978.7	1262.57	1329.65	1444.82	1125.78	2.06	2.3	0	0	2.5	1.78	11.62	0	2126.52	11.62	652.46
Ghir_A08G025420	935.73	428.45	238.52	285.03	206.98	179.56	179.15	260.68	342.09	287.67	293.64	277.79	371.73	829.09	241.77	280.05	454.23	634.24	770.62	676.92	447.79	0.94	829.09	329.77
Ghir_A08G025440	0.08	0	2.39	71.95	310.57	523.57	438.39	554.82	527.53	710.33	706.33	635.65	746.93	1.43	1.27	0	0	0.35	0.24	5.57	0.57	836.95	5.57	402.2
Ghir_A08G025450	0.14	0	7.28	222.42	774.05	1037.5	1026.59	1069.57	970.85	1287.05	1280.16	1218.43	1748.92	2.18	1.57	0	0	1.93	1.05	4.9	0.13	4662.98	4.9	818.69
Ghir_A08G025460	0	0	2.25	219.63	825.06	1206.04	1145.31	1157.78	997.7	1322.93	1316.04	1235.25	1597.57	2.47	1.94	0	0	1.28	1.47	5.34	0.07	4355.86	5.34	848.12
Ghir_A08G025470	0.13	0	0.31	51.25	324.64	421.18	475.64	499.34	359.59	426.55	379.18	751.79	933.87	1.47	0.66	0	0	0.72	0.25	2.91	0	1523.88	2.91	355.65
Ghir_A08G025480	0.32	0	3.6	269.99	823.6	911.45	897.5	890.98	566.18	628.47	516.23	852.36	904.03	1.42	0.83	0	0	1.46	0.45	3.11	0	595.21	3.11	558.82
Ghir_A09G007050	0.35	0	126.04	694.63	1334.94	1642.59	1361.05	1362.3	1159.86	1723.88	1663.88	1586.62	1703.65	2.08	2.46	0	0	2.47	0.98	7.23	0.05	5361.76	7.23	1104.6
Ghir_A09G011710	224.58	68.74	108.85	106.78	76.92	62.06	88.92	76.09	126.2	284.84	560.99	1756.63	1329.96	182.05	43.67	26.57	129.63	114.16	222.67	81.27	35.39	1.47	222.67	374.74
Ghir_A09G017040	2.62	0	527.69	1310.1	846.81	650.44	440.01	268.69	400.71	176.24	81.64	2.46	6.84	0.33	0.49	0	0.14	1.64	0	0	0	0.34	1.64	362.63
Ghir_A09G017580	829.41	381.32	1314.66	688.18	375.45	310.55	413.71	379.25	241.31	208.35	241.1	357.28	192.18	432.6	11.64	4.89	297.55	65.17	508.87	246.33	10.11	0.06	508.87	456.37
Ghir_A09G020610	789.66	349.77	193	309.82	323.47	410.58	382.86	445.44	458.18	419.54	435.34	377.33	249.65	309.67	180.38	134.5	231.51	440.55	337.34	308.09	358.43	334.28	440.55	395.74
Ghir_A09G022290	2.58	0	0	111.45	336.97	1028.06	1201.27	918.37	1674.92	994.07	716.68	1.51	1.5	2.31	3.27	0	0	0	0	0.86	0	0	3.27	537.49
Ghir_A09G022640	1420.2	1184.11	232.93	472.38	381.06	397.6	489.73	507.5	532.12	490.97	509.21	413.04	333.86	4888.76	47.28	1400.13	2039.45	4085.13	4430.93	7015.4	2722.24	0.53	7015.4	566.52
Ghir_A09G025080	0.67	0	164.07	1334.92	2087.21	2177.07	1746.35	1605.62	1453.47	1881.42	1739.2	1454.98	2051.45	2.74	2.69	0.03	0	2.67	1.81	7.19	0	5768.13	7.19	1361.26
Ghir_A09G025110	0.23	0	1.23	20.88	265.74	634.99	696.17	859.45	845.63	1139.77	1175.18	980.46	1404.4	2.3	1.56	0	0	1.44	0.99	5.13	0	2916.98	5.13	617.24
Ghir_A09G025120	0	0	1.33	99.98	542.74	955.9	1020.97	1313.27	1226.91	1410.49	1442.53	1400.46	1441.51	2.47	1.77	0	0	2.23	0.7	7.5	0.14	3867.16	7.5	835.08
Ghir_A09G025140	0.51	0	1.51	105.78	623.17	1106.13	1066.9	1391.46	1312.71	1595.82	1567.04	1484.03	1572.17	2.56	2.48	0	0	1.67	1.12	7.67	0.07	4064.27	7.67	909.79
Ghir_A09G025150	0.23	0	2.19	128.8	736.07	1306.37	1270.65	1758.61	1596.14	1907.21	1861.96	1885.56	1699.95	3.01	2.94	0	0	2.32	1.09	10.81	0.11	3998.36	10.81	1088.75
Ghir_A10G001070	988.84	474.54	441.11	542.8	491.47	526.24	471.78	633.96	629.67	566.64	723.64	915.7	153.51	721.37	1262.64	647.41	604.19	1038.65	733.22	1197.62	1991.26	0.84	1991.26	581.53
Ghir_A10G001460	3.06	0	0	40.95	358.36	593.3	750.35	1100.6	753.28	968.39	984.93	1619.13	657.66	1.76	0.93	0	0	5.71	0	24.91	0	58.31	24.91	602.31
Ghir_A10G001480	0	0	11.21	12.51	434.14	744.87	1080.04	1042.04	1098.73	1547.78	1494.91	2080.73	1082.12	0	0	0	0	0	0	12.12	0	0	12.12	817.62
Ghir_A10G001490	0	0	1.18	25.47	271.85	387.22	471.02	712.3	568.66	661.31	610	837.53	353.6	2.91	1.55	0	0	0	0	6.46	0	43.81	6.46	376.93
Ghir_A10G001500	0	0	0	50.04	488.07	537.44	583.47	857	645.29	451.07	699.39	897.78	236.43	0	0	0	0	0	0	0	0	49.64	0	418.92
Ghir_A10G001550	0	0	3.14	169.66	382.37	881.47	776.72	972.08	995.71	1259.61	1272.72	1107.81	950.32	2.6	2.31	0	0	0.88	0.96	4.22	0	3434.44	4.22	674.74
Ghir_A10G002080	713.76	569.91	1966.79	419.52	341.89	532.15	301.07	334.42	311.79	243.12	170.88	136.97	366.38	468.27	42.51	4.92	354.68	31.46	450.41	511.66	26.66	0	511.66	492.97
Ghir_A10G009540	1071.9	420.39	316.97	376.81	289.29	299.5	280.85	360.65	420.91	380.16	406.3	426.09	335.65	636.02	207.32	131.76	382.76	759.01	623.48	885.73	750.24	7.11	885.73	414.27
Ghir_A10G010530	369.03	495.92	354.95	599.72	523.82	576.33	597.49	379.51	412.89	395.06	284.71	237.19	275.07	430.01	183.84	111.28	427.83	326.05	409.39	357.53	186.8	473.77	430.01	423.21
Ghir_A10G015260	405.42	2071.62	212.14	662.64	668.22	700.2	506.14	676.98	572.08	420.98	565.4	964.85	1479.16	4514.67	2316.74	6971.83	24917.5	15797.1	3476.93	653.39	2327.21	2.16	24917.5	761.99
Ghir_A10G016390	1.34	1.53	4.27	531.4	1917.71	2088.62	1949.89	2732.69	1819.15	1608.04	1080.72	113.58	28.84	1.88	1.53	0.07	0	1.27	0	2.61	0.34	14.44	2.61	1067.52
Ghir_A10G022310	1.86	26	79.94	912.92	1639.99	2153.09	1691.72	2318.49	2373.63	2552.9	2659.26	2910.29	2485.43	5.99	11.09	17.35	2.14	5.31	3.02	16.7	0.64	5319.82	17.35	1677.35
Ghir_A11G000970	6950.61	73832.4	2051.44	316.61	37.96	4.46	2.22	5.83	0	0	0	8.27	0	0.58	0.61	31.27	31.96	1.9	36.71	0	38.13	0	38.13	6400.76
Ghir_A11G007240	3.6	9.09	251.24	455.84	766.29	1073.69	877.98	1088.87	882.49	1231.57	1182.86	1049.09	1122.61	3.87	1.35	0	0	2.17	1.62	5.04	0	3109.36	5.04	768.86
Ghir_A11G009380	0.31	0	1.39	8.8	173.48	501.45	510.48	767.27	825.01	987.4	1092.3	1323.93	1070.29	1.35	1.73	0	0	2.39	1.04	8.73	0	2391.87	8.73	558.62
Ghir_A11G011680	0.18	0	2.74	10.08	218.19	681.35	670.25	942.71	932.26	1213.13	1305.16	1318.3	1495.92	2.3	2.34	0	0	3.03	1.12	7.56	0.17	4181.57	7.56	676.17
Ghir_A11G015820	1.69	1.91	9.02	331.84	1080.35	1376.38	1286.25	1593.26	1381.3	1619.5	1632.04	1780.19	1944.15	37.87	2.71	0.04	0.04	2.96	33.73	9.92	0.27	4060.75	37.87	1079.84
Ghir_A11G015990	0.25	0	0.38	0.85	60.6	223.83	330.49	522.37	435.93	545.42	534.92	859.86	778.79	1.06	1.11	0.04	0	1.48	0.87	3.8	1.84	65.43	3.8	330.28
Ghir_A11G016140	0	0	104.13	1255.35	3277.98	2877	1410.85	3109.97	1268.29	1275.27	751.92	213.27	26.62	0	6.4	0	0	0	19.65	6.99	0	26.26	19.65	1197.74
Ghir_A11G025150	90.6	2.92	3.73	1.21	0	99.92	203.61	439.33	439.32	539.24	570.86	829.87	761.86	3.22	1.51	1.47	0	0.54	2.84	12.39	0.16	86.87	12.39	306.34
Ghir_A11G025830	0	0.21	0.86	3.46	46.7	225.07	242.28	464.68	540.33	607.52	652.49	555.51	831.47	1.57	0.92	0	0	1.04	0.33	2.73	0.07	1234.26	2.73	320.81
Ghir_A11G032170	4208.94	1414.7	110.8	932.2	538.67	500.79	338	330.32	203.79	212.35	240.07	176.92	71.8	422.14	661.39	945.25	485.72	739.51	721.91	745.1	485.36	5.47	945.25	713.8
Ghir_A11G033850	0.71	0	148.51	2522.39	3537.24	4803.92	3706.45	4498.77	4435.19	4806.21	4962.42	4503.35	4312.98	8.66	6.16	0	0	6.66	7.17	20.05	0	6151.21	20.05	3249.09
Ghir_A11G034140	34.83	82.21	90.9	185.69	368.62	402.31	364.45	446.73	357.36	414.99	428.41	465.37	564.73	81.37	151.93	208.53	62.21	13.02	69.68	50.62	54.75	535.52	208.53	323.58
Ghir_A11G035220	1299.86	318.73	485.1	504.9	411.13	325.18	325.43	287.59	259.09	215.97	218.54	46.3	67.9	582.76	567.72	172.62	163.11	441.45	522.73	226.35	575.08	7.03	582.76	366.59
Ghir_A11G035280	1379.3	307.38	677.53	979.7	641.21	628.01	824.67	1435.57	2863.59	2707.88	3493.08	5843.19	5188.58	2231.49	3927.46	801.83	1227.23	5421.16	1852.94	1251.92	363.1	39.47	5421.16	2074.59
Ghir_A12G011390	0.89	0	1.76	85.8	416.66	825.24	731.41	831.31	874.1	1176.92	1237.87	1329.22	1340.43	4.37	9.61	6.98	6.63	9.71	1.01	8.82	0.8	3942.17	9.71	680.89
Ghir_A12G013190	187.58	235.61	233.17	356.28	346.52	332.72	406.78	377.46	389.38	412.45	506.76	468.16	440.74	396.63	198.31	61.65	325.27	269.57	451.14	343.09	67.14	261.83	451.14	361.05
Ghir_A12G013350	1.04	1.02	1161.49	1095.73	742.94	753.02	685.2	881.61	869.88	1034.36	1053.91	840	1128.18	1.6	1.82	0	0	1.57	1.85	5.44	0.25	2911.36	5.44	788.34
Ghir_A12G013940	0.88	0	1	1.88	19.34	299.61	477.38	964.89	826.73	955.9	942.01	1349.03	1106.41	1.34	1.49	0	0	1.65	0.57	10.4	0	2410.95	10.4	534.24
Ghir_A12G015790	0.17	0	1.22	0.78	2.43	145.12	193.62	460.91	573.35	739.06	847.93	803.43	760.59	1.68	1.76	0	0	0.95	1.48	4.55	0	1622.16	4.55	348.35
Ghir_A12G024860	0.35	3.3	3.37	2.92	155.73	604.49	658.11	1075.5	1056.58	1311.51	1233.86	1319.66	763.22	1.58	1.53	0	0.21	1.77	0.12	5.21	3.2	34.16	5.21	629.89
Ghir_A12G025290	841.18	114.03	276.72	122.25	204.58	326.94	247.93	338.03	303.67	322.79	268.06	227.93	349.39	293.01	20.4	37.72	93.96	91.75	284.06	57.77	163.46	454.74	293.01	303.35
Ghir_A12G027330	461.12	4106.25	44.98	0	0	0	0	0	0	0	0	0.42	0	0	0	1.52	2.03	0	2.6	0	2.85	0	2.85	354.83
Ghir_A12G028960	0	0.42	0.3	2.15	98.39	268.19	299.37	473.16	452.3	579.91	547.64	520.1	737.22	0.94	0.93	0	0	0.91	0.52	3.34	0	2092.93	3.34	306.09
Ghir_A13G000060	1514.7	317.92	796.35	369.9	246.44	308.25	273.73	284.11	240.48	171.59	160.42	140.75	333.89	1558.46	98.51	97.37	500.74	635.75	1614.4	1047.25	199.24	257.25	1614.4	396.81
Ghir_A13G001870	8.35	1.79	18.34	384.46	659.48	870.23	717.72	1088.51	927.13	1053.19	1197.15	1320.73	1628.69	2.54	8	15.77	1.23	4.96	0.62	8.37	1.2	3481.23	15.77	759.67
Ghir_A13G003150	1032.87	1678.7	777.71	943.61	736.22	600.78	682.18	599.14	852.06	690	802.17	393.11	1242.82	2120.43	111.52	22.92	182.54	155.72	2233.11	266.73	561.96	33.52	2233.11	848.57
Ghir_A13G003500	0	0	7.62	259.98	869.77	834.31	834.03	746.29	632.39	802.9	751.49	716.46	1388.8	1.97	1.03	0	0	1.49	0.52	2.38	0	2893.04	2.38	603.39
Ghir_A13G005090	0.39	0	4.02	116.82	821.67	1397	1236.8	1520.29	1402.17	1780.62	1812.14	1735.12	2279.22	4.52	2.84	0	0	2.17	0.63	12.12	0.14	4963.83	12.12	1085.1
Ghir_A13G007150	0	0	19.71	200.72	386.47	686.55	573.26	1110.22	1228.3	1551.92	1710.71	1655.66	2176.49	3.48	2.42	0	0	1.68	1.39	13.21	0.04	4601.74	13.21	869.23
Ghir_A13G009940	189.14	51.76	200.36	290.7	453.81	511.08	528.32	568.75	579.7	655.11	685.38	559.71	581.12	77.79	100.5	11.72	25.25	15.85	76.58	158.21	32.6	1028.17	158.21	450.38
Ghir_A13G012000	0	0	9.1	216.49	592.37	951.12	833.21	866.56	851.44	1082.42	1099.69	1083.18	1217.74	1.69	1.43	0	0	1.73	0.68	5.68	0.09	3755	5.68	677.18
Ghir_A13G014750	491.97	221.83	767.51	450.44	435.93	400.58	303.73	318.01	303.98	340.84	464.22	1360.99	864.67	852.62	237.97	180.96	241.92	793.8	843.46	719.39	280.68	20.84	852.62	517.28
Ghir_A13G015200	51.93	0.2	1286.54	7035.08	9358.51	16801.7	16603.1	11163.5	19365.9	9962.4	6456.83	14.6	28.36	20.07	13.45	0.35	0	6.53	4.23	14.42	0	0.71	20.07	7548.36
Ghir_A13G016320	0	0	0.36	0.92	30.83	229.96	367.45	523.81	562.12	706.89	722.05	920.96	850.23	2.48	1.04	0	0	0.32	1.05	7.66	0	20.85	7.66	378.12
Ghir_A13G017270	5095.65	4304.13	1722.18	2616.05	1599.15	1607.82	2136.69	1165.32	892.67	974.37	744.8	158.97	262.12	3067.18	813.85	858.39	4159.96	1639.97	2940	693.29	44.76	4.6	4159.96	1790.76
Ghir_A13G017440	779.79	836.85	572.76	495.13	312.92	243.5	220.46	199.79	251.5	186.46	155.78	88.05	227.54	812.17	340.74	616.43	704.63	1108.3	765.84	1427.22	868.4	5.96	1427.22	351.58
Ghir_A13G018900	641.46	348.24	176.17	347.63	277.37	324.54	299.57	381.55	475.58	463.01	474.58	403.53	417.63	537.28	330.69	196.42	474.46	876.98	563.97	600.69	433.15	47.93	876.98	386.99
Ghir_A13G021270	173.44	767.37	226.22	1192.1	831.03	635.04	994.62	295.87	395.83	146.33	109.13	2.63	2.93	415.66	79.87	21.23	1438.39	215.42	414.18	40.13	209.91	0	1438.39	444.04
Ghir_A13G022220	0.44	0	138.8	1564.31	2865.17	3334.8	2637.04	2692.14	2455.68	3238.35	3211.92	3145.09	3704.44	6.44	4.99	0.28	0.07	5.66	3.28	14.58	0	10026.2	14.58	2229.86
Ghir_A13G022240	0.17	0	2.15	8.02	215.1	424.41	601.69	895.99	691.28	818.55	818.64	1428.8	1509.26	1.85	1.59	0	0	1.3	0.47	6.17	0	367.25	6.17	570.31
Ghir_A13G022250	0.27	0	60.61	889.63	1764.76	2130.64	1749.66	1798.83	1710.86	2213.81	2252.02	2514.19	3026.2	4.96	4.2	0.03	0	3.9	2.42	13.54	0.41	6195.16	13.54	1547.04
Ghir_A13G022270	0.04	0	2.09	74.09	427.79	775.36	760.66	1067.14	971.98	1200.01	1272.28	1216.03	1308.49	2.36	1.8	0	0	1.7	0.92	6.8	0	3331.08	6.8	698.15
Ghir_A13G024810	1893.38	335.87	308.32	513.46	495.6	358.62	355.75	419.52	427.05	390.19	447.14	221.06	317.32	508.61	243.56	183.11	381.32	254	463.44	303.6	285.6	7.85	508.61	498.71
Ghir_D01G001330	0	0	2.57	1.64	171.13	304.89	485.96	548.81	445.37	452.28	432.21	677.58	577.76	1.43	1.01	0	0	0	0.5	4.67	0	710.56	4.67	315.4
Ghir_D01G001340	3.84	0	2.37	45.89	676.45	1039.33	1416.13	1819.04	1488.92	1550.05	1542.49	1782.46	1157.45	2.97	1.93	0	0	0.65	2.91	17.51	0	46.43	17.51	963.42
Ghir_D01G001350	0.75	0	2.33	67.96	639.85	967.61	1290.68	1687.64	1314.65	1369.84	1368	1386.7	1136.14	4.3	1.77	0	0	0.74	0.16	9.86	0	1572.54	9.86	864.01
Ghir_D01G001360	0	0	0.86	11.49	408.3	503.35	819.49	857.11	661.4	790.18	710.7	826.17	782.34	7.13	1.01	0	0	0.88	0	8.82	0	460.43	8.82	490.11
Ghir_D01G002880	3.29	0	6.57	149.27	455.3	962.65	1024.98	1422.18	1319.29	1546.97	1740.57	1983.53	1067.01	2.72	2.67	0	0	0.87	0.19	13.23	0.64	2254.16	13.23	898.59
Ghir_D01G003970	2.83	0	120.04	1050.48	1833.11	2561.62	1970.09	2015.16	1774.47	2328.18	2245.01	3139.46	3211.25	9.9	3.72	0	0	9.52	2.01	28.8	0	208.4	28.8	1711.67
Ghir_D01G005430	357.65	473.87	136.77	481.45	395.92	393.03	501.47	62.5	523.67	467.95	107.95	49.16	16.39	625.44	90.1	27.31	546.28	326.33	607.3	117.5	296.61	0.12	625.44	305.21
Ghir_D01G006880	98.99	242.04	354.42	406.12	343.44	336.28	401.27	236.42	352.85	338.29	359.17	641.59	242.6	522.21	174.64	144.91	847.94	284.55	534.55	261.36	210.92	25.02	847.94	334.88
Ghir_D01G009950	820.42	1293.97	661.04	527.26	446.67	365.96	357.38	426.79	483.61	495.62	424.23	553.47	520.92	1077.71	910.82	696.92	687.75	830.93	1111.1	1156.81	2251.94	13.06	2251.94	567.49
Ghir_D01G011280	1.04	0	3.25	116.88	485.56	729.1	777.66	811.98	647.83	842.41	871.63	1295.82	1114.55	1.7	2.17	0	2.03	2.13	0.91	6.76	0	2813.44	6.76	592.13
Ghir_D01G011920	467.51	237.01	237.27	130.76	167	182.94	218.43	295.11	364.03	504.42	752.82	1586.79	1720.9	975.49	59.17	93.94	72.48	136.63	999.51	73.23	101.64	3.17	999.51	528.08
Ghir_D01G016840	3.26	0.98	27.5	839.42	1670.47	2743.57	2321.34	2707.68	2577.95	3017.46	3263.19	3129.17	2742.23	6.47	5.32	0.86	0.94	7.62	5.11	15.68	5.06	5916.55	15.68	1926.48
Ghir_D01G016850	3.97	0.6	205.38	2846.04	4545.26	6964.53	5308.53	7624.16	7349.71	7807.36	8502.18	7507.12	7154.83	12.97	30.32	0.89	0	26.15	11.82	48.44	0	13118.1	48.44	5063.05
Ghir_D01G017220	1195.47	639.56	322.1	540.54	561.87	399.46	291.42	330.13	406.79	368.93	492.09	153.19	189.68	1339.57	574.63	390.43	1360.5	1432.07	1246.2	532.98	1327.02	1.58	1432.07	453.17
Ghir_D01G017290	29.52	1.01	2497.13	2540.72	1037.61	146.08	8.5	3.31	1.19	4.24	0	0	0.76	0	0.19	0	0	2.13	0	0	0	0	2.13	482.31
Ghir_D01G017580	0.07	0	73.48	550.05	877.25	930.75	822.11	811.74	756.15	1007.5	1025.04	967.24	1273.87	2.14	1.74	0	0	2.34	0.9	5.01	0.08	3741.31	5.01	699.63
Ghir_D01G017590	0	0	122	467.03	760.94	715.09	649.06	569.61	578.56	712.05	708.94	646.82	1005.73	1.14	0.77	0	0	0.84	0	2.5	0.11	2638.65	2.5	533.53
Ghir_D01G020410	2.55	0	4.15	552.81	1052.18	1847.83	1758.53	2267.32	2046.27	2148.08	2269.07	2471.04	1593.63	0	0	0	0	2.27	2.62	6.6	0	5450.39	6.6	1385.65
Ghir_D01G020420	0.77	0	14.73	725.77	1581.6	2446.58	2100.33	2302.79	2161.25	2691.68	2777.81	2682.88	2844.51	4.6	4.66	0	0	4.28	5.05	19.36	0	8975.78	19.36	1717.75
Ghir_D01G020430	0.22	0	21.98	909.66	1920.61	3040.47	2595.98	3158.6	2644.48	3435.78	3535.77	3358.02	3037.54	7.2	4.85	0.18	0	3.9	3.52	11.89	0	9329.76	11.89	2127.62
Ghir_D01G022010	0.62	1.94	7.29	123.22	376.92	598.71	569.07	636.97	516.34	727.32	695.73	855.91	939.27	12.1	1.69	0.43	0.1	1.04	8.44	4.84	1.25	2587.03	12.1	465.33
Ghir_D01G022390	617.83	553.59	690.99	733.18	632.25	507.02	540.29	552.38	712.53	675.68	759.68	387.64	503.82	922.1	1308.74	640.59	608.79	852.15	873.59	650.12	731.56	2.37	1308.74	605.14
Ghir_D01G023120	770.76	176.5	182.7	351.3	260.1	245.82	309.02	278.04	239.88	254.54	305.07	741.2	782.38	431.31	4670.03	752.64	2171.42	2716.63	428.75	316.33	161.72	25.92	4670.03	376.72
Ghir_D02G003140	1.63	5.52	235.98	32.14	386.61	585.16	764.92	1014.06	771.81	949.59	1017.81	1697.37	704.03	1.33	1.79	0	0	2.68	1.41	7.61	0.45	420.13	7.61	628.2
Ghir_D02G003770	20.56	1.21	2.28	47.79	534.32	734.62	879.37	1213.6	966.72	799.13	693.23	146.52	80.01	19.72	1.86	0.23	0.29	0.6	22.02	16.03	0	40.73	22.02	470.72
Ghir_D02G003800	3.54	1.83	5.77	3.26	44.38	47.88	55.78	548.52	1904.01	1867.52	2331.6	5098.35	3807.79	3.6	5.33	0	0	1.52	0.09	20.72	1.16	0	20.72	1209.25
Ghir_D02G004870	1720.03	954.23	225.59	1391.23	1399.31	1296.77	1242.84	1559.03	2093.08	1664.76	981.14	1495.83	984.77	908.7	752.39	1078.7	623.87	1861.88	770.51	1671.73	1315.38	151.71	1861.88	1308.35
Ghir_D02G005070	0.73	0.26	16.4	98.41	294.16	479.41	485.51	575.9	606.94	750.31	756.98	688.88	717.79	4.13	1.67	0.53	0.92	1.57	2.3	4.51	1.12	2073.27	4.51	420.9
Ghir_D02G005350	3615.54	951.91	932.81	897.81	792.46	915.51	801.2	901.98	886.43	747.6	565.43	270.88	313.46	1861.74	1427.37	613.45	1131.79	2272.41	1663.94	648.33	1568.06	72.57	2272.41	968.69
Ghir_D02G005740	1043.57	722.98	548.61	841.21	678.63	554.13	566.97	746.28	562.36	415.6	659.19	125.54	286.14	1650.59	574.67	425.71	933.66	1069.33	1424.28	1579.95	871.82	0	1650.59	596.25
Ghir_D02G006290	287.21	510.12	430.31	588.35	364.62	228.88	530.26	222.64	322.78	291.53	448.31	112.66	277.37	871.81	247.68	96.39	757.86	581.52	877.09	663.87	198.23	0.12	877.09	355
Ghir_D02G008430	389.28	637.08	365.65	501.91	372.45	337.25	427.11	283.34	356.6	274.63	387.5	255.71	202.76	1623.51	653.82	543.03	1157.92	1632.8	1561.68	1836.01	667.72	0	1836.01	368.56
Ghir_D02G008680	0	0	2.33	19.79	118.03	285.85	268.24	426.26	452.33	668.84	650.25	610.33	717.74	0.95	0	0	0	0.67	1.82	6.18	0.54	2696.35	6.18	324.61
Ghir_D02G008690	0	0	1.42	27.13	124.67	237.18	282.33	371.54	429.82	545	567.47	551.8	811.68	2.33	1.14	0	0	1.18	0.82	2.92	0.21	2528.68	2.92	303.85
Ghir_D02G009750	0.36	0.64	62.89	838.89	1530.02	1416.3	1319.9	1292.05	807.09	991.49	1052.27	1560.68	1751.09	2.7	1.82	4.05	0.27	1.41	2.16	13	0	3553.31	13	971.05
Ghir_D02G014410	1.31	0	1.82	1.96	148.29	561.54	581.3	979.86	924.71	1217.63	1271.53	1473.03	1487.33	3.27	2.29	0	0	3.54	0.46	16.43	0	100.26	16.43	665.41
Ghir_D02G014670	144.42	261.61	534.4	853.97	609.44	547.52	645.06	574.73	391.46	276.79	144.64	16.02	15.21	66.95	67.51	31.74	509.13	23.85	74.24	32.68	4.69	0	509.13	385.79
Ghir_D02G015360	1635.31	1114.84	489.73	854.84	844.41	1099.65	1017.55	1035.05	1070.93	1215.75	1382.01	1409.16	1439.37	1301.88	337.91	306.18	828.38	914.58	1359.78	4762.4	392.34	2262.67	4762.4	1123.74
Ghir_D02G016130	0	0	41.38	230.02	482.43	1021.06	894.86	1424.83	1515.22	1660.37	1763.71	1418.7	1393.99	0	0	0	1.45	0	0	0	0	2952.51	1.45	911.27
Ghir_D02G020840	45.22	512.82	192.45	971.72	746.2	753.02	865.32	159.29	313.27	160.53	109.5	38.81	28.2	916.46	42.55	9.38	264.87	504.29	956.56	324.66	27.79	0.44	956.56	376.64
Ghir_D02G021280	534.73	968.03	353.76	603.62	486.25	418.61	434.51	402.91	444.91	316.92	328.43	100.05	138.96	1173.89	752.19	567.74	458.99	839.54	1046.44	1412.53	1251.6	104.76	1412.53	425.51
Ghir_D02G021390	1436.85	452.73	1070.09	583.15	356.79	342.16	370.76	312.04	305.11	321.53	350.91	389.73	294.95	681.81	60.11	79.22	289.07	118.72	801.31	191.19	50.72	0.26	801.31	506.68
Ghir_D03G005280	0	0.42	27.32	364.5	1085.58	1780.21	1616.35	2058.72	1904.04	2372.18	2370.3	2368.71	2405.16	5.11	4.11	0.26	0.15	3.86	1.49	14.35	0.19	5381.15	14.35	1411.81
Ghir_D03G005290	0.07	0	0.78	0.81	8.71	134.1	160.24	392.42	484.54	718.84	747.67	817.8	1128.32	2.25	1	2.36	0	1.16	1.08	3.33	0.33	55.07	3.33	353.41
Ghir_D03G016670	0	0	2.03	51.78	296.97	620.85	666.91	789.1	793.36	1047.22	1212.04	1346.93	982.03	1.27	2.48	0	0	2.4	0.48	12.43	0	2699.16	12.43	600.71
Ghir_D04G004190	591.94	6.53	34.95	19.83	397.99	202.73	78.57	384.09	396.24	1014.67	1127.69	2719.22	2346.06	2096.03	0	0	0	6.47	1748.81	9.6	0	0	2096.03	716.96
Ghir_D04G006340	2.42	0	0.31	3.64	204.43	398.44	470.86	694	493.47	490.57	416.31	558.49	295.49	1.13	1.19	0	0	0.69	0.75	3.43	0	124.47	3.43	309.88
Ghir_D04G010080	0.38	0.27	1.52	118.82	367.07	583	553.79	714.3	669.14	885.33	887.97	850.37	955.33	2.79	1.78	0	0.4	1.79	0.71	3.03	0	2527.3	3.03	506.71
Ghir_D04G010610	3083.19	844.88	62.88	489.83	363.85	364.25	280.17	365.59	234.94	177.48	206.74	130.01	252.32	755.93	449.14	159.68	725.8	1077.44	908.89	649.87	638.59	3.65	1077.44	527.39
Ghir_D04G011760	0.31	0	92.51	437.29	976.86	737.89	666.06	750.73	292.82	224.91	113.61	16.42	12.65	0.58	0.35	0	0	0.57	0	0.09	0	20.97	0.58	332.47
Ghir_D04G012380	321.1	214.08	943.47	1290.45	930.49	705.51	548.17	389.66	321.29	265.59	333.99	113.85	42.07	325.89	262.08	472.2	861.24	454.58	337.8	203.84	334.98	18.6	861.24	493.82
Ghir_D04G013140	2892.16	980.26	549.51	1432.66	1803.66	1937.69	2220.69	2300.07	2872.48	2678.07	2774.26	3023.48	2417.69	2457.58	550.38	463.61	2789.11	3650.6	2597.65	793	73.43	55	3650.6	2144.82
Ghir_D04G013890	121.34	300.26	130.72	224.31	199.92	275.78	300.14	446.45	693.76	869.88	1006.58	218.86	569.51	1297.33	88.68	15.16	294.53	659.67	1221.97	554.17	56.53	10.2	1297.33	412.12
Ghir_D04G017200	1.37	4.31	1.77	52.72	222.73	483.56	484.01	608.08	618.91	777.45	844.57	856.19	812.57	3.39	29.82	3.78	1.43	11.67	3.35	9.2	3.09	2673.88	29.82	443.71
Ghir_D04G018390	1.72	5.09	11.6	382.21	721.01	1479.45	1279.83	1664.04	1825.49	2304.1	2544.2	2765.29	1548.46	4.84	5.37	1.27	0.09	4.54	3.27	29.54	0	4669.69	29.54	1271.73
Ghir_D04G020850	0.53	0	1.9	56.88	323.4	576.29	603.7	834.78	751.61	932.15	909.95	816.65	1016.11	2.37	1.18	0	0	0.88	0.87	5.06	0.6	2184.55	5.06	524.92
Ghir_D05G002910	3.73	0.64	25.35	189.86	456.79	504.16	471.7	548.17	371.19	374.67	337.39	392.39	242.55	1.19	9.75	15.67	29.98	1.86	1.7	1.93	0.14	194.7	29.98	301.43
Ghir_D05G004060	0	0	48.93	734.29	725.79	1262.83	1161.08	727.1	1419.21	788.5	551.57	0.76	0	3.07	0	0	0	1.39	0	1.71	0	0	3.07	570.77
Ghir_D05G004070	1.9	0	68.45	761.6	736.37	1392.93	1503.14	947.31	1868.3	1069.56	692.99	0	0.83	1.71	2.73	0	0	0	2.73	1.91	0	0	2.73	695.64
Ghir_D05G018520	821.47	1078.24	767.26	1339.69	1025.63	1121.89	1204.79	635.78	517.84	364.86	289.29	74.74	80.76	2212.63	1511.27	171.64	1759.36	769.34	2522.72	386.85	81.12	1.55	2522.72	717.1
Ghir_D05G020680	0.81	1.34	14.08	11.87	30.25	33.55	18.6	20.81	86.88	236.32	396.88	1235.13	1944.25	4.52	4.05	0.4	0.25	0.76	1.67	2.78	0.04	1.29	4.52	310.06
Ghir_D05G023090	409.56	675.25	362.39	361.78	269.91	231.47	334.45	270.04	288.91	293.47	352.78	275.22	329.52	922.41	146.64	51.14	744.37	602.68	866.32	1544.89	406.46	1	1544.89	342.67
Ghir_D05G026150	643.06	633.22	528.68	394.24	353.64	336.33	347.4	435.95	475.16	467.24	465.26	657.58	687.63	1913.43	39.59	1.65	17.01	24.63	1687.86	415.19	18.48	5.02	1913.43	494.26
Ghir_D05G027730	15.28	39.97	6370.41	2076.13	296.15	0.89	1.05	1.72	0	0.84	0	0	0	0	0	0	0	0	0	0	0	0	0	677.11
Ghir_D05G028090	0	0	0.92	1.52	22.68	153.25	158	348.19	426.12	630.06	663.81	916.12	1007.01	2.44	0.97	0	0	0	0	7.46	0	2261.26	7.46	332.9
Ghir_D05G028100	0.52	0	0	3.53	59.75	263.44	299.15	548.15	537.97	772.33	851.16	1226.94	1361.9	0.94	0.66	0	0	1.24	1.36	8.12	0	2169.97	8.12	455.76
Ghir_D05G028170	0	0	1.7	1.81	22.91	324.49	541.72	939.18	764.41	1007.05	1124.15	1833.4	343.06	2.62	1.9	0	0	5.4	0	8.1	0	18.36	8.1	531.07
Ghir_D05G031690	0	0	0.91	12.51	235.82	504.27	509.75	568.94	562.23	820.13	822.3	857.6	977.65	1.38	1.14	0	0	1.5	0.74	3.89	0	34.72	3.89	451.7
Ghir_D05G034960	0.98	0	10.55	131.25	253.42	689.62	592.5	1125.8	1537.4	1752.76	1852.24	1660.95	1894.15	5.03	2.87	0	0	5.25	2.53	20.23	0	6000.79	20.23	884.74
Ghir_D05G034990	1.96	0	1.56	182.42	759.47	1142.71	1222.19	1316.04	988.07	1343.71	1526.81	2726.57	1157.66	4.29	1.88	0	0	3.4	0.32	19.68	0	42.97	19.68	951.47
Ghir_D05G035000	3.13	0	2.62	54.45	684.25	1576.02	1448.95	2536.89	2690.38	2569.59	2659.47	2998.34	1518.2	4.92	5.31	0	0	3	1.39	19.34	0	5080.53	19.34	1441.71
Ghir_D05G035010	0	0	132.38	359.57	483.87	1266.04	551.74	1195.4	947.19	1589.01	1614.68	1493.54	657.12	0	2.79	0	0.39	1.81	2.63	12.43	0	1434.3	12.43	791.58
Ghir_D05G036630	1.41	2.46	272.92	2272.58	1531.23	540.17	80.75	37.22	33.58	6.58	2.23	0	0.64	0.62	0.09	0.26	0	1.21	0.47	0	0	0	1.21	367.83
Ghir_D05G037940	0	0	0.77	1.09	55.5	338.18	433.66	616.2	648.18	866.06	901.62	882.79	1074.44	1.75	1.6	0	0	0.5	0.47	3.59	0	2758.59	3.59	447.58
Ghir_D05G039510	5.46	0.06	199.04	1726.32	2349.4	3871.38	3557.79	4777.63	5297.16	4687.69	5144.18	5441.36	3238.37	12.74	7.2	0	0	7.28	5.3	39.89	0	8546.54	39.89	3099.68
Ghir_D06G000100	405.31	3225.35	342.88	228.74	152.66	46.26	26.61	17.52	19.49	4.95	0	0	0	0	0	2.47	0.63	0	2.7	0	0.54	0	2.7	343.83
Ghir_D06G005200	0	0	2.78	0.79	10.48	142.79	194.16	566.63	728.19	831.77	902.38	1095.48	787.67	1.27	1.34	0	0	4.52	0.45	9.95	0	434.85	9.95	404.86
Ghir_D06G011790	0.18	0.53	1.86	3.12	155.72	555.36	639.72	1050.17	917.97	992.08	937.72	795.98	1091.18	2.19	1.43	3.45	2.25	15.57	1.1	5.13	1.73	1307.88	15.57	549.35
Ghir_D06G014180	85.45	2.53	4879.82	14609.3	9615.56	8927.88	6768.69	4557.33	7569.22	4417.45	3105.18	4.78	9.82	9.86	5.5	0	0	13.69	4.09	5.67	0	0	13.69	4965.61
Ghir_D06G014340	0	0	2.02	1.76	20.07	303.38	401.56	839.99	828.68	1066.13	1232.71	1311.32	974.92	2.63	1.52	0	0	0	0	8.15	0	2968.65	8.15	537.12
Ghir_D06G014450	949.69	927.58	777.69	509.2	418.76	630.33	629.21	834.12	665.56	663.11	510.59	670.47	661.81	285.45	186.06	99.02	179.38	290.54	298.23	87.32	709.72	42.18	709.72	680.62
Ghir_D06G016520	372.46	652.33	499.37	489.36	477.29	633.88	605.2	1119.36	882.31	814.58	663.91	877.3	841.34	566.01	1912.68	1336.35	1352.77	2712.87	576.16	1304.35	597.19	53.69	2712.87	686.82
Ghir_D06G018900	723.89	248.82	874.59	1081.89	987.65	698.05	920.29	714.86	702.07	677.02	806.3	441.4	171.77	646.18	553.83	397.09	1149.81	739.86	648.75	455.2	859.53	11.26	1149.81	696.05
Ghir_D06G023780	73.05	205.14	899.76	891.39	441.19	298.13	227.65	201.62	289	258.42	254.23	211.49	152.86	512.82	1.53	55.12	17.79	13.27	456.48	239	2.75	0.08	512.82	338.76
Ghir_D07G006760	1.73	0	53.03	54.34	193.16	493.84	551.28	668.3	689.77	926.46	1037.8	1084.61	1129.93	2.58	1.7	0	0	0.93	0.67	9.72	0.13	2833.33	9.72	529.56
Ghir_D07G007430	887.3	468.23	267.68	366.15	386.44	481.44	409.26	551.36	563.5	587.34	576.85	600.61	543.11	601.88	372.01	247.57	528.91	950.65	604.3	941.84	494.44	484.3	950.65	514.56
Ghir_D07G012790	129.11	137.75	78.77	167.11	237.53	328.49	265.45	492.02	492.51	459.39	460.07	447.84	406.22	61.85	57.46	34.95	18.27	74.4	61.26	107.25	296.17	817.82	296.17	315.56
Ghir_D07G014880	7.69	0	597.47	2320.09	1060.04	313.82	58.35	26.05	34.88	20.06	3.33	0	0.44	0	0	0.43	0	1.23	0	0	0	0	1.23	341.71
Ghir_D07G017290	0	0	1.19	8.58	69.35	657.6	1112.93	2148.01	2188.69	2376.65	3091.61	2918.75	2315.38	4.41	2.35	0	0	3.32	1.56	31.05	0	2653.67	31.05	1299.13
Ghir_D07G017320	0.3	0	0	1.69	8.48	176.99	321.15	688.18	610.71	747	824.25	948.66	702.99	1.75	0.79	0	0	0	0	9.83	0	617.53	9.83	386.95
Ghir_D07G017330	3.63	0	5.58	455.76	2590.25	5363.25	6419.61	8195.63	7501.02	7689.06	8552.27	8803.27	7682.63	17.97	10.65	0	0	23.81	9.54	87.53	0	8863.35	87.53	4866.3
Ghir_D07G017380	0	0	1.43	5.1	97.06	276.81	301.06	604.55	787.52	859.84	1126.07	1250.82	1495.34	1.83	3.04	0	0	2.47	3.08	17.4	0	1729.8	17.4	523.51
Ghir_D07G017390	1.05	0	0.59	13.93	93.28	206.31	283.59	638.78	749.91	815.69	1059.42	1207.91	1007.51	1.65	2.84	0	0	0	4.39	10.86	0	903.4	10.86	467.54
Ghir_D07G017410	0	0	5.62	37.08	361.09	1237.08	1355.07	2510.49	2621.75	2841.36	3487.8	3520.48	3775.59	5.55	6.37	0	0	1.4	1.65	48.7	0	3937.89	48.7	1673.34
Ghir_D08G004020	18.4	0	514.69	1314.28	831.23	910.14	727.87	411.49	574.19	382.2	203.68	0.59	0	0.6	1.27	0	0	0	1.27	1.32	0	0	1.32	452.98
Ghir_D08G005660	424.12	326.12	347.79	453.46	437.74	332.04	559.18	324.58	478.18	663.1	1012.97	391.21	508.02	716.56	44.73	91.65	116.66	26.48	847.13	543.47	78.05	0.43	847.13	481.42
Ghir_D08G008270	859.37	64.29	116.59	299.28	246.8	208	244	153.67	247.29	293.97	415.94	584.81	547.49	568.53	117.65	3.34	313.82	414.93	701.44	35.58	4.02	1.81	701.44	329.35
Ghir_D08G011540	0	5.07	6.84	121.15	724.09	1488.1	1361.26	1595.95	1667.27	2282.73	2344.92	2078.83	2360.94	3.18	3.38	9.73	4.96	3.47	2.03	12.64	6.43	7977.63	12.64	1233.63
Ghir_D08G012530	70.41	260.17	163.52	284.42	299.14	280.72	334.38	349.39	315.08	314.24	288.19	448.25	845.19	474.45	276.79	113.38	218.31	144.17	347.64	177.84	276.8	286.23	474.45	327.16
Ghir_D08G013290	0.66	0	10.96	73.41	250.85	605.05	554.67	840.18	788.32	936.59	1073.97	877.66	867.12	0.99	3.19	15.03	17.16	3.32	0.76	8.88	0	2262.22	17.16	529.19
Ghir_D08G013480	0.69	0	35.81	676.16	1242.33	1625.45	1088.8	1436.84	1401	1688.53	1589.17	1403.03	1858.52	2.41	2	0	0.06	3.51	1.51	10.38	0.66	4619.22	10.38	1080.49
Ghir_D08G016390	743.92	666.4	64.9	555.2	472.04	518.09	412.51	222.77	354.53	387.55	437.72	368.14	622.72	896.01	448.22	159.34	547.72	646.75	1005.95	1286.96	408.67	13.65	1286.96	448.19
Ghir_D08G016610	1819.93	1626.83	1164.29	1299.63	972.94	911.82	1195.23	847.19	862.43	729.98	594.71	543.1	424.09	2479.01	341.86	173.51	2236.88	628.85	2443.11	772.43	144.1	5.75	2479.01	999.4
Ghir_D08G019710	0.49	0.13	1.42	2.23	109.79	383.02	380.09	625.2	666.96	785.05	849.49	946.55	780.38	1.52	1.59	0	0	0.88	0.6	5.95	0	2038.14	5.95	425.45
Ghir_D08G019790	0	0	9.9	292.96	672.31	1181.29	1086.46	1542.61	1490	1725.93	1867.46	1862.38	1697.52	3.99	3.12	0	0	4.46	1.23	19.34	0	6417.07	19.34	1032.99
Ghir_D08G022490	0.78	0.39	28.74	451.29	1050.67	1045.94	966.44	865.13	811.37	1031.3	958.47	801.3	1542.8	4.66	4.4	0.3	0.67	2.6	2.63	6.1	0.32	4060.22	6.1	734.97
Ghir_D08G025590	1.31	8.7	17.63	409.72	1314.56	2225.26	2255.22	2313.02	2141.52	2714.41	3011.1	3425.93	3407.07	7.23	4.07	0.39	0	5.32	3.55	19.81	0	8321	19.81	1788.11
Ghir_D08G025860	0.84	0	1.21	4.01	90.52	385.89	529.46	806.11	690.87	669.76	694.33	586.18	414.06	1.52	0.44	0	0	0.13	0.88	4.5	0	159.05	4.5	374.86
Ghir_D08G026340	0.13	0	10.95	444.14	1087.82	1379.94	1156.9	1201.12	1101.42	1422.74	1382.81	1200.03	1588.14	2.57	2.13	0	0	1.45	0.74	5.87	0	4805.04	5.87	921.24
Ghir_D08G026350	0.24	0	16.38	541.46	1248.91	1083.51	942.26	916.76	532.37	564.12	482.5	878.39	1102.13	1.27	1.02	0	0	1.58	0.95	3.98	0	1345.55	3.98	639.16
Ghir_D08G026360	0.11	0	7.22	366.89	956.02	998.36	915.13	877.24	510.32	565.33	475.13	778.79	633.06	1.13	1.04	0	0	1.26	0.3	3.61	0	341.46	3.61	544.89
Ghir_D09G002910	1554.64	359.6	720.28	356.84	353.16	290.07	415.17	435.74	412.24	448.22	481.8	476.19	594.81	645.69	138.5	89.39	361.9	471.17	613.37	296.7	161.12	6.18	645.69	530.67
Ghir_D09G006770	0.35	0	276.59	1435.65	2096.23	2148.32	1622.03	1518.91	1294.66	1817.28	1696.86	1668.46	2089.16	3.75	2.71	0	0	3.14	1.82	9.66	0.66	5629.17	9.66	1358.81
Ghir_D09G013290	519.38	278.16	116.82	217.75	276.81	460.95	422.72	451.14	433.68	375.72	331.72	138.95	119.63	163.32	122.21	129.12	148.97	204.69	128.99	150.2	464.76	3.16	464.76	318.73
Ghir_D09G016490	3.28	0	1525.71	3321.2	2176.95	2135.69	1625.43	878.72	1280.92	601.6	277.22	0	0	0	0	0	0	0	0	0	0	0.95	0	1063.59
Ghir_D09G020070	647.06	321.71	198.35	346.53	398.39	440.22	383.97	470.87	405.24	388.94	399.83	327.11	220.06	293.84	165.28	212.42	259.6	521.65	240.5	344.45	277.57	345.47	521.65	380.64
Ghir_D09G021890	3695.01	777.05	212.92	363.26	234.63	301.35	443.26	339.23	272.57	242.95	179.83	128.95	124.07	5938.76	17.72	608.05	542.3	2428.09	5381.06	673.32	758.19	0	5938.76	562.7
Ghir_D09G023130	0.1	0	0.91	72.28	308.75	323.17	390.34	647.6	492.58	543.14	544.7	933.48	1168.11	1.04	1.09	0	0	1.64	1.53	4.59	0	1146.69	4.59	417.32
Ghir_D09G024280	0.18	0	142.14	1086.06	1759.72	1834.7	1507.61	1362.56	1243.75	1624.44	1488.94	1308.96	1827.24	2.18	2.31	0	0	1.66	1.57	6.86	0.07	5058.96	6.86	1168.18
Ghir_D09G024290	0.3	0	1.76	155.75	690.75	1148.07	1062.45	1289.39	1140.42	1472.55	1410.03	1336.03	1537.56	3.92	1.73	0	0	0.89	1.38	7.85	0.36	3481.77	7.85	865
Ghir_D10G001800	0	0	1.88	0.05	0.41	0.04	0.23	0.08	1.27	178.71	404.45	2045.06	1629.43	0.89	1.6	0	0	0.92	0.14	5.41	0	1.19	5.41	327.82
Ghir_D10G001850	1435.57	773.49	703.21	830.69	739.56	782.18	737.7	848.83	822.55	730.08	741.47	836.72	276.12	1119.55	1363.18	880.58	1456.62	1555.61	1164.39	1625.48	1423.31	1.68	1625.48	789.09
Ghir_D10G002240	0	0	0	15.15	308.87	688.54	784.81	1358.34	1075.48	1171.51	1114.3	1431.61	678.76	0.93	1.63	0	0	4.67	0.99	10.32	0	91.3	10.32	663.64
Ghir_D10G002320	0	0	1.97	50.22	277.4	414.72	464.88	865.62	653.98	808.37	868.81	1723.18	668.25	1.55	0	0	0	12.16	0	16.06	0	161.46	16.06	522.88
Ghir_D10G002330	0.33	0	1.68	2.2	82.52	325.17	485.48	983.56	621.33	840.1	785.77	1711.79	728.34	1.67	0.59	0	0	3.16	1.47	11	0	51.47	11	505.25
Ghir_D10G002880	683.2	332.89	1897.73	267.81	236.17	391.84	232.9	224.25	253.36	193.77	135.71	121.68	419.9	438.58	77.84	11.82	322.83	45.43	421.85	495.19	48.68	0	495.19	414.71
Ghir_D10G009080	1.24	1.52	0.41	104.36	537.82	718.53	670.83	989.33	773.67	729.23	555.27	57.62	12.6	0.72	0.96	0	0	1.22	0.04	1.26	1.02	1.16	1.26	396.34
Ghir_D10G012310	430.9	2300.66	353.93	559.65	509.58	658.94	379.18	340.39	179.16	231.93	326.86	1550.18	870.05	2343.97	2304.91	2872.36	13382.5	11343.7	2164.07	2132.78	1180.59	1.9	13382.5	668.57
Ghir_D10G013590	33.5	110.43	109.42	130.4	245.03	436.72	453.54	490.6	524.18	572.2	534.93	504.59	477.79	193.18	76.48	18.52	92.02	124.61	184.76	84.49	44.94	1153.44	193.18	355.64
Ghir_D10G017440	557.75	441.41	328.67	455.14	359.36	372.72	372.33	220.29	254.02	238.67	166.95	121.79	160.56	383.99	158.87	104.53	449.06	401.4	402.26	314.7	220.56	345.91	449.06	311.51
Ghir_D10G022390	0.31	0	3.25	9.46	12.59	19.82	37.8	235.07	723.83	839.22	1208.28	3082.66	1597.28	1.6	4.69	0.72	0.73	1.86	0.31	10.6	0	1.23	10.6	597.66
Ghir_D10G024450	4.16	23.83	65.13	759.93	1411.51	1812.24	1463.9	1713.54	1797.25	2105.94	2224.55	2473.9	2287	7.39	28.7	42.83	4.4	7.64	3.86	16.57	3.74	5422.81	42.83	1395.61
Ghir_D10G024510	0.2	0	1.67	54.06	322.48	571.89	583.47	972.37	765.74	785.97	740.28	1145.1	609.66	2.13	1.8	0	0	1.84	0.09	8.69	0	27.46	8.69	504.07
Ghir_D11G001020	4548.52	40837.7	1295.77	100.03	20.01	1.26	0	2.36	1.11	0.19	0	1.34	0	0.41	0	22.44	18.83	1.18	20.59	0	18.16	0	22.44	3600.64
Ghir_D11G007200	6.05	17.98	797.98	860	1034.06	1319.85	989.64	1141.69	968.48	1405.48	1274.77	1069.91	1228.51	1.57	1.52	0	0	1.29	1.66	5.17	0	3571.93	5.17	931.88
Ghir_D11G009370	0	0	1.69	27.26	194.37	444.45	470.47	653.3	660.61	803.15	842.65	967.58	891.96	2.24	2.36	4.81	0	1.7	0.84	7.27	0	1975.43	7.27	458.27
Ghir_D11G011630	0	0	0.93	1.35	25.91	271.66	347.32	669.19	674.46	833.05	879.68	886.13	1140.78	1.36	1.92	0	0	1.06	0.07	8.54	0	3366.76	8.54	440.8
Ghir_D11G011640	0	0	1.56	111.83	766.74	1445.43	1368.5	1572.3	1475.73	1935.48	1995.35	1953.29	2175.19	4.2	3.76	0	0	2.99	2.6	12.16	0	6434.91	12.16	1138.57
Ghir_D11G011650	0.37	0	1.13	60.47	376.73	673.66	672.98	978.07	934.45	1177.93	1200.39	1149.01	1343.5	2.08	1.24	0	0	3.26	0.97	11.03	0	3448.65	11.03	659.13
Ghir_D11G015840	0.6	0	4.02	190.21	748.92	1056.2	1071.71	1286.23	1159.58	1380.21	1428.13	1625.72	1687.92	2.85	2.23	0	0	1.38	0.98	6.62	0.24	3806.93	6.62	895.34
Ghir_D11G016190	1.65	0	17.1	690.79	1839.83	1981.94	1772.26	2767.58	1692.25	1547.15	1133.23	310.35	46.75	2.13	1.53	0	0	1.09	0.12	3.52	0.13	20.34	3.52	1061.61
Ghir_D11G017790	2.21	0	3.61	9.08	539.24	1142.14	1421.28	1717.69	1588.48	1992.26	2214.86	2827.29	1441.54	4.76	3.55	0	0	2.84	1.98	25.3	0	34	25.3	1146.13
Ghir_D11G025300	1.76	0	0.6	0.93	46.16	290.02	507.11	676.27	615.27	649.02	609.4	806.4	630.64	0.92	1.06	0	0	0.41	1.07	15.94	0	32.06	15.94	371.81
Ghir_D11G026620	0	0	2.73	84.93	409.24	982.42	1090.01	1364.69	1255.05	1385.44	1394.48	1849.46	1022.89	4.25	3.37	0	0	2.99	1.88	24.1	0	42.61	24.1	833.95
Ghir_D11G029180	1012.32	200.07	600.99	488.44	310.94	254.53	392.65	362.06	352.86	345.5	395.64	166.8	122.24	197.1	243.1	86.69	199.69	203.47	249.11	247.18	95.55	5.45	249.11	385
Ghir_D11G034360	0	0	91.63	756.27	1273.79	1704.77	1058.44	1353.15	1694.5	1769.81	1897.76	1514.26	1681.68	0	4.28	0	0	13.63	0	9.2	0	3488.57	13.63	1138.16
Ghir_D11G034370	0	17.84	133.31	2180.46	2685.27	4773.83	2754.57	3936.66	4989.02	5079.18	5880.87	5393.46	4208.16	10.35	7.49	0	0	2.88	0	4.07	0	19047.6	10.35	3233.28
Ghir_D11G034380	2.34	0	115.75	3079.79	4618.82	6838.04	5248.49	5937.1	5717.58	6647.99	7441.78	7319.8	6265.32	16.36	9.21	0	0	10.67	4.19	25.36	0	11714	25.36	4556.37
Ghir_D11G034390	0	0	32.94	458.26	863.87	1398.79	1004.72	1326.64	1251.27	1506.03	1591.43	1252.39	1114.41	2.42	3.29	0	0	0.97	0	9.32	0	4386.85	9.32	907.75
Ghir_D11G034400	0	0	7.8	366.3	809.68	1351.95	1100.67	1363.93	1400.45	1670.12	1833.84	1501.28	1416.2	2.65	1.62	0	0	4.21	1.4	5.15	0	2761.11	5.15	986.32
Ghir_D11G034760	85.29	107.84	102.27	167.99	270.91	307.18	273.36	326.05	385.42	490.93	679.07	1070.46	1222.41	709.89	159.67	201.48	264.38	487.61	688.97	248.59	83.62	134.24	709.89	422.24
Ghir_D12G009000	0	0	0	1.52	0	43.87	97.07	372.22	524.94	705.65	844.62	1239.44	674.17	0.77	1.22	0	0	1.48	1.02	9.18	0	403.3	9.18	346.42
Ghir_D12G011610	0.58	0	3.66	74.98	321.39	613.87	580.75	685.72	691.44	865.47	925.33	1065.89	939.65	2.59	11.48	11.28	6.65	6.48	0.94	4.73	0	2858.34	11.48	520.67
Ghir_D12G014070	0.2	0	0.9	2.53	52.53	204.9	340.05	648.97	547.35	626.43	617.14	817.29	713.54	1.34	0.91	0	0.22	0.62	0.92	6.25	0	1787.29	6.25	351.68
Ghir_D12G020020	1.6	0.66	4025.24	941.58	13.02	0.87	0.74	1.3	0	0.43	0.03	0.24	0.24	0.15	0.09	0	0.11	0	0.06	0.25	0.03	0.08	0.25	383.53
Ghir_D12G020980	0.11	0	1.45	139.4	687.2	783.14	1052.29	1513.56	970.05	798.73	501.04	53.98	15.67	0.64	0.67	0	0	0.45	0	0.57	0	3.67	0.67	501.28
Ghir_D12G024840	0.56	1.44	7.96	12.93	40.59	321.14	375.56	729.67	678.72	929.36	895.69	996.77	819.77	1.42	1.21	0	0.3	1.01	0.41	3.88	4.41	27.21	4.41	446.94
Ghir_D12G027360	638.56	6261.55	55.65	0	0	0	0	0	0	0	0	0	0	0	0	3.37	1.72	0	4.11	0	3.1	0	4.11	535.06
Ghir_D12G029130	0.96	0.46	1.79	13.2	143.94	355.47	396.11	576.25	546.42	675.53	694.52	619.25	911.8	1.2	1.22	0.04	0	1.32	0.32	4.42	0.39	2492.96	4.42	379.67
Ghir_D12G029480	0.06	0	0.64	1.84	54.9	440.39	524.85	739.71	862.37	1119.42	1127.5	982.25	437.89	2.36	1.55	0	0	1.68	0.54	10.46	0.11	19.44	10.46	483.99
Ghir_D12G029490	0.81	0	1.38	1.58	106.05	608.32	715.74	932.95	1096.69	1389.12	1428.11	1300.91	929.45	2.15	2.01	0	0	0.2	0.63	8.76	0	50.95	8.76	654.7
Ghir_D12G029600	0.41	0	4.36	3.63	103.93	822.84	1487.5	2321.26	1728.48	1944.77	1726.8	3422.72	3135.08	4.85	3.13	0	0	3.31	2.16	17.12	0.07	212.89	17.12	1284.75
Ghir_D13G000260	1212.5	411.58	713.51	398.41	241.34	235.37	183.54	144.75	118.25	78.86	84.78	38.25	112.07	749.35	65.07	56.99	459.14	178.06	713.44	320.13	106.26	50.56	749.35	305.63
Ghir_D13G002140	5.6	2.69	9.57	263.8	758.8	1254.22	1106.9	1609.08	1596.9	1751.43	1917.38	2046.96	2056.01	3.63	4.11	41.01	0.85	2.93	1.67	9.29	0.05	3816.83	41.01	1106.1
Ghir_D13G003750	0	0	11.12	278.27	822.03	808.23	750.3	725.97	630.36	746.79	677.93	631.47	1245.85	1.73	1.19	0	0	0.96	0.59	2.43	0	2572.12	2.43	563.72
Ghir_D13G007060	0.76	7.72	59.75	842.58	1632.82	2046.27	1552.77	1978.64	1941.84	2341.09	2392.97	2197.15	2988.11	4.93	3.91	0	0	4.51	2.07	12.93	0.09	5926.71	12.93	1537.11
Ghir_D13G007100	0.72	0	8.01	371.11	1135.9	2004.04	1823.61	2593.88	2458.67	3019.99	3084.29	2861.47	3306.49	7.87	5.06	0	0	4.24	1.66	14.52	0.19	7339.41	14.52	1743.71
Ghir_D13G009440	39.43	52.91	221.71	242.72	335.4	392.4	366.41	454.83	525.98	565.62	564.52	540.24	543.7	173.32	228.54	35.41	51.48	69.29	170.44	73.95	50.38	646.5	228.54	372.76
Ghir_D13G009950	451.55	244.07	894.77	806.38	647.48	486.43	477.13	321.98	339.38	295.76	268.86	85.41	73.19	278.64	71.41	66.97	553.44	96.46	269.93	125.43	142.09	50.16	553.44	414.8
Ghir_D13G012570	0.52	0	2.09	128.05	484.6	849.7	771.93	822.45	807.56	1076.76	1060.49	926.79	1073.62	2.39	1.4	0	0	2.07	1.8	6.08	0	4017.71	6.08	615.74
Ghir_D13G015430	579.2	233.2	920.12	488.15	471.33	445.15	310.47	375.38	365.83	366.59	450.31	1021.05	710.78	586.99	147.9	119.2	193.23	565.94	574.76	534.73	290.9	18.66	586.99	518.27
Ghir_D13G015920	44.04	0	1258.32	6342.09	6752.56	9816.61	8195.01	4730.65	7051.2	3591.2	2332.73	5.83	14.07	9.45	4.57	0	0.29	5.26	5.08	4.99	0.12	0	9.45	3856.49
Ghir_D13G017930	1739.46	1546.36	913.8	1107.52	668.3	649.19	862.36	394.3	329.03	349.43	268.32	59.16	132.45	1480.71	335.99	242.17	1524.16	484.78	1425.93	257.17	126.78	0.26	1524.16	693.82
Ghir_D13G018060	0	0	1.03	0.28	0.92	0.28	0.25	1.86	15.54	380.19	821.34	3913.34	3065.44	2.08	2.96	0.1	0.19	1.36	0.4	15.06	0	0.64	15.06	630.81
Ghir_D13G022940	0.82	0.73	185.36	1640.41	2883.45	3442.83	2715.63	2845.4	2741.04	3677.19	3712.2	4029.82	4767.57	6.78	5.35	0.26	0	6.08	4.33	20.22	0	12609.5	20.22	2510.96
Ghir_D13G022950	0	0	41.38	306.82	496.03	654.89	468.76	536.5	526.25	707.85	739.18	766.78	820.98	1.19	1.17	0	0	0.85	0.59	4.09	0.4	2271.07	4.09	466.57
Ghir_D13G022960	0	0	1.96	161.31	578.58	698.56	732.61	783.51	496.15	622.86	628.81	919.11	697.35	2.15	1.25	0	0	1.55	0.75	3.48	0	197.91	3.48	486.22
Ghir_D13G022970	0	0	0.92	35.52	185.54	276.87	275.37	373.66	334.73	503.5	535.36	667.48	743.07	1.39	0.54	0	0	1.37	0.37	3.59	0	1410.96	3.59	302.46
Ghir_D13G022980	0	0.05	24.58	205.71	693.95	765.71	716.08	853.2	860.21	1213.36	1224.55	1344.31	1870.39	3.36	0.76	0	0	2.57	0.28	4.89	0.62	4889.14	4.89	751.7
Ghir_D13G022990	0.05	0	2.39	164.91	827.75	491.76	518.08	672.79	430.9	485.66	460.47	1135.63	1724.6	2.22	0.89	0	0	1.95	0	3.72	0.18	324.85	3.72	531.92
Ghir_D13G023000	0.24	0	138.19	1876.53	3367.2	3797.97	3260.94	3316.74	3306.01	4118.1	4183.3	4471.58	5817.04	9.01	6.16	0	0	5.18	6.12	21.06	0	11199.2	21.06	2896.45
Ghir_Scaffold2208G000020	0.83	0	5.88	455.27	2463.03	2787.48	3413.27	4167.81	2683.45	3446.12	3326.5	6835.94	4876.9	9.49	7.57	0	0	8.29	1.73	32.25	0	2105.33	32.25	2650.96
Ghir_Scaffold2543G000010	4.61	4.48	2.44	2.94	4.04	5.95	9.66	26.46	144.03	331.73	664.49	2219.79	2316.13	265.48	14.7	30.06	30.42	146.72	257.13	370.33	13.72	0.43	370.33	441.29
Ghir_Scaffold648G000020	1.31	0	8.11	8.79	215.11	2409.89	3826.52	6135.37	5039.41	6269.58	6152.43	8292.21	4992.6	13.32	9.12	0	0	9.01	3.45	39.55	0.07	481.37	39.55	3334.72
