# Supplementary material for: Rapid Identification of Pollen- and Anther-Specific Genes in Response to High-Temperature Stress Based on Transcriptome Profiling Analysis in Cotton
Source: Int J Mol Sci. 2022 Mar 21;23(6):3378. doi: 10.3390/ijms23063378 (PMC8954629; doi:10.3390/ijms23063378)
Supplement: Supplementary file 1 [file ijms-23-03378-s001.zip › Table S/Table S9 294 APSGs gene ID, description,TPM.xlsx]

## Sheet: maps_exp
Gene ID	Principle Transcript ID	Gene Name	Description	Species	Assembly	Chromosome	Start	End	Strand	Length (bp)	gene ID	HHpollen	NT10_11	NT11_12	NT12_13	NT13_14	NT14_16	NT16_19	NT19_24	NT3_5	NT5_6	NT6_7	NT7_8	NT8_9	NT9_10	NTbract	NTleaf	NTovlue	NTpetal	NTpollen	NTroot	NTsepal	NTstem	NTstigma
Ghir_A10G001500	Ghir_A10G001500.1	NA	NA	Gossypium hirsutum	HAU	A10	1318551	1318751	+	201	Ghir_A10G001500	63.22	583.47	857	645.29	451.07	699.39	897.78	236.43	0	0	0	50.04	488.07	537.44	0	0	0	0	49.64	0	0	0	0
Ghir_A01G000770	Ghir_A01G000770.1	At2g14510	Leucine-rich repeat receptor-like serine/threonine-protein kinase At2g14510	Gossypium hirsutum	HAU	A01	615235	621718	-	6484	Ghir_A01G000770	128.06	0	0	0.13	1.52	3.88	23.42	36.81	0	0	0.17	0.08	0	0	0	0	0	0	144.32	0	0	0	0.04
Ghir_A01G001220	Ghir_A01G001220.1	At1g03050	Putative clathrin assembly protein At1g03050	Gossypium hirsutum	HAU	A01	967491	971159	-	3669	Ghir_A01G001220	187	0	0.13	1.09	5.7	11.31	32.71	47.92	0	0	0.07	0	0	0	0	0	0	0	217.72	0.03	0.03	0	0.03
Ghir_A01G001320	Ghir_A01G001320.1	PAC1-2	Nuclear distribution protein PAC1-2	Gossypium hirsutum	HAU	A01	1089273	1089727	+	455	Ghir_A01G001320	51.37	1.24	5.26	4.34	5.49	2.38	6.72	0.86	0	0	0	0	0.62	3.05	0	0	0	0	28.82	0	0	0	0
Ghir_A01G001340	Ghir_A01G001340.1	rpsO	30S ribosomal protein S15	Gossypium hirsutum	HAU	A01	1109165	1109536	+	372	Ghir_A01G001340	12.18	3.72	4.43	0.86	0.88	2.67	3.22	13.75	0	0	0	0	3.17	4.18	0	0	0	0	2.91	0	0	0	0
Ghir_A01G006670	Ghir_A01G006670.1	COBL10	COBRA-like protein 10	Gossypium hirsutum	HAU	A01	10855850	10859035	+	3186	Ghir_A01G006670	253.16	0.05	0.23	1.51	5.99	10.75	34.6	78.51	0.31	0	0.05	0	0.05	0.02	0	0.07	0	0.07	212.57	0.08	0.02	0.08	0.07
Ghir_A01G006730	Ghir_A01G006730.1	PDF2	Homeobox-leucine zipper protein PROTODERMAL FACTOR 2	Gossypium hirsutum	HAU	A01	11057704	11062451	+	4748	Ghir_A01G006730	11.16	12.22	9.55	2.42	2.94	2.78	3.37	5.94	0	0	6.46	33.01	40.95	20.49	0	0	0	0	10.45	0	0	0	0
Ghir_A01G007940	Ghir_A01G007940.1	CYP71D10	Cytochrome P450 71D10	Gossypium hirsutum	HAU	A01	13717872	13730460	-	12589	Ghir_A01G007940	2.87	1.05	2.59	4.39	2.25	4.09	2.61	2.97	0	0	0	0	0	0.79	0	0	0	0	1.73	0	0	0	0
Ghir_A01G011840	Ghir_A01G011840.1	VLN2	Villin-2	Gossypium hirsutum	HAU	A01	41182236	41196397	+	14162	Ghir_A01G011840	20.83	33.97	38.09	23.32	24.75	22.87	24.98	33.28	0.53	0.46	0.52	5.11	28.94	29.31	0.04	0	0.03	0	21.01	0	0.09	0.07	0.04
Ghir_A01G013580	Ghir_A01G013580.1	At1g25240	Putative clathrin assembly protein At1g25240	Gossypium hirsutum	HAU	A01	72271238	72272405	+	1168	Ghir_A01G013580	66.94	0	0	0	0	0	12.61	7.93	0	0	0	0	0	0	0	0	0	0	106.38	0	0	0	0
Ghir_A01G015340	Ghir_A01G015340.1	At1g27930	Probable methyltransferase At1g27930	Gossypium hirsutum	HAU	A01	99338597	99339654	-	1058	Ghir_A01G015340	68.47	89.4	146.27	97.68	92.76	85.92	98.13	84.82	0.94	3.18	3.95	1.68	51	77.04	0	0.47	0	0	90.21	0.21	0	0.07	0.14
Ghir_A01G016050	Ghir_A01G016050.1	BGAL13	Beta-galactosidase 13	Gossypium hirsutum	HAU	A01	104954033	104957748	+	3716	Ghir_A01G016050	39.84	7.5	9.35	8.26	12.37	7.76	9.76	14.48	0	0	1.19	4.81	10.32	8.88	0	0	0.02	0	14.35	0	0	0	0
Ghir_A01G019230	Ghir_A01G019230.1	IQM6	IQ domain-containing protein IQM6	Gossypium hirsutum	HAU	A01	113220248	113224555	+	4308	Ghir_A01G019230	34.46	0	0	0.03	0.51	0.3	4.85	13.64	0	0	0	0	0.04	0	0	0	0	0	14.91	0	0	0	0
Ghir_A02G004430	Ghir_A02G004430.1	NA	NA	Gossypium hirsutum	HAU	A02	5576390	5578629	+	2240	Ghir_A02G004430	54.87	11.49	11.02	2.57	4.36	7.13	5.7	6.51	0	0	0.23	15.1	20.08	20.45	0	0	0	0	78.38	0	0	0	0
Ghir_A02G004860	Ghir_A02G004860.1	At2g47850	Zinc finger CCCH domain-containing protein 32	Gossypium hirsutum	HAU	A02	6600389	6603602	-	3214	Ghir_A02G004860	2.84	4.78	4.4	2.34	3.73	3.74	6.03	7.88	0.12	0	0	0.52	5.14	4	0	0	0	0	3.97	0	0	0	0
Ghir_A02G011600	Ghir_A02G011600.1	PIP5K4	Phosphatidylinositol 4-phosphate 5-kinase 4	Gossypium hirsutum	HAU	A02	58242156	58247379	+	5224	Ghir_A02G011600	17.1	7.3	9.11	6.31	9.7	9.62	17.62	21.92	0	0	0.05	0.02	0.07	3.72	0	0	0.03	0	4.18	0	0.02	0	0.02
Ghir_A02G015910	Ghir_A02G015910.1	NHL13	NDR1/HIN1-like protein 13	Gossypium hirsutum	HAU	A02	103413932	103415590	+	1659	Ghir_A02G015910	144.42	2.71	9.8	14.46	20.81	21.72	33.64	38.5	0	0	0	0	0.05	1.19	0	0	0	0	191.21	0.04	0	0	0.04
Ghir_A03G013190	Ghir_A03G013190.1	PDF2.3	Defensin-like protein 1	Gossypium hirsutum	HAU	A03	83383694	83384253	+	560	Ghir_A03G013190	67.96	314.04	531.87	488.38	599.83	486.39	663.46	608.39	0	0	0	7.79	29.57	157.99	0	0	0	0	75.05	0	0	0	0
Ghir_A03G016700	Ghir_A03G016700.1	BAG5	BAG family molecular chaperone regulator 5, mitochondrial	Gossypium hirsutum	HAU	A03	103138909	103139760	-	852	Ghir_A03G016700	2.78	9.63	8.97	3.28	2.87	3.4	2.78	3.86	0	0	0	0.21	0.4	2.11	0	0	0	0	3.55	0	0	0	0
Ghir_A03G020760	Ghir_A03G020760.1	At2g14440	Putative leucine-rich repeat receptor-like serine/threonine-protein kinase At2g14440	Gossypium hirsutum	HAU	A03	110637694	110643997	+	6304	Ghir_A03G020760	3.19	0	0	0.15	1.34	1.31	7.19	12.2	0	0	0	0	0.05	0	0	0	0	0	2.46	0	0	0	0
Ghir_A04G001490	Ghir_A04G001490.1	G9	Polygalacturonase	Gossypium hirsutum	HAU	A04	2603480	2605145	-	1666	Ghir_A04G001490	325.3	282.88	322.35	215.9	266.7	235.8	649.16	863.39	0	0	0.57	1.72	121.66	211.32	0	0	0	0.24	233.1	0.13	0	0.94	2.06
Ghir_A04G009080	Ghir_A04G009080.1	AVT1D	Amino acid transporter AVT1D	Gossypium hirsutum	HAU	A04	69655853	69658943	+	3091	Ghir_A04G009080	2.25	8.59	5.54	4.36	5.18	4.96	7.22	6.07	0	0	0	0.04	1.51	5.1	0	0	0	0	1.14	0	0	0	0
Ghir_A04G012830	Ghir_A04G012830.1	WIH2	Cysteine-rich and transmembrane domain-containing protein WIH2	Gossypium hirsutum	HAU	A04	81468687	81469851	+	1165	Ghir_A04G012830	4.24	0	0	4.1	2.79	4.25	17.79	17.46	0	0	0	0	0	0	0	0	0	0	6.5	0	0	0	0
Ghir_A04G014650	Ghir_A04G014650.1	CAT1	Cationic amino acid transporter 1	Gossypium hirsutum	HAU	A04	83758835	83761218	-	2384	Ghir_A04G014650	9.46	8.11	10.47	9.04	11.88	10.2	8.45	11.96	0	0	0	0.08	0.04	6.3	0	0	0	0	10.5	0	0	0	0
Ghir_A05G005850	Ghir_A05G005850.1	SYT4	Synaptotagmin-4	Gossypium hirsutum	HAU	A05	5466935	5471174	+	4240	Ghir_A05G005850	4.78	4.7	6.67	4.9	3.89	5.23	3.82	3.4	0	0	0	0	0.54	3.97	0	0	0	0	3.08	0	0	0	0
Ghir_A05G015660	Ghir_A05G015660.1	TPS1	Alpha,alpha-trehalose-phosphate synthase [UDP-forming] 1	Gossypium hirsutum	HAU	A05	14635016	14641055	-	6040	Ghir_A05G015660	1.57	5.83	5.09	4.02	3.14	2.7	1.26	2.7	0.08	0.84	0.05	0.12	5.71	5.73	0	0	0	0	4.03	0	0	0	0.02
Ghir_A05G026350	Ghir_A05G026350.1	LCV3	Protein LIKE COV 3	Gossypium hirsutum	HAU	A05	27545583	27548149	+	2567	Ghir_A05G026350	85.01	24.13	30.15	24.84	28.84	32.53	28.97	35.82	0.15	1	0.96	3.84	12.74	23.12	0	0	0	0.08	96.09	0.17	0.06	0	0.12
Ghir_A05G028090	Ghir_A05G028090.1	UBC30	Ubiquitin-conjugating enzyme E2 30	Gossypium hirsutum	HAU	A05	30814098	30816652	-	2555	Ghir_A05G028090	1.45	9.88	6.92	3.72	3.83	3.86	2.14	0.84	0	0	40.62	33.54	41.45	21.27	0	0	0	0	2.25	0	0	0	0
Ghir_A05G028610	Ghir_A05G028610.1	At3g54510	CSC1-like protein At3g54510	Gossypium hirsutum	HAU	A05	32010808	32011425	+	618	Ghir_A05G028610	1.03	3.8	2.49	3.52	3.43	3.65	0	0.84	0	0.66	0.43	0	0	2.62	0	0	0	0	2.85	0	0	0	0
Ghir_A05G028640	Ghir_A05G028640.1	ANN4	Annexin D4	Gossypium hirsutum	HAU	A05	32035152	32037921	+	2770	Ghir_A05G028640	3.24	1.71	0.3	0.14	2.59	3.12	4	2.88	0	0	0	0.53	0.17	0.55	0	0	0	0	4.18	0	0	0	0
Ghir_A05G031790	Ghir_A05G031790.1	ANN5	Annexin D5	Gossypium hirsutum	HAU	A05	45406511	45427121	+	20611	Ghir_A05G031790	243.76	0	0.16	0.56	3.17	7.42	36.9	48.34	0	0	1.86	0.28	0.09	0.22	0	0	0	0	234.14	0.04	0	0.04	0
Ghir_A05G035070	Ghir_A05G035070.1	CYP94B3	Cytochrome P450 94B3	Gossypium hirsutum	HAU	A05	82222458	82223984	+	1527	Ghir_A05G035070	4.72	15.33	11.48	5.27	10.02	3.61	4.12	2.4	0	0	0.1	0	2.68	7.6	0	0	0	0	5.47	0.04	0	0	0
Ghir_A06G013290	Ghir_A06G013290.1	RALFL4	Protein RALF-like 4	Gossypium hirsutum	HAU	A06	83387990	83388580	+	591	Ghir_A06G013290	292.14	3.94	29.36	38.02	44.96	50.74	75.1	36.58	0	0	0.44	0	0.29	2.95	0	0	0	0	120.45	0.21	0	0	0
Ghir_A06G018330	Ghir_A06G018330.1	EDR2L	Protein ENHANCED DISEASE RESISTANCE 2-like	Gossypium hirsutum	HAU	A06	118301890	118308743	-	6854	Ghir_A06G018330	109.68	14.11	14.55	13.33	19.77	19.72	17.56	31.81	0.4	0	0.67	5.28	11.92	12.73	0	0	0	0	109.13	0.04	0.06	0.02	0.11
Ghir_A07G003650	Ghir_A07G003650.1	NA	NA	Gossypium hirsutum	HAU	A07	4013564	4014577	+	1014	Ghir_A07G003650	5.14	2.66	1.81	3.07	1.8	0.45	3.46	0	0	0	0	0.27	0	2.63	0	0	0	0	4.84	0	0	0	0
Ghir_A07G009450	Ghir_A07G009450.1	G9	Polygalacturonase	Gossypium hirsutum	HAU	A07	14486331	14488149	+	1819	Ghir_A07G009450	181.21	206.94	278.83	219.43	263.24	270.04	441.96	298.35	0.16	0	0.1	1.13	53.29	143.98	0	0	0.1	0.09	158.4	0.43	0.34	0.67	1.29
Ghir_A07G010480	Ghir_A07G010480.1	BQ2027_MB0911C	Uncharacterized protein Mb0911c	Gossypium hirsutum	HAU	A07	16615272	16615845	+	574	Ghir_A07G010480	10.54	13.17	18.56	10.38	2.83	10.76	2.94	3.46	0	0	0	0	1.27	9.38	0	0	0	0	4.65	0	0	0	0
Ghir_A07G011340	Ghir_A07G011340.1	PRCP	Lysosomal Pro-X carboxypeptidase	Gossypium hirsutum	HAU	A07	19268896	19269648	+	753	Ghir_A07G011340	21.08	35.79	30.77	12.68	18.29	4.64	17.09	3.31	0	0	6.93	54.56	38.85	31.92	0	0	0	0	26.32	0	0	0	0
Ghir_A07G013240	Ghir_A07G013240.1	ANT1	ADP,ATP carrier protein 1, mitochondrial	Gossypium hirsutum	HAU	A07	25540204	25541432	-	1229	Ghir_A07G013240	1.91	4.77	7.01	4.89	8.87	9.27	15.94	17.14	0	0	0.71	0.16	0.08	2.32	0	0	0	0	2.45	0	0	0	0
Ghir_A07G013510	Ghir_A07G013510.1	NA	NA	Gossypium hirsutum	HAU	A07	26565017	26566127	-	1111	Ghir_A07G013510	8.1	3.07	5.03	4.83	6.58	3.76	2.77	4	0	0	0	0	0.14	1.01	0	0	0	0	20.5	0	0	0	0
Ghir_A07G017290	Ghir_A07G017290.1	RF2a	Transcription factor RF2a	Gossypium hirsutum	HAU	A07	51197706	51202304	-	4599	Ghir_A07G017290	13.21	0	0	0.24	1.71	0	7.74	5.94	0	0	0	0	0	0	0	0	0	0	13.5	0	0	0	0
Ghir_A07G022650	Ghir_A07G022650.1	NA	Toxin zeta	Gossypium hirsutum	HAU	A07	94138034	94141255	-	3222	Ghir_A07G022650	34.12	8.13	9.24	6.67	10.24	11.55	18.68	32.3	0	0	0.08	0.77	3.48	5.61	0	0	0	0.04	20.99	0	0.03	0.07	0.03
Ghir_A07G023250	Ghir_A07G023250.1	pvaA	Polyvinylalcohol dehydrogenase	Gossypium hirsutum	HAU	A07	95316604	95320704	+	4101	Ghir_A07G023250	4.21	1.18	1.42	1.45	2.29	2.65	2.36	1.94	0	0	0	0.05	0.59	1.38	0	0	0	0	1.52	0	0	0	0
Ghir_A07G024130	Ghir_A07G024130.1	NA	NA	Gossypium hirsutum	HAU	A07	96591792	96596108	-	4317	Ghir_A07G024130	5.95	1.07	0.95	1.1	0.85	0.61	1.14	1.73	0	0	0.46	2.65	1.29	3.4	0	0	0	0	12.11	0	0	0	0
Ghir_A08G001460	Ghir_A08G001460.1	NA	NA	Gossypium hirsutum	HAU	A08	1194819	1195502	-	684	Ghir_A08G001460	353.63	0	0	0	0	9.93	41.1	68.46	0	0	0	0	0	0	0	0	0	0	207.89	0	0	0	0
Ghir_A08G001470	Ghir_A08G001470.1	purK	N5-carboxyaminoimidazole ribonucleotide synthase	Gossypium hirsutum	HAU	A08	1196375	1197831	-	1457	Ghir_A08G001470	152.78	0	0	0	1.15	1.39	9.62	20.12	0	0	0	0	0	0	0	0	0	0	213.65	0	0	0	0
Ghir_A08G003720	Ghir_A08G003720.1	PLIM2B	LIM domain-containing protein PLIM2b	Gossypium hirsutum	HAU	A08	3764745	3768039	-	3295	Ghir_A08G003720	1.52	0	1.06	2.73	3.34	3.36	7.67	4.84	0	0	0	0	0	0	0	0	0	0	2.99	0	0	0	0
Ghir_A08G009360	Ghir_A08G009360.1	UGT78G1	Flavonoid 3-O-glucosyltransferase	Gossypium hirsutum	HAU	A08	36586475	36589233	+	2759	Ghir_A08G009360	3.7	9.3	7.86	5.12	4.68	3.3	1.58	2	0	0	0	1.33	5.23	6.45	0	0	0	0	6.66	0	0	0	0
Ghir_A08G010150	Ghir_A08G010150.1	VQ20	VQ motif-containing protein 20	Gossypium hirsutum	HAU	A08	52960767	52961453	-	687	Ghir_A08G010150	5.42	27.09	26.08	7.71	9.75	1.57	7.51	6.53	0.32	0	0.28	10.93	20.11	28.54	0	0	0	0	2.53	0	0	0	0
Ghir_A08G016480	Ghir_A08G016480.1	NA	Portal protein	Gossypium hirsutum	HAU	A08	107584550	107584867	-	318	Ghir_A08G016480	53.31	0	0	0	0	0.75	3.13	32.63	0	0	0	0	0	0	0	0	0	0	35.62	0	0	0	0
Ghir_A08G017980	Ghir_A08G017980.1	INVA	Acid beta-fructofuranosidase	Gossypium hirsutum	HAU	A08	111032707	111040725	+	8019	Ghir_A08G017980	16.59	2.51	15.83	16.05	15.28	16.72	26.79	22.38	0	0	0.14	0.06	0	1.41	0	0	0	0	17.94	0.03	0	0	0.03
Ghir_A08G020180	Ghir_A08G020180.1	TPR2	Protein TPR2	Gossypium hirsutum	HAU	A08	115283585	115289214	-	5630	Ghir_A08G020180	9.88	0.79	2.86	0.66	4.33	3.21	4.35	5.55	0	0	0	0	0	0.84	0	0	0	0	5.03	0	0	0	0
Ghir_A08G021720	Ghir_A08G021720.1	PME28	Putative pectinesterase/pectinesterase inhibitor 28	Gossypium hirsutum	HAU	A08	117553479	117561700	+	8222	Ghir_A08G021720	55.79	33.66	48.17	40.8	45.01	39.57	34.7	36.1	0	0	0	2.25	13.37	23.57	0	0	0	0	47.41	0.06	0.03	0.06	0.14
Ghir_A08G024920	Ghir_A08G024920.1	BOR6	Probable boron transporter 6	Gossypium hirsutum	HAU	A08	121197469	121200862	-	3394	Ghir_A08G024920	21	101.47	144.93	84.66	74.19	49.26	19.3	21.09	0.54	14.88	0.19	0.15	5.97	55.54	0	0	0	0	10.38	0.05	0.03	0.06	0.06
Ghir_A09G006410	Ghir_A09G006410.1	Tsr2	Pre-rRNA-processing protein TSR2 homolog	Gossypium hirsutum	HAU	A09	50111388	50112618	+	1231	Ghir_A09G006410	128.92	0	0	0.08	0.59	2.71	14.71	15.56	0	0	0	0	0	0	0	0	0	0	108.51	0	0	0	0
Ghir_A09G006710	Ghir_A09G006710.1	OXR1	Oxidation resistance protein 1	Gossypium hirsutum	HAU	A09	52680368	52685805	-	5438	Ghir_A09G006710	1.53	2.04	2.94	3.17	3.14	3.28	2.73	5.31	0	0	0.17	0.49	2.14	2.74	0	0	0	0	1.21	0	0	0	0
Ghir_A09G014370	Ghir_A09G014370.1	NHL2	NDR1/HIN1-like protein 2	Gossypium hirsutum	HAU	A09	69521321	69522350	+	1030	Ghir_A09G014370	26.67	0	0.07	1.1	1.14	5.63	15.81	28.38	0	0	0	0	0	0	0	0	0	0	17.28	0	0	0	0
Ghir_A09G014470	Ghir_A09G014470.1	UEV1C	Ubiquitin-conjugating enzyme E2 variant 1C	Gossypium hirsutum	HAU	A09	69720203	69722161	-	1959	Ghir_A09G014470	2.94	0	2.04	2.42	2.71	2.96	3	6.43	0	0	0	0	0	0	0	0	0	0	1.21	0	0	0	0
Ghir_A09G017980	Ghir_A09G017980.1	CRK42	Cysteine-rich receptor-like protein kinase 42	Gossypium hirsutum	HAU	A09	74036813	74039890	-	3078	Ghir_A09G017980	136.98	13.79	21.02	23.66	28.06	30.53	31.55	60.98	0	0.14	0.06	2.35	7.74	12.8	0	0	0	0.1	136.71	0.05	0.05	0.03	0.05
Ghir_A09G019480	Ghir_A09G019480.1	NA	NA	Gossypium hirsutum	HAU	A09	75720004	75720785	+	782	Ghir_A09G019480	7.63	0	0	0.26	1.88	1.89	11.23	8.45	0	0	0	0.16	0	0	0	0	0	0	5.66	0	0	0	0
Ghir_A09G023640	Ghir_A09G023640.1	DPH3	Diphthamide biosynthesis protein 3	Gossypium hirsutum	HAU	A09	79683424	79683672	-	249	Ghir_A09G023640	7.11	0	0	0	0	8.99	7.36	15.7	0	0	0	0	19.39	6.89	0	0	0	0	12.12	0	0	0	0
Ghir_A09G025130	Ghir_A09G025130.1	PME21	Probable pectinesterase/pectinesterase inhibitor 21	Gossypium hirsutum	HAU	A09	80934306	80955345	+	21040	Ghir_A09G025130	50.45	31.56	84.14	61.6	138.16	112.34	83.87	126.14	0.56	0	1.54	8.64	45.27	87.71	0	0	0	0	279.94	0.17	0	0.25	0
Ghir_A10G001440	Ghir_A10G001440.1	AGP6	Classical arabinogalactan protein 6	Gossypium hirsutum	HAU	A10	1286335	1286761	+	427	Ghir_A10G001440	80.62	146.39	187.25	108.28	163.45	146.02	222.89	104.62	0	0	0.64	4.11	43.78	98.17	0	0	0	0	69.04	0.33	0.31	0.69	0
Ghir_A10G001520	Ghir_A10G001520.1	DOF3.7	Dof zinc finger protein DOF3.7	Gossypium hirsutum	HAU	A10	1329521	1329721	+	201	Ghir_A10G001520	27.09	99.31	243.47	165.68	114.98	326.38	433.04	163.68	0	0	5.61	0	0	47.14	0	0	0	0	66.18	0	0	0	0
Ghir_A10G001530	Ghir_A10G001530.1	CWC25	Pre-mRNA-splicing factor CWC25	Gossypium hirsutum	HAU	A10	1332160	1332366	+	207	Ghir_A10G001530	43.58	314.29	537.72	347.58	310.04	356.11	460.18	123.1	0	0	0	0	138.83	330.38	0	0	0	0	136.46	0	0	0	0
Ghir_A10G012730	Ghir_A10G012730.1	RSI-1	Protein RSI-1	Gossypium hirsutum	HAU	A10	67322761	67323352	-	592	Ghir_A10G012730	1.16	33.85	68.44	5.07	22.61	9.53	3.38	10.87	0	0	3.19	9.36	52.53	30.59	0	0	0	0	4.72	0	0	0	0
Ghir_A10G014960	Ghir_A10G014960.1	At5g01750	Protein LURP-one-related 15	Gossypium hirsutum	HAU	A10	81122032	81124069	+	2038	Ghir_A10G014960	15.36	0.29	0.63	0	2.65	2.02	6.72	8.63	0	0	0	0	0	0	0	0	0	0	21.34	0	0	0	0
Ghir_A10G018940	Ghir_A10G018940.1	xloA	Xylan 1,3-beta-xylosidase	Gossypium hirsutum	HAU	A10	101875097	101876567	-	1471	Ghir_A10G018940	1.8	7.68	6.09	4.73	6.59	7.12	2.05	1.43	0.41	0	118.37	55.2	20.72	6.97	0	0	0	0	1.28	0	0	0	0
Ghir_A10G023140	Ghir_A10G023140.1	CPR30	F-box protein CPR30	Gossypium hirsutum	HAU	A10	112218246	112219393	+	1148	Ghir_A10G023140	8.52	8.62	6.24	4.98	10.54	6.81	4.75	4.1	0	0	0	3.69	6.71	13.45	0	0	0	0	15.69	0	0	0	0
Ghir_A11G003700	Ghir_A11G003700.1	VTI13	Vesicle transport v-SNARE 13	Gossypium hirsutum	HAU	A11	3136193	3139248	+	3056	Ghir_A11G003700	194.3	43.19	56.72	53.21	68.58	79.56	94.81	84.13	0.61	0	0.4	2.56	21.63	38.02	0	0	0	0	200.33	0.25	0.06	0	0.09
Ghir_A11G007410	Ghir_A11G007410.1	NA	NA	Gossypium hirsutum	HAU	A11	6505200	6505685	+	486	Ghir_A11G007410	48.25	3.49	5.72	5.51	11.86	15.87	19.22	25.24	0	0	0	0.84	0	0.49	0	0	0	0	51.73	0	0	0	0
Ghir_A11G016240	Ghir_A11G016240.1	AP180	Clathrin coat assembly protein AP180	Gossypium hirsutum	HAU	A11	19376923	19379868	-	2946	Ghir_A11G016240	9.95	0.39	0.67	1.47	2.59	3.16	3.06	3.91	0	0	0.05	0.36	1.71	0.85	0	0	0	0	8.25	0	0	0	0
Ghir_A11G017070	Ghir_A11G017070.1	NA	Ubiquitin	Gossypium hirsutum	HAU	A11	21208583	21209052	+	470	Ghir_A11G017070	10.86	11.51	26.68	11.62	7.3	7.12	3.49	1.07	7.8	2.79	51.6	75.63	25.35	12.11	0	0	0	0	15.72	0	0	0	0
Ghir_A11G019790	Ghir_A11G019790.1	HOS3	Elongation of fatty acids protein 3-like	Gossypium hirsutum	HAU	A11	27960148	27962305	-	2158	Ghir_A11G019790	4.86	2.15	7.2	1.98	5.18	4.15	0.91	2.56	0	0	0	0	0.52	2.53	0	0	0	0	5.66	0	0	0	0
Ghir_A11G026630	Ghir_A11G026630.1	SRC2	Protein SRC2 homolog	Gossypium hirsutum	HAU	A11	105690625	105691944	-	1320	Ghir_A11G026630	209.13	4.59	2.73	2.26	2.91	4.04	16.25	42.5	0.19	0	0	7.68	15.35	11.72	0	0	0	0	208.5	0	0	0	0
Ghir_A12G003940	Ghir_A12G003940.1	plcA	1-phosphatidylinositol phosphodiesterase	Gossypium hirsutum	HAU	A12	6941790	6942746	-	957	Ghir_A12G003940	35.74	3.45	4.4	7.26	7.94	15.83	14.58	12.88	0	0	0	0.38	0.09	1.92	0	0	0	0	44.87	0	0	0	0
Ghir_A12G009820	Ghir_A12G009820.1	EXL2	Protein EXORDIUM-like 2	Gossypium hirsutum	HAU	A12	64149333	64150523	+	1191	Ghir_A12G009820	11.79	15.23	32.44	22.41	36.26	25.07	21.09	20.98	0	0	0	0	0	7.84	0	0	0	0	10.67	0	0	0.07	0
Ghir_A12G011860	Ghir_A12G011860.1	NA	Eukaryotic translation initiation factor 1A	Gossypium hirsutum	HAU	A12	79689974	79690411	+	438	Ghir_A12G011860	1.25	15.98	6.62	2.23	0.86	2.31	0.59	5.93	0	0	0	12.96	23.44	22.1	0	0	0	0	2.79	0	0	0	0
Ghir_A12G014230	Ghir_A12G014230.1	SRP	Stress-related protein	Gossypium hirsutum	HAU	A12	84598481	84599423	-	943	Ghir_A12G014230	1.2	50.83	18.96	1.75	1.01	1.36	2.15	1.87	1.33	0	1.07	59.87	165.13	85.41	0	0	0	0	5.56	0	0	0	0
Ghir_A12G017940	Ghir_A12G017940.1	PCR12	Protein PLANT CADMIUM RESISTANCE 12	Gossypium hirsutum	HAU	A12	94255628	94256750	+	1123	Ghir_A12G017940	4.61	6.32	5.54	3.22	6.78	5.29	4.65	4.12	0	0	0	0.28	4.15	7.11	0	0	0	0	12.52	0	0	0	0
Ghir_A12G019010	Ghir_A12G019010.1	At5g61350	Probable receptor-like protein kinase At5g61350	Gossypium hirsutum	HAU	A12	96815488	96818515	-	3028	Ghir_A12G019010	8.43	0.5	2.01	3.6	3.61	4.53	10.4	17.7	0	0.02	0.2	0.07	0.02	0.08	0	0	0	0	9.47	0	0	0	0
Ghir_A12G024850	Ghir_A12G024850.1	NA	NA	Gossypium hirsutum	HAU	A12	103855949	103856206	-	258	Ghir_A12G024850	1.98	30.44	0	19.48	7.17	0	0	0	0	0	0	0	2.28	0	0	0	0	0	4.07	0	0	0	0
Ghir_A13G000950	Ghir_A13G000950.1	bioC	Malonyl-[acyl-carrier protein] O-methyltransferase	Gossypium hirsutum	HAU	A13	1183509	1185072	-	1564	Ghir_A13G000950	31.75	0	0	0	0.16	0.75	5.34	10.38	0	0	0	0	0	0	0	0	0	0	26.31	0	0	0	0
Ghir_A13G001640	Ghir_A13G001640.1	At1g04910	Uncharacterized protein At1g04910	Gossypium hirsutum	HAU	A13	1801033	1804330	+	3298	Ghir_A13G001640	12.55	1.85	1.45	2.18	2.36	2.42	6.6	6.33	0	0	0.2	0.22	0.22	1.22	0	0	0	0	11.55	0	0	0	0
Ghir_A13G002980	Ghir_A13G002980.1	At4g39110	Probable receptor-like protein kinase At4g39110	Gossypium hirsutum	HAU	A13	3611140	3614273	-	3134	Ghir_A13G002980	34.37	0.14	2.12	5.01	9.51	11.34	21.71	20.85	0.1	2.01	0.74	0.11	0.39	0.03	0	0	0	0	27.8	0.05	0	0.03	0
Ghir_A13G005160	Ghir_A13G005160.1	VHA-F	V-type proton ATPase subunit F	Gossypium hirsutum	HAU	A13	9096231	9098908	+	2678	Ghir_A13G005160	40.39	96.57	115.54	60.57	84.93	59.87	84.86	58.88	1.84	0	1.09	20.01	105.54	99.06	0	0	0	0.18	24.14	0.17	0	0	0.18
Ghir_A13G006600	Ghir_A13G006600.1	BAK1	BRASSINOSTEROID INSENSITIVE 1-associated receptor kinase 1	Gossypium hirsutum	HAU	A13	14227426	14229677	+	2252	Ghir_A13G006600	1.89	0	2.4	4.7	2.36	3.84	1.66	3.18	0.73	0	0.66	1.23	0	0	0	0	0	0	1.28	0	0	0	0
Ghir_A13G009240	Ghir_A13G009240.1	SRF5	Protein STRUBBELIG-RECEPTOR FAMILY 5	Gossypium hirsutum	HAU	A13	44498942	44501252	+	2311	Ghir_A13G009240	2.47	1.04	0.94	0.7	1.75	0.95	2.17	6.77	0	0.86	0	0	0	0.11	0	0	0	0	3.14	0	0	0	0
Ghir_A13G016520	Ghir_A13G016520.1	BPA1	Binding partner of ACD11 1	Gossypium hirsutum	HAU	A13	96965091	96968106	-	3016	Ghir_A13G016520	10.33	6.6	7.84	3.69	7.34	6.87	6.68	8.14	0.57	0.65	0.36	3.31	9.78	9.85	0	0	0	0	12.23	0	0	0	0
Ghir_A13G018410	Ghir_A13G018410.1	APK3	Adenylyl-sulfate kinase 3	Gossypium hirsutum	HAU	A13	101038030	101039666	+	1637	Ghir_A13G018410	4.14	11.35	9.3	5.22	11.18	8.88	7.33	9.96	0	0	0	0.51	6.99	7.99	0	0	0	0	5.5	0	0	0	0
Ghir_A13G020670	Ghir_A13G020670.1	PRA1F4	PRA1 family protein F4	Gossypium hirsutum	HAU	A13	103909773	103910351	+	579	Ghir_A13G020670	14.56	4.7	3.72	4.07	7.4	5.51	20.05	15.97	0	0	0	0.77	0.57	2.39	0	0	0	0	12.81	0	0	0	0
Ghir_A13G022260	Ghir_A13G022260.1	Bp10	L-ascorbate oxidase homolog	Gossypium hirsutum	HAU	A13	106060110	106061508	+	1399	Ghir_A13G022260	87.56	137.06	206.78	156.25	178.93	162.77	341.1	426.83	0	0	0.78	4.48	97.45	93.48	0	0	0	0	104.59	0.54	0.53	0.22	0.76
Ghir_A13G024410	Ghir_A13G024410.1	ABCG28	ABC transporter G family member 28	Gossypium hirsutum	HAU	A13	107934213	107940499	+	6287	Ghir_A13G024410	17.93	8.44	8.5	8.18	9.73	10.64	16.75	18.63	0.15	0	0	0.74	2.75	5.91	0	0	0	0.04	15.02	0	0.02	0.04	0.04
Ghir_D01G001320	Ghir_D01G001320.1	MT4B	Metallothionein-like protein 4B	Gossypium hirsutum	HAU	D01	953771	955745	-	1975	Ghir_D01G001320	2.1	7.49	13.84	0	3.81	0	2.15	0	2.23	0	0	0	0	18.21	0	0	0	0	4.31	0	0	0	0
Ghir_D01G002340	Ghir_D01G002340.1	At3g22845	Transmembrane emp24 domain-containing protein p24beta3	Gossypium hirsutum	HAU	D01	1943086	1945053	+	1968	Ghir_D01G002340	44.17	30.42	46.71	28.05	33.95	37.55	66.72	38.68	0	0	0.87	8.87	19.56	23.02	0	0	0	0	41.97	0.14	0	0.14	0.14
Ghir_D01G002510	Ghir_D01G002510.1	NA	NA	Gossypium hirsutum	HAU	D01	2083044	2087481	+	4438	Ghir_D01G002510	48.2	10.38	13.6	11.33	15.21	13.84	14.49	23.8	0	0	0.13	0.06	0.46	5.33	0	0.07	0	0.08	52.57	0.04	0	0	0.04
Ghir_D01G005630	Ghir_D01G005630.1	GLCAT14B	Beta-glucuronosyltransferase GlcAT14B	Gossypium hirsutum	HAU	D01	6795864	6797893	+	2030	Ghir_D01G005630	99.53	21.26	24.87	21	21.87	20.72	30.81	36.41	0	1.79	0.12	0.14	7.62	17.2	0	0	0	0.11	99.88	0.05	0	0	0.1
Ghir_D01G005690	Ghir_D01G005690.1	ATL19	Putative RING-H2 finger protein ATL19	Gossypium hirsutum	HAU	D01	6855684	6856220	-	537	Ghir_D01G005690	38.72	0.87	1.49	3.78	2.04	3.73	5.83	7.13	0	0	0.21	0	0.22	2.74	0	0	0	0	54.46	0	0	0	0
Ghir_D01G017340	Ghir_D01G017340.1	DIR4	Dirigent protein 4	Gossypium hirsutum	HAU	D01	52604160	52604555	+	396	Ghir_D01G017340	7.73	3.1	7.06	12.97	4.05	1.49	3.07	2.4	0	0	0	0	0	13.66	0	0	0	0	11.73	0	0	0	0
Ghir_D02G002990	Ghir_D02G002990.1	NA	NA	Gossypium hirsutum	HAU	D02	3948877	3951583	+	2707	Ghir_D02G002990	63.13	85.42	110.24	82.8	85.23	75.22	121.71	162.41	0	0	0.27	0.22	18.83	45.23	0	0	0	0.02	33.38	0.11	0.11	0.12	0.21
Ghir_D02G004760	Ghir_D02G004760.1	NA	NA	Gossypium hirsutum	HAU	D02	6114448	6116054	+	1607	Ghir_D02G004760	45.23	12.91	14.78	9.62	11.8	10.56	7.52	7.69	0	0	0.37	19.36	28.51	20.77	0	0	0	0	61.23	0	0	0	0
Ghir_D02G005810	Ghir_D02G005810.1	PMEI	Pectinesterase inhibitor	Gossypium hirsutum	HAU	D02	7791210	7791818	+	609	Ghir_D02G005810	3.32	1.03	1.03	1	1.47	3.11	3.87	1.95	0.38	0	0	0.35	1.38	4.67	0	0	0	0	8.25	0	0	0	0
Ghir_D02G020700	Ghir_D02G020700.1	LMBRD2	LMBR1 domain-containing protein 2	Gossypium hirsutum	HAU	D02	66053350	66056942	+	3593	Ghir_D02G020700	85.61	16.27	13.4	12.12	17.46	15.2	20.45	28.74	0.12	0	0.43	0.89	6.47	8.42	0	0	0	0	118.89	0	0.03	0	0.1
Ghir_D02G022150	Ghir_D02G022150.1	Fscn2	Fascin-2	Gossypium hirsutum	HAU	D02	67512719	67513679	-	961	Ghir_D02G022150	0.92	11.77	11.86	6.99	5.48	4.24	1.54	2.77	0	0.23	0	0.11	4.26	9.05	0	0	0	0	4.33	0	0	0	0
Ghir_D02G022970	Ghir_D02G022970.1	SFH3	Phosphatidylinositol/phosphatidylcholine transfer protein SFH3	Gossypium hirsutum	HAU	D02	68174547	68178519	+	3973	Ghir_D02G022970	143.67	0	0.05	0.51	1.54	3.22	11.22	22.22	0.13	0	0.06	0.09	0.14	0	0	0	0	0	142.3	0	0	0	0
Ghir_D03G002240	Ghir_D03G002240.1	NA	NA	Gossypium hirsutum	HAU	D03	1967426	1968011	+	586	Ghir_D03G002240	99	3.12	8.85	2.6	3.62	0	1.91	2.26	0	0	0	0	0	4.17	0	0	0	0	68.8	0	0	0	0
Ghir_D03G003650	Ghir_D03G003650.1	NHL13	NDR1/HIN1-like protein 13	Gossypium hirsutum	HAU	D03	4169038	4170499	-	1462	Ghir_D03G003650	131.62	5.06	15.33	17.72	22.51	26.52	37.9	36.32	0	0	0	0	0	2.16	0	0	0	0	164.97	0.1	0	0	0
Ghir_D03G012270	Ghir_D03G012270.1	MNR1	(+)-neomenthol dehydrogenase	Gossypium hirsutum	HAU	D03	41660983	41662698	-	1716	Ghir_D03G012270	73.04	143.49	118.52	96.01	102.32	86.12	59.61	59.38	0.32	0	4.61	52.71	116.03	142.9	0	0	0	0	56.04	0.13	0.07	0.48	0.54
Ghir_D03G016420	Ghir_D03G016420.1	At5g41330	BTB/POZ domain-containing protein At5g41330	Gossypium hirsutum	HAU	D03	49259058	49260449	+	1392	Ghir_D03G016420	1.49	0	0	0	0	0	10.84	16.82	0	0	0.91	0.25	0	0.72	0	0	0	0	1.76	0	0	0	0
Ghir_D03G018740	Ghir_D03G018740.1	S1	Self-incompatibility protein S1	Gossypium hirsutum	HAU	D03	52403046	52403465	+	420	Ghir_D03G018740	2.09	0	0	1.24	6.01	9.93	46.83	42.03	0	0	0	0	0	0	0	0	0	0	1.72	0	0	0	0
Ghir_D04G000880	Ghir_D04G000880.1	UGT78G1	Flavonoid 3-O-glucosyltransferase	Gossypium hirsutum	HAU	D04	1029576	1031417	-	1842	Ghir_D04G000880	2.18	0.64	1.77	3.97	3.25	3.49	4.73	2.96	0	0	15.71	14.42	6.19	0.59	0	0	0	0	2.42	0	0	0	0
Ghir_D04G001620	Ghir_D04G001620.1	At5g39865	Uncharacterized protein At5g39865	Gossypium hirsutum	HAU	D04	1982432	1983546	-	1115	Ghir_D04G001620	43.72	0.07	0.21	0.17	1.67	2.35	9.08	7.67	0	0.72	0.18	0.5	1.32	0.54	0	0	0	0	44.42	0	0	0	0
Ghir_D04G003910	Ghir_D04G003910.1	ag6	Camphene synthase, chloroplastic	Gossypium hirsutum	HAU	D04	5496852	5497261	+	410	Ghir_D04G003910	14.77	13.65	14.42	27.45	17.29	12.43	13.44	17.52	1.89	0	0	0	1.85	7.55	0	0	0	0	18.18	0	0	0	0
Ghir_D04G010100	Ghir_D04G010100.1	NA	NA	Gossypium hirsutum	HAU	D04	30805007	30806231	-	1225	Ghir_D04G010100	27.25	0	0	0	0	0.19	5.09	16.06	0	0	0	0	0	0	0	0	0	0	9.08	0	0	0	0
Ghir_D04G015040	Ghir_D04G015040.1	NA	NA	Gossypium hirsutum	HAU	D04	48992167	49004792	-	12626	Ghir_D04G015040	10.41	10.79	16.44	11.77	14.95	14.94	20.87	21.05	0	0	0.12	0	0.06	4.08	0	0	0	0	13.99	0	0	0	0
Ghir_D04G016340	Ghir_D04G016340.1	CSLD4	Cellulose synthase-like protein D4	Gossypium hirsutum	HAU	D04	51486131	51490701	-	4571	Ghir_D04G016340	315.21	59.87	83.32	90.27	119.87	118.05	115.24	181.1	0.04	0	0.25	0.21	3.33	29.43	0	0	0	0.03	277.8	0.21	0.06	0.08	0.57
Ghir_D04G017540	Ghir_D04G017540.1	PEX4	Pollen-specific leucine-rich repeat extensin-like protein 4	Gossypium hirsutum	HAU	D04	52931119	52932941	-	1823	Ghir_D04G017540	30.06	7.61	41.1	38.8	54.34	48.33	91.39	95.06	0	0	0	0	0.19	3.94	0	0	0	0.11	23.84	0.07	0.03	0.18	0.18
Ghir_D05G004410	Ghir_D05G004410.1	NA	NA	Gossypium hirsutum	HAU	D05	3564576	3565136	+	561	Ghir_D05G004410	4.78	0	3.25	2.65	6.65	10.64	49.97	21.79	0	0	0	1.03	0	0	0	0	0	0	3.26	0	0	0	0
Ghir_D05G011600	Ghir_D05G011600.1	PUB51	U-box domain-containing protein 51	Gossypium hirsutum	HAU	D05	9795673	9801408	-	5736	Ghir_D05G011600	130.73	1.21	2.77	3.75	7.11	7.79	22.5	36.73	0	0	0	0	0.22	0.69	0	0	0	0	119.42	0	0	0	0
Ghir_D05G014930	Ghir_D05G014930.1	dadA	D-amino acid dehydrogenase	Gossypium hirsutum	HAU	D05	12841585	12841794	+	210	Ghir_D05G014930	19.68	0	0	0	6.33	6.66	0	32.53	0	0	0	0	8.31	0	0	0	0	0	12.46	0	0	0	0
Ghir_D05G020510	Ghir_D05G020510.1	CEP10	Precursor of CEP10	Gossypium hirsutum	HAU	D05	17850848	17851156	+	309	Ghir_D05G020510	0	0	2.48	19.15	5.67	4.99	14.01	7.76	0	0	0	0	0	2.58	0	0	0	0	2.77	0	0	0	0
Ghir_D05G030370	Ghir_D05G030370.1	CG6659	C-mannosyltransferase dpy-19 homolog	Gossypium hirsutum	HAU	D05	32060261	32060712	+	452	Ghir_D05G030370	42.75	0	0	0	0	0	5.7	11.32	0	0	0.83	0	0.5	0	0	0	0	0	49.98	0	0	0	0
Ghir_D05G030920	Ghir_D05G030920.1	RAB11C	Ras-related protein Rab11C	Gossypium hirsutum	HAU	D05	33305381	33307319	-	1939	Ghir_D05G030920	29.96	14.1	20.37	12.37	20.15	19.56	37.21	33.67	0	0	0	0.24	3.11	14.09	0	0	0	0	17.6	0	0	0	0
Ghir_D05G034970	Ghir_D05G034970.1	LAT52	Anther-specific protein LAT52	Gossypium hirsutum	HAU	D05	53837537	53838246	+	710	Ghir_D05G034970	14.9	8.97	17.75	17.33	15.06	16.55	20.53	14.42	0	0	6.04	5.91	6.67	10.42	0	0	0	0	95.49	0	0	0	0
Ghir_D05G036960	Ghir_D05G036960.1	NA	Conotoxin Bu1.4	Gossypium hirsutum	HAU	D05	58495214	58495706	-	493	Ghir_D05G036960	7.72	13.2	13.47	15.02	10.03	18.96	7.63	9.09	0	0	0	0	1.6	4.6	0	0	0	0	6.21	0	0	0	0
Ghir_D06G006090	Ghir_D06G006090.1	Lypla2	Acyl-protein thioesterase 2	Gossypium hirsutum	HAU	D06	9060794	9071899	-	11106	Ghir_D06G006090	1.29	4.35	2.89	2.02	2.92	1.06	4.54	2.3	0	0	0	0.16	1.53	2.05	0	0	0	0	1.56	0	0	0	0
Ghir_D06G007890	Ghir_D06G007890.1	glpB	Anaerobic glycerol-3-phosphate dehydrogenase subunit B	Gossypium hirsutum	HAU	D06	13431487	13432015	-	529	Ghir_D06G007890	0	0	15.53	0	0	5.16	16.94	0	0	0	0	0	0	13.14	0	0	0	0	16.47	0	0	0	0
Ghir_D06G021140	Ghir_D06G021140.1	RBL5	RHOMBOID-like protein 5	Gossypium hirsutum	HAU	D06	64266813	64268508	+	1696	Ghir_D06G021140	34.17	0	0	0	0.72	1.31	10.61	12.14	0	0	0	0	0	0	0	0	0	0	41.36	0	0	0	0
Ghir_D06G021670	Ghir_D06G021670.1	At3g09800	Coatomer subunit zeta-2	Gossypium hirsutum	HAU	D06	65069846	65072644	+	2799	Ghir_D06G021670	0.28	5.28	9.25	6.14	7.56	5.09	3.48	3.69	0	0	0	0	2.37	4.43	0	0	0	0	2.61	0	0	0	0
Ghir_D06G022290	Ghir_D06G022290.1	TPK3	Two-pore potassium channel 3	Gossypium hirsutum	HAU	D06	65724401	65726173	-	1773	Ghir_D06G022290	3	4.94	4.46	3.45	4.47	4.74	8.01	8.69	0	0.63	0.97	4	1.96	3.59	0	0	0	0	1.89	0	0	0	0
Ghir_D07G004570	Ghir_D07G004570.1	BHLH36	Transcription factor bHLH36	Gossypium hirsutum	HAU	D07	4851106	4852269	+	1164	Ghir_D07G004570	2.58	2.59	4.07	0.5	3.97	5.02	0.6	2.78	0	0	0	1.23	2.51	5.57	0	0	0	0	4.97	0	0	0	0
Ghir_D07G012730	Ghir_D07G012730.1	GRIK2	Serine/threonine-protein kinase GRIK2	Gossypium hirsutum	HAU	D07	17926702	17931609	+	4908	Ghir_D07G012730	49.51	19.19	27.16	25.85	30.07	29.27	31.4	24.9	0	0	0.55	4.86	14.49	27.89	0	0	0	0.16	36.67	0	0.04	0	0.04
Ghir_D07G017420	Ghir_D07G017420.1	SH1486	Probable CtpA-like serine protease	Gossypium hirsutum	HAU	D07	31546613	31546816	+	204	Ghir_D07G017420	177.73	0	34.51	62.14	0	41.49	18.76	97.13	0	0	0	0	0	0	0	0	0	0	44.99	0	0	0	0
Ghir_D07G018470	Ghir_D07G018470.1	At5g10770	Aspartyl protease family protein At5g10770	Gossypium hirsutum	HAU	D07	37674629	37676378	-	1750	Ghir_D07G018470	67.26	9.98	31	23.99	37.78	46.09	90.64	101.19	0	0	0	0.11	0	5.77	0	0	0	0	45.86	0.15	0	0.1	0.25
Ghir_D07G022730	Ghir_D07G022730.1	NA	Toxin zeta	Gossypium hirsutum	HAU	D07	55701504	55704638	-	3135	Ghir_D07G022730	37.17	6.28	9.94	8.99	9.2	10.13	17.1	34.72	0	0	0	0.31	1.65	4.88	0	0	0	0.04	27	0	0	0.04	0
Ghir_D08G000600	Ghir_D08G000600.1	NA	NA	Gossypium hirsutum	HAU	D08	413522	413902	+	381	Ghir_D08G000600	27.18	0	6.14	1.48	17.34	8.5	2.44	11.25	0	0	0	0	0	0	0	0	0	0	14.6	0	0	0	0
Ghir_D08G000740	Ghir_D08G000740.1	CHX4	Cation/H(+) antiporter 4	Gossypium hirsutum	HAU	D08	504431	507950	+	3520	Ghir_D08G000740	21.16	0	0	0	0.5	0.71	4.75	6.93	0	0	0.06	0	0	0.15	0	0	0	0	20.54	0	0	0	0
Ghir_D08G009230	Ghir_D08G009230.1	S1	Self-incompatibility protein S1	Gossypium hirsutum	HAU	D08	18777159	18778281	-	1123	Ghir_D08G009230	37.77	0	0	0	0.73	2.2	10.91	21.79	0	0	0	0	0	0	0	0	0	0	10.34	0	0	0	0
Ghir_D08G013110	Ghir_D08G013110.1	MUB6	Membrane-anchored ubiquitin-fold protein 6	Gossypium hirsutum	HAU	D08	45266832	45269879	-	3048	Ghir_D08G013110	2.41	7.84	7.47	7.23	5.39	10.11	8.88	6.13	0	0	0	0	0.22	1.38	0	0	0	0	3.37	0	0	0	0
Ghir_D08G018470	Ghir_D08G018470.1	At5g03795	Probable glycosyltransferase At5g03795	Gossypium hirsutum	HAU	D08	57615662	57618127	-	2466	Ghir_D08G018470	0.95	1.48	3.76	3.33	2.52	4.8	2.7	4.64	0	0	0	0	0	0.48	0	0	0	0	1.07	0	0	0	0
Ghir_D08G022350	Ghir_D08G022350.1	lysA	Diaminopimelate decarboxylase	Gossypium hirsutum	HAU	D08	63901638	63901994	+	357	Ghir_D08G022350	17.06	0	0	0	0	2.02	3.53	8.47	0	0	0	0	0	0	0	0	0	0	62	0	0	0	0
Ghir_D08G025130	Ghir_D08G025130.1	Scyl2	SCY1-like protein 2	Gossypium hirsutum	HAU	D08	66772911	66784558	-	11648	Ghir_D08G025130	80.36	12.96	15.78	17.64	21.92	21.36	22.43	49.15	0.61	0.45	1.67	2.94	9.58	11.99	0	0	0.05	0.1	97.72	0.05	0.08	0.1	0.08
Ghir_D08G026170	Ghir_D08G026170.1	LE	Gibberellin 3-beta-dioxygenase 1	Gossypium hirsutum	HAU	D08	67711637	67713097	+	1461	Ghir_D08G026170	5.22	0	0	0	0.49	2.36	3.82	8.35	0	0	0	0	0	0	0	0	0	0	5.64	0	0	0	0
Ghir_D08G027630	Ghir_D08G027630.1	NA	NA	Gossypium hirsutum	HAU	D08	68873348	68873889	+	542	Ghir_D08G027630	0	0	0	0	0	0	0	0	24.76	0	0	0	0	0	0	0	0	0	17.85	0	0	0	0
Ghir_D09G001310	Ghir_D09G001310.1	At1g26690	Transmembrane emp24 domain-containing protein p24delta9	Gossypium hirsutum	HAU	D09	3047532	3049097	-	1566	Ghir_D09G001310	0.58	3.91	1.48	0	0.54	0	0.27	0.45	0	0	9.53	4.67	2.95	2.36	0	0	0	0	1.56	0	0	0	0
Ghir_D09G002080	Ghir_D09G002080.1	GALM	Aldose 1-epimerase	Gossypium hirsutum	HAU	D09	6649736	6651921	-	2186	Ghir_D09G002080	246.67	57.77	182.15	166.65	188.41	199.44	411.74	375.86	0	0	0.6	0.19	1.67	29.24	0.04	0	0.15	0.27	170.38	0.64	0.93	0.58	0.93
Ghir_D09G002250	Ghir_D09G002250.1	LAT59	Probable pectate lyase P59	Gossypium hirsutum	HAU	D09	6939559	6941534	+	1976	Ghir_D09G002250	198.11	0	0.25	0	0.59	2.04	12.09	16.21	0	0	0	0	0.06	0	0	0	0	0	251.4	0	0	0	0
Ghir_D09G003270	Ghir_D09G003270.1	NA	(-)-alpha-terpineol synthase	Gossypium hirsutum	HAU	D09	10293703	10296927	-	3225	Ghir_D09G003270	4.19	1.18	1.43	1.55	3.02	2.39	3.08	2.02	0	0	0	0	0	0.49	0	0	0	0	1.29	0	0	0	0
Ghir_D09G005580	Ghir_D09G005580.1	NA	NA	Gossypium hirsutum	HAU	D09	26203390	26204304	-	915	Ghir_D09G005580	6.28	0.18	0	0.23	2.28	2.84	8.33	6.28	0	0	0	0	0	0	0	0	0	0	1.48	0	0	0	0
Ghir_D09G007110	Ghir_D09G007110.1	NA	NA	Gossypium hirsutum	HAU	D09	31406524	31407717	+	1194	Ghir_D09G007110	9.33	0	0.11	0.43	2.54	1.88	10.75	8.18	0	0	0	0	0	0	0	0	0	0	10.32	0	0	0	0
Ghir_D09G007980	Ghir_D09G007980.1	CIPK5	CBL-interacting protein kinase 5	Gossypium hirsutum	HAU	D09	33130460	33132574	+	2115	Ghir_D09G007980	62.94	0	0	0	0.72	1.99	10.39	11.94	0	0	0	0	0	0	0	0	0	0	92.6	0	0	0	0
Ghir_D09G008050	Ghir_D09G008050.1	At1g54070	Dormancy-associated protein homolog 4	Gossypium hirsutum	HAU	D09	33273734	33276222	-	2489	Ghir_D09G008050	22.22	1.31	1.09	3.69	4.29	2.74	7.39	0.58	0	0	1	0	0.65	2.28	0	0	0	0	13.83	0	0	0	0
Ghir_D09G008720	Ghir_D09G008720.1	BAC2	Mitochondrial arginine transporter BAC2	Gossypium hirsutum	HAU	D09	34520700	34522521	-	1822	Ghir_D09G008720	10.3	0.9	2.83	2.66	6.52	5.44	14.26	7.5	0	0	0	0.37	0.18	0	0	0	0	0	14.69	0	0	0	0
Ghir_D09G008810	Ghir_D09G008810.1	NA	NA	Gossypium hirsutum	HAU	D09	34630562	34631933	+	1372	Ghir_D09G008810	0.29	1.13	1.33	1.96	1.84	3.44	3.98	6.11	0	1.66	0.17	0.46	1.04	1.37	0	0	0	0	2.6	0	0	0	0
Ghir_D09G009470	Ghir_D09G009470.1	PSY3	Protein PSY3	Gossypium hirsutum	HAU	D09	35633417	35635389	+	1973	Ghir_D09G009470	13.92	0	1.01	3.33	2.81	7.49	10.24	19.88	0	0	0	0	0	0	0	0	0	0	4.3	0	0	0	0
Ghir_D09G021280	Ghir_D09G021280.1	CML7	Calmodulin-like protein 7	Gossypium hirsutum	HAU	D09	49440139	49440930	+	792	Ghir_D09G021280	16.73	4.13	4.56	6.09	3	4.75	5.91	8.68	0	0	0	0.46	0.11	0.72	0	0	0	0	13.28	0	0	0	0
Ghir_D10G000750	Ghir_D10G000750.1	AGD13	Probable ADP-ribosylation factor GTPase-activating protein AGD13	Gossypium hirsutum	HAU	D10	621054	623673	+	2620	Ghir_D10G000750	30.57	1.57	0	0.77	0.26	0	8.42	17.04	0	0	0.57	0	0	0.28	0	0	0	0	29.69	0	0	0	0
Ghir_D10G002290	Ghir_D10G002290.1	DOF3.7	Dof zinc finger protein DOF3.7	Gossypium hirsutum	HAU	D10	1902812	1903327	+	516	Ghir_D10G002290	58.29	0	0	0	0	0.81	18.76	21.12	0	0	0	0	0	0	0	0	0	0	73.38	0	0	0	0
Ghir_D10G002360	Ghir_D10G002360.1	cgt	Cyclomaltodextrin glucanotransferase	Gossypium hirsutum	HAU	D10	1944273	1944580	+	308	Ghir_D10G002360	15.71	0	4.18	13.74	15.58	31.14	41.7	29.65	0	0	0	0	0	0	0	0	0	0	12.18	0	0	0	0
Ghir_D10G002370	Ghir_D10G002370.1	NA	NA	Gossypium hirsutum	HAU	D10	1945300	1945769	+	470	Ghir_D10G002370	27.01	0	1.22	2.37	4.38	6.14	22.95	15.19	0	0	0	0	0	0	0	0	0	0	10.74	0	0	0	0
Ghir_D10G005430	Ghir_D10G005430.1	OXSR1	Serine/threonine-protein kinase OSR1	Gossypium hirsutum	HAU	D10	4782033	4791650	+	9618	Ghir_D10G005430	12.65	0	0	0.34	0.6	2.2	6.93	8.02	0	0	0.17	0.37	0	0.15	0	0	0	0	10.2	0	0	0	0
Ghir_D10G009540	Ghir_D10G009540.1	NA	NA	Gossypium hirsutum	HAU	D10	11454279	11454671	-	393	Ghir_D10G009540	3.94	0	4.46	0	4.37	0.9	0	1.85	0	5.52	0	0	1.08	0	0	0	0	0	7	0	0	0	0
Ghir_D10G019820	Ghir_D10G019820.1	hmgcll1	3-hydroxymethyl-3-methylglutaryl-CoA lyase, cytoplasmic	Gossypium hirsutum	HAU	D10	54369039	54369365	-	327	Ghir_D10G019820	4.45	4.08	8.05	0	1.98	0	2.12	1.41	0	0	1.17	0	0	2.8	0	0	0	0	5.23	0	0	0	0
Ghir_D10G020520	Ghir_D10G020520.1	FDM4	Factor of DNA methylation 4	Gossypium hirsutum	HAU	D10	55896746	55897971	-	1226	Ghir_D10G020520	10.72	34.93	20.87	11.77	7.9	9.83	4.36	1.97	0.15	3.17	29.07	60.27	54.81	50.28	0	0	0	0	13.8	0	0.12	0	0.12
Ghir_D10G022430	Ghir_D10G022430.1	v1g233178	BLOC-1-related complex subunit 8 homolog	Gossypium hirsutum	HAU	D10	60356996	60357933	+	938	Ghir_D10G022430	1.94	2.62	4.56	2.65	3.57	4.49	3.03	0.59	0	0	1.11	0.9	2.56	2.73	0	0	0	0	2.62	0	0	0	0
Ghir_D10G023510	Ghir_D10G023510.1	UTR4	UDP-galactose/UDP-glucose transporter 4	Gossypium hirsutum	HAU	D10	62160383	62161715	-	1333	Ghir_D10G023510	56.37	0	0	0	0.29	1.11	5.68	8.76	0	0	0	0	0	0	0	0	0	0	57.04	0	0	0	0
Ghir_D10G025440	Ghir_D10G025440.1	RAB2BV	Ras-related protein Rab2BV	Gossypium hirsutum	HAU	D10	65359329	65362057	-	2729	Ghir_D10G025440	3.82	4.67	9.03	3.36	5.77	1.97	10.85	6.42	0	0	0	0.27	0.45	3.77	0	0	0	0	1.56	0	0	0	0
Ghir_D10G025590	Ghir_D10G025590.1	CPR30	F-box protein CPR30	Gossypium hirsutum	HAU	D10	65560397	65561792	-	1396	Ghir_D10G025590	8.62	12.66	17.52	7.89	7.28	10.5	11.73	5.89	0	0	0	5.42	8.1	10.57	0	0	0	0	9.01	0	0	0.06	0
Ghir_D11G005590	Ghir_D11G005590.1	NA	NA	Gossypium hirsutum	HAU	D11	4654846	4656469	-	1624	Ghir_D11G005590	4.44	10.84	12.41	7.84	5.15	6.91	2.96	1.13	0.45	0	0	1.65	5.65	6	0	0	0	0	5.29	0	0	0	0
Ghir_D11G006300	Ghir_D11G006300.1	NA	NA	Gossypium hirsutum	HAU	D11	5182268	5183153	-	886	Ghir_D11G006300	69.64	0	0	0	1.81	4.7	19.73	24.54	0	0	0	0	0	0	0	0	0	0	54.05	0	0	0	0
Ghir_D11G008720	Ghir_D11G008720.1	At1g12390	Protein cornichon homolog 4	Gossypium hirsutum	HAU	D11	7146386	7147034	+	649	Ghir_D11G008720	37.88	0	0	0	4.66	5.03	12.22	9.82	0	0	0	0	0	0	0	0	0	0	13.2	0	0	0	0
Ghir_D11G013250	Ghir_D11G013250.1	HT1	Serine/threonine-protein kinase HT1	Gossypium hirsutum	HAU	D11	12324700	12328019	-	3320	Ghir_D11G013250	0.84	4.89	2.78	1.73	1.93	1.49	0.74	1.6	0.86	0.54	3.18	13.11	21.26	11.32	0	0	0	0	1.18	0	0	0	0
Ghir_D11G025530	Ghir_D11G025530.1	SYP131	Putative syntaxin-131	Gossypium hirsutum	HAU	D11	52806550	52807121	+	572	Ghir_D11G025530	18.54	0	3.12	0	1.51	10.96	6.75	9.5	0	0	0	0	7.65	0	0	0	0	0	19.02	0	0	0	0
Ghir_D11G029680	Ghir_D11G029680.1	NA	NA	Gossypium hirsutum	HAU	D11	62481979	62482329	+	351	Ghir_D11G029680	42.96	0	0	0	0	0	5.26	16.37	0	0	0	0	0	0	0	0	0	0	34.22	0	0	0	0
Ghir_D11G029690	Ghir_D11G029690.1	At3g01520	Universal stress protein A-like protein	Gossypium hirsutum	HAU	D11	62485728	62487647	+	1920	Ghir_D11G029690	7.77	18.15	36.77	16.97	10.06	10.35	10.48	5.83	0.15	0	0	0	1.64	14.79	0	0	0	0	7.02	0	0	0	0
Ghir_D11G030450	Ghir_D11G030450.1	PBL23	Probable serine/threonine-protein kinase PBL23	Gossypium hirsutum	HAU	D11	63405422	63407428	+	2007	Ghir_D11G030450	121.64	1.05	7.17	15.63	22.42	30.05	35.61	43.01	0	0	0.24	0	0	0.66	0	0	0	0	152	0	0	0	0.05
Ghir_D11G031950	Ghir_D11G031950.1	TBL41	Protein trichome birefringence-like 41	Gossypium hirsutum	HAU	D11	66296157	66300774	+	4618	Ghir_D11G031950	1.08	89.29	29.85	2.08	0.63	0.38	0	0.35	0	0	1.08	48.25	142.76	103.52	0	0	0	0	1.05	0	0	0	0
Ghir_D11G033180	Ghir_D11G033180.1	NA	NA	Gossypium hirsutum	HAU	D11	68706235	68707034	+	800	Ghir_D11G033180	243.6	35.65	237.24	312.86	373.09	422.66	523.11	184.69	0	0	0	0.23	2	24.99	0	0	0.36	0	145.04	0.31	0.4	0.54	0.96
Ghir_D11G034590	Ghir_D11G034590.1	AGL18	Agamous-like MADS-box protein AGL18	Gossypium hirsutum	HAU	D11	70910957	70916093	-	5137	Ghir_D11G034590	16.28	0	0	4.7	5.82	7.39	9.1	2.04	0	0	0	0	0	0	0	0	0	0	20.28	0	0	0	0
Ghir_D11G035950	Ghir_D11G035950.1	NA	NA	Gossypium hirsutum	HAU	D11	72533741	72534670	-	930	Ghir_D11G035950	1.23	3.18	4.47	2.08	1.3	0.08	0.77	0	0	0	0.19	6.83	10.27	4.88	0	0	0	0	1.85	0	0	0	0
Ghir_D12G000670	Ghir_D12G000670.1	AHP5	Histidine-containing phosphotransfer protein 5	Gossypium hirsutum	HAU	D12	825562	826946	+	1385	Ghir_D12G000670	7.8	6.78	6.71	2.55	7.4	5.23	3.9	2.04	1.61	0.9	4.44	18.66	21.47	11.87	0	0	0	0	7.52	0	0	0	0
Ghir_D12G003370	Ghir_D12G003370.1	plcA	1-phosphatidylinositol phosphodiesterase	Gossypium hirsutum	HAU	D12	4408792	4409748	+	957	Ghir_D12G003370	25.34	3.41	7.18	4.43	6.95	7.86	13.97	13.45	0	0	0	0	3.58	2.54	0	0	0	0	36.47	0	0	0	0
Ghir_D12G005810	Ghir_D12G005810.1	AVT6A	Amino acid transporter AVT6A	Gossypium hirsutum	HAU	D12	9812223	9814530	-	2308	Ghir_D12G005810	39.36	0	0.7	1.17	4.39	8.15	22.83	27.09	0	0	0	0.13	0.12	0	0	0	0	0	36.67	0	0	0	0
Ghir_D12G010190	Ghir_D12G010190.1	IP5P5	Type I inositol polyphosphate 5-phosphatase 5	Gossypium hirsutum	HAU	D12	36129501	36133663	+	4163	Ghir_D12G010190	29.16	13.02	13.66	7.04	10.02	8.47	10.37	10.64	0	0	0.36	4.4	12.78	12.12	0	0	0	0	30.1	0	0	0	0.04
Ghir_D12G010520	Ghir_D12G010520.1	NA	Malate dehydrogenase, cytoplasmic	Gossypium hirsutum	HAU	D12	37973098	37974980	-	1883	Ghir_D12G010520	12.55	63.64	62.38	27.55	25.04	20.51	12.09	10.78	0	0	9.02	101.66	201.33	112.07	0	0	0	0	14.04	0.06	0.06	0.06	0.13
Ghir_D12G011220	Ghir_D12G011220.1	tvp38	Golgi apparatus membrane protein tvp38	Gossypium hirsutum	HAU	D12	39104004	39106366	+	2363	Ghir_D12G011220	6.61	3.57	2.37	1.58	1.3	2.7	12.72	7.51	0	0	0	0	1.9	1.98	0	0	0	0	2.9	0	0	0	0
Ghir_D12G012060	Ghir_D12G012060.1	PIP5K10	Phosphatidylinositol 4-phosphate 5-kinase 10	Gossypium hirsutum	HAU	D12	40690323	40697123	+	6801	Ghir_D12G012060	4.13	1.76	1.54	1.01	2.19	1.92	5.95	4.94	0	0	0	0	0	1.51	0	0	0	0	1.77	0	0	0	0
Ghir_D12G014390	Ghir_D12G014390.1	SRP	Stress-related protein	Gossypium hirsutum	HAU	D12	44740576	44741547	-	972	Ghir_D12G014390	1.69	84.44	37.97	8.97	4.1	4.43	1.06	0.47	0	0	1.25	54.26	155.58	99.87	0	0	0	0	1.44	0	0	0	0
Ghir_D12G016940	Ghir_D12G016940.1	At1g64065	Late embryogenesis abundant protein At1g64065	Gossypium hirsutum	HAU	D12	49513033	49513611	+	579	Ghir_D12G016940	0.35	0	0	0	0.48	0	0	0	0	0	5.19	11.81	10.2	4.26	0	0	0	0	1.71	0	0	0	0
Ghir_D12G018230	Ghir_D12G018230.1	PCR12	Protein PLANT CADMIUM RESISTANCE 12	Gossypium hirsutum	HAU	D12	51349107	51350207	+	1101	Ghir_D12G018230	3.42	8.79	1.45	1.94	3.95	3.02	6.84	5.01	0	0	0	0	0	3.14	0	0	0	0	4.81	0	0	0	0
Ghir_D12G027710	Ghir_D12G027710.1	CHX23	Cation/H(+) antiporter 23, chloroplastic	Gossypium hirsutum	HAU	D12	61391805	61397370	+	5566	Ghir_D12G027710	280.48	27.71	34.68	36.16	46.61	51.6	65.56	106.32	0	0	0.11	4.35	14.99	26.17	0.09	0	0	0.08	283.59	0.02	0.24	0.12	0.26
Ghir_D12G027880	Ghir_D12G027880.1	OLE16	Oleosin 16 kDa	Gossypium hirsutum	HAU	D12	61544898	61545753	+	856	Ghir_D12G027880	83.42	127.04	164.6	113.94	108.87	93.43	64.72	61.77	0	0.21	0	10.36	71.43	131.97	0.17	0	0	0	90.95	0.28	0	0.29	0.39
Ghir_D12G028580	Ghir_D12G028580.1	PAP17	Purple acid phosphatase 17	Gossypium hirsutum	HAU	D12	62130673	62133166	-	2494	Ghir_D12G028580	16.95	0.08	0	0.21	0.43	1.22	5.35	7.3	0	0	0.17	0.76	0	0.15	0	0	0	0	16.39	0	0	0	0
Ghir_D13G003280	Ghir_D13G003280.1	ATJ10	Chaperone protein dnaJ 10	Gossypium hirsutum	HAU	D13	3146624	3150032	-	3409	Ghir_D13G003280	181.59	20.38	30.9	45.53	56.85	62.89	65.86	91.68	0.31	0.04	0.09	0.14	2.21	17.06	0	0.16	0	0.13	227.52	0.09	0	0.29	0.11
Ghir_D13G008900	Ghir_D13G008900.1	SARD1	Protein SAR DEFICIENT 1	Gossypium hirsutum	HAU	D13	17225121	17226681	-	1561	Ghir_D13G008900	4.03	3.94	5.59	7.29	3.76	7.18	7.32	2.82	0	0	20.31	9.27	2.55	6.41	0	0	0	0	5.87	0	0	0	0
Ghir_D13G017210	Ghir_D13G017210.1	BPA1	Binding partner of ACD11 1	Gossypium hirsutum	HAU	D13	53369340	53372482	-	3143	Ghir_D13G017210	14.34	14.5	16.84	10.68	11.23	11.51	12.79	13.47	3.28	0.69	0.65	8.92	18.48	15.86	0	0	0	0.05	13.96	0	0	0	0.05
Ghir_D13G018320	Ghir_D13G018320.1	NA	NA	Gossypium hirsutum	HAU	D13	55489212	55490492	-	1281	Ghir_D13G018320	8.98	1.12	0.72	0.19	0.71	1.43	1.75	3.68	0	0.08	0	0.54	1.88	1.17	0	0	0	0	2.57	0	0	0	0
Ghir_D13G022930	Ghir_D13G022930.1	NA	L-ascorbate oxidase homolog	Gossypium hirsutum	HAU	D13	60872480	60872922	+	443	Ghir_D13G022930	4.08	7.04	4.5	0.88	1.79	4.48	3.14	6.44	0	0	0	0	4.95	6.03	0	0	0	0	13.18	0	0	0	0
Ghir_Scaffold1885G000020	Ghir_Scaffold1885G000020.1	SCPL44	Serine carboxypeptidase-like 44	Gossypium hirsutum	HAU	Scaffold1885	19116	23219	+	4104	Ghir_Scaffold1885G000020	4.24	5.74	3.98	0.6	1.57	1.25	1.52	1.19	0	0	0	0.41	2.48	4.54	0	0	0	0	4	0	0	0	0
Ghir_Scaffold2208G000030	Ghir_Scaffold2208G000030.1	G9	Polygalacturonase	Gossypium hirsutum	HAU	Scaffold2208	16134	26139	-	10006	Ghir_Scaffold2208G000030	26.48	17.52	19.49	8.48	18.79	19.72	32.72	20.09	0	0	0.95	9.33	19.44	24.91	0	0	0	0	30.96	0	0	0	0
Ghir_A01G015070	Ghir_A01G015070.1	NA	NA	Gossypium hirsutum	HAU	A01	94397651	94399459	+	1809	Ghir_A01G015070	595.94	238.34	383.07	390.77	449.03	463.59	398.36	384.34	0.41	0	1.48	59.17	170.74	331.68	0	0	0.52	0	1452.26	0.77	0.43	1.27	0.81
Ghir_A01G019030	Ghir_A01G019030.1	DTX42	Protein DETOXIFICATION 42	Gossypium hirsutum	HAU	A01	112894735	112897937	+	3203	Ghir_A01G019030	323.32	129.84	155.77	150.19	190.7	182.51	176.01	205.7	0.24	0	0.95	12.59	69.01	123.15	0	0.38	0	0.16	382.03	0.29	0.35	0.43	0.83
Ghir_A03G000770	Ghir_A03G000770.1	NA	NA	Gossypium hirsutum	HAU	A03	1204320	1205388	-	1069	Ghir_A03G000770	278.68	0	0	0	0.51	2.55	12.63	24.93	0	0	0	0	0	0	0	0	0	0	342.91	0	0	0	0
Ghir_A03G021610	Ghir_A03G021610.1	PAP2	Purple acid phosphatase 2	Gossypium hirsutum	HAU	A03	111410850	111414055	-	3206	Ghir_A03G021610	535.46	59.08	68.96	71.98	95.7	106.57	127.93	190.32	0.14	0	1.54	28.74	64.93	80.78	0	0	0	0	765.12	0.04	0.04	0.27	0.5
Ghir_A04G016230	Ghir_A04G016230.1	CSLD4	Cellulose synthase-like protein D4	Gossypium hirsutum	HAU	Scaffold2518	62530	66480	+	3951	Ghir_A04G016230	374.6	89.91	127.78	125.19	176.76	172.37	163.24	211.29	0	0.07	0.28	0.14	10.17	62.32	0	0	0.09	0.04	313.96	0.3	0.16	0.18	0.58
Ghir_A05G026970	Ghir_A05G026970.1	NA	NA	Gossypium hirsutum	HAU	A05	28678460	28679651	-	1192	Ghir_A05G026970	334.93	0	0	0.11	3.03	4.87	39.86	71.62	0	0	0.14	0	0.07	0	0	0	0	0.07	351.22	0.06	0	0	0
Ghir_A05G035470	Ghir_A05G035470.1	AGP17	Lysine-rich arabinogalactan protein 17	Gossypium hirsutum	HAU	A05	83495600	83496438	-	839	Ghir_A05G035470	1241.06	228.36	320.15	344.78	435.44	478.11	445.16	419.97	0	0.53	0.21	2.22	68.17	228.31	0	0	0	0.2	1165.77	0.29	0.74	0.3	1.79
Ghir_A08G002680	Ghir_A08G002680.1	NA	NA	Gossypium hirsutum	HAU	A08	2570993	2573685	-	2693	Ghir_A08G002680	439.49	186.19	246.01	233.31	243.42	245.75	211.82	235.88	0	0	4.3	75.6	183.64	240.36	0	0	0	0.45	452.81	0.75	0.99	0.28	1.22
Ghir_A08G026030	Ghir_A08G026030.1	At3g43860	Endoglucanase 16	Gossypium hirsutum	HAU	A08	122083962	122088035	+	4074	Ghir_A08G026030	2015.3	283.37	377.33	380.81	478.53	501.29	495.77	610.73	0	0	1.06	0.9	49.39	206.52	0	0.1	0.13	0.64	1830.75	0.78	0.24	0.67	1.98
Ghir_A09G008320	Ghir_A09G008320.1	At1g54070	Dormancy-associated protein homolog 4	Gossypium hirsutum	HAU	A09	57908195	57911142	-	2948	Ghir_A09G008320	1401.66	243.9	318.03	325.71	462.72	503.35	528.51	481.67	0	0	4.43	35.24	104.15	237.13	0	0	0	0.11	1434.48	0.56	1.45	0.65	0.94
Ghir_A09G023940	Ghir_A09G023940.1	PMEI12	Pectinesterase inhibitor 12	Gossypium hirsutum	HAU	A09	79971695	79972921	+	1227	Ghir_A09G023940	1576.32	225.88	389.01	303.72	367.81	378.45	534.46	703.9	0.14	0	1.71	38.43	182.16	194.25	0	0	0	0	1617.89	0.57	1.4	0.78	1.95
Ghir_A11G012790	Ghir_A11G012790.1	GATL4	Probable galacturonosyltransferase-like 4	Gossypium hirsutum	HAU	A11	13167274	13168789	+	1516	Ghir_A11G012790	263.84	0	0.29	0.16	3.4	8.3	36.94	52.81	0	0	0.1	0	0.05	0	0	0	0	0	301.71	0	0.04	0.05	0.06
Ghir_A11G033170	Ghir_A11G033170.1	LIP1	Receptor-like kinase LIP1	Gossypium hirsutum	HAU	A11	119645477	119649967	-	4491	Ghir_A11G033170	579.1	67.36	81.57	69.85	96.46	94.95	107.41	163.27	0	0	0.47	6.9	32.46	57.53	0	0	0	0.13	614.69	0.27	0.07	0.07	0.38
Ghir_A12G004340	Ghir_A12G004340.1	SFH3	Phosphatidylinositol/phosphatidylcholine transfer protein SFH3	Gossypium hirsutum	HAU	A12	7778587	7782326	-	3740	Ghir_A12G004340	798.98	5.31	32.24	61.46	102.13	133.68	173.49	265.86	0	0.2	0.47	0.57	0.16	1.37	0	0.08	0	0.12	893.42	0.34	0.37	0.38	0.55
Ghir_A12G013210	Ghir_A12G013210.1	GOLS2	Galactinol synthase 2 (Fragment)	Gossypium hirsutum	HAU	A12	82884432	82886312	-	1881	Ghir_A12G013210	1378.48	394.62	387.07	350.4	475.94	430.97	445.15	505.71	1.27	1.73	5.69	8.53	152.58	346.43	0	0	0	0.39	1979.5	0.88	0.5	1.31	2.37
Ghir_A12G014350	Ghir_A12G014350.1	STP10	Sugar transport protein 10	Gossypium hirsutum	HAU	A12	84826195	84828415	-	2221	Ghir_A12G014350	899.89	2.12	31.78	94.37	170.17	235.63	328.15	568	0	0	0.54	0.18	0.26	0.62	0	0	0	0.67	1272.82	0.5	0.19	0.49	0.82
Ghir_A13G022290	Ghir_A13G022290.1	SIRP1	E3 ubiquitin-protein ligase SIRP1	Gossypium hirsutum	HAU	A13	106076067	106078677	+	2611	Ghir_A13G022290	270.95	0.09	0.46	0.43	2.12	5.84	25.9	37.93	0	1.42	0.99	1.64	0.52	0.3	0	0	0	0	306.59	0	0	0	0
Ghir_D01G005100	Ghir_D01G005100.1	At3g01270	Probable pectate lyase 7	Gossypium hirsutum	HAU	D01	6122821	6125018	-	2198	Ghir_D01G005100	462.35	0	0	0	1.49	5.08	27.18	41.37	0	0	0.1	0	0.14	0	0	0	0	0	527.4	0.04	0.04	0	0.04
Ghir_D01G020490	Ghir_D01G020490.1	DTX42	Protein DETOXIFICATION 42	Gossypium hirsutum	HAU	D01	59199673	59203767	+	4095	Ghir_D01G020490	972.75	143.32	178.2	191.26	268.04	263.47	253.58	313.71	0	0	2.33	33.38	101.69	158.04	0.05	0	0	0.08	1115.42	0.67	0.25	0.44	1.24
Ghir_D02G004750	Ghir_D02G004750.1	SRC2	Protein SRC2	Gossypium hirsutum	HAU	D02	6068208	6070227	+	2020	Ghir_D02G004750	826.77	53.62	125.29	141.97	177.41	206.05	219.17	287.51	0	0.32	2.13	2.51	2.27	37.18	0	0	0.11	0.23	1268.58	0.5	0.43	0.39	0.87
Ghir_D02G023040	Ghir_D02G023040.1	At4g39110	Probable receptor-like protein kinase At4g39110	Gossypium hirsutum	HAU	D02	68229373	68233368	+	3996	Ghir_D02G023040	333.22	7.71	26.88	33.33	40.65	48.63	61.06	120.97	0	0	0	0	0.11	5.54	0	0	0	0	361.36	0	0	0	0
Ghir_D03G017020	Ghir_D03G017020.1	RALFL26	Protein RALF-like 26	Gossypium hirsutum	HAU	D03	49957406	49957858	-	453	Ghir_D03G017020	878.62	0	0	1.03	17.97	28.57	222.21	290.3	0	0	0.57	0	0	0	0	0	0	0	501.92	0	0	0	0
Ghir_D05G006490	Ghir_D05G006490.1	EDR2L	Protein ENHANCED DISEASE RESISTANCE 2-like	Gossypium hirsutum	HAU	D05	5215983	5217595	-	1613	Ghir_D05G006490	842.69	353.07	408.8	372.92	416.61	413.06	343.14	451.06	1.22	0.51	13.43	181.69	346.59	415.33	0	0.68	0.48	0.13	938.67	0.86	0.88	0.85	2.73
Ghir_D05G024860	Ghir_D05G024860.1	NA	NA	Gossypium hirsutum	HAU	D05	23106985	23107768	-	784	Ghir_D05G024860	607.8	69.53	148.91	167.4	172.36	187.55	185.04	168.84	0	0	0.24	0.12	6.41	47.05	0	0	0	0.11	664.96	0	0	0.22	0.33
Ghir_D07G010260	Ghir_D07G010260.1	RBOHH	Putative respiratory burst oxidase homolog protein H	Gossypium hirsutum	HAU	D07	12574304	12578597	-	4294	Ghir_D07G010260	305.24	0.86	8.66	14.59	23.66	33.13	55.32	108.46	0	0	0.12	0.04	0.06	0.42	0	0	0	0	308	0.13	0.13	0.02	0.16
Ghir_D07G015300	Ghir_D07G015300.1	LGALS3	Galectin-3	Gossypium hirsutum	HAU	D07	23949219	23952499	-	3281	Ghir_D07G015300	792.42	0.9	19.45	49.65	104.36	129.67	180.98	333.94	0	0	0.1	0	0.09	0.29	0	0	0	0.27	810.66	0.21	0.08	0.26	0.52
Ghir_D08G013680	Ghir_D08G013680.1	PME21	Probable pectinesterase/pectinesterase inhibitor 21	Gossypium hirsutum	HAU	D08	47106452	47109013	+	2562	Ghir_D08G013680	1238.73	163.72	284.52	260.88	349.56	377.21	421.2	567.94	0.11	0	0.99	0.59	52.65	116.78	0	0	0	0.03	1381.07	0.65	0.9	0.74	1.84
Ghir_D08G014630	Ghir_D08G014630.1	ASK8	Shaggy-related protein kinase theta	Gossypium hirsutum	HAU	D08	50205778	50211945	+	6168	Ghir_D08G014630	511.86	86.86	98.57	88.85	114.84	109.46	107.68	156.14	0.15	0.71	0.15	11.19	46.49	82.59	0	0	0.07	0.06	619.21	0.12	0	0.61	0.25
Ghir_D10G019270	Ghir_D10G019270.1	NA	NA	Gossypium hirsutum	HAU	D10	53269298	53270965	+	1668	Ghir_D10G019270	328.91	89.19	115.19	111.58	134.15	145.82	143.04	155.15	0	0	1.71	12.36	51.55	89.52	0	0	0	0	358.75	0.11	0.06	0.3	0.59
Ghir_D11G024340	Ghir_D11G024340.1	GSVIVT00026920001	Probable polygalacturonase	Gossypium hirsutum	HAU	D11	47336664	47341357	-	4694	Ghir_D11G024340	335.12	91.44	124.83	100.95	129.76	125.19	141.63	203.34	1.11	0.37	0.89	5.47	30.13	63.32	0.13	0.17	0.33	0.09	341.16	0.39	0.05	0.32	0.52
Ghir_D11G033790	Ghir_D11G033790.1	LIP1	Receptor-like kinase LIP1	Gossypium hirsutum	HAU	D11	69586971	69591425	-	4455	Ghir_D11G033790	748.7	108.55	133.92	113.6	156.02	169.12	165.27	227.28	0	0	0.25	16.98	59.92	90.97	0	0	0	0.37	779.58	0.75	0.1	0.42	0.89
Ghir_D11G034550	Ghir_D11G034550.1	VLN2	Villin-2	Gossypium hirsutum	HAU	D11	70859863	70871734	+	11872	Ghir_D11G034550	352.42	27.48	33.64	32.19	43.45	47.12	59.91	115.89	0.08	0.15	0.12	3.37	18.69	24.66	0	0.23	0	0	337.85	0.17	0.27	0.14	0.28
Ghir_D12G001190	Ghir_D12G001190.1	URGT2	UDP-rhamnose/UDP-galactose transporter 2	Gossypium hirsutum	HAU	D12	1379066	1381927	+	2862	Ghir_D12G001190	427.75	65.86	126.12	144.26	192.9	209.58	237.68	298.14	1.77	0	1235.6	104.93	16.09	50.25	0	0	0.25	0.39	506.14	0.33	0.33	0.22	1.6
Ghir_D13G015030	Ghir_D13G015030.1	At5g55050	GDSL esterase/lipase At5g55050	Gossypium hirsutum	HAU	D13	48653734	48655651	-	1918	Ghir_D13G015030	1121.45	174.06	283.9	287.44	365.4	418.12	433.55	545.67	0.12	1.93	0.56	10.27	52.67	150.95	0	0	0	0.42	1454.07	0.83	0.19	0.69	2.01
Ghir_D13G018750	Ghir_D13G018750.1	NA	NA	Gossypium hirsutum	HAU	D13	56209415	56210628	+	1214	Ghir_D13G018750	844.37	1.76	1.05	6.26	23.18	41.24	100.51	140.43	0	0	0.16	0	13.98	11.35	0	0	0	0	894.69	0.14	0	0	0.08
Ghir_A01G001350	Ghir_A01G001350.1	rpsO	30S ribosomal protein S15	Gossypium hirsutum	HAU	A01	1164085	1164752	+	668	Ghir_A01G001350	3511.31	1151.84	1731.44	1263.01	1302.95	1321.91	1580.09	1286.19	4.62	0	2.61	132.87	662.93	913.43	0	0	0.63	1.72	2770	3.65	2.75	2.27	7.52
Ghir_A01G010290	Ghir_A01G010290.1	Plcb1	1-phosphatidylinositol 4,5-bisphosphate phosphodiesterase beta-1	Gossypium hirsutum	HAU	A01	24372414	24372809	+	396	Ghir_A01G010290	2839.85	1078.77	1030.99	632.78	1004.25	890.2	1543.57	1314.08	0	0	59.76	589.25	1341.86	1356.5	0	0	0	2.04	2089.09	0.96	2.56	3.06	6.45
Ghir_A01G015080	Ghir_A01G015080.1	NA	NA	Gossypium hirsutum	HAU	A01	94435461	94435950	+	490	Ghir_A01G015080	10918.4	4564.69	5344.56	4938.7	5859.96	6124.09	5778.92	5598.58	5.73	19	202.84	2103.13	3823.19	5657.91	1.52	0	2.22	4.58	10143	10.07	7.99	8.32	25.77
Ghir_A01G016040	Ghir_A01G016040.1	BGAL13	Beta-galactosidase 13	Gossypium hirsutum	HAU	A01	104930198	104934381	-	4184	Ghir_A01G016040	7722.3	2357.42	2225.7	1936.51	2487.98	2417.63	2290.25	3202.53	0.13	0.34	145.7	1390.35	2434.38	2606.59	0.25	0.55	0.1	2.31	8420.29	4.83	4.15	3.48	11.02
Ghir_A01G018970	Ghir_A01G018970.1	AGP23	Arabinogalactan peptide 23	Gossypium hirsutum	HAU	A01	112787210	112787865	-	656	Ghir_A01G018970	5259.65	1937.9	2362.22	2100.93	2453.59	2566.53	2664.99	1843.68	0	0	18.28	688.36	1384.11	2191.37	0	0	0	1.33	6476.99	3.76	2.83	3.07	9.8
Ghir_A02G004760	Ghir_A02G004760.1	BAM9	Inactive beta-amylase 9	Gossypium hirsutum	HAU	A02	6223317	6228113	-	4797	Ghir_A02G004760	865.88	459.49	660.48	621.24	698.47	679.75	657.24	494.44	0.24	0.39	6.33	146.51	348.74	533	0.2	0.32	0.14	2.32	1189.5	2.76	1.39	1.71	3.58
Ghir_A02G015640	Ghir_A02G015640.1	EXL6	Protein EXORDIUM-like 6	Gossypium hirsutum	HAU	A02	102405538	102406871	-	1334	Ghir_A02G015640	2338.47	572.51	747.54	814.64	1152.95	1127.85	1052.43	1433.55	0	0	1.4	1.65	117.79	488.86	0	0.22	4.78	0.53	2183.03	2.27	0.49	1.56	3.61
Ghir_A05G036740	Ghir_A05G036740.1	AGP6	Classical arabinogalactan protein 6	Gossypium hirsutum	HAU	A05	96658211	96662591	-	4381	Ghir_A05G036740	1135.73	298.53	511.93	526.05	574.01	626.7	546.24	579.43	0	0	0	7.85	115.11	314.35	0	0	0	0.89	1228.62	0.56	0.45	1.17	2.04
Ghir_A08G025450	Ghir_A08G025450.1	GLOX1	Aldehyde oxidase GLOX1	Gossypium hirsutum	HAU	A08	121640876	121643456	+	2581	Ghir_A08G025450	3979.75	1026.59	1069.57	970.85	1287.05	1280.16	1218.43	1748.92	0.14	0	7.28	222.42	774.05	1037.5	0	0	0.13	1.05	4662.98	2.18	1.93	1.57	4.9
Ghir_A08G025460	Ghir_A08G025460.1	GLOX1	Aldehyde oxidase GLOX1	Gossypium hirsutum	HAU	A08	121645311	121647765	+	2455	Ghir_A08G025460	3483.42	1145.31	1157.78	997.7	1322.93	1316.04	1235.25	1597.57	0	0	2.25	219.63	825.06	1206.04	0	0	0.07	1.47	4355.86	2.47	1.28	1.94	5.34
Ghir_A08G025470	Ghir_A08G025470.1	GLOX1	Aldehyde oxidase GLOX1	Gossypium hirsutum	HAU	A08	121649690	121651898	+	2209	Ghir_A08G025470	1067.49	475.64	499.34	359.59	426.55	379.18	751.79	933.87	0.13	0	0.31	51.25	324.64	421.18	0	0	0	0.25	1523.88	1.47	0.72	0.66	2.91
Ghir_A08G025480	Ghir_A08G025480.1	GLOX1	Aldehyde oxidase GLOX1	Gossypium hirsutum	HAU	A08	121656411	121658941	+	2531	Ghir_A08G025480	473.17	897.5	890.98	566.18	628.47	516.23	852.36	904.03	0.32	0	3.6	269.99	823.6	911.45	0	0	0	0.45	595.21	1.42	1.46	0.83	3.11
Ghir_A09G007050	Ghir_A09G007050.1	PGA3	Exopolygalacturonase clone GBGE184	Gossypium hirsutum	HAU	A09	53561198	53575976	+	14779	Ghir_A09G007050	5073.51	1361.05	1362.3	1159.86	1723.88	1663.88	1586.62	1703.65	0.35	0	126.04	694.63	1334.94	1642.59	0	0	0.05	0.98	5361.76	2.08	2.47	2.46	7.23
Ghir_A09G025080	Ghir_A09G025080.1	PME21	Probable pectinesterase/pectinesterase inhibitor 21	Gossypium hirsutum	HAU	A09	80867256	80869244	+	1989	Ghir_A09G025080	5830.67	1746.35	1605.62	1453.47	1881.42	1739.2	1454.98	2051.45	0.67	0	164.07	1334.92	2087.21	2177.07	0	0.03	0	1.81	5768.13	2.74	2.67	2.69	7.19
Ghir_A09G025110	Ghir_A09G025110.1	PME21	Probable pectinesterase/pectinesterase inhibitor 21	Gossypium hirsutum	HAU	A09	80910539	80912655	+	2117	Ghir_A09G025110	3023.93	696.17	859.45	845.63	1139.77	1175.18	980.46	1404.4	0.23	0	1.23	20.88	265.74	634.99	0	0	0	0.99	2916.98	2.3	1.44	1.56	5.13
Ghir_A09G025120	Ghir_A09G025120.1	PME21	Probable pectinesterase/pectinesterase inhibitor 21	Gossypium hirsutum	HAU	A09	80934149	80936334	+	2186	Ghir_A09G025120	3649.59	1020.97	1313.27	1226.91	1410.49	1442.53	1400.46	1441.51	0	0	1.33	99.98	542.74	955.9	0	0	0.14	0.7	3867.16	2.47	2.23	1.77	7.5
Ghir_A09G025140	Ghir_A09G025140.1	PME21	Probable pectinesterase/pectinesterase inhibitor 21	Gossypium hirsutum	HAU	A09	80989805	80992040	+	2236	Ghir_A09G025140	4090.88	1066.9	1391.46	1312.71	1595.82	1567.04	1484.03	1572.17	0.51	0	1.51	105.78	623.17	1106.13	0	0	0.07	1.12	4064.27	2.56	1.67	2.48	7.67
Ghir_A09G025150	Ghir_A09G025150.1	PME21	Probable pectinesterase/pectinesterase inhibitor 21	Gossypium hirsutum	HAU	A09	81015010	81017183	+	2174	Ghir_A09G025150	3873.41	1270.65	1758.61	1596.14	1907.21	1861.96	1885.56	1699.95	0.23	0	2.19	128.8	736.07	1306.37	0	0	0.11	1.09	3998.36	3.01	2.32	2.94	10.81
Ghir_A10G001550	Ghir_A10G001550.1	AGP6	Classical arabinogalactan protein 6	Gossypium hirsutum	HAU	A10	1383791	1385845	+	2055	Ghir_A10G001550	2428.27	776.72	972.08	995.71	1259.61	1272.72	1107.81	950.32	0	0	3.14	169.66	382.37	881.47	0	0	0	0.96	3434.44	2.6	0.88	2.31	4.22
Ghir_A11G007240	Ghir_A11G007240.1	NA	NA	Gossypium hirsutum	HAU	A11	6340852	6341581	-	730	Ghir_A11G007240	2928.91	877.98	1088.87	882.49	1231.57	1182.86	1049.09	1122.61	3.6	9.09	251.24	455.84	766.29	1073.69	0	0	0	1.62	3109.36	3.87	2.17	1.35	5.04
Ghir_A11G025830	Ghir_A11G025830.1	LAT59	Probable pectate lyase P59	Gossypium hirsutum	HAU	A11	98397177	98398572	+	1396	Ghir_A11G025830	1421.66	242.28	464.68	540.33	607.52	652.49	555.51	831.47	0	0.21	0.86	3.46	46.7	225.07	0	0	0.07	0.33	1234.26	1.57	1.04	0.92	2.73
Ghir_A11G033850	Ghir_A11G033850.1	NA	NA	Gossypium hirsutum	HAU	A11	120790552	120791187	+	636	Ghir_A11G033850	8453.43	3706.45	4498.77	4435.19	4806.21	4962.42	4503.35	4312.98	0.71	0	148.51	2522.39	3537.24	4803.92	0	0	0	7.17	6151.21	8.66	6.66	6.16	20.05
Ghir_A12G013350	Ghir_A12G013350.1	PME26	Putative pectinesterase/pectinesterase inhibitor 26	Gossypium hirsutum	HAU	A12	83254601	83255651	+	1051	Ghir_A12G013350	2425.04	685.2	881.61	869.88	1034.36	1053.91	840	1128.18	1.04	1.02	1161.49	1095.73	742.94	753.02	0	0	0.25	1.85	2911.36	1.6	1.57	1.82	5.44
Ghir_A13G003500	Ghir_A13G003500.1	PEX4	Pollen-specific leucine-rich repeat extensin-like protein 4	Gossypium hirsutum	HAU	A13	4241764	4243472	+	1709	Ghir_A13G003500	2369.95	834.03	746.29	632.39	802.9	751.49	716.46	1388.8	0	0	7.62	259.98	869.77	834.31	0	0	0	0.52	2893.04	1.97	1.49	1.03	2.38
Ghir_A13G012000	Ghir_A13G012000.1	GLP4	Germin-like protein subfamily 2 member 1	Gossypium hirsutum	HAU	A13	77623981	77625058	+	1078	Ghir_A13G012000	3395.69	833.21	866.56	851.44	1082.42	1099.69	1083.18	1217.74	0	0	9.1	216.49	592.37	951.12	0	0	0.09	0.68	3755	1.69	1.73	1.43	5.68
Ghir_A13G022220	Ghir_A13G022220.1	Bp10	L-ascorbate oxidase homolog	Gossypium hirsutum	HAU	A13	106018108	106030251	+	12144	Ghir_A13G022220	9126.94	2637.04	2692.14	2455.68	3238.35	3211.92	3145.09	3704.44	0.44	0	138.8	1564.31	2865.17	3334.8	0.07	0.28	0	3.28	10026.2	6.44	5.66	4.99	14.58
Ghir_A13G022250	Ghir_A13G022250.1	Bp10	L-ascorbate oxidase homolog	Gossypium hirsutum	HAU	A13	106038317	106040516	+	2200	Ghir_A13G022250	4933.4	1749.66	1798.83	1710.86	2213.81	2252.02	2514.19	3026.2	0.27	0	60.61	889.63	1764.76	2130.64	0	0.03	0.41	2.42	6195.16	4.96	3.9	4.2	13.54
Ghir_A13G022270	Ghir_A13G022270.1	NA	L-ascorbate oxidase homolog	Gossypium hirsutum	HAU	A13	106063837	106065824	+	1988	Ghir_A13G022270	3851.57	760.66	1067.14	971.98	1200.01	1272.28	1216.03	1308.49	0.04	0	2.09	74.09	427.79	775.36	0	0	0	0.92	3331.08	2.36	1.7	1.8	6.8
Ghir_D01G016840	Ghir_D01G016840.1	fbpA	Diacylglycerol acyltransferase/mycolyltransferase Ag85A	Gossypium hirsutum	HAU	D01	50883818	50884512	-	695	Ghir_D01G016840	5876.58	2321.34	2707.68	2577.95	3017.46	3263.19	3129.17	2742.23	3.26	0.98	27.5	839.42	1670.47	2743.57	0.94	0.86	5.06	5.11	5916.55	6.47	7.62	5.32	15.68
Ghir_D01G016850	Ghir_D01G016850.1	NA	NA	Gossypium hirsutum	HAU	D01	50911249	50911810	-	562	Ghir_D01G016850	12484.4	5308.53	7624.16	7349.71	7807.36	8502.18	7507.12	7154.83	3.97	0.6	205.38	2846.04	4545.26	6964.53	0	0.89	0	11.82	13118.1	12.97	26.15	30.32	48.44
Ghir_D01G017580	Ghir_D01G017580.1	BGAL13	Beta-galactosidase 13	Gossypium hirsutum	HAU	D01	53339550	53343926	-	4377	Ghir_D01G017580	3252.76	822.11	811.74	756.15	1007.5	1025.04	967.24	1273.87	0.07	0	73.48	550.05	877.25	930.75	0	0	0.08	0.9	3741.31	2.14	2.34	1.74	5.01
Ghir_D01G017590	Ghir_D01G017590.1	BGAL13	Beta-galactosidase 13	Gossypium hirsutum	HAU	D01	53376816	53380519	+	3704	Ghir_D01G017590	2529.18	649.06	569.61	578.56	712.05	708.94	646.82	1005.73	0	0	122	467.03	760.94	715.09	0	0	0.11	0	2638.65	1.14	0.84	0.77	2.5
Ghir_D01G020410	Ghir_D01G020410.1	AGP23	Arabinogalactan peptide 23	Gossypium hirsutum	HAU	D01	59110753	59111436	-	684	Ghir_D01G020410	4942.14	1758.53	2267.32	2046.27	2148.08	2269.07	2471.04	1593.63	2.55	0	4.15	552.81	1052.18	1847.83	0	0	0	2.62	5450.39	0	2.27	0	6.6
Ghir_D01G020430	Ghir_D01G020430.1	AGP23	Arabinogalactan peptide 23	Gossypium hirsutum	HAU	D01	59124903	59125461	-	559	Ghir_D01G020430	7363.97	2595.98	3158.6	2644.48	3435.78	3535.77	3358.02	3037.54	0.22	0	21.98	909.66	1920.61	3040.47	0	0.18	0	3.52	9329.76	7.2	3.9	4.85	11.89
Ghir_D02G008690	Ghir_D02G008690.1	mnmC	tRNA 5-methylaminomethyl-2-thiouridine biosynthesis bifunctional protein MnmC	Gossypium hirsutum	HAU	D02	15215079	15217255	+	2177	Ghir_D02G008690	2190.31	282.33	371.54	429.82	545	567.47	551.8	811.68	0	0	1.42	27.13	124.67	237.18	0	0	0.21	0.82	2528.68	2.33	1.18	1.14	2.92
Ghir_D02G016130	Ghir_D02G016130.1	BCP1	Anther-specific protein BCP1	Gossypium hirsutum	HAU	D02	56301027	56301344	+	318	Ghir_D02G016130	2466.1	894.86	1424.83	1515.22	1660.37	1763.71	1418.7	1393.99	0	0	41.38	230.02	482.43	1021.06	1.45	0	0	0	2952.51	0	0	0	0
Ghir_D04G010080	Ghir_D04G010080.1	1a	Replicase polyprotein 1a	Gossypium hirsutum	HAU	D04	30657261	30658701	-	1441	Ghir_D04G010080	2094.39	553.79	714.3	669.14	885.33	887.97	850.37	955.33	0.38	0.27	1.52	118.82	367.07	583	0.4	0	0	0.71	2527.3	2.79	1.79	1.78	3.03
Ghir_D04G020850	Ghir_D04G020850.1	LAT59	Probable pectate lyase P59	Gossypium hirsutum	HAU	D04	56385075	56387076	-	2002	Ghir_D04G020850	2249.93	603.7	834.78	751.61	932.15	909.95	816.65	1016.11	0.53	0	1.9	56.88	323.4	576.29	0	0	0.6	0.87	2184.55	2.37	0.88	1.18	5.06
Ghir_D05G037940	Ghir_D05G037940.1	LAT59	Probable pectate lyase P59	Gossypium hirsutum	HAU	D05	60769853	60772266	-	2414	Ghir_D05G037940	2757.5	433.66	616.2	648.18	866.06	901.62	882.79	1074.44	0	0	0.77	1.09	55.5	338.18	0	0	0	0.47	2758.59	1.75	0.5	1.6	3.59
Ghir_D08G013480	Ghir_D08G013480.1	aroL	Shikimate kinase 2	Gossypium hirsutum	HAU	D08	46415691	46416844	+	1154	Ghir_D08G013480	3755.23	1088.8	1436.84	1401	1688.53	1589.17	1403.03	1858.52	0.69	0	35.81	676.16	1242.33	1625.45	0.06	0	0.66	1.51	4619.22	2.41	3.51	2	10.38
Ghir_D08G022490	Ghir_D08G022490.1	PME58	Probable pectinesterase/pectinesterase inhibitor 58	Gossypium hirsutum	HAU	D08	64017690	64021121	+	3432	Ghir_D08G022490	3453.15	966.44	865.13	811.37	1031.3	958.47	801.3	1542.8	0.78	0.39	28.74	451.29	1050.67	1045.94	0.67	0.3	0.32	2.63	4060.22	4.66	2.6	4.4	6.1
Ghir_D08G026340	Ghir_D08G026340.1	GLOX1	Aldehyde oxidase GLOX1	Gossypium hirsutum	HAU	D08	67855890	67858468	+	2579	Ghir_D08G026340	4118.11	1156.9	1201.12	1101.42	1422.74	1382.81	1200.03	1588.14	0.13	0	10.95	444.14	1087.82	1379.94	0	0	0	0.74	4805.04	2.57	1.45	2.13	5.87
Ghir_D08G026350	Ghir_D08G026350.1	GLOX1	Aldehyde oxidase GLOX1	Gossypium hirsutum	HAU	D08	67860027	67862646	+	2620	Ghir_D08G026350	1012.83	942.26	916.76	532.37	564.12	482.5	878.39	1102.13	0.24	0	16.38	541.46	1248.91	1083.51	0	0	0	0.95	1345.55	1.27	1.58	1.02	3.98
Ghir_D09G006770	Ghir_D09G006770.1	PGA3	Exopolygalacturonase clone GBGE184	Gossypium hirsutum	HAU	D09	30624909	30627048	+	2140	Ghir_D09G006770	4556.16	1622.03	1518.91	1294.66	1817.28	1696.86	1668.46	2089.16	0.35	0	276.59	1435.65	2096.23	2148.32	0	0	0.66	1.82	5629.17	3.75	3.14	2.71	9.66
Ghir_D09G024280	Ghir_D09G024280.1	PME28	Putative pectinesterase/pectinesterase inhibitor 28	Gossypium hirsutum	HAU	D09	51792312	51794518	+	2207	Ghir_D09G024280	5235.45	1507.61	1362.56	1243.75	1624.44	1488.94	1308.96	1827.24	0.18	0	142.14	1086.06	1759.72	1834.7	0	0	0.07	1.57	5058.96	2.18	1.66	2.31	6.86
Ghir_D09G024290	Ghir_D09G024290.1	PME21	Probable pectinesterase/pectinesterase inhibitor 21	Gossypium hirsutum	HAU	D09	51874518	51876697	+	2180	Ghir_D09G024290	3447.89	1062.45	1289.39	1140.42	1472.55	1410.03	1336.03	1537.56	0.3	0	1.76	155.75	690.75	1148.07	0	0	0.36	1.38	3481.77	3.92	0.89	1.73	7.85
Ghir_D11G007200	Ghir_D11G007200.1	NA	NA	Gossypium hirsutum	HAU	D11	5814869	5815586	-	718	Ghir_D11G007200	3794.46	989.64	1141.69	968.48	1405.48	1274.77	1069.91	1228.51	6.05	17.98	797.98	860	1034.06	1319.85	0	0	0	1.66	3571.93	1.57	1.29	1.52	5.17
Ghir_D11G015840	Ghir_D11G015840.1	nep2	Aspartic proteinase nepenthesin-2	Gossypium hirsutum	HAU	D11	15573829	15575693	+	1865	Ghir_D11G015840	3775.94	1071.71	1286.23	1159.58	1380.21	1428.13	1625.72	1687.92	0.6	0	4.02	190.21	748.92	1056.2	0	0	0.24	0.98	3806.93	2.85	1.38	2.23	6.62
Ghir_D11G034370	Ghir_D11G034370.1	AGP23	Arabinogalactan peptide 23	Gossypium hirsutum	HAU	D11	70663933	70664166	-	234	Ghir_D11G034370	11337.2	2754.57	3936.66	4989.02	5079.18	5880.87	5393.46	4208.16	0	17.84	133.31	2180.46	2685.27	4773.83	0	0	0	0	19047.6	10.35	2.88	7.49	4.07
Ghir_D11G034380	Ghir_D11G034380.1	AGP23	Arabinogalactan peptide 23	Gossypium hirsutum	HAU	D11	70665934	70666388	-	455	Ghir_D11G034380	13917.8	5248.49	5937.1	5717.58	6647.99	7441.78	7319.8	6265.32	2.34	0	115.75	3079.79	4618.82	6838.04	0	0	0	4.19	11714	16.36	10.67	9.21	25.36
Ghir_D11G034400	Ghir_D11G034400.1	AGP23	Arabinogalactan peptide 23	Gossypium hirsutum	HAU	D11	70678981	70679490	-	510	Ghir_D11G034400	4285.04	1100.67	1363.93	1400.45	1670.12	1833.84	1501.28	1416.2	0	0	7.8	366.3	809.68	1351.95	0	0	0	1.4	2761.11	2.65	4.21	1.62	5.15
Ghir_D13G003750	Ghir_D13G003750.1	PEX3	Pollen-specific leucine-rich repeat extensin-like protein 3	Gossypium hirsutum	HAU	D13	3696998	3703029	+	6032	Ghir_D13G003750	2223.63	750.3	725.97	630.36	746.79	677.93	631.47	1245.85	0	0	11.12	278.27	822.03	808.23	0	0	0	0.59	2572.12	1.73	0.96	1.19	2.43
Ghir_D13G007060	Ghir_D13G007060.1	LAT59	Probable pectate lyase P59	Gossypium hirsutum	HAU	D13	10311549	10313514	-	1966	Ghir_D13G007060	4883.57	1552.77	1978.64	1941.84	2341.09	2392.97	2197.15	2988.11	0.76	7.72	59.75	842.58	1632.82	2046.27	0	0	0.09	2.07	5926.71	4.93	4.51	3.91	12.93
Ghir_D13G007100	Ghir_D13G007100.1	LAT59	Probable pectate lyase P59	Gossypium hirsutum	HAU	D13	10551409	10554245	+	2837	Ghir_D13G007100	6934.37	1823.61	2593.88	2458.67	3019.99	3084.29	2861.47	3306.49	0.72	0	8.01	371.11	1135.9	2004.04	0	0	0.19	1.66	7339.41	7.87	4.24	5.06	14.52
Ghir_D13G012570	Ghir_D13G012570.1	GLP10	Germin-like protein subfamily 2 member 4	Gossypium hirsutum	HAU	D13	39134094	39135268	+	1175	Ghir_D13G012570	3158.08	771.93	822.45	807.56	1076.76	1060.49	926.79	1073.62	0.52	0	2.09	128.05	484.6	849.7	0	0	0	1.8	4017.71	2.39	2.07	1.4	6.08
Ghir_D13G022940	Ghir_D13G022940.1	Bp10	L-ascorbate oxidase homolog	Gossypium hirsutum	HAU	D13	60872943	60874315	+	1373	Ghir_D13G022940	9385.98	2715.63	2845.4	2741.04	3677.19	3712.2	4029.82	4767.57	0.82	0.73	185.36	1640.41	2883.45	3442.83	0	0.26	0	4.33	12609.5	6.78	6.08	5.35	20.22
Ghir_D13G022950	Ghir_D13G022950.1	Bp10	L-ascorbate oxidase homolog	Gossypium hirsutum	HAU	D13	60877936	60879770	+	1835	Ghir_D13G022950	1823.83	468.76	536.5	526.25	707.85	739.18	766.78	820.98	0	0	41.38	306.82	496.03	654.89	0	0	0.4	0.59	2271.07	1.19	0.85	1.17	4.09
Ghir_D13G022980	Ghir_D13G022980.1	Bp10	L-ascorbate oxidase homolog	Gossypium hirsutum	HAU	D13	60896546	60898385	-	1840	Ghir_D13G022980	3644.16	716.08	853.2	860.21	1213.36	1224.55	1344.31	1870.39	0	0.05	24.58	205.71	693.95	765.71	0	0	0.62	0.28	4889.14	3.36	2.57	0.76	4.89
Ghir_D13G023000	Ghir_D13G023000.1	Bp10	L-ascorbate oxidase homolog	Gossypium hirsutum	HAU	D13	60911096	60913149	-	2054	Ghir_D13G023000	10122	3260.94	3316.74	3306.01	4118.1	4183.3	4471.58	5817.04	0.24	0	138.19	1876.53	3367.2	3797.97	0	0	0	6.12	11199.2	9.01	5.18	6.16	21.06
